# Supplementary material for: Human pluripotent stem cell fate trajectories toward lung and hepatocyte progenitors
Source: iScience. 2023 Oct 14;26(11):108205. doi: 10.1016/j.isci.2023.108205 (PMC10663741; doi:10.1016/j.isci.2023.108205)
Supplement: Table S1. Additional experimental information such as growth media, supplements, antibodies and primers used in this study [file mmc2.xlsx]

## Sheet: Differentiation experiments
Growth media and supplements	Source	Cat. No.
Activin A	R&D Systems	338-AC-050
Ascorbic Acid	Sigma Aldrich	A8960-5G
BMP4	R&D Systems	314-BP-010
B-27	ThermoFisher Scientific	17504044
BSA	ThermoFisher Scientific	15260037
cAMP	Sigma Aldrich	B5386
CHIR99021	R&D Systems	4953/50
DAPT	TOCRIS Bioscience	2634
Dexamethasone	Sigma Aldrich	D4902
DMEM/F12	ThermoFisher Scientific	11320033
Dorsomorphin	TOCRIS Bioscience	3093
FGF-7 (KGF)	R&D Systems	251-KG-010
FGF-10	R&D Systems	345-FG
GlutaMAX	ThermoFisher Scientific	35050038
Ham’s F-12	ThermoFisher Scientific	21765029
IBMX	Sigma Aldrich	I5879
IMDM	ThermoFisher Scientific	12440053
1-Thioglycerol	Sigma Aldrich	M6145
Growth factor–reduced Matrigel	Corning	354230
N-2	ThermoFisher Scientific	17502048
Penicillin-Streptomycin	ThermoFisher Scientific	15070063
PneumaCult™-ALI Medium with 6.5 mm Transwell® +Inserts	STEMCELL Technologies	5022
Retinoic Acid	Sigma Aldrich	R2625
RPMI1640	ThermoFisher Scientific	21875034
SB431542	Miltenyi Biotec	130-106-543
SHH	R&D Systems	1845-SH
Sodium Butyrate	Sigma Aldrich	B5887-1G
Y-27632	R&D Systems	1254/10

## Sheet: Antibodies
Primary antibodies
Antigen	Species	Manufacturer	Cat. No.
FOXA2	Mouse	Abcam	ab60721
SFTPC	Rabbit	Merck Millipore	AB3786
SFTPB	Rabbit	Abcam	ab40876
SCGB1A1	Mouse	Santa Cruz	sc-365992
MUC5AC	Mouse	Abcam	ab79082
AFP	Mouse	Sigma Aldrich	WH0000174M1-100UG
Conjugated antibodies
Antigen	Species	Manufacturer	Cat. No.
EPCAM-APC	Mouse	BD Biosciences	BDB347200
cKIT-APC	Mouse	ThermoFisher Scientific	CD11705
CXCR4-PE	Mouse	ThermoFisher Scientific	MHCXCR404
Secondary antibodies and Isotype controls
Antigen	Manufacturer	Cat. No.
goat anti-mouse Alexa Fluor 488	ThermoFisher Scientific	A-11001
goat anti-rabbit Alexa Fluor 647	ThermoFisher Scientific	A-21244
goat anti-rabbit Alexa Fluor 546	ThermoFisher Scientific	A-11035
donkey anti-mouse Alexa Fluor 594	ThermoFisher Scientific	A-21203
mouse IgG2a kappa isotype control, PE	eBioscience	12-4724-41
mouse IgG2a kappa isotype control, APC	eBioscience	17-4724-81

## Sheet: Primers for SybrGreen qPCR
Gene	Sequence	Size (bp)
FOXA2	F: GGGAGCGGTGAAGATGGA	89
	R: TCATGTTGCTCACGGAGGAGTA
SOX17	F: GGCGCAGCAGAATCCAGA	61
	R: CCACGACTTGCCCAGCAT
CXCR4	F: CACCGCATCTGGAGAACCA	79
	R:GCCCATTTCCTCGGTGTAGTT
NKX2-1	F: CTTCCCCGCCATCTCCCGCTTC	201
	R: GCCGACAGGTACTTCTGTTGCTTG
PAX8	F: ACTACAAACGCCAGAACCCTACCA	119
	R: CCGGATGATTCTATTAATGGAG
PAX6	F: GCGGAGTTATGATACCTACACC	96
	R: GAAATGAGTCCTGTTGAAGTGG
MUC5AC	F: GCCTACGAGGATTTTAACAT	141
	R: CAGGACCGGGTGGCCGTTGA
SFTPC	F: GTTCTGGAGATGAGCATTGGG	134
	R: GCGATCAGCAGCTGCTGGTAGT
SFTPB	F: CTGGCCCAAGGTCGCCGA	121
	R: TGGAGCATTGCCTGTGGTATGG
SCGB1A1	F: ATGGACACACCCTCCAGTTATG	152
	R: TGGGCTATTTTTTCCATGAGC
AFP	F: GCTTACACAAAGAAAGCCC	142
	R: TAATAATGTCAGCCGCTCC
GAPDH	F: GCTCATTTCCTGGTATGACAACG	184
	R: GAGATTCAGTGTGGTGGGGG
