# Supplementary material for: Human pluripotent stem cell fate trajectories toward lung and hepatocyte progenitors
Source: iScience. 2023 Oct 14;26(11):108205. doi: 10.1016/j.isci.2023.108205 (PMC10663741; doi:10.1016/j.isci.2023.108205)
Supplement: Table S3. Cell-wise meta information of scRNA-seq dataset, related to Figure 2 [file mmc3.xlsx]

## Sheet: IPS_differentiation_metadata
cell_barcode	sample_ID	day	louvain_cluster	GFP_NKX2.1_positive	dpt	lung_score	hepatocyte_score	total_counts	total_genes
muc6865_CTCGATGGCGCA	muc6865	day 0	7	negative	0.18503944754738022	0.0	0.0	4953.0	1816
muc6865_TTTACGGCCATT	muc6865	day 0	7	negative	0.20621461331746588	0.0	0.0	4932.0	1696
muc6865_TCACTATCCGTA	muc6865	day 0	7	negative	0.04926153220682916	0.0	0.0	4887.0	2173
muc6865_AGATGACTTAGA	muc6865	day 0	7	negative	0.1808076239966304	0.0	0.0	4881.0	1951
muc6865_ATGAAGGCGTAA	muc6865	day 0	7	negative	0.19337354065040124	0.0	0.0	4857.0	1979
muc6865_GCCATTAAATTA	muc6865	day 0	7	negative	0.09692066262868493	0.0	0.0	4739.0	2105
muc6865_AAAATTGACATA	muc6865	day 0	7	negative	0.16537914342614585	0.0	0.0	4732.0	1779
muc6865_ACCACGACTTCG	muc6865	day 0	7	negative	0.18133852708920914	0.0	0.0	4635.0	1886
muc6865_GCCGGGGATGTG	muc6865	day 0	7	negative	0.12833734354967788	0.0	0.0	4595.0	2092
muc6865_TGGCAGTGTCCT	muc6865	day 0	7	negative	0.00531480837297477	0.0	0.0	4584.0	2291
muc6865_ATGTACGACTAA	muc6865	day 0	7	negative	0.19898471469561668	0.0	0.0	4578.0	1722
muc6865_GGCCGATTCCTA	muc6865	day 0	7	negative	0.1464128273658853	0.0	0.0	4578.0	2020
muc6865_AGGAAGTGTATC	muc6865	day 0	7	negative	0.1897106364160022	0.0	0.0	4561.0	1813
muc6865_CGGTCTAGCTAA	muc6865	day 0	7	negative	0.18383542944746997	0.0	0.0	4498.0	1869
muc6865_GAGGAGTGTGTT	muc6865	day 0	7	negative	0.18947585213498555	0.0	0.0	4481.0	1862
muc6865_GCCATACCGGCA	muc6865	day 0	7	negative	0.11737544769248691	0.0	0.0	4449.0	2077
muc6865_TGCTTGTGAAAT	muc6865	day 0	7	negative	0.18534297901471303	0.0	0.0	4373.0	1832
muc6865_TGCTAATAGCGT	muc6865	day 0	7	negative	0.046830040657880746	0.0	0.0	4364.0	2097
muc6865_TTGATGCCATGG	muc6865	day 0	7	negative	0.20124656364731963	0.0	0.0	4219.0	1587
muc6865_GGTATTGTAATT	muc6865	day 0	7	negative	0.18579791315801789	0.0	0.0	4178.0	1602
muc6865_CCTGCAGGACGG	muc6865	day 0	7	negative	0.17247567784730727	0.0	0.0	4057.0	1894
muc6865_CTCCGAATTCGA	muc6865	day 0	7	negative	0.19333601192305952	0.0	0.0	4024.0	1502
muc6865_TGATTTGCTAGT	muc6865	day 0	7	negative	0.15854104164613325	0.0	0.0	4017.0	1709
muc6865_CTACGTAGGTAG	muc6865	day 0	7	negative	0.19679101034608001	0.0	0.0	3937.0	1702
muc6865_GCTATTGTGAGA	muc6865	day 0	7	negative	0.18269399973790482	0.0	0.0	3888.0	1555
muc6865_CGTAACGAAAGA	muc6865	day 0	7	negative	0.18080913401473514	0.0	0.0	3866.0	1731
muc6865_GAGGGGCCAAAC	muc6865	day 0	7	negative	0.19108473194114048	0.0	0.0	3831.0	1684
muc6865_CTTCAAAAAGGG	muc6865	day 0	7	negative	0.17021494230885392	0.0	0.0	3817.0	1676
muc6865_TTGGTTAGCTTG	muc6865	day 0	7	negative	0.1952847900109537	0.0	0.0	3783.0	1671
muc6865_GGTGATCCGAGT	muc6865	day 0	7	negative	0.2010291338177437	0.0	0.0	3757.0	1656
muc6865_GAGTCGCCTGTT	muc6865	day 0	7	negative	0.1872771389559327	0.0	0.0	3650.0	1603
muc6865_CGGAATCGAATG	muc6865	day 0	7	negative	0.1655805209033672	0.0	0.0	3647.0	1592
muc6865_AATGACCCCCAG	muc6865	day 0	7	negative	0.20234687757178943	0.0	0.0	3608.0	1562
muc6865_GGATGTGTATAA	muc6865	day 0	7	negative	0.17958328824423192	0.0	0.0	3528.0	1519
muc6865_GTGGCGTAGTAG	muc6865	day 0	7	negative	0.16299200435318995	0.0	0.0	3521.0	1694
muc6865_CTAGAATGTACA	muc6865	day 0	7	negative	0.1509834781617756	0.0	0.0	3499.0	1644
muc6865_GGGAAGTCCCTA	muc6865	day 0	7	negative	0.18243787034360118	0.0	0.0	3486.0	1601
muc6865_TAAGAAGACGCA	muc6865	day 0	7	negative	0.2011116246583574	0.0	0.0	3438.0	1406
muc6865_TTACGCCTAGAT	muc6865	day 0	7	negative	0.1867821647402524	0.0	0.0	3437.0	1420
muc6865_ACGTACTAATTG	muc6865	day 0	7	negative	0.17565509765521486	0.0	0.0	3415.0	1538
muc6865_ACAGACCGTGAA	muc6865	day 0	7	negative	0.19636320769313115	0.0	0.0	3403.0	1597
muc6865_AGTACTACATCA	muc6865	day 0	7	negative	0.15319024693485989	0.0	0.0	3357.0	1610
muc6865_CTGCTTCTGTTA	muc6865	day 0	7	negative	0.15395254337506967	0.0	0.0	3351.0	1586
muc6865_GCCGGGTACCAA	muc6865	day 0	7	negative	0.2199086478203413	0.0	0.0	3348.0	1335
muc6865_GACCTAAAAGGT	muc6865	day 0	7	negative	0.18416579643798245	0.0	0.0	3324.0	1554
muc6865_ATCGCATCGTCG	muc6865	day 0	7	negative	0.198900491116016	0.0	0.0	3294.0	1314
muc6865_CTTCGCACCCCA	muc6865	day 0	7	negative	0.19109967207083953	0.0	0.0	3277.0	1436
muc6865_TAGGTTCGTAGG	muc6865	day 0	7	negative	0.18600437972229455	0.0	0.0	3268.0	1465
muc6865_ATTGCCTGCAGA	muc6865	day 0	7	negative	0.17036437285459433	0.0	0.0	3265.0	1554
muc6865_AACGTAAGTTCA	muc6865	day 0	7	negative	0.00937749397140727	0.0	0.0	3264.0	1751
muc6865_GTGCTTGCTACG	muc6865	day 0	7	negative	0.03978202676533872	0.0	0.0	3231.0	1775
muc6865_CCGAGCGTCTCA	muc6865	day 0	7	negative	0.21285470524656147	0.0	0.0	3170.0	1303
muc6865_TCTTACAATGGA	muc6865	day 0	7	negative	0.19701789852013268	0.0	0.0	3162.0	1506
muc6865_TTCAGCATAGTC	muc6865	day 0	7	negative	0.020598293787437005	0.0	0.0	3141.0	1760
muc6865_TAGAAGATCTAA	muc6865	day 0	7	negative	0.1979930461657043	0.0	0.0	3111.0	1412
muc6865_GGCTCAGTTGGT	muc6865	day 0	7	negative	0.02551262313943897	0.0	0.0	3110.0	1674
muc6865_ACGGCCGAGGCT	muc6865	day 0	7	negative	0.09407228580185428	0.0	0.0	3090.0	1569
muc6865_TAGCAATCACCC	muc6865	day 0	7	negative	0.10986476230009429	0.0	0.0	3063.0	1583
muc6865_TAGCGGTGCTGA	muc6865	day 0	7	negative	0.15453601496109629	0.0	0.0	3059.0	1420
muc6865_ACGCAATCTTTA	muc6865	day 0	7	negative	0.05128574987670412	0.0	0.0	3047.0	1592
muc6865_CACTACGAGGGC	muc6865	day 0	7	negative	0.19534869201821423	0.0	0.0	3040.0	1430
muc6865_GCGCCAAGACCA	muc6865	day 0	7	negative	0.11902325764204057	0.0	0.0	2987.0	1643
muc6865_TCATTGGCAGTC	muc6865	day 0	7	negative	0.14628394117057958	0.0	0.0	2973.0	1469
muc6865_AAGCACCCTGCA	muc6865	day 0	7	negative	0.17608593203864056	0.0	0.0	2961.0	1362
muc6865_GGACTTCGCCCT	muc6865	day 0	7	negative	0.18403738584500468	0.0	0.0	2930.0	1388
muc6865_GTGTATCGGTCA	muc6865	day 0	7	negative	0.19678143745074625	0.0	0.0	2915.0	1276
muc6865_TTTGCCTTATTT	muc6865	day 0	7	negative	0.02334384537525511	0.0	0.0	2909.0	1671
muc6865_AGTCTATGCCTC	muc6865	day 0	7	negative	0.19564570539221982	0.0	0.0	2884.0	1330
muc6865_GGAGGATATGCG	muc6865	day 0	7	negative	0.1593941727914961	0.0	0.0	2876.0	1333
muc6865_GACTTACCGACA	muc6865	day 0	7	negative	0.20095831902577296	0.0	0.0	2846.0	1173
muc6865_CAGTTGCTTGAA	muc6865	day 0	7	negative	0.20027664917406002	0.0	0.0	2844.0	1304
muc6865_TCTATTTGTAAT	muc6865	day 0	7	negative	0.18328712010903572	0.0	0.0	2817.0	1317
muc6865_AAATTGTTGGCC	muc6865	day 0	7	negative	0.20776215786029684	0.0	0.0	2814.0	1262
muc6865_GTGGAGACGGCT	muc6865	day 0	7	negative	0.06832981684798639	0.0	0.0	2798.0	1498
muc6865_AAGTATTCTGCG	muc6865	day 0	7	negative	0.20710149752628343	0.0	0.0	2783.0	1297
muc6865_TATCGGCTCAAA	muc6865	day 0	7	negative	0.0038804454973894115	0.0	0.0	2760.0	1573
muc6865_GTCATCCGTAAA	muc6865	day 0	7	negative	0.198396764028245	0.0	0.0	2712.0	1226
muc6865_ATAGACGCGACC	muc6865	day 0	7	negative	0.12588703125944142	0.0	0.0	2705.0	1358
muc6865_CAACAAAGGGCC	muc6865	day 0	7	negative	0.1873059234024985	0.0	0.0	2694.0	1284
muc6865_CCCCACCCGCTT	muc6865	day 0	7	negative	0.2003380275499929	0.0	0.0	2648.0	1238
muc6865_GTACCATCTGTA	muc6865	day 0	7	negative	0.1660738233751282	0.0	0.0	2644.0	1222
muc6865_GTGTACGTTCAA	muc6865	day 0	7	negative	0.20541097995242122	0.0	0.0	2631.0	1230
muc6865_ATGCTCCCAAGC	muc6865	day 0	7	negative	0.1835608876517184	0.0	0.0	2624.0	1255
muc6865_CGCCTAGGGGAC	muc6865	day 0	7	negative	0.13478464606508853	0.0	0.0	2597.0	1328
muc6865_AGGACATTCGAC	muc6865	day 0	7	negative	0.18144524600952824	0.0	0.0	2593.0	1153
muc6865_CTCAACCCCTCT	muc6865	day 0	7	negative	0.026242971770362274	0.0	0.0	2567.0	1469
muc6865_CTTTTCCGCCGC	muc6865	day 0	7	negative	0.13206090510534962	0.0	0.0	2563.0	1448
muc6865_CCGGCCGGTCAT	muc6865	day 0	7	negative	0.0811968428162983	0.0	0.0	2562.0	1477
muc6865_ACTGGCTGGACT	muc6865	day 0	7	negative	0.1446031596733212	0.0	0.0	2560.0	1311
muc6865_CCTCTGCAAATG	muc6865	day 0	7	negative	0.056629752021379855	0.0	0.0	2541.0	1447
muc6865_GCCAGCCCAGCT	muc6865	day 0	7	negative	0.18031029845111995	0.0	0.0	2522.0	1359
muc6865_GACACGTGCGTT	muc6865	day 0	7	negative	0.2017304488030356	0.0	0.0	2521.0	1240
muc6865_GACTTCACTCGT	muc6865	day 0	7	negative	0.20234159010910877	0.0	0.0	2520.0	1125
muc6865_GGTCAGTTGACT	muc6865	day 0	7	negative	0.18391269497108545	0.0	0.0	2517.0	1197
muc6865_GCCCTCTCGCTT	muc6865	day 0	7	negative	0.22127551100839993	0.0	0.0	2516.0	1013
muc6865_GATTTGTGCCCC	muc6865	day 0	7	negative	0.2063595323963419	0.0	0.0	2515.0	1151
muc6865_TTCGGCGGCTTT	muc6865	day 0	7	negative	0.11702395433026615	0.0	0.0	2513.0	1384
muc6865_TTAACTTGTTCG	muc6865	day 0	7	negative	0.1862749250166562	0.0	0.0	2513.0	1246
muc6865_CGTTCATTTGGT	muc6865	day 0	7	negative	0.14027265911724732	0.0	0.0	2505.0	1265
muc6865_GCCAAAGGTGAA	muc6865	day 0	7	negative	0.13304881708254576	0.0	0.0	2500.0	1410
muc6865_TACCCGCACGAA	muc6865	day 0	7	negative	0.2094411190378123	0.0	0.0	2496.0	1081
muc6865_GTCTTGAATGCC	muc6865	day 0	7	negative	0.012694242697667495	0.0	0.0	2485.0	1427
muc6865_GCCAACATTAAA	muc6865	day 0	7	negative	0.007511220155336053	0.0	0.0	2483.0	1547
muc6865_CTCTCCTTGGAT	muc6865	day 0	7	negative	0.1909278779729102	0.0	0.0	2482.0	1199
muc6865_GTAGGACCCAAT	muc6865	day 0	7	negative	0.21375084099678854	0.0	0.0	2468.0	1166
muc6865_TACTTACGCCCT	muc6865	day 0	7	negative	0.18239667580566704	0.0	0.0	2434.0	1285
muc6865_CCGACGCCGTTA	muc6865	day 0	7	negative	0.13102769937966793	0.0	0.0	2406.0	1306
muc6865_CGCCAATGATAA	muc6865	day 0	7	negative	0.007958415260033271	0.0	0.0	2385.0	1391
muc6865_ACGAGACATGGT	muc6865	day 0	7	negative	0.21002107646911974	0.0	0.0	2377.0	1067
muc6865_CCGCTTAAAAGC	muc6865	day 0	7	negative	0.17893946381703138	0.0	0.0	2337.0	1285
muc6865_GTGAGAGTAACG	muc6865	day 0	7	negative	0.2174610207242209	0.0	0.0	2329.0	1100
muc6865_TGGTCCTCAAGG	muc6865	day 0	7	negative	0.20030273401090962	0.0	0.0	2325.0	1128
muc6865_CCCGTTTGATCT	muc6865	day 0	7	negative	0.04796834587866278	0.0	0.0	2321.0	1399
muc6865_CACAGCAAAGAC	muc6865	day 0	7	negative	0.19493583123458166	0.0	0.0	2309.0	1145
muc6865_TTCCTCCCAGTA	muc6865	day 0	7	negative	0.027160709595034502	0.0	0.0	2285.0	1381
muc6865_TAATCACTGGAT	muc6865	day 0	7	negative	0.15396585813770958	0.0	0.0	2272.0	1164
muc6865_ACTAAACAGATT	muc6865	day 0	7	negative	0.19006396717438478	0.0	0.0	2236.0	1102
muc6865_CGATGACGTAGG	muc6865	day 0	7	negative	0.21789272267285154	0.0	0.0	2200.0	1008
muc6865_TTTAATTAGCCG	muc6865	day 0	7	negative	0.04587042826169712	0.0	0.0	2197.0	1366
muc6865_CTCCCTCAAGCA	muc6865	day 0	7	negative	0.051167650948306775	0.0	0.0	2192.0	1281
muc6865_GACGTCTCTCGA	muc6865	day 0	7	negative	0.1247585646811314	0.0	0.0	2181.0	1261
muc6865_GTTTGCAAGAGT	muc6865	day 0	7	negative	0.03966951716084372	0.0	0.0	2175.0	1297
muc6865_CGGACAGATGTG	muc6865	day 0	7	negative	0.0744514980863485	0.0	0.0	2169.0	1304
muc6865_GGCGCGAAAATT	muc6865	day 0	7	negative	0.21018366250530301	0.0	0.0	2160.0	1073
muc6865_CGGACTTAGTCG	muc6865	day 0	7	negative	0.19694411294256897	0.0	0.0	2158.0	1050
muc6865_GGACCTACTGAA	muc6865	day 0	7	negative	0.004649293312261718	0.0	0.0	2156.0	1317
muc6865_TCCCATCTCTGG	muc6865	day 0	7	negative	0.14837105548877455	0.0	0.0	2133.0	1246
muc6865_TTAGATAGGCGG	muc6865	day 0	7	negative	0.18977189753800253	0.0	0.0	2129.0	1072
muc6865_ACGGCATAGGGA	muc6865	day 0	7	negative	0.19187880946260819	0.0	0.0	2118.0	1042
muc6865_AGCTGTGGTTCC	muc6865	day 0	7	negative	0.1552728101530988	0.0	0.0	2072.0	1267
muc6865_TACTCATCTTTA	muc6865	day 0	7	negative	0.012344415317641917	0.0	0.0	2062.0	1265
muc6865_CCAAGTGAGAAA	muc6865	day 0	7	negative	0.18386952735735243	0.0	0.0	2043.0	1082
muc6865_CCATGGTTCACC	muc6865	day 0	7	negative	0.17318522262553684	0.0	0.0	2042.0	1145
muc6865_ACCAGAAGGCTA	muc6865	day 0	7	negative	0.10241194733931626	0.0	0.0	2033.0	1284
muc6865_TTGGTCGTAATT	muc6865	day 0	7	negative	0.14917362767713677	0.0	0.0	2033.0	1065
muc6865_ATGTAGCCAGTT	muc6865	day 0	7	negative	0.18714352628510408	0.0	0.0	2028.0	1087
muc6865_CATCTCGCATGC	muc6865	day 0	7	negative	0.16345315397601692	0.0	0.0	2023.0	1202
muc6865_GCATGTTTAACT	muc6865	day 0	7	negative	0.16328810182717313	0.0	0.0	2016.0	1176
muc6865_GAGCGGTTTGAG	muc6865	day 0	7	negative	0.18939869356091338	0.0	0.0	2012.0	1076
muc6865_CCAGGAAATTCG	muc6865	day 0	7	negative	0.049234332309027795	0.0	0.0	1992.0	1218
muc6865_TTTTTGCTTTGG	muc6865	day 0	7	negative	0.04997490504750021	0.0	0.0	1980.0	1236
muc6865_TTGTCCTTTAAA	muc6865	day 0	7	negative	0.18181139499925777	0.0	0.0	1966.0	975
muc6865_ACGAAACCTCTT	muc6865	day 0	7	negative	0.0	0.0	0.0	1965.0	1247
muc6865_TTTGCATAGCCT	muc6865	day 0	7	negative	0.12624782837550058	0.0	0.0	1962.0	1195
muc6865_CGTATTTTTACC	muc6865	day 0	7	negative	0.12442775743711267	0.0	0.0	1959.0	1196
muc6865_TGCGTCCCTTGT	muc6865	day 0	7	negative	0.17129309691558423	0.0	0.0	1954.0	1091
muc6865_GACAGATGGCAG	muc6865	day 0	7	negative	0.13325142274031662	0.0	0.0	1953.0	1237
muc6865_AACGCCGATATT	muc6865	day 0	7	negative	0.20820995805674702	0.0	0.0	1951.0	920
muc6865_CGGAGCAATCAG	muc6865	day 0	7	negative	0.20316551574548275	0.0	0.0	1947.0	1014
muc6865_TGTCAATCATCC	muc6865	day 0	7	negative	0.17361223707465856	0.0	0.0	1943.0	1014
muc6865_AGAGCCATGCGT	muc6865	day 0	7	negative	0.09761688423265281	0.0	0.0	1942.0	1184
muc6865_TGTGGCGCCGCG	muc6865	day 0	7	negative	0.20901947993228795	0.0	0.0	1941.0	958
muc6865_GTTCACGCGCGG	muc6865	day 0	7	negative	0.04043500424396383	0.0	0.0	1940.0	1110
muc6865_GTCAAGTATAGT	muc6865	day 0	7	negative	0.04580731833400168	0.0	0.0	1930.0	1221
muc6865_TGTCTCTCGGAT	muc6865	day 0	7	negative	0.1914740473287905	0.0	0.0	1899.0	1025
muc6865_CTCACCAACCAT	muc6865	day 0	7	negative	0.20342501422063386	0.0	0.0	1869.0	963
muc6865_TTCGAGGGAAGT	muc6865	day 0	7	negative	0.1951355598039499	0.0	0.0	1858.0	981
muc6865_TACAGGCTACTT	muc6865	day 0	7	negative	0.027745014954550232	0.0	0.0	1854.0	1181
muc6865_ATGCAACTCTAT	muc6865	day 0	7	negative	0.11746273583704002	0.0	0.0	1844.0	1115
muc6865_ATGACTTCTGCT	muc6865	day 0	7	negative	0.18206477644408678	0.0	0.0	1843.0	963
muc6865_TTCCGTTTTATA	muc6865	day 0	7	negative	0.13235943200444775	0.0	0.0	1839.0	1131
muc6865_CTCATGTGGAAG	muc6865	day 0	7	negative	0.16099976790743425	0.0	0.0	1820.0	1069
muc6865_TCTCTTATGCGA	muc6865	day 0	7	negative	0.1931991153498891	0.0	0.0	1809.0	988
muc6865_ACAGGCTGATTG	muc6865	day 0	7	negative	0.1875894669434866	0.0	0.0	1804.0	962
muc6865_AACCAAGATCAT	muc6865	day 0	7	negative	0.14519380854104033	0.0	0.0	1803.0	1132
muc6865_CTGGACCTGCTC	muc6865	day 0	7	negative	0.1891729301554149	0.0	0.0	1796.0	999
muc6865_ACGCGCTTGTCT	muc6865	day 0	7	negative	0.1481095454885229	0.0	0.0	1795.0	1063
muc6865_TACAACGCGGGT	muc6865	day 0	7	negative	0.17017888332852066	0.0	0.0	1783.0	1003
muc6865_AGTAAGGTGGCG	muc6865	day 0	7	negative	0.05863596425695106	0.0	0.0	1778.0	1126
muc6865_GAAAATTATCTT	muc6865	day 0	7	negative	0.06330191690670507	0.0	0.0	1776.0	1124
muc6865_CGTCAGTTCTTG	muc6865	day 0	7	negative	0.2082410841313664	0.0	0.0	1771.0	873
muc6865_TCGTCTGTACTG	muc6865	day 0	7	negative	0.04640940715464631	0.0	0.0	1765.0	1121
muc6865_CCTATGCAGCGA	muc6865	day 0	7	negative	0.20112557405450138	0.0	0.0	1756.0	888
muc6865_TTCGACCCTGCA	muc6865	day 0	7	negative	0.1542103804684092	0.0	0.0	1754.0	1078
muc6865_TGCGAGGCCTAT	muc6865	day 0	7	negative	0.2075330612268878	0.0	0.0	1751.0	883
muc6865_TCCCACTTACGT	muc6865	day 0	7	negative	0.07840672117413948	0.0	0.0	1742.0	1024
muc6865_GTCCCAATCCAT	muc6865	day 0	7	negative	0.023291537413890402	0.0	0.0	1741.0	1089
muc6865_AACAGCTAACCC	muc6865	day 0	7	negative	0.14123839204974725	0.0	0.0	1740.0	1109
muc6865_TTTCAACAGTCT	muc6865	day 0	7	negative	0.1012122284993029	0.0	0.0	1733.0	1117
muc6865_CGTAGCCATCAA	muc6865	day 0	7	negative	0.19408433887459525	0.0	0.0	1731.0	971
muc6865_TACAGGGCTGTC	muc6865	day 0	7	negative	0.1926846835084784	0.0	0.0	1729.0	919
muc6865_GGCCGCGCGTAT	muc6865	day 0	7	negative	0.1938143245361054	0.0	0.0	1720.0	956
muc6865_ATCTGTAGCTGC	muc6865	day 0	7	negative	0.14794507560367542	0.0	0.0	1714.0	1083
muc6865_TTACAGAGACGG	muc6865	day 0	7	negative	0.1806514551813582	0.0	0.0	1703.0	988
muc6865_CAATGATAAGAA	muc6865	day 0	7	negative	0.1863768329015269	0.0	0.0	1702.0	904
muc6865_GCTGTTTAGTGG	muc6865	day 0	7	negative	0.15400176650618433	0.0	0.0	1698.0	1055
muc6865_GAAGCAGCCAAG	muc6865	day 0	7	negative	0.1420611648154885	0.0	0.0	1695.0	1109
muc6865_TAGGTTCGAAGT	muc6865	day 0	7	negative	0.0534695940924378	0.0	0.0	1689.0	1093
muc6865_CTCCGTGGTTAT	muc6865	day 0	7	negative	0.1459681335199242	0.0	0.0	1677.0	1031
muc6865_GATAGGCCCGTG	muc6865	day 0	7	negative	0.11683917063889766	0.0	0.0	1673.0	1085
muc6865_ACCTTAGCTTTT	muc6865	day 0	7	negative	0.15115748881180488	0.0	0.0	1670.0	937
muc6865_CTGAATCAGTAT	muc6865	day 0	7	negative	0.20002322102462994	0.0	0.0	1666.0	915
muc6865_GGTCCGACATGC	muc6865	day 0	7	negative	0.21698354406816464	0.0	0.0	1655.0	896
muc6865_AAAGATTTACCG	muc6865	day 0	7	negative	0.20530700406361416	0.0	0.0	1653.0	939
muc6865_CGTATATGCCAC	muc6865	day 0	7	negative	0.199811768420163	0.0	0.0	1651.0	950
muc6865_ACCCAGACGCGT	muc6865	day 0	7	negative	0.211218080840277	0.0	0.0	1644.0	836
muc6865_CACCAGGCAAGC	muc6865	day 0	7	negative	0.20573377736760529	0.0	0.0	1643.0	891
muc6865_TCGATCCAGTGA	muc6865	day 0	7	negative	0.018164035600231155	0.0	0.0	1641.0	1083
muc6865_TGGTTTTGACCT	muc6865	day 0	7	negative	0.20343632079563476	0.0	0.0	1633.0	843
muc6865_GGCGCGTCGCTT	muc6865	day 0	7	negative	0.10972848926237953	0.0	0.0	1629.0	1032
muc6865_GCGGGCCCCAGC	muc6865	day 0	7	negative	0.17339864291619608	0.0	0.0	1620.0	998
muc6865_CGTCAATGAAAC	muc6865	day 0	7	negative	0.1303578529408498	0.0	0.0	1615.0	1019
muc6865_AGCGGTCTCGGG	muc6865	day 0	7	negative	0.19253101189370134	0.0	0.0	1610.0	866
muc6865_TTTTCACATCCT	muc6865	day 0	7	negative	0.07735974443197452	0.0	0.0	1609.0	1008
muc6865_AGTACTCTAAAC	muc6865	day 0	7	negative	0.19968166603185325	0.0	0.0	1599.0	886
muc6865_GCGCGAGTAACA	muc6865	day 0	7	negative	0.12516799298776207	0.0	0.0	1598.0	1062
muc6865_AGATAATGGGGA	muc6865	day 0	7	negative	0.11411982848357012	0.0	0.0	1596.0	989
muc6865_TGGTACCCAGAG	muc6865	day 0	7	negative	0.18379916451782566	0.0	0.0	1593.0	959
muc6865_CTTCAGGACGTC	muc6865	day 0	7	negative	0.13587098737781492	0.0	0.0	1588.0	957
muc6865_TCTGTCGTTCTT	muc6865	day 0	7	negative	0.20291470031840095	0.0	0.0	1578.0	877
muc6865_CACTATCCAATA	muc6865	day 0	7	negative	0.12653074786677598	0.0	0.0	1574.0	1019
muc6865_GTGGGAAAGAGC	muc6865	day 0	7	negative	0.20524303989163784	0.0	0.0	1573.0	871
muc6865_GCATACGACTCC	muc6865	day 0	7	negative	0.17678908118345435	0.0	0.0	1571.0	944
muc6865_GCATAAGTGCAT	muc6865	day 0	7	negative	0.13627066524815437	0.0	0.0	1570.0	1005
muc6865_GTTACGACAGAA	muc6865	day 0	7	negative	0.12885626182276205	0.0	0.0	1570.0	986
muc6865_CTTCACCAACCA	muc6865	day 0	7	negative	0.11590486851990664	0.0	0.0	1567.0	1022
muc6865_GGGTCCATACGG	muc6865	day 0	7	negative	0.1323846374362529	0.0	0.0	1565.0	964
muc6865_ACCTCAAGCAAG	muc6865	day 0	7	negative	0.17382150077093148	0.0	0.0	1562.0	876
muc6865_ACTTGTACGTAG	muc6865	day 0	7	negative	0.17732772107411632	0.0	0.0	1556.0	943
muc6865_TTAGACTAGCGC	muc6865	day 0	7	negative	0.1282412616709548	0.0	0.0	1545.0	1001
muc6865_TATCCATGCATT	muc6865	day 0	7	negative	0.003130494438845161	0.0	0.0	1543.0	970
muc6865_GCCCGACCCTCT	muc6865	day 0	7	negative	0.14491186465105954	0.0	0.0	1537.0	993
muc6865_CGACGGGAATCG	muc6865	day 0	7	negative	0.21813569299012606	0.0	0.0	1534.0	785
muc6865_GCCCTCCCTCAA	muc6865	day 0	7	negative	0.1506245798886429	0.0	0.0	1534.0	987
muc6865_TCCTCTAGAGCA	muc6865	day 0	7	negative	0.11047686244664688	0.0	0.0	1533.0	962
muc6865_TTGTTCCATTGG	muc6865	day 0	7	negative	0.04882571580206084	0.0	0.0	1531.0	966
muc6865_CTTACAGTGCCT	muc6865	day 0	7	negative	0.12674666472921273	0.0	0.0	1525.0	1020
muc6865_GCAGCCGATGAC	muc6865	day 0	7	negative	0.15131461431938353	0.0	0.0	1523.0	948
muc6865_TACGCCGCGAGG	muc6865	day 0	7	negative	0.029570235438396045	0.0	0.0	1523.0	1012
muc6865_ATTTGTCTCAGA	muc6865	day 0	7	negative	0.15050784378504364	0.0	0.0	1520.0	945
muc6865_CCAACTCATACT	muc6865	day 0	7	negative	0.12019600780548031	0.0	0.0	1520.0	968
muc6865_TATTGTCGGTTA	muc6865	day 0	7	negative	0.12417384354150404	0.0	0.0	1518.0	947
muc6865_TCACGCTGGGCT	muc6865	day 0	7	negative	0.16515604712452214	0.0	0.0	1510.0	936
muc6865_CAAGCCGAGGTT	muc6865	day 0	7	negative	0.1917993400445095	0.0	0.0	1505.0	826
muc6865_CATCCTTTGGCG	muc6865	day 0	7	negative	0.17784194975369466	0.0	0.0	1497.0	993
muc6865_GTAATTTGCTGC	muc6865	day 0	7	negative	0.13032575842807664	0.0	0.0	1491.0	983
muc6865_CGACGCTGGAAT	muc6865	day 0	7	negative	0.12652046168632777	0.0	0.0	1491.0	939
muc6865_TGACAATTCGTC	muc6865	day 0	7	negative	0.14663065744545067	0.0	0.0	1489.0	977
muc6865_TTTAACGCTTGA	muc6865	day 0	7	negative	0.05188250739044847	0.0	0.0	1488.0	983
muc6865_TAGGTTGGCATT	muc6865	day 0	7	negative	0.13790290231243219	0.0	0.0	1473.0	998
muc6865_GATCCTGGTTTG	muc6865	day 0	7	negative	0.1535881123803096	0.0	0.0	1472.0	889
muc6865_ACCGACACGGAT	muc6865	day 0	7	negative	0.16853023614779447	0.0	0.0	1472.0	941
muc6865_AGTTTTTGTTAG	muc6865	day 0	7	negative	0.12734486812154555	0.0	0.0	1469.0	925
muc6865_CCCCGGCCTCCA	muc6865	day 0	7	negative	0.13240912690421525	0.0	0.0	1467.0	879
muc6865_GCTGGGTTCCTA	muc6865	day 0	7	negative	0.18163357858172008	0.0	0.0	1466.0	930
muc6865_CACGTTAACCAT	muc6865	day 0	7	negative	0.18552093778126935	0.0	0.0	1458.0	853
muc6865_CCGTCAAAAATC	muc6865	day 0	7	negative	0.08463750469772444	0.0	0.0	1457.0	929
muc6865_TGTCGTGTATGT	muc6865	day 0	7	negative	0.13181291660798325	0.0	0.0	1453.0	963
muc6865_AGTATTCGATTT	muc6865	day 0	7	negative	0.16048101674095422	0.0	0.0	1449.0	921
muc6865_CGGCGTAATGCC	muc6865	day 0	7	negative	0.14854379703826343	0.0	0.0	1449.0	959
muc6865_AAATGTTCCACC	muc6865	day 0	7	negative	0.21035450434456418	0.0	0.0	1448.0	778
muc6865_AGGAGTGCATGG	muc6865	day 0	7	negative	0.18044690797596685	0.0	0.0	1448.0	918
muc6865_TGTGACTATTTT	muc6865	day 0	7	negative	0.14875998596939766	0.0	0.0	1447.0	870
muc6865_TGGAACCCAGTC	muc6865	day 0	7	negative	0.19846333767168797	0.0	0.0	1445.0	758
muc6865_CAGGTCGGTGAG	muc6865	day 0	7	negative	0.20151870418858067	0.0	0.0	1444.0	777
muc6865_TTTCTCAACTGA	muc6865	day 0	7	negative	0.20817583602034434	0.0	0.0	1444.0	785
muc6865_CCCCTAGTTGGT	muc6865	day 0	7	negative	0.15117649887026094	0.0	0.0	1438.0	927
muc6865_GCAATGATGACC	muc6865	day 0	7	negative	0.133799293163909	0.0	0.0	1437.0	944
muc6865_CGGTTCTAAACG	muc6865	day 0	7	negative	0.21601880966438	0.0	0.0	1425.0	704
muc6865_CTTGTCTGGATA	muc6865	day 0	7	negative	0.08503874372455537	0.0	0.0	1424.0	972
muc6865_GAATTGTGAGAA	muc6865	day 0	7	negative	0.1412198586702098	0.0	0.0	1413.0	913
muc6865_TGTTGCTCACCC	muc6865	day 0	7	negative	0.14325263979261157	0.0	0.0	1412.0	923
muc6865_GGACGCGCTACA	muc6865	day 0	7	negative	0.21800306056569374	0.0	0.0	1412.0	690
muc6865_CTATACTCGGCG	muc6865	day 0	7	negative	0.15614830013596487	0.0	0.0	1408.0	856
muc6865_TTTAGCAGTATT	muc6865	day 0	7	negative	0.10239554897859293	0.0	0.0	1405.0	886
muc6865_CTAACAGCGAAG	muc6865	day 0	7	negative	0.12056727722851174	0.0	0.0	1404.0	938
muc6865_TCGACTGCAATT	muc6865	day 0	7	negative	0.07776532410396429	0.0	0.0	1403.0	955
muc6865_AAAACATTCTTA	muc6865	day 0	7	negative	0.023159012751197226	0.0	0.0	1401.0	900
muc6865_ATTTAAACTCCA	muc6865	day 0	7	negative	0.1548952521844499	0.0	0.0	1400.0	913
muc6865_GGAGTATTCATG	muc6865	day 0	7	negative	0.11064738368320427	0.0	0.0	1395.0	948
muc6865_AGACATCGGTGT	muc6865	day 0	7	negative	0.13386990356234232	0.0	0.0	1392.0	884
muc6865_GATAAAGGTTCG	muc6865	day 0	7	negative	0.06885377613231002	0.0	0.0	1388.0	922
muc6865_AGTTCGACTGGT	muc6865	day 0	7	negative	0.16802697892995128	0.0	0.0	1386.0	881
muc6865_GTGTGACCATGG	muc6865	day 0	7	negative	0.17571495672230347	0.0	0.0	1381.0	910
muc6865_GACCCATTTCTT	muc6865	day 0	7	negative	0.14347747877994563	0.0	0.0	1379.0	893
muc6865_CCAATATCCAAT	muc6865	day 0	7	negative	0.15765860864024428	0.0	0.0	1368.0	824
muc6865_CGTAGCACTGGC	muc6865	day 0	7	negative	0.1959967435489145	0.0	0.0	1365.0	764
muc6865_AGCGTTACTCCT	muc6865	day 0	7	negative	0.1368929018724435	0.0	0.0	1357.0	915
muc6865_GTATCTCCTCCG	muc6865	day 0	7	negative	0.1583280140340257	0.0	0.0	1355.0	897
muc6865_GCAGCGTACGTC	muc6865	day 0	7	negative	0.15265109421202686	0.0	0.0	1354.0	872
muc6865_GAGTGCATTTGA	muc6865	day 0	7	negative	0.18901743339209087	0.0	0.0	1347.0	775
muc6865_TAACCGATCTCC	muc6865	day 0	7	negative	0.13177043438215147	0.0	0.0	1346.0	878
muc6865_CCGAGCAGCACA	muc6865	day 0	7	negative	0.2065774390602202	0.0	0.0	1346.0	771
muc6865_AAAGTCCTGGTT	muc6865	day 0	7	negative	0.0550554826541041	0.0	0.0	1341.0	870
muc6865_ACCGGACCTCGG	muc6865	day 0	7	negative	0.1466354578205397	0.0	0.0	1340.0	881
muc6865_GTAATGTTCGTT	muc6865	day 0	7	negative	0.13696045918493044	0.0	0.0	1339.0	893
muc6865_ACTCCCCTATGG	muc6865	day 0	7	negative	0.1850563739953078	0.0	0.0	1338.0	786
muc6865_AACCTACGCTTA	muc6865	day 0	7	negative	0.15426393721660953	0.0	0.0	1336.0	889
muc6865_GGCTTCCCAAAT	muc6865	day 0	7	negative	0.0851229867561848	0.0	0.0	1335.0	916
muc6865_TTTGACCGGACG	muc6865	day 0	7	negative	0.22486467902973414	0.0	0.0	1335.0	719
muc6865_AATGCCACCATC	muc6865	day 0	7	negative	0.16669690991503402	0.0	0.0	1331.0	846
muc6865_GGTTCACTGCCT	muc6865	day 0	7	negative	0.13507515920383015	0.0	0.0	1329.0	828
muc6865_CCGCGGATTCGC	muc6865	day 0	7	negative	0.18776302111729884	0.0	0.0	1328.0	787
muc6865_CCTACACACAAC	muc6865	day 0	7	negative	0.017596179821125543	0.0	0.0	1328.0	856
muc6865_CAACTCCCCACC	muc6865	day 0	7	negative	0.14512103844893198	0.0	0.0	1327.0	898
muc6865_CACAATGAGGTC	muc6865	day 0	7	negative	0.13915683326551026	0.0	0.0	1326.0	875
muc6865_ATGCCGTTGCTC	muc6865	day 0	7	negative	0.17564069622791215	0.0	0.0	1322.0	848
muc6865_GTTGCCGTCGTG	muc6865	day 0	7	negative	0.16756455329420342	0.0	0.0	1321.0	837
muc6865_TTGGTCACATTC	muc6865	day 0	7	negative	0.199556040359084	0.0	0.0	1319.0	770
muc6865_CTAGATCTCATT	muc6865	day 0	7	negative	0.1643958992783556	0.0	0.0	1316.0	858
muc6865_GCCAGGTCGCAT	muc6865	day 0	7	negative	0.1800402891349637	0.0	0.0	1315.0	858
muc6865_CGTATTATGACC	muc6865	day 0	7	negative	0.1535274586154188	0.0	0.0	1315.0	883
muc6865_TAGAGGACTCCT	muc6865	day 0	7	negative	0.13880287020829707	0.0	0.0	1313.0	896
muc6865_GGGTTCGATGGT	muc6865	day 0	7	negative	0.1028022573974289	0.0	0.0	1311.0	872
muc6865_CAATTCCGCGCC	muc6865	day 0	7	negative	0.15547118347056	0.0	0.0	1304.0	890
muc6865_GTCGTTGAGCCA	muc6865	day 0	7	negative	0.2117111732100549	0.0	0.0	1298.0	786
muc6865_TCGATGACATAT	muc6865	day 0	7	negative	0.1354630638647813	0.0	0.0	1292.0	879
muc6865_CCCATCTGCCCA	muc6865	day 0	7	negative	0.17991902634013984	0.0	0.0	1290.0	838
muc6865_CACTACACCACC	muc6865	day 0	7	negative	0.19435381686784478	0.0	0.0	1280.0	783
muc6865_AATAACCGGGTG	muc6865	day 0	7	negative	0.12013683485597723	0.0	0.0	1278.0	854
muc6865_CCTGACTTAGCG	muc6865	day 0	7	negative	0.12124336210222583	0.0	0.0	1276.0	833
muc6865_CCAGCGCTGGAT	muc6865	day 0	7	negative	0.17479732624834546	0.0	0.0	1273.0	814
muc6865_GAATTAGCCTAG	muc6865	day 0	7	negative	0.20654967783059483	0.0	0.0	1271.0	746
muc6865_GGATTGCTACTA	muc6865	day 0	7	negative	0.17716896362592463	0.0	0.0	1271.0	800
muc6865_GAATATTGATGT	muc6865	day 0	7	negative	0.08429354969944042	0.0	0.0	1265.0	858
muc6865_GCGCTCCTCACC	muc6865	day 0	7	negative	0.1375251353810772	0.0	0.0	1264.0	831
muc6865_CCGACGGCCGTG	muc6865	day 0	7	negative	0.14944219561423527	0.0	0.0	1263.0	836
muc6865_TTCGGCGCCGCG	muc6865	day 0	7	negative	0.19181016932384812	0.0	0.0	1261.0	811
muc6865_CAGTACCCCGCC	muc6865	day 0	7	negative	0.13532310201281567	0.0	0.0	1260.0	831
muc6865_CACCACCGCATT	muc6865	day 0	7	negative	0.1708913292414414	0.0	0.0	1251.0	820
muc6865_GCATTATGTTAG	muc6865	day 0	7	negative	0.16699430094116977	0.0	0.0	1249.0	809
muc6865_AAATAGATGTTA	muc6865	day 0	7	negative	0.12198419794770832	0.0	0.0	1244.0	809
muc6865_ACTCGGATATCT	muc6865	day 0	7	negative	0.1895626922159776	0.0	0.0	1243.0	737
muc6865_GTTGGGGCTCGC	muc6865	day 0	7	negative	0.1960907167204771	0.0	0.0	1243.0	785
muc6865_TCATTTCAGCTT	muc6865	day 0	7	negative	0.15851587665280967	0.0	0.0	1243.0	815
muc6865_GATTTTGTCCTC	muc6865	day 0	7	negative	0.15925716334322507	0.0	0.0	1243.0	860
muc6865_AGGGACCGCGTA	muc6865	day 0	7	negative	0.20111668660995013	0.0	0.0	1241.0	679
muc6865_ACGACCTTCAGC	muc6865	day 0	7	negative	0.1294048787247246	0.0	0.0	1235.0	817
muc6865_CATAACAGTTCC	muc6865	day 0	7	negative	0.18346082007337336	0.0	0.0	1234.0	714
muc6865_ACCGTATACACA	muc6865	day 0	7	negative	0.0724099019455139	0.0	0.0	1229.0	859
muc6865_GCGATTGAGCAG	muc6865	day 0	7	negative	0.20621790939636214	0.0	0.0	1226.0	694
muc6865_GGAGAATTTGGT	muc6865	day 0	7	negative	0.1634025951616321	0.0	0.0	1223.0	794
muc6865_CTCAGATTTGCC	muc6865	day 0	7	negative	0.1476401520610877	0.0	0.0	1222.0	782
muc6865_GAACATGGAATT	muc6865	day 0	7	negative	0.19030686779464853	0.0	0.0	1221.0	777
muc6865_GGCGACTAACCA	muc6865	day 0	7	negative	0.17955095575842706	0.0	0.0	1221.0	797
muc6865_TGCATTGGGATG	muc6865	day 0	7	negative	0.18875115351905222	0.0	0.0	1217.0	771
muc6865_CCCATACCTTAT	muc6865	day 0	7	negative	0.11344702072392175	0.0	0.0	1217.0	819
muc6865_CAATGAGGCCGC	muc6865	day 0	7	negative	0.16887769478818973	0.0	0.0	1216.0	822
muc6865_TATACGCCATTT	muc6865	day 0	7	negative	0.15910321497779897	0.0	0.0	1210.0	815
muc6865_CAATCTACGCAT	muc6865	day 0	7	negative	0.1464726325178275	0.0	0.0	1208.0	817
muc6865_GATTTACCTGAT	muc6865	day 0	7	negative	0.12223397789306069	0.0	0.0	1208.0	802
muc6865_ACTTCGGGCGCA	muc6865	day 0	7	negative	0.1865850566979656	0.0	0.0	1208.0	753
muc6865_GCTTCAGATTGG	muc6865	day 0	7	negative	0.19275113149598824	0.0	0.0	1207.0	744
muc6865_CCTTTGCGCCAC	muc6865	day 0	7	negative	0.14546309852750036	0.0	0.0	1205.0	836
muc6865_TCAAAGTATAGG	muc6865	day 0	7	negative	0.15746342983105105	0.0	0.0	1203.0	816
muc6865_GATTCATGTCAC	muc6865	day 0	7	negative	0.17903057621354315	0.0	0.0	1202.0	765
muc6865_TCCATCATCCTG	muc6865	day 0	7	negative	0.1554860171529884	0.0	0.0	1201.0	785
muc6865_ACCATTTTGTTA	muc6865	day 0	7	negative	0.169720300331824	0.0	0.0	1201.0	829
muc6865_CGAATGTCGTAC	muc6865	day 0	7	negative	0.1974384955697556	0.0	0.0	1195.0	711
muc6865_TGACCCGGCCCC	muc6865	day 0	7	negative	0.1585357648067932	0.0	0.0	1194.0	796
muc6865_ATTGAATCTAAA	muc6865	day 0	7	negative	0.2104107537726188	0.0	0.0	1193.0	639
muc6865_TTACGCATGATG	muc6865	day 0	7	negative	0.14113780232388823	0.0	0.0	1192.0	788
muc6865_AGCCAGCACACT	muc6865	day 0	7	negative	0.13442158548912686	0.0	0.0	1192.0	810
muc6865_TTTTATCGTGCA	muc6865	day 0	7	negative	0.09099507045633737	0.0	0.0	1192.0	783
muc6865_ACGCACCTCATT	muc6865	day 0	7	negative	0.15018762582042008	0.0	0.0	1190.0	816
muc6865_TCAACTCCCCCA	muc6865	day 0	7	negative	0.15358702789278503	0.0	0.0	1189.0	813
muc6865_TCCTGACTGTTC	muc6865	day 0	7	negative	0.08914957333722011	0.0	0.0	1189.0	817
muc6865_CTCATAGATGCT	muc6865	day 0	7	negative	0.1714903853332838	0.0	0.0	1189.0	716
muc6865_TGCAGAATACCT	muc6865	day 0	7	negative	0.15677157139022174	0.0	0.0	1184.0	820
muc6865_GCCCACTACCCC	muc6865	day 0	7	negative	0.18049912297593257	0.0	0.0	1182.0	781
muc6865_GTCCTATCCGGT	muc6865	day 0	7	negative	0.1545333878063759	0.0	0.0	1181.0	790
muc6865_ACAGCATATTGT	muc6865	day 0	7	negative	0.11539533655587576	0.0	0.0	1179.0	798
muc6865_CTTGTTGTCGCC	muc6865	day 0	7	negative	0.1545587051069466	0.0	0.0	1179.0	773
muc6865_CTTTCCCGAGTG	muc6865	day 0	7	negative	0.13806964418634243	0.0	0.0	1176.0	769
muc6865_TACACGTGAAGA	muc6865	day 0	7	negative	0.19167169494038477	0.0	0.0	1175.0	696
muc6865_GCCTGGCCCGAT	muc6865	day 0	7	negative	0.19321479386917478	0.0	0.0	1174.0	740
muc6865_TACAATGTCACA	muc6865	day 0	7	negative	0.1600792674043379	0.0	0.0	1172.0	807
muc6865_CCATGCTGTCGC	muc6865	day 0	7	negative	0.15274221262404786	0.0	0.0	1171.0	811
muc6865_GTTCCCGACCTG	muc6865	day 0	7	negative	0.1853857974821409	0.0	0.0	1171.0	763
muc6865_CTCTCCTTAAGT	muc6865	day 0	7	negative	0.19879756400385168	0.0	0.0	1169.0	694
muc6865_GTCGGACTGGTC	muc6865	day 0	7	negative	0.14353401884980818	0.0	0.0	1167.0	770
muc6865_CCTCTGAGGGCT	muc6865	day 0	7	negative	0.1149019068036922	0.0	0.0	1166.0	788
muc6865_TTAGGTCTCGAG	muc6865	day 0	7	negative	0.1840052447608248	0.0	0.0	1162.0	777
muc6865_TTCGACCCCATC	muc6865	day 0	7	negative	0.1600971682348859	0.0	0.0	1162.0	772
muc6865_ATTTCCCGATTC	muc6865	day 0	7	negative	0.11789150223917817	0.0	0.0	1160.0	784
muc6865_CGAAGCACGGTC	muc6865	day 0	7	negative	0.1650551216656927	0.0	0.0	1154.0	818
muc6865_TGGACGGTAACT	muc6865	day 0	7	negative	0.16957783540485247	0.0	0.0	1154.0	773
muc6865_ATCTCACTTTCC	muc6865	day 0	7	negative	0.1838036597078467	0.0	0.0	1154.0	752
muc6865_ATTTTGGCCTAG	muc6865	day 0	7	negative	0.1900451407695011	0.0	0.0	1152.0	753
muc6865_CGTGTTCGTGAT	muc6865	day 0	7	negative	0.1312582583331635	0.0	0.0	1152.0	767
muc6865_CTTCACAGCTTA	muc6865	day 0	7	negative	0.1800820899097535	0.0	0.0	1149.0	747
muc6865_AGACACATATTT	muc6865	day 0	7	negative	0.0781174531309869	0.0	0.0	1149.0	782
muc6865_TTGTCGTGGACA	muc6865	day 0	7	negative	0.16453198186255025	0.0	0.0	1148.0	748
muc6865_CACTTCCAGGCG	muc6865	day 0	7	negative	0.16530281873807384	0.0	0.0	1145.0	783
muc6865_CGGCCATGTGAT	muc6865	day 0	7	negative	0.17422742180365433	0.0	0.0	1145.0	768
muc6865_GGCAATGTACTC	muc6865	day 0	7	negative	0.16297009289283995	0.0	0.0	1141.0	770
muc6865_CACTAGGGTTTT	muc6865	day 0	7	negative	0.170501287325962	0.0	0.0	1141.0	758
muc6865_CCACGTGTGGGC	muc6865	day 0	7	negative	0.17189349898717796	0.0	0.0	1140.0	795
muc6865_CCCCCCTACGTA	muc6865	day 0	7	negative	0.18015522335176845	0.0	0.0	1139.0	781
muc6865_CAGAGGTGACCT	muc6865	day 0	7	negative	0.1311260147704355	0.0	0.0	1137.0	784
muc6865_GCCGGCGGTACG	muc6865	day 0	7	negative	0.1561690703328672	0.0	0.0	1135.0	778
muc6865_AGTGAACTGAGA	muc6865	day 0	7	negative	0.08565362746962368	0.0	0.0	1134.0	836
muc6865_CGTCCTTAGCAC	muc6865	day 0	7	negative	0.18213016284014308	0.0	0.0	1134.0	727
muc6865_ATGAACACTCGA	muc6865	day 0	7	negative	0.13268183458662164	0.0	0.0	1131.0	792
muc6865_CTGCGTCTTCGG	muc6865	day 0	7	negative	0.20924301539780724	0.0	0.0	1130.0	668
muc6865_TCCATAAGAGTG	muc6865	day 0	7	negative	0.12849941125827116	0.0	0.0	1129.0	735
muc6865_CCCTTGCGCAGT	muc6865	day 0	7	negative	0.1832441608528068	0.0	0.0	1129.0	743
muc6865_AGGGCCATTCAA	muc6865	day 0	7	negative	0.04265903154855607	0.0	0.0	1128.0	794
muc6865_GCCTAAGAGTAT	muc6865	day 0	7	negative	0.1367254344607393	0.0	0.0	1128.0	782
muc6865_CTCTCATCCTTT	muc6865	day 0	7	negative	0.19158510068046122	0.0	0.0	1126.0	757
muc6865_GTGTTCTATGGC	muc6865	day 0	7	negative	0.15028804340637977	0.0	0.0	1124.0	747
muc6865_GGGTGCTGCGGT	muc6865	day 0	7	negative	0.17945747057292044	0.0	0.0	1123.0	709
muc6865_GCCGTAGGTCCT	muc6865	day 0	7	negative	0.18198085724088628	0.0	0.0	1122.0	750
muc6865_AGTGTGGGCTCC	muc6865	day 0	7	negative	0.14768237337837786	0.0	0.0	1121.0	788
muc6865_AAAAGTGTGTTA	muc6865	day 0	7	negative	0.1560489083297563	0.0	0.0	1120.0	764
muc6865_TACACAGCTTCG	muc6865	day 0	7	negative	0.1605073329848107	0.0	0.0	1119.0	738
muc6865_CCGAAAGACAAT	muc6865	day 0	7	negative	0.12197291332256235	0.0	0.0	1118.0	795
muc6865_TACCTTTATGTT	muc6865	day 0	7	negative	0.0500079896098412	0.0	0.0	1117.0	792
muc6865_TATCACTTCTCC	muc6865	day 0	7	negative	0.1517483043959557	0.0	0.0	1111.0	764
muc6865_CGATCCCGTCCA	muc6865	day 0	7	negative	0.17301422400640754	0.0	0.0	1110.0	717
muc6865_GGTAAAGGCGTA	muc6865	day 0	7	negative	0.12885576344908772	0.0	0.0	1109.0	773
muc6865_GTAAGACGACTT	muc6865	day 0	7	negative	0.13610128908704175	0.0	0.0	1107.0	769
muc6865_TGCCGCCATCCT	muc6865	day 0	7	negative	0.22087446949737158	0.0	0.0	1106.0	603
muc6865_ATCGCTATGGAG	muc6865	day 0	7	negative	0.09987315662896216	0.0	0.0	1106.0	770
muc6865_TTCTAGTTTGCA	muc6865	day 0	7	negative	0.1512947916360876	0.0	0.0	1105.0	794
muc6865_GACATTGTGAAG	muc6865	day 0	7	negative	0.20021776851853196	0.0	0.0	1104.0	679
muc6865_TGCCCAAGAGAC	muc6865	day 0	7	negative	0.056084688401266646	0.0	0.0	1104.0	776
muc6865_GGCATCGTTTGC	muc6865	day 0	7	negative	0.14523935749635375	0.0	0.0	1103.0	785
muc6865_TTGGTCTTAAGC	muc6865	day 0	7	negative	0.17885705102559826	0.0	0.0	1101.0	711
muc6865_GCGGCACCTAGA	muc6865	day 0	7	negative	0.16357577296162754	0.0	0.0	1100.0	746
muc6865_AGCCAGAAAAGA	muc6865	day 0	7	negative	0.14865841544046768	0.0	0.0	1100.0	745
muc6865_CCTATTTATCCC	muc6865	day 0	7	negative	0.17030540037970135	0.0	0.0	1100.0	753
muc6865_TTCACTCAATCG	muc6865	day 0	7	negative	0.13879545964827736	0.0	0.0	1099.0	759
muc6865_CCCCTAATCCGT	muc6865	day 0	7	negative	0.17641957055856994	0.0	0.0	1099.0	718
muc6865_TACCGGTTGACC	muc6865	day 0	7	negative	0.14739330046293664	0.0	0.0	1098.0	733
muc6865_CACAGCCGACCT	muc6865	day 0	7	negative	0.20403841578569581	0.0	0.0	1097.0	767
muc6865_CCGGATAAATTG	muc6865	day 0	7	negative	0.18881479501621115	0.0	0.0	1095.0	676
muc6865_TATTCAGCGCTG	muc6865	day 0	7	negative	0.15596091787777472	0.0	0.0	1093.0	766
muc6865_TCAACTTAGTCC	muc6865	day 0	7	negative	0.12853979206307783	0.0	0.0	1093.0	805
muc6865_ATTAGACTAGAG	muc6865	day 0	7	negative	0.1700289876305905	0.0	0.0	1093.0	735
muc6865_CCGGTATACGTC	muc6865	day 0	7	negative	0.16059586739723072	0.0	0.0	1092.0	760
muc6865_CGCGAATACTTT	muc6865	day 0	7	negative	0.1401965066777555	0.0	0.0	1091.0	779
muc6865_TGACATGCAAAA	muc6865	day 0	7	negative	0.09294013240946869	0.0	0.0	1090.0	752
muc6865_CTTTCTATGCTT	muc6865	day 0	7	negative	0.187244243347844	0.0	0.0	1087.0	693
muc6865_TGGGGAGTGGCT	muc6865	day 0	7	negative	0.13279548117207535	0.0	0.0	1085.0	746
muc6865_CCCTGATGACGG	muc6865	day 0	7	negative	0.17648639142387257	0.0	0.0	1082.0	715
muc6865_CCGCTTTAATTA	muc6865	day 0	7	negative	0.16944005167718448	0.0	0.0	1080.0	706
muc6865_CGATAGTGGTAG	muc6865	day 0	7	negative	0.1496585749174594	0.0	0.0	1079.0	721
muc6865_TTTCGTAAGGTC	muc6865	day 0	7	negative	0.1698263489529155	0.0	0.0	1078.0	723
muc6865_GATAAACCGGAG	muc6865	day 0	7	negative	0.19607413583126101	0.0	0.0	1075.0	659
muc6865_CACGATTTTTAT	muc6865	day 0	7	negative	0.2237247286135887	0.0	0.0	1074.0	617
muc6865_ATTGTCGCGTAG	muc6865	day 0	7	negative	0.1176099649356002	0.0	0.0	1073.0	766
muc6865_GAGTCAATTTAT	muc6865	day 0	7	negative	0.16139065197801564	0.0	0.0	1073.0	750
muc6865_CTAACTCATAAT	muc6865	day 0	7	negative	0.03884737333097974	0.0	0.0	1071.0	748
muc6865_GGGGGACACACC	muc6865	day 0	7	negative	0.17184402146644914	0.0	0.0	1071.0	770
muc6865_GCATGGCTGTTC	muc6865	day 0	7	negative	0.13094947177888622	0.0	0.0	1071.0	744
muc6865_GGGGGTTATTTG	muc6865	day 0	7	negative	0.17191169739804793	0.0	0.0	1067.0	768
muc6865_GGGCGCTTTACG	muc6865	day 0	7	negative	0.115916006367182	0.0	0.0	1065.0	733
muc6865_TTTTTTCCGCAC	muc6865	day 0	7	negative	0.19064352837158852	0.0	0.0	1064.0	641
muc6865_CCACTCGCCTAT	muc6865	day 0	7	negative	0.15459458023192357	0.0	0.0	1063.0	713
muc6865_ATGATTCCCAAT	muc6865	day 0	7	negative	0.15990747242236744	0.0	0.0	1063.0	731
muc6865_ATGAGTGTTCTA	muc6865	day 0	7	negative	0.0836873111282036	0.0	0.0	1062.0	771
muc6865_TGCAATCAGTTT	muc6865	day 0	7	negative	0.1714107859964883	0.0	0.0	1061.0	740
muc6865_GTATTGGTTGGC	muc6865	day 0	7	negative	0.17423107988669867	0.0	0.0	1057.0	685
muc6865_TTTATCGTGCCT	muc6865	day 0	7	negative	0.14293908590285948	0.0	0.0	1057.0	727
muc6865_GACCACTCCCGC	muc6865	day 0	7	negative	0.1366872195614581	0.0	0.0	1053.0	731
muc6865_CGTACAACACAT	muc6865	day 0	7	negative	0.11036045227708907	0.0	0.0	1052.0	710
muc6865_AATTCACTCGAT	muc6865	day 0	7	negative	0.15164747896631392	0.0	0.0	1052.0	712
muc6865_AATACAGGTTGA	muc6865	day 0	7	negative	0.11675424978329309	0.0	0.0	1051.0	733
muc6865_GCTCCCGGGCGA	muc6865	day 0	7	negative	0.19193376273027354	0.0	0.0	1051.0	667
muc6865_GCCCTTGACTCC	muc6865	day 0	7	negative	0.19042694302954838	0.0	0.0	1051.0	696
muc6865_GCCTATGCTCAC	muc6865	day 0	7	negative	0.1772293747449799	0.0	0.0	1050.0	704
muc6865_AGTCATTTCAGT	muc6865	day 0	7	negative	0.11744444125532796	0.0	0.0	1050.0	705
muc6865_GACCATTCGAAG	muc6865	day 0	7	negative	0.1646622160312533	0.0	0.0	1050.0	704
muc6865_CCGAAGACACCA	muc6865	day 0	7	negative	0.16064906581256463	0.0	0.0	1050.0	699
muc6865_AATACTTCCACA	muc6865	day 0	7	negative	0.06743155702326968	0.0	0.0	1048.0	742
muc6865_AAGCTTGTCTTC	muc6865	day 0	7	negative	0.1150498344070013	0.0	0.0	1047.0	725
muc6865_AAGGCCGTTTTA	muc6865	day 0	7	negative	0.14371634540312178	0.0	0.0	1046.0	741
muc6865_ACTTCCCGTGCT	muc6865	day 0	7	negative	0.17013161280865283	0.0	0.0	1046.0	745
muc6865_GAGCAGAAGCGT	muc6865	day 0	7	negative	0.1204232833592835	0.0	0.0	1044.0	746
muc6865_TCGTTATGGCAG	muc6865	day 0	7	negative	0.16831149666058612	0.0	0.0	1041.0	700
muc6865_ACGCATAAAGTG	muc6865	day 0	7	negative	0.1031998562131473	0.0	0.0	1038.0	729
muc6865_GAGCTTTTTGTT	muc6865	day 0	7	negative	0.17918416832307632	0.0	0.0	1036.0	656
muc6865_CTGCTTAGCACC	muc6865	day 0	7	negative	0.18358342501387667	0.0	0.0	1036.0	663
muc6865_CACCGTGAAAGC	muc6865	day 0	7	negative	0.15142777522523504	0.0	0.0	1035.0	733
muc6865_TCCAGTAGCCTA	muc6865	day 0	7	negative	0.1610054115024384	0.0	0.0	1035.0	732
muc6865_GTGCCCCCTACA	muc6865	day 0	7	negative	0.1672925153538977	0.0	0.0	1035.0	713
muc6865_GCGCATTTGACC	muc6865	day 0	7	negative	0.19671333685977854	0.0	0.0	1035.0	671
muc6865_ATGATTTAGCCC	muc6865	day 0	7	negative	0.19397760640286207	0.0	0.0	1033.0	664
muc6865_GAGACGCAATGC	muc6865	day 0	7	negative	0.16901034383981392	0.0	0.0	1031.0	721
muc6865_GTGTAACGAAAA	muc6865	day 0	7	negative	0.05998868124823673	0.0	0.0	1031.0	758
muc6865_TGTTTCATAACG	muc6865	day 0	7	negative	0.16090507071759771	0.0	0.0	1030.0	707
muc6865_CGGAAGTTTCGA	muc6865	day 0	7	negative	0.14649922747647934	0.0	0.0	1029.0	732
muc6865_ATGGATCCCCGA	muc6865	day 0	7	negative	0.17381730003029017	0.0	0.0	1028.0	692
muc6865_GTAATTCGATCC	muc6865	day 0	7	negative	0.14563823975265694	0.0	0.0	1026.0	730
muc6865_TACGCGCCGACT	muc6865	day 0	7	negative	0.18538635812467258	0.0	0.0	1022.0	703
muc6865_CACTATCTCGTC	muc6865	day 0	7	negative	0.16769724014784917	0.0	0.0	1020.0	713
muc6865_GTTGCTGTAAGC	muc6865	day 0	7	negative	0.1542890775473538	0.0	0.0	1019.0	708
muc6865_TACGAAGTCTGC	muc6865	day 0	7	negative	0.20201475867370527	0.0	0.0	1019.0	660
muc6865_GTTATGCCGCGG	muc6865	day 0	7	negative	0.21192769763419259	0.0	0.0	1016.0	599
muc6865_GCCAAGTTGACT	muc6865	day 0	7	negative	0.16327449932753366	0.0	0.0	1016.0	725
muc6865_GAGTGTTCTGTC	muc6865	day 0	7	negative	0.21687235027137583	0.0	0.0	1015.0	585
muc6865_GCTATTACTTAA	muc6865	day 0	7	negative	0.0714560671926677	0.0	0.0	1013.0	727
muc6865_TACCGCTAACGT	muc6865	day 0	7	negative	0.14012986212413908	0.0	0.0	1013.0	663
muc6865_ATCCAAAGTAAA	muc6865	day 0	7	negative	0.17187655273781152	0.0	0.0	1011.0	692
muc6865_AGTGGCCTCCAC	muc6865	day 0	7	negative	0.19335366379322938	0.0	0.0	1011.0	710
muc6865_CTGGCGCATGCA	muc6865	day 0	7	negative	0.1904666263410825	0.0	0.0	1011.0	651
muc6865_TCACTTGTCTGG	muc6865	day 0	7	negative	0.1705892482242444	0.0	0.0	1010.0	672
muc6865_AACCACACGTAA	muc6865	day 0	7	negative	0.1681727368434151	0.0	0.0	1010.0	722
muc6865_ACGCCGTTCTCG	muc6865	day 0	7	negative	0.17070786756854422	0.0	0.0	1010.0	680
muc6865_TTACGAGTATCC	muc6865	day 0	7	negative	0.12897922258817152	0.0	0.0	1007.0	696
muc6865_GGCCAATCCCGC	muc6865	day 0	7	negative	0.1568830618057706	0.0	0.0	1005.0	689
muc6865_CTCTAGAGTCAC	muc6865	day 0	7	negative	0.1618067250096416	0.0	0.0	1004.0	714
muc6865_ATTAAGGGGTGC	muc6865	day 0	7	negative	0.1873631406530035	0.0	0.0	1004.0	625
muc6865_TCCTCGCGTCAA	muc6865	day 0	7	negative	0.17842660030702	0.0	0.0	1004.0	681
muc6865_ACTGGCCGTCAC	muc6865	day 0	7	negative	0.16788914248528988	0.0	0.0	1003.0	694
muc6865_GCCGATCGTTAT	muc6865	day 0	7	negative	0.20880229506920187	0.0	0.0	1000.0	620
muc6865_CTTTATTCCACC	muc6865	day 0	7	negative	0.16862635738742773	0.0	0.0	999.0	684
muc6865_GTGTCCGTGTCT	muc6865	day 0	7	negative	0.1717860943006575	0.0	0.0	999.0	697
muc6865_TGATCTGCCAAG	muc6865	day 0	7	negative	0.15848022694782635	0.0	0.0	998.0	669
muc6865_ACTTCACAATCT	muc6865	day 0	7	negative	0.13578962873562453	0.0	0.0	998.0	692
muc6865_GCCGATGGGCCG	muc6865	day 0	7	negative	0.18943005279198266	0.0	0.0	998.0	666
muc6865_CATTCCGTGAAT	muc6865	day 0	7	negative	0.17149804406815217	0.0	0.0	995.0	686
muc6865_TGATTAAGTTCC	muc6865	day 0	7	negative	0.10262437845296403	0.0	0.0	993.0	718
muc6865_TGTGATAGCATG	muc6865	day 0	7	negative	0.20341876977565887	0.0	0.0	993.0	660
muc6865_ATCCTGTAGGAG	muc6865	day 0	7	negative	0.1630479311788148	0.0	0.0	990.0	688
muc6865_CTTAGTCACATT	muc6865	day 0	7	negative	0.1254480917522574	0.0	0.0	987.0	678
muc6865_AATATGTGCCAT	muc6865	day 0	7	negative	0.17276802623679602	0.0	0.0	986.0	665
muc6865_CTCGGGCCTAGT	muc6865	day 0	7	negative	0.18849260482751784	0.0	0.0	986.0	673
muc6865_TATGATTTCTGA	muc6865	day 0	7	negative	0.14592816794912025	0.0	0.0	986.0	663
muc6865_CGACAGCGGGTG	muc6865	day 0	7	negative	0.16633648832141665	0.0	0.0	985.0	692
muc6865_ATCTTTTTCCCT	muc6865	day 0	7	negative	0.16151228031555795	0.0	0.0	984.0	640
muc6865_TGGGACTCAGGC	muc6865	day 0	7	negative	0.1575180712570632	0.0	0.0	982.0	723
muc6865_CTGCCTAGGGTC	muc6865	day 0	7	negative	0.20662483797005038	0.0	0.0	982.0	661
muc6865_GGCTAAGTTTAG	muc6865	day 0	7	negative	0.17886823782259795	0.0	0.0	981.0	656
muc6865_CATGACGTTGAA	muc6865	day 0	7	negative	0.1937769518334623	0.0	0.0	980.0	672
muc6865_CCTAGTAGCAGC	muc6865	day 0	7	negative	0.17031198614069507	0.0	0.0	980.0	643
muc6865_CATTCATCCCTG	muc6865	day 0	7	negative	0.17861936464724568	0.0	0.0	978.0	680
muc6865_ACACTGCGCCGT	muc6865	day 0	7	negative	0.14244972066513564	0.0	0.0	978.0	673
muc6865_CCCCATGTTTCT	muc6865	day 0	7	negative	0.21153741427372236	0.0	0.0	977.0	599
muc6865_GTGCAATTGGTC	muc6865	day 0	7	negative	0.1661461175664579	0.0	0.0	974.0	655
muc6865_GGTGGAGGAATG	muc6865	day 0	7	negative	0.1521852396097413	0.0	0.0	971.0	698
muc6865_TTGGACCTCATC	muc6865	day 0	7	negative	0.16899854002458645	0.0	0.0	970.0	684
muc6865_GTTGTTTTCACA	muc6865	day 0	7	negative	0.1830688917131466	0.0	0.0	969.0	636
muc6865_AAACGGACAGCC	muc6865	day 0	7	negative	0.21286701294938504	0.0	0.0	968.0	622
muc6865_ACCAAAGAATCG	muc6865	day 0	7	negative	0.14146542117843305	0.0	0.0	968.0	708
muc6865_CGGTGCTTTTTA	muc6865	day 0	7	negative	0.20376573231146827	0.0	0.0	968.0	664
muc6865_TGACGATCCTAA	muc6865	day 0	7	negative	0.1946942174627918	0.0	0.0	967.0	671
muc6865_CTGCGGAATATT	muc6865	day 0	7	negative	0.1463782415079314	0.0	0.0	966.0	684
muc6865_ATCCTTCGATCC	muc6865	day 0	7	negative	0.15317755260193833	0.0	0.0	966.0	678
muc6865_AAACATTGAACT	muc6865	day 0	7	negative	0.16637776356714104	0.0	0.0	965.0	682
muc6865_GGCTGAACGCTT	muc6865	day 0	7	negative	0.18918020436036867	0.0	0.0	964.0	632
muc6865_CCCTCACTTCGT	muc6865	day 0	7	negative	0.1887372378315598	0.0	0.0	964.0	638
muc6865_CATCAAGCTCGT	muc6865	day 0	7	negative	0.2009064295947981	0.0	0.0	964.0	622
muc6865_GCCGCCGTCCGG	muc6865	day 0	7	negative	0.18442835253447484	0.0	0.0	962.0	659
muc6865_GAGTTTTGCTTA	muc6865	day 0	7	negative	0.1419328858909956	0.0	0.0	961.0	697
muc6865_CGTTGAGCGCAC	muc6865	day 0	7	negative	0.2052219970114764	0.0	0.0	961.0	569
muc6865_CAATATTGGCAT	muc6865	day 0	7	negative	0.1322509261194718	0.0	0.0	960.0	666
muc6865_GCATTTGCTCGC	muc6865	day 0	7	negative	0.174088960676957	0.0	0.0	960.0	637
muc6865_TCTGGATTTGAC	muc6865	day 0	7	negative	0.12671766605670284	0.0	0.0	959.0	681
muc6865_AGGCTGCTCGTC	muc6865	day 0	7	negative	0.17337556857412606	0.0	0.0	957.0	616
muc6865_ATGCCGACCGCG	muc6865	day 0	7	negative	0.19420022999049216	0.0	0.0	955.0	657
muc6865_GGTTGGATTTTT	muc6865	day 0	7	negative	0.13231737336874846	0.0	0.0	952.0	665
muc6865_CGTCCTTCCTAC	muc6865	day 0	7	negative	0.18922284555890354	0.0	0.0	952.0	636
muc6865_CACAAGAAGGCC	muc6865	day 0	7	negative	0.21223290630210298	0.0	0.0	952.0	608
muc6865_TTGTGGTAAACT	muc6865	day 0	7	negative	0.19998752019063892	0.0	0.0	951.0	591
muc6865_TTTTGTTAGCTT	muc6865	day 0	7	negative	0.16949290091612362	0.0	0.0	950.0	632
muc6865_GTCTTGTGACGG	muc6865	day 0	7	negative	0.15522661600444693	0.0	0.0	949.0	662
muc6865_AGCCATTCCAAT	muc6865	day 0	7	negative	0.17494091129696512	0.0	0.0	947.0	642
muc6865_CTTCGCTTAGAC	muc6865	day 0	7	negative	0.16471177156834846	0.0	0.0	947.0	651
muc6865_CCATCCACTGCT	muc6865	day 0	7	negative	0.21556470773720396	0.0	0.0	945.0	586
muc6865_CCTACCACCTTG	muc6865	day 0	7	negative	0.17986030807140016	0.0	0.0	945.0	655
muc6865_TTCGAATTGGCA	muc6865	day 0	7	negative	0.13231694888300358	0.0	0.0	944.0	703
muc6865_ATCGGTAGCACG	muc6865	day 0	7	negative	0.21920367658562914	0.0	0.0	944.0	678
muc6865_GCGCGCCTAAAT	muc6865	day 0	7	negative	0.19861168942000745	0.0	0.0	943.0	629
muc6865_AACAGGTTCCTT	muc6865	day 0	7	negative	0.14066485350349814	0.0	0.0	942.0	664
muc6865_GCCGCTCAACCA	muc6865	day 0	7	negative	0.18264263997944946	0.0	0.0	942.0	654
muc6865_TCTACACTAATT	muc6865	day 0	7	negative	0.15630455764220588	0.0	0.0	941.0	670
muc6865_CTCTGGAATATT	muc6865	day 0	7	negative	0.18318401142486326	0.0	0.0	940.0	663
muc6865_AAGAACTTCATC	muc6865	day 0	7	negative	0.16761045595050875	0.0	0.0	940.0	665
muc6865_CTGTCAGAGACT	muc6865	day 0	7	negative	0.1857673427808902	0.0	0.0	940.0	633
muc6865_TAAGGGTCCATA	muc6865	day 0	7	negative	0.15726188090027465	0.0	0.0	938.0	697
muc6865_GTAATCGAAAAG	muc6865	day 0	7	negative	0.12900792875553926	0.0	0.0	938.0	701
muc6865_GGGTCATTTATC	muc6865	day 0	7	negative	0.163593633918521	0.0	0.0	937.0	610
muc6865_GTTTCTCTATGG	muc6865	day 0	7	negative	0.14924598932960537	0.0	0.0	937.0	666
muc6865_CACCTTTTGTCT	muc6865	day 0	7	negative	0.15488061771652534	0.0	0.0	937.0	658
muc6865_GGTCGGTGACGA	muc6865	day 0	7	negative	0.22249066146899316	0.0	0.0	936.0	606
muc6865_ATTTGTCTTGGC	muc6865	day 0	7	negative	0.17461034681165183	0.0	0.0	936.0	653
muc6865_CGTCCCTTATAA	muc6865	day 0	7	negative	0.158280940829078	0.0	0.0	936.0	655
muc6865_AGTTGCCTCCTT	muc6865	day 0	7	negative	0.18269262339416312	0.0	0.0	936.0	645
muc6865_TCTCTACTTTCT	muc6865	day 0	7	negative	0.14775988682263266	0.0	0.0	935.0	630
muc6865_CGTGTCTGAATT	muc6865	day 0	7	negative	0.15858150923398334	0.0	0.0	933.0	694
muc6865_GGTATCACCGTG	muc6865	day 0	7	negative	0.18290798523624954	0.0	0.0	933.0	657
muc6865_CTCTTCATTTTC	muc6865	day 0	7	negative	0.19812991979971725	0.0	0.0	933.0	644
muc6865_CATAAGCAAGTC	muc6865	day 0	7	negative	0.15819185494295138	0.0	0.0	933.0	664
muc6865_CTTTCAATCCAA	muc6865	day 0	7	negative	0.11774406300243084	0.0	0.0	931.0	679
muc6865_AGTAGGATGTTT	muc6865	day 0	7	negative	0.15974561723307087	0.0	0.0	931.0	638
muc6865_CGGCTGCCATGC	muc6865	day 0	7	negative	0.18504883735500544	0.0	0.0	930.0	619
muc6865_AGGGTGCCCGGT	muc6865	day 0	7	negative	0.18392082416963756	0.0	0.0	929.0	660
muc6865_TGCCTCGGTTAT	muc6865	day 0	7	negative	0.1661884760383207	0.0	0.0	929.0	591
muc6865_TCGCGCTAGGAG	muc6865	day 0	7	negative	0.17606713994824902	0.0	0.0	927.0	639
muc6865_GTCTAGATCTGG	muc6865	day 0	7	negative	0.09887648055688138	0.0	0.0	927.0	647
muc6865_CAGGAATCAATA	muc6865	day 0	7	negative	0.18571022096900616	0.0	0.0	927.0	600
muc6865_CAGTCCTACAGG	muc6865	day 0	7	negative	0.17149613605287142	0.0	0.0	927.0	670
muc6865_CATATCGGGCCG	muc6865	day 0	7	negative	0.16703749149555033	0.0	0.0	926.0	653
muc6865_TTATAACGGCCG	muc6865	day 0	7	negative	0.054101928665957345	0.0	0.0	924.0	706
muc6865_TTTGCGCCATCT	muc6865	day 0	7	negative	0.1372585275916269	0.0	0.0	924.0	673
muc6865_CTGACGATGATT	muc6865	day 0	7	negative	0.16497344107443465	0.0	0.0	924.0	666
muc6865_TTTGGGAATCTT	muc6865	day 0	7	negative	0.15517065662339127	0.0	0.0	923.0	655
muc6865_CAGCGCACCACT	muc6865	day 0	7	negative	0.19533965510505635	0.0	0.0	921.0	653
muc6865_CTCGACAACCCG	muc6865	day 0	7	negative	0.1746716419514017	0.0	0.0	921.0	617
muc6865_CCCCTTCCCTCC	muc6865	day 0	7	negative	0.17674574517937072	0.0	0.0	920.0	619
muc6865_TTCCTCTTTTCA	muc6865	day 0	7	negative	0.17001606076411888	0.0	0.0	919.0	611
muc6865_GGGCCGGAGTTC	muc6865	day 0	7	negative	0.17702813204829823	0.0	0.0	918.0	623
muc6865_GGCCAGGCGGAT	muc6865	day 0	7	negative	0.19292824177676185	0.0	0.0	918.0	625
muc6865_GCCATGACGTTC	muc6865	day 0	7	negative	0.17073847391360147	0.0	0.0	916.0	664
muc6865_TGTGTGTGCTTG	muc6865	day 0	7	negative	0.2002265825713917	0.0	0.0	915.0	649
muc6865_AATCAACCCTTT	muc6865	day 0	7	negative	0.15674464643691566	0.0	0.0	915.0	640
muc6865_AAGGTGCTTGCC	muc6865	day 0	7	negative	0.1888476548317371	0.0	0.0	912.0	655
muc6865_TAGCGCGCTCAC	muc6865	day 0	7	negative	0.14904265780303147	0.0	0.0	910.0	595
muc6865_CGCTTATACGCT	muc6865	day 0	7	negative	0.1709734301351936	0.0	0.0	909.0	648
muc6865_TGTCATGTTTTT	muc6865	day 0	7	negative	0.15493552930726037	0.0	0.0	907.0	626
muc6865_GCTAGGTTCAAT	muc6865	day 0	7	negative	0.1687130079039975	0.0	0.0	906.0	637
muc6865_ATCCCCCAGTCA	muc6865	day 0	7	negative	0.18009599922620992	0.0	0.0	905.0	620
muc6865_ACTCTTACATTG	muc6865	day 0	7	negative	0.16905036390133277	0.0	0.0	904.0	632
muc6865_ATCCCAAACTGA	muc6865	day 0	7	negative	0.1789446441652192	0.0	0.0	904.0	645
muc6865_ATAATTCCGGTT	muc6865	day 0	7	negative	0.14884395815102128	0.0	0.0	902.0	622
muc6865_GGAGTGCATGGC	muc6865	day 0	7	negative	0.21600806989954863	0.0	0.0	901.0	599
muc6865_ACCGACGCTTAG	muc6865	day 0	7	negative	0.205085858613469	0.0	0.0	901.0	588
muc6865_TTCACTGGCTCG	muc6865	day 0	7	negative	0.2281939449894511	0.0	0.0	900.0	518
muc6865_GGCGCGAACCCC	muc6865	day 0	7	negative	0.18655964461769411	0.0	0.0	899.0	622
muc6865_ACGTTCTAAACG	muc6865	day 0	7	negative	0.18542900310728339	0.0	0.0	899.0	659
muc6865_GTCTTGCGGTCC	muc6865	day 0	7	negative	0.18920325520539005	0.0	0.0	899.0	608
muc6865_TAGTCTAGTAGG	muc6865	day 0	7	negative	0.155268944885308	0.0	0.0	898.0	665
muc6865_AGACAGTGTTCT	muc6865	day 0	7	negative	0.15940081366999964	0.0	0.0	898.0	655
muc6865_AATTTAGACCTC	muc6865	day 0	7	negative	0.1594671483600564	0.0	0.0	898.0	657
muc6865_AGAGAGCACCGT	muc6865	day 0	7	negative	0.1839940796249366	0.0	0.0	897.0	663
muc6865_CACCATCTGCAA	muc6865	day 0	7	negative	0.19112279123303072	0.0	0.0	897.0	629
muc6865_TATTCCTCGTGG	muc6865	day 0	7	negative	0.21193048095112121	0.0	0.0	896.0	549
muc6865_GTGGATGCTGCC	muc6865	day 0	7	negative	0.1663689259028293	0.0	0.0	894.0	588
muc6865_TCAAGCTTCTGG	muc6865	day 0	7	negative	0.18510543976662774	0.0	0.0	893.0	621
muc6865_TTCTGTGCTTCG	muc6865	day 0	7	negative	0.18221356849372503	0.0	0.0	892.0	608
muc6865_ATTTCCGCAATA	muc6865	day 0	7	negative	0.1751460787076732	0.0	0.0	892.0	627
muc6865_CTGGCCCTGATT	muc6865	day 0	7	negative	0.16521653385664567	0.0	0.0	891.0	631
muc6865_GGCACTCACATT	muc6865	day 0	7	negative	0.19146256032853182	0.0	0.0	891.0	618
muc6865_TCTGGTCCCAGG	muc6865	day 0	7	negative	0.1871874012689628	0.0	0.0	891.0	631
muc6865_ATATGGTTCTTG	muc6865	day 0	7	negative	0.16978661939853584	0.0	0.0	887.0	608
muc6865_CATAAGTTTTCA	muc6865	day 0	7	negative	0.17088627203220633	0.0	0.0	887.0	619
muc6865_TTCCAAGGCCCT	muc6865	day 0	7	negative	0.15431245165429122	0.0	0.0	886.0	622
muc6865_GCGTCCCATTTA	muc6865	day 0	7	negative	0.1993392962050281	0.0	0.0	884.0	562
muc6865_TACTCCTAACGT	muc6865	day 0	7	negative	0.19567158305678378	0.0	0.0	883.0	596
muc6865_TATTAACGCCAA	muc6865	day 0	7	negative	0.15995886141656582	0.0	0.0	883.0	647
muc6865_ATAGTTGTGACC	muc6865	day 0	7	negative	0.1773984500186432	0.0	0.0	883.0	625
muc6865_TTATTGCTGTCT	muc6865	day 0	7	negative	0.18376708198683675	0.0	0.0	882.0	555
muc6865_GACGCGGCTATG	muc6865	day 0	7	negative	0.1714170659613514	0.0	0.0	882.0	659
muc6865_TTAATACCGCTC	muc6865	day 0	7	negative	0.1984922714061623	0.0	0.0	882.0	566
muc6865_GTTGGAAAACAC	muc6865	day 0	7	negative	0.13468594317942073	0.0	0.0	881.0	677
muc6865_TCGGATTTCCCG	muc6865	day 0	7	negative	0.1456054986800329	0.0	0.0	881.0	650
muc6865_TTCCGGGGTCAT	muc6865	day 0	7	negative	0.17590318693231563	0.0	0.0	881.0	569
muc6865_GCCAACAGTTTA	muc6865	day 0	7	negative	0.18746396944733307	0.0	0.0	880.0	618
muc6865_GGCGGGTTATCT	muc6865	day 0	7	negative	0.20873389303246637	0.0	0.0	880.0	563
muc6865_GCCTACTGCCAC	muc6865	day 0	7	negative	0.18646232229422383	0.0	0.0	880.0	583
muc6865_TTTATGACGGTG	muc6865	day 0	7	negative	0.14882237750975702	0.0	0.0	878.0	628
muc6865_GGTACCCGCCTA	muc6865	day 0	7	negative	0.2224949230209257	0.0	0.0	878.0	575
muc6865_CAACCCGGAATA	muc6865	day 0	7	negative	0.1289464126028162	0.0	0.0	877.0	620
muc6865_CGCTGGTGTCTC	muc6865	day 0	7	negative	0.19155219459159134	0.0	0.0	875.0	591
muc6865_TCAATTACATCT	muc6865	day 0	7	negative	0.1809694354678434	0.0	0.0	875.0	616
muc6865_GATCCGGTTCTC	muc6865	day 0	7	negative	0.17890098180806463	0.0	0.0	874.0	646
muc6865_AACGACCTATGC	muc6865	day 0	7	negative	0.21406026688637766	0.0	0.0	873.0	560
muc6865_TGTCAACAATTC	muc6865	day 0	7	negative	0.12364830753992019	0.0	0.0	873.0	641
muc6865_TTTACGGTTTTA	muc6865	day 0	7	negative	0.19273015272484412	0.0	0.0	872.0	600
muc6865_TGTCGGTCAATT	muc6865	day 0	7	negative	0.15499087451406263	0.0	0.0	872.0	586
muc6865_GAAGCCTAGAGG	muc6865	day 0	7	negative	0.14978782529954404	0.0	0.0	872.0	628
muc6865_GCCGCATTTCCC	muc6865	day 0	7	negative	0.14911265648748315	0.0	0.0	872.0	656
muc6865_CATAACACGGTT	muc6865	day 0	7	negative	0.1848868658949397	0.0	0.0	871.0	599
muc6865_CGATTCCTCATG	muc6865	day 0	7	negative	0.1780797390395618	0.0	0.0	871.0	638
muc6865_CCGCCTATTTGC	muc6865	day 0	7	negative	0.15685562996391958	0.0	0.0	869.0	579
muc6865_TGACACGGACAG	muc6865	day 0	7	negative	0.14624224966988633	0.0	0.0	868.0	608
muc6865_GTGGCAGCTCCC	muc6865	day 0	7	negative	0.20139352346811723	0.0	0.0	868.0	597
muc6865_CCATAGGAAATA	muc6865	day 0	7	negative	0.18956423476031498	0.0	0.0	868.0	600
muc6865_CGTTTCCGTCAG	muc6865	day 0	7	negative	0.1734837581499792	0.0	0.0	867.0	624
muc6865_TACAACGGATCA	muc6865	day 0	7	negative	0.16104647763359528	0.0	0.0	867.0	637
muc6865_CCCTATGTATAT	muc6865	day 0	7	negative	0.20757213125717378	0.0	0.0	866.0	589
muc6865_ATACAAGACCAG	muc6865	day 0	7	negative	0.19451022167672533	0.0	0.0	865.0	610
muc6865_ATTACCGTCTAA	muc6865	day 0	7	negative	0.1470352133983386	0.0	0.0	865.0	603
muc6865_GTTCGTGCGGGA	muc6865	day 0	7	negative	0.15579459043612015	0.0	0.0	863.0	648
muc6865_CGAGGCGTGCCA	muc6865	day 0	7	negative	0.1981491437889012	0.0	0.0	862.0	582
muc6865_TCGTTCTATCAA	muc6865	day 0	7	negative	0.14073569014421122	0.0	0.0	859.0	632
muc6865_TGGCAGAGCTCA	muc6865	day 0	7	negative	0.17811308175847684	0.0	0.0	859.0	634
muc6865_GACCTTCCGTGT	muc6865	day 0	7	negative	0.19010007804764853	0.0	0.0	857.0	565
muc6865_TCATGGAAGTGA	muc6865	day 0	7	negative	0.13215956639219628	0.0	0.0	857.0	630
muc6865_ATAAGGCATTGA	muc6865	day 0	7	negative	0.184745112648041	0.0	0.0	856.0	596
muc6865_AGTAATTATGGC	muc6865	day 0	7	negative	0.12892591172914336	0.0	0.0	856.0	627
muc6865_TCTAGCGACCTC	muc6865	day 0	7	negative	0.19861445430101085	0.0	0.0	855.0	591
muc6865_CCGGGGCCCTCC	muc6865	day 0	7	negative	0.19870619357958932	0.0	0.0	853.0	604
muc6865_GTCGTGATTGTA	muc6865	day 0	7	negative	0.17208614974038872	0.0	0.0	853.0	571
muc6865_CCGGGCAAATAT	muc6865	day 0	7	negative	0.18302705013940634	0.0	0.0	849.0	605
muc6865_TACTAAGATCTA	muc6865	day 0	7	negative	0.19150580542372486	0.0	0.0	849.0	597
muc6865_GAAAGCTGCAAC	muc6865	day 0	7	negative	0.1535912671304875	0.0	0.0	848.0	604
muc6865_CTACCAATCCAC	muc6865	day 0	7	negative	0.18593058039940852	0.0	0.0	847.0	583
muc6865_CTGTAACATCCC	muc6865	day 0	7	negative	0.20666105114961592	0.0	0.0	847.0	602
muc6865_CCCAGACGGAAC	muc6865	day 0	7	negative	0.16995756074056495	0.0	0.0	846.0	578
muc6865_CAAGATTGTAGA	muc6865	day 0	7	negative	0.15759223967448754	0.0	0.0	845.0	600
muc6865_GCTCGGCCATCC	muc6865	day 0	7	negative	0.16606694877985884	0.0	0.0	844.0	614
muc6865_ACAGCGGGCACC	muc6865	day 0	7	negative	0.2231155791673105	0.0	0.0	843.0	521
muc6865_CGCATTTTAAGC	muc6865	day 0	7	negative	0.167609007756955	0.0	0.0	842.0	599
muc6865_AAGCATTTTTCC	muc6865	day 0	7	negative	0.15379768736337238	0.0	0.0	842.0	614
muc6865_CATCTCGATTTT	muc6865	day 0	7	negative	0.15369081729407402	0.0	0.0	842.0	618
muc6865_CATGAGTTAGTA	muc6865	day 0	7	negative	0.17934431179538834	0.0	0.0	839.0	595
muc6865_CTCCGTGACGTG	muc6865	day 0	7	negative	0.21605036815310563	0.0	0.0	837.0	543
muc6865_GAGAGCCTTTTG	muc6865	day 0	7	negative	0.17095509731569164	0.0	0.0	837.0	580
muc6865_ATCCACGCCTAA	muc6865	day 0	7	negative	0.17027926081128833	0.0	0.0	837.0	549
muc6865_GTATTTACTACA	muc6865	day 0	7	negative	0.18121596501613857	0.0	0.0	836.0	601
muc6865_TCTTGGGATTTC	muc6865	day 0	7	negative	0.1554471490562606	0.0	0.0	835.0	584
muc6865_GTGAGCCCGGAC	muc6865	day 0	7	negative	0.1753051019225331	0.0	0.0	835.0	582
muc6865_AGCGCGCCTGTT	muc6865	day 0	7	negative	0.19737820572769033	0.0	0.0	834.0	589
muc6865_TCCTGAGTCCGG	muc6865	day 0	7	negative	0.18729707817087934	0.0	0.0	833.0	624
muc6865_GCGGGACAGCCG	muc6865	day 0	7	negative	0.18519681064401414	0.0	0.0	833.0	617
muc6865_ATCAATTTGTCC	muc6865	day 0	7	negative	0.17770434490967535	0.0	0.0	833.0	598
muc6865_CTACCCTCCGTG	muc6865	day 0	7	negative	0.18712709758184617	0.0	0.0	833.0	587
muc6865_ATGTTCCTCTTT	muc6865	day 0	7	negative	0.1237259023766724	0.0	0.0	833.0	562
muc6865_GTGCTGAGCGCA	muc6865	day 0	7	negative	0.18036800873314984	0.0	0.0	832.0	582
muc6865_TCGGACCCGACC	muc6865	day 0	7	negative	0.18454276979584047	0.0	0.0	831.0	561
muc6865_AGCAATTCATTA	muc6865	day 0	7	negative	0.17924835545009857	0.0	0.0	831.0	574
muc6865_TGCCGCGCTGAA	muc6865	day 0	7	negative	0.19758587591752835	0.0	0.0	830.0	555
muc6865_TTGCTCCTAGTT	muc6865	day 0	7	negative	0.21601068816094413	0.0	0.0	830.0	560
muc6865_GTTCCACCACCG	muc6865	day 0	7	negative	0.16090651531526592	0.0	0.0	830.0	602
muc6865_CGCTGGGGTTTC	muc6865	day 0	7	negative	0.19751255247281257	0.0	0.0	830.0	546
muc6865_CAACGGACGAAG	muc6865	day 0	7	negative	0.1583140692380277	0.0	0.0	828.0	603
muc6865_GAGACCTAGACC	muc6865	day 0	7	negative	0.19651150920134125	0.0	0.0	828.0	588
muc6865_TCATCGTTAAAC	muc6865	day 0	7	negative	0.18333418822924533	0.0	0.0	828.0	584
muc6865_TCTCATATGTCC	muc6865	day 0	7	negative	0.19806168142346534	0.0	0.0	827.0	590
muc6865_TGGTCAGAGTAC	muc6865	day 0	7	negative	0.16257540541058252	0.0	0.0	827.0	588
muc6865_TCTTGTCTCACC	muc6865	day 0	7	negative	0.1648181092222745	0.0	0.0	826.0	603
muc6865_ATGACACACAAG	muc6865	day 0	7	negative	0.1862476047880621	0.0	0.0	826.0	587
muc6865_GTAAGGAATAAG	muc6865	day 0	7	negative	0.16200024366265703	0.0	0.0	825.0	591
muc6865_CAGGGCGCATCG	muc6865	day 0	7	negative	0.16510014573319218	0.0	0.0	825.0	568
muc6865_CACCGTCCGACA	muc6865	day 0	7	negative	0.19143651865317504	0.0	0.0	825.0	570
muc6865_CTTACTATACTG	muc6865	day 0	7	negative	0.1710101860937637	0.0	0.0	824.0	571
muc6865_AGGCCTCCCAAT	muc6865	day 0	7	negative	0.1916996120668845	0.0	0.0	824.0	569
muc6865_TGATGTTCCATC	muc6865	day 0	7	negative	0.15042840211251093	0.0	0.0	824.0	591
muc6865_AAAGCAAATCAC	muc6865	day 0	7	negative	0.17204430953009947	0.0	0.0	823.0	623
muc6865_GAGGCTTTCCCC	muc6865	day 0	7	negative	0.18632774216907774	0.0	0.0	822.0	574
muc6865_CCCGGGGCATAT	muc6865	day 0	7	negative	0.15999576217164216	0.0	0.0	820.0	593
muc6865_GCCGTTCCGTCT	muc6865	day 0	7	negative	0.1703726403905749	0.0	0.0	819.0	566
muc6865_TTCCCCTGTCTT	muc6865	day 0	7	negative	0.1725432248650103	0.0	0.0	819.0	577
muc6865_GCACCGGCCATC	muc6865	day 0	7	negative	0.20814697163698082	0.0	0.0	819.0	534
muc6865_AGGTTGAACTTC	muc6865	day 0	7	negative	0.1516070864003137	0.0	0.0	819.0	591
muc6865_TCGTGTCTCTTC	muc6865	day 0	7	negative	0.16258266658274761	0.0	0.0	818.0	574
muc6865_GTTTCGAATCTC	muc6865	day 0	7	negative	0.17042169705026533	0.0	0.0	818.0	592
muc6865_ACCCGTGCCAAC	muc6865	day 0	7	negative	0.18778911895771738	0.0	0.0	818.0	602
muc6866_CCGGTTCTTATT	muc6866	day 1	7	negative	0.1439750859357492	0.0	0.0	1885.0	1179
muc6866_CGCTTCGCACCT	muc6866	day 1	7	negative	0.20087207030822615	0.0	0.0	1856.0	1002
muc6866_TACTTTTGCCCT	muc6866	day 1	7	negative	0.13915346819792346	0.0	0.0	1797.0	1154
muc6866_TACGGCGTCTTC	muc6866	day 1	7	negative	0.21242127385738052	0.0	0.0	1619.0	910
muc6866_CCACCGAGGACC	muc6866	day 1	7	negative	0.19733065804612543	0.0	0.0	1342.0	785
muc6866_ATGCAACCGATA	muc6866	day 1	7	negative	0.19129517777213512	0.0	0.0	1265.0	727
muc6866_TATTATATGCTC	muc6866	day 1	7	negative	0.21502340072595263	0.0	0.0	1241.0	710
muc6866_TACAGAATGTTC	muc6866	day 1	7	negative	0.1569708486452742	0.0	0.0	1222.0	820
muc6866_GAGCCATAAGGT	muc6866	day 1	7	negative	0.1510629428231393	0.0	0.0	1162.0	827
muc6866_ACCTTATTTGAC	muc6866	day 1	7	negative	0.13540537795507884	0.0	0.0	1121.0	796
muc6866_GGCTCCAACCTC	muc6866	day 1	7	negative	0.2051245384004707	0.0	0.0	1080.0	702
muc6866_CGAAATCGTCGC	muc6866	day 1	7	negative	0.2142994793503536	0.0	0.0	1068.0	624
muc6866_TGACCTGTGATG	muc6866	day 1	7	negative	0.17753387321690106	0.0	0.0	1063.0	714
muc6866_GATTGTAGAACA	muc6866	day 1	7	negative	0.17040931630587466	0.0	0.0	1052.0	765
muc6866_ATTTGAGACATA	muc6866	day 1	7	negative	0.1616893845720459	0.0	0.0	1035.0	706
muc6866_TGTCATCAGAAT	muc6866	day 1	7	negative	0.20469131843038965	0.0	0.0	1019.0	556
muc6866_CCGTGCTATGTA	muc6866	day 1	7	negative	0.19252830944237823	0.0	0.0	966.0	678
muc6866_ATTATCCTCCAG	muc6866	day 1	7	negative	0.17636957422928445	0.0	0.0	962.0	645
muc6866_TGGAGACATGTC	muc6866	day 1	7	negative	0.12277892181735495	0.0	0.0	960.0	680
muc6866_TCTCGCGTGCTC	muc6866	day 1	7	negative	0.1639646876402304	0.0	0.0	924.0	657
muc6866_GCAGTAATGTAT	muc6866	day 1	7	negative	0.12767301427290212	0.0	0.0	906.0	664
muc6866_GGGGCCCGTTTT	muc6866	day 1	7	negative	0.1668457185267905	0.0	0.0	870.0	652
muc6866_AGTTGCATACTT	muc6866	day 1	7	negative	0.21012064615143036	0.0	0.0	861.0	601
muc6866_TTCCAGCCCCCT	muc6866	day 1	7	negative	0.19050218109997816	0.0	0.0	851.0	619
muc6866_GCCCAACTAGAT	muc6866	day 1	7	negative	0.18788815321335223	0.0	0.0	846.0	580
muc6866_TGTAACTTCCCC	muc6866	day 1	7	negative	0.17674615708248037	0.0	0.0	842.0	575
muc6866_GAGATTATTAAC	muc6866	day 1	7	negative	0.20431178766584493	0.0	0.0	795.0	552
muc6866_GCCGTTCAGATC	muc6866	day 1	7	negative	0.18751734406734463	0.0	0.0	783.0	562
muc6867_CTGGACGCCTCT	muc6867	day 2	7	negative	0.11470983568392831	0.0	0.0	1422.0	913
muc6867_TTCTCACGCTTG	muc6867	day 2	7	negative	0.21079044270100644	0.0	0.0	1348.0	830
muc6867_CTGGTTGCCTCC	muc6867	day 2	7	negative	0.20830033545563956	0.0	0.0	1268.0	717
muc6867_ATTCCGACCAGA	muc6867	day 2	7	negative	0.20115833866663238	0.0	0.0	1201.0	717
muc6867_ACCGACAATACG	muc6867	day 2	7	negative	0.15598580315589095	0.0	0.0	1075.0	725
muc6867_TGGATACCAGAT	muc6867	day 2	7	negative	0.170922298895118	0.0	0.0	1028.0	702
muc6867_GAACCAGGATTT	muc6867	day 2	7	negative	0.19173583667742275	0.0	0.0	1018.0	657
muc6867_GTTGTTCTTTCC	muc6867	day 2	7	negative	0.17760036415378994	0.0	0.0	997.0	677
muc6867_TTATTGACTGAG	muc6867	day 2	7	negative	0.20329531585829932	0.0	0.0	990.0	622
muc6867_CGTCGCGAAACC	muc6867	day 2	7	negative	0.175162589870211	0.0	0.0	978.0	681
muc6867_CCTTATCCCCCT	muc6867	day 2	7	negative	0.19283231796396869	0.0	0.0	865.0	567
muc6867_ATACTTGGCCGT	muc6867	day 2	7	negative	0.14761057920114712	0.0	0.0	864.0	621
muc6867_CAGCCGGGTCTT	muc6867	day 2	7	negative	0.17312847876250492	0.0	0.0	843.0	590
muc6867_TTCGAACCATTC	muc6867	day 2	7	negative	0.18640875720931652	0.0	0.0	722.0	526
muc6868_ATGATATAGCGT	muc6868	day 3	7	negative	0.20314101644155866	0.0	0.0	776.0	520
muc6869_CTTCATCTGAAG	muc6869	day 4	7	negative	0.21299646820069057	0.0	0.0	1875.0	924
muc6869_TCGACGCTCAAA	muc6869	day 4	7	negative	0.22252286432447285	0.0	0.0	1874.0	864
muc6869_CGCCCCCTGGTT	muc6869	day 4	7	negative	0.2902361184978227	0.0	0.0	779.0	522
muc6869_TCACAATAATCA	muc6869	day 4	7	negative	0.2892843561684331	0.0	0.0	633.0	467
muc6869_AAGGTGATGGAA	muc6869	day 4	7	negative	0.27474540606119136	0.0	0.0	597.0	419
muc6869_AACTGGCCTCCT	muc6869	day 4	7	negative	0.26615137777897413	0.0	0.0	568.0	419
muc6870_AGGAGCCCACGT	muc6870	day 5	7	negative	0.1995502029742118	0.0	0.0	4569.0	1755
muc6870_ACAGGATTGGCT	muc6870	day 5	7	negative	0.20606519436019005	0.0	0.0	4461.0	1639
muc6870_TAGGCTCACGGT	muc6870	day 5	7	negative	0.2116230251100713	0.0	0.0	3641.0	1560
muc6870_AAAGCAATGAGG	muc6870	day 5	7	negative	0.18288337967885995	0.0	0.0	3628.0	1624
muc6870_TTATAAAAGTTT	muc6870	day 5	7	negative	0.1907455461334035	0.0	0.0	2990.0	1363
muc6870_CCCTCATCTGGC	muc6870	day 5	7	negative	0.177267608621522	0.0	0.0	2748.0	1311
muc6870_TAGAGGAGAACT	muc6870	day 5	7	negative	0.175978378089596	0.0	0.0	1851.0	1076
muc6870_TTCGGTACTTAT	muc6870	day 5	7	negative	0.2073105985185762	0.0	0.0	1734.0	873
muc6870_TAACGTCTAAAG	muc6870	day 5	7	negative	0.19945994872298745	0.0	0.0	1649.0	936
muc6870_GCTCTTATGTTC	muc6870	day 5	7	negative	0.21174781862886607	0.0	0.0	1550.0	843
muc6870_AGATTCAGCTGC	muc6870	day 5	7	negative	0.185660608550844	0.0	0.0	1416.0	839
muc6870_ACGGGTGGCTTT	muc6870	day 5	7	negative	0.22021812161044987	0.0	0.0	1185.0	656
muc6870_CGCCAGTGATGA	muc6870	day 5	7	negative	0.2044268230498792	0.0	0.0	1046.0	606
muc6870_CCAAGGGGTACA	muc6870	day 5	7	negative	0.21609487009323	0.0	0.0	846.0	540
muc6870_TTAGTGAGACCA	muc6870	day 5	7	negative	0.21131091052744633	0.0	0.0	837.0	591
muc6870_CGTAGAGTAATT	muc6870	day 5	7	negative	0.20739440130552836	0.0	0.0	782.0	494
muc6870_GCAATGATGGAT	muc6870	day 5	7	negative	0.2125238181789472	0.0	0.0	714.0	487
muc6865_GGGGCGACCTGG	muc6865	day 0	7	negative	0.1947427413308812	0.0	0.0	4846.0	1802
muc6865_CGGGTCCCACGC	muc6865	day 0	7	negative	0.035351817390092403	0.0	0.0	1781.0	1167
muc6865_ATGCAGGTCAAT	muc6865	day 0	7	negative	0.145252676794421	0.0	0.0	1615.0	1035
muc6865_TTGGGCACTTTG	muc6865	day 0	7	negative	0.13677955629670635	0.0	0.0	1503.0	925
muc6865_GTCCCGTTGTGC	muc6865	day 0	7	negative	0.15762699251853451	0.0	0.0	1306.0	836
muc6865_AATTGCGGGGCT	muc6865	day 0	7	negative	0.13076038038738694	0.0	0.0	1092.0	760
muc6865_TCTCCAAAACCC	muc6865	day 0	7	negative	0.1558569630413713	0.0	0.0	995.0	690
muc6865_CGGTTCGCCGCT	muc6865	day 0	7	negative	0.16969607728556863	0.0	0.0	994.0	708
muc6865_GTTGGAGGTGTA	muc6865	day 0	7	negative	0.1603442417921742	0.0	0.0	940.0	623
muc6865_GGATCTCACCCC	muc6865	day 0	7	negative	0.16821425260609404	0.0	0.0	912.0	633
muc6865_TCAGTCCATTCT	muc6865	day 0	7	negative	0.16173205308773522	0.0	0.0	892.0	609
muc6865_CCGCCTTTCCGT	muc6865	day 0	7	negative	0.19320352379532807	0.0	0.0	860.0	599
muc6865_GCTGACCACCTG	muc6865	day 0	7	negative	0.17871329028273722	0.0	0.0	841.0	563
muc6865_GCCGAGAACAAT	muc6865	day 0	7	negative	0.1850716943280493	0.0	0.0	835.0	599
muc6865_GAAAGGGCCGAT	muc6865	day 0	7	negative	0.20510935063067118	0.0	0.0	826.0	533
muc6866_TCATCACTAAGT	muc6866	day 1	7	negative	0.005178802731901771	0.0	0.0	2168.0	1331
muc6866_AAGCACGAATTT	muc6866	day 1	7	negative	0.20574078289344444	0.0	0.0	2013.0	1022
muc6866_ACGTATCCGTAT	muc6866	day 1	7	negative	0.15893842028048963	0.0	0.0	1510.0	946
muc6866_GCGAACGGGTCA	muc6866	day 1	7	negative	0.15069847845861697	0.0	0.0	1038.0	733
muc6866_ACTTCTTTGTTT	muc6866	day 1	7	negative	0.15803186559853052	0.0	0.0	906.0	664
muc6866_CGTCTCCTAGCG	muc6866	day 1	7	negative	0.17118287353501344	0.0	0.0	868.0	641
muc6866_AATCCCCCCTCT	muc6866	day 1	7	negative	0.17293432974526618	0.0	0.0	815.0	591
muc6866_GTTCCGGTTGGC	muc6866	day 1	7	negative	0.20216184842146395	0.0	0.0	813.0	575
muc6866_ATTGAGCTCATT	muc6866	day 1	7	negative	0.10164609057892825	0.0	0.0	783.0	596
muc6865_GGCGCAGAATAT	muc6865	day 0	7	negative	0.19399266558675513	0.0	0.0	842.0	594
muc6865_GTAGGATTACAC	muc6865	day 0	7	negative	0.1705033640214289	0.0	0.0	2175.0	1117
muc6865_AGCCCACCACGC	muc6865	day 0	7	negative	0.2131555064270836	0.0	0.0	950.0	635
muc6867_CTTCACAGACTT	muc6867	day 2	7	negative	0.21610059927316516	0.0	0.0	3237.0	1404
muc6867_CTCCCTCCGATG	muc6867	day 2	7	negative	0.22788042670452233	0.0	0.0	1127.0	649
muc6870_AGGGGTACTAAC	muc6870	day 5	7	negative	0.1876919246703152	0.0	0.0	4017.0	1746
muc6870_CGAAACCGTCAA	muc6870	day 5	7	negative	0.21679144220073876	0.0	0.0	2773.0	1240
muc6869_ATCCTTCTTTCA	muc6869	day 4	7	negative	0.2952627934084373	0.0	0.0	734.0	535
muc6869_AACTACCGTCAC	muc6869	day 4	7	negative	0.28098794825479234	0.0	0.0	573.0	445
muc6869_CATACAGCCACA	muc6869	day 4	7	negative	0.29409938620903275	0.0	0.0	569.0	413
muc6870_GCCACTGGTTAA	muc6870	day 5	7	negative	0.23066819735774963	0.0	0.0	508.0	410
muc6865_TAGAACATAAAT	muc6865	day 0	6	negative	0.19183514594667822	0.0	0.0	3418.0	1476
muc6865_TCCACGCCCGAA	muc6865	day 0	6	negative	0.21383277313338792	0.0	0.0	1824.0	847
muc6865_CGTAATTGAGCC	muc6865	day 0	6	negative	0.20597452826027549	0.0	0.0	1685.0	911
muc6865_CTGCATCTTTCG	muc6865	day 0	6	negative	0.2041759556969413	0.0	0.0	1587.0	943
muc6865_GTTTTTTTCGCT	muc6865	day 0	6	negative	0.17337035712126578	0.0	0.0	1180.0	701
muc6865_TTCCTTCCCGAC	muc6865	day 0	6	negative	0.1560336816545059	0.0	0.0	1140.0	738
muc6865_CCATCGGCGATA	muc6865	day 0	6	negative	0.2141818985564909	0.0	0.0	1105.0	651
muc6865_GGTTTCTTCACT	muc6865	day 0	6	negative	0.1619156753300351	0.0	0.0	1059.0	730
muc6865_TCGCGTGCTTCT	muc6865	day 0	6	negative	0.18027630912137432	0.0	0.0	982.0	683
muc6865_TCTGAGGCGACT	muc6865	day 0	6	negative	0.20697956849386961	0.0	0.0	938.0	627
muc6865_ACTACCAATACA	muc6865	day 0	6	negative	0.14471058108479576	0.0	0.0	937.0	653
muc6865_GTGACTAGACAG	muc6865	day 0	6	negative	0.19080272467850862	0.0	0.0	934.0	625
muc6865_TCCGCCAAAAGG	muc6865	day 0	6	negative	0.18221428844663679	0.0	0.0	892.0	647
muc6865_CGCGCAGACATT	muc6865	day 0	6	negative	0.18564514115635655	0.0	0.0	890.0	633
muc6865_CGCAGTCGTGTC	muc6865	day 0	6	negative	0.1947398992338354	0.0	0.0	884.0	612
muc6866_GACGTAAGGGAG	muc6866	day 1	6	negative	0.2135949714801864	0.0	0.0	1834.0	945
muc6866_AGCATAGGTTCG	muc6866	day 1	6	negative	0.14037235552072252	0.0	0.0	1557.0	1030
muc6866_ATCAGCTCAGTC	muc6866	day 1	6	negative	0.19974953440958806	0.0	0.0	1245.0	766
muc6866_ACGTGCAACCAA	muc6866	day 1	6	negative	0.1829983128761507	0.0	0.0	1158.0	779
muc6866_CTTTTAATCACC	muc6866	day 1	6	negative	0.20097344731162659	0.0	0.0	1126.0	756
muc6866_GTTCGAGATTGA	muc6866	day 1	6	negative	0.2049630060614029	0.0	0.0	1126.0	699
muc6866_AAGAACGTTAAG	muc6866	day 1	6	negative	0.1856743773750927	0.0	0.0	1044.0	683
muc6866_AGTAAGGTGCTT	muc6866	day 1	6	negative	0.16541534182633014	0.0	0.0	1034.0	684
muc6866_AAGATTGCTTGA	muc6866	day 1	6	negative	0.20670513182216294	0.0	0.0	1026.0	643
muc6866_GCGAACGCAGCA	muc6866	day 1	6	negative	0.18858226012222978	0.0	0.0	859.0	618
muc6867_TATTCTATGGGA	muc6867	day 2	6	negative	0.1749546154732516	0.0	0.0	870.0	614
muc6867_GCCGTTTGTGTT	muc6867	day 2	6	negative	0.17360792285969986	0.0	0.0	789.0	547
muc6870_GATTGTGGACAC	muc6870	day 5	6	negative	0.188290404233008	0.0	0.0	2114.0	1074
muc6865_CCGGTATGCCCT	muc6865	day 0	6	negative	0.18384373145334001	0.0	0.0	4886.0	1966
muc6865_TTCATGGGTACG	muc6865	day 0	6	negative	0.1850577892664299	0.0	0.0	4727.0	1898
muc6865_GAAGGACTCGGA	muc6865	day 0	6	negative	0.20251827009266274	0.0	0.0	4511.0	1848
muc6865_CATGAGACTATG	muc6865	day 0	6	negative	0.1972846412546442	0.0	0.0	4238.0	1635
muc6865_CGCGTGCACGCC	muc6865	day 0	6	negative	0.2015836035718919	0.0	0.0	4131.0	1631
muc6865_ACAGTGTCGATC	muc6865	day 0	6	negative	0.20523508976848098	0.0	0.0	3992.0	1566
muc6865_CACTATGCGCGT	muc6865	day 0	6	negative	0.20531885939585257	0.0	0.0	3931.0	1653
muc6865_TTATCGCGGACG	muc6865	day 0	6	negative	0.19631963557042528	0.0	0.0	3847.0	1636
muc6865_AACGTGGCCCTT	muc6865	day 0	6	negative	0.2034407020157649	0.0	0.0	3246.0	1414
muc6865_TTGGCAAATCGT	muc6865	day 0	6	negative	0.19203538467599993	0.0	0.0	3136.0	1417
muc6865_CAGCCTCAATGG	muc6865	day 0	6	negative	0.19992066661094413	0.0	0.0	3073.0	1388
muc6865_GGGAGCGCTGGC	muc6865	day 0	6	negative	0.20036115585204742	0.0	0.0	3067.0	1468
muc6865_GAGCCACATCTC	muc6865	day 0	6	negative	0.21031880719588647	0.0	0.0	2954.0	1271
muc6865_TTCTCCAATGGA	muc6865	day 0	6	negative	0.20910065163381725	0.0	0.0	2852.0	1272
muc6865_GAAACCAGAACA	muc6865	day 0	6	negative	0.19500845410695086	0.0	0.0	2773.0	1347
muc6865_CTGGTGCAAGCT	muc6865	day 0	6	negative	0.20190332559356564	0.0	0.0	2603.0	1223
muc6865_CCACCGACTTTC	muc6865	day 0	6	negative	0.16340786690407422	0.0	0.0	2024.0	1200
muc6865_CAACCGTGGTTT	muc6865	day 0	6	negative	0.1516490009404986	0.0	0.0	1970.0	1214
muc6865_GTGACATCGAAG	muc6865	day 0	6	negative	0.19547456499222776	0.0	0.0	1950.0	1033
muc6865_TAATATTACACA	muc6865	day 0	6	negative	0.09505104109130512	0.0	0.0	1837.0	1130
muc6865_ATAACAACTTCG	muc6865	day 0	6	negative	0.17518460166968727	0.0	0.0	1730.0	980
muc6865_GAGGTATGACGC	muc6865	day 0	6	negative	0.20676352537822967	0.0	0.0	1692.0	935
muc6865_GGGTCGTTCGTG	muc6865	day 0	6	negative	0.14655282250916404	0.0	0.0	1641.0	1039
muc6865_CTCATCTTGTGC	muc6865	day 0	6	negative	0.2060216593664258	0.0	0.0	1622.0	881
muc6865_TACCCTAGGTAG	muc6865	day 0	6	negative	0.21503504138396903	0.0	0.0	1460.0	827
muc6865_CACTTGTCCTTA	muc6865	day 0	6	negative	0.1848815356984154	0.0	0.0	1345.0	804
muc6865_TCGAACAACGAG	muc6865	day 0	6	negative	0.20485207766696537	0.0	0.0	1338.0	798
muc6865_AAACCCGAAAAT	muc6865	day 0	6	negative	0.18883792432771054	0.0	0.0	1255.0	758
muc6865_GGACTACCTGTT	muc6865	day 0	6	negative	0.2040042412261413	0.0	0.0	1127.0	667
muc6865_CCGTTGAGTGCG	muc6865	day 0	6	negative	0.19813232034243822	0.0	0.0	1081.0	671
muc6865_CTTTTTGCGTGT	muc6865	day 0	6	negative	0.15883305241540718	0.0	0.0	1066.0	693
muc6865_AACACGTCTGCA	muc6865	day 0	6	negative	0.16378350141273687	0.0	0.0	1028.0	705
muc6865_TGCAAAAGGTAT	muc6865	day 0	6	negative	0.21391053910271635	0.0	0.0	1011.0	665
muc6865_TCACATTCCCGC	muc6865	day 0	6	negative	0.1840330903632876	0.0	0.0	956.0	663
muc6865_CCGTGGAGAGCC	muc6865	day 0	6	negative	0.18882080909643775	0.0	0.0	942.0	652
muc6865_TTGGCGGGAACT	muc6865	day 0	6	negative	0.16645120822081882	0.0	0.0	941.0	668
muc6865_GGCCCGTTTGAA	muc6865	day 0	6	negative	0.1881902668570118	0.0	0.0	938.0	656
muc6865_CACACACCGCTT	muc6865	day 0	6	negative	0.22012411092479398	0.0	0.0	927.0	555
muc6865_CCTGTCCCGGTC	muc6865	day 0	6	negative	0.18986716180391539	0.0	0.0	923.0	638
muc6865_ATGCCATAGAAT	muc6865	day 0	6	negative	0.2042899910303301	0.0	0.0	909.0	531
muc6865_CAGCAGCTCTCT	muc6865	day 0	6	negative	0.17674499846578595	0.0	0.0	903.0	620
muc6865_TCTTAGACCTCC	muc6865	day 0	6	negative	0.17193776907686747	0.0	0.0	893.0	646
muc6865_ACAACCTAATCT	muc6865	day 0	6	negative	0.15889644269619355	0.0	0.0	887.0	644
muc6865_CTAGCAGTTGGG	muc6865	day 0	6	negative	0.19235346397493894	0.0	0.0	862.0	596
muc6865_GATTAGACATTG	muc6865	day 0	6	negative	0.17362607287618778	0.0	0.0	837.0	588
muc6865_TTGTTGCGGGAA	muc6865	day 0	6	negative	0.1807049265461746	0.0	0.0	832.0	580
muc6865_TAGCCCTTCTTA	muc6865	day 0	6	negative	0.18931684926648004	0.0	0.0	828.0	586
muc6865_GTGTCCCCTCGC	muc6865	day 0	6	negative	0.2042119507988287	0.0	0.0	828.0	562
muc6865_ATAGCACGTATG	muc6865	day 0	6	negative	0.20412691770357536	0.0	0.0	826.0	536
muc6865_GGCGCGGTCTAA	muc6865	day 0	6	negative	0.1850116071466114	0.0	0.0	825.0	575
muc6865_GACCATGACCTA	muc6865	day 0	6	negative	0.17694418723201527	0.0	0.0	824.0	554
muc6865_GGCGTGCATGTG	muc6865	day 0	6	negative	0.17952374976481272	0.0	0.0	820.0	595
muc6866_CCATGCACAACG	muc6866	day 1	6	negative	0.18797189421805072	0.0	0.0	4971.0	1814
muc6866_TCCCAGTACCTG	muc6866	day 1	6	negative	0.20713193687751416	0.0	0.0	4956.0	1696
muc6866_GTCGGTAGGCGT	muc6866	day 1	6	negative	0.20277097025294524	0.0	0.0	4952.0	1857
muc6866_AGGCTTGTCCGG	muc6866	day 1	6	negative	0.21764192603665508	0.0	0.0	4899.0	1722
muc6866_TGACGTAATAAT	muc6866	day 1	6	negative	0.1766664899547757	0.0	0.0	4889.0	2028
muc6866_GCTACGGAGTAG	muc6866	day 1	6	negative	0.1939639827041355	0.0	0.0	4871.0	1924
muc6866_GTATATGCCATT	muc6866	day 1	6	negative	0.19128151856772352	0.0	0.0	4833.0	1821
muc6866_AACAGAAGTGGC	muc6866	day 1	6	negative	0.18847152987434374	0.0	0.0	4829.0	1878
muc6866_GGGCAATGCGAG	muc6866	day 1	6	negative	0.20237146421209834	0.0	0.0	4801.0	1850
muc6866_CGCGCAGACCGG	muc6866	day 1	6	negative	0.16677536095055234	0.0	0.0	4782.0	2121
muc6866_TAGAATTCCCGC	muc6866	day 1	6	negative	0.1828993694488974	0.0	0.0	4779.0	1824
muc6866_TCACGTGTTCAA	muc6866	day 1	6	negative	0.19517802123825095	0.0	0.0	4775.0	1959
muc6866_GTCATTATCCCG	muc6866	day 1	6	negative	0.1982184219631905	0.0	0.0	4759.0	1815
muc6866_CGTTGTGCTGGC	muc6866	day 1	6	negative	0.2015504668215417	0.0	0.0	4751.0	1820
muc6866_GAATAGCGCAAC	muc6866	day 1	6	negative	0.2169823257309571	0.0	0.0	4741.0	1737
muc6866_GTCGTAATGGTG	muc6866	day 1	6	negative	0.17057804926543696	0.0	0.0	4730.0	2031
muc6866_TCCTTGATTGCG	muc6866	day 1	6	negative	0.18714513917660933	0.0	0.0	4723.0	1963
muc6866_CACTGTACCGGG	muc6866	day 1	6	negative	0.1908476799781711	0.0	0.0	4710.0	1861
muc6866_TCTTCGGGGGTA	muc6866	day 1	6	negative	0.1873599636639271	0.0	0.0	4706.0	1811
muc6866_GGGTACTCTCTG	muc6866	day 1	6	negative	0.21206035350916308	0.0	0.0	4683.0	1679
muc6866_AGTGCCGGGAGG	muc6866	day 1	6	negative	0.2020958408000884	0.0	0.0	4673.0	1879
muc6866_CGGTGATTTTTT	muc6866	day 1	6	negative	0.16254512313334693	0.0	0.0	4669.0	2000
muc6866_ATGGTCGTCCTG	muc6866	day 1	6	negative	0.18048272375780697	0.0	0.0	4633.0	1874
muc6866_GTCATACACCGC	muc6866	day 1	6	negative	0.20530439580410945	0.0	0.0	4632.0	1729
muc6866_TGTCCGCCGACA	muc6866	day 1	6	negative	0.19618289968154237	0.0	0.0	4622.0	1659
muc6866_CTCGTGATTCAG	muc6866	day 1	6	negative	0.18534319257477813	0.0	0.0	4602.0	1999
muc6866_GCGCTAGAGCAT	muc6866	day 1	6	negative	0.15782214918447396	0.0	0.0	4585.0	2038
muc6866_AGGCTCTTTTTC	muc6866	day 1	6	negative	0.19343811134728878	0.0	0.0	4582.0	1826
muc6866_AGTTTTTAAGAT	muc6866	day 1	6	negative	0.16509948902027793	0.0	0.0	4553.0	1988
muc6866_ACGCGAGATACT	muc6866	day 1	6	negative	0.20038074626630825	0.0	0.0	4512.0	1673
muc6866_TATGCTCAGATC	muc6866	day 1	6	negative	0.16946537735306655	0.0	0.0	4506.0	1919
muc6866_GGGCCCCTACAT	muc6866	day 1	6	negative	0.19978449016639346	0.0	0.0	4505.0	1749
muc6866_TCTCATACACGC	muc6866	day 1	6	negative	0.204699926992461	0.0	0.0	4462.0	1666
muc6866_GACTAGATGGGC	muc6866	day 1	6	negative	0.1747462176142541	0.0	0.0	4454.0	1924
muc6866_TCGTGTTGACAT	muc6866	day 1	6	negative	0.19294122716885148	0.0	0.0	4453.0	1819
muc6866_AGCGGCTCTGGC	muc6866	day 1	6	negative	0.20225019945735567	0.0	0.0	4431.0	1794
muc6866_GTTCAAAATAAT	muc6866	day 1	6	negative	0.18943697314801747	0.0	0.0	4401.0	1888
muc6866_GATGTACTGTGA	muc6866	day 1	6	negative	0.18712218338463624	0.0	0.0	4398.0	1785
muc6866_ACACTTGTTGCA	muc6866	day 1	6	negative	0.1926602587627934	0.0	0.0	4376.0	1708
muc6866_TATGCTGCCAAG	muc6866	day 1	6	negative	0.1998094142705343	0.0	0.0	4335.0	1752
muc6866_CGGCGACGGAAG	muc6866	day 1	6	negative	0.1964029075976061	0.0	0.0	4335.0	1765
muc6866_CTGAGCACCCCG	muc6866	day 1	6	negative	0.20563031508367297	0.0	0.0	4330.0	1696
muc6866_AAGCTCGATTTC	muc6866	day 1	6	negative	0.19631975610324237	0.0	0.0	4318.0	1815
muc6866_CAGAATGTGTAT	muc6866	day 1	6	negative	0.19719121087784905	0.0	0.0	4298.0	1734
muc6866_GGCCCTGTCCAT	muc6866	day 1	6	negative	0.19851054104909477	0.0	0.0	4283.0	1646
muc6866_GAAAGTATGGGT	muc6866	day 1	6	negative	0.1849345110022302	0.0	0.0	4282.0	1780
muc6866_CAATGCTCTATC	muc6866	day 1	6	negative	0.1878815034736774	0.0	0.0	4269.0	1659
muc6866_ATCAGCCCAGAT	muc6866	day 1	6	negative	0.17756903712120375	0.0	0.0	4265.0	1748
muc6866_GCTGTGGGGCGA	muc6866	day 1	6	negative	0.17690878708199617	0.0	0.0	4228.0	1878
muc6866_AGTGTCGACCTT	muc6866	day 1	6	negative	0.16934828244628072	0.0	0.0	4219.0	1899
muc6866_CTATTTAGTAGT	muc6866	day 1	6	negative	0.16489943335917115	0.0	0.0	4217.0	1959
muc6866_CAAGGGTTCTAA	muc6866	day 1	6	negative	0.1922139028599621	0.0	0.0	4196.0	1667
muc6866_CCGAAAAACAGA	muc6866	day 1	6	negative	0.18967488978968225	0.0	0.0	4184.0	1717
muc6866_ATGTGCGCGGGG	muc6866	day 1	6	negative	0.18406488797327117	0.0	0.0	4170.0	1767
muc6866_GAACTAAATATA	muc6866	day 1	6	negative	0.18462985331375467	0.0	0.0	4164.0	1787
muc6866_GTTAGCAGAGTC	muc6866	day 1	6	negative	0.19269690012473503	0.0	0.0	4151.0	1739
muc6866_CCCAAAACAGAG	muc6866	day 1	6	negative	0.19788791433467498	0.0	0.0	4140.0	1685
muc6866_GGCCGAAGCGGC	muc6866	day 1	6	negative	0.19256544600710632	0.0	0.0	4138.0	1643
muc6866_ATTTATTTTGTC	muc6866	day 1	6	negative	0.1729844617619845	0.0	0.0	4129.0	1844
muc6866_GTTTAAACCCAT	muc6866	day 1	6	negative	0.1697232774135065	0.0	0.0	4116.0	1774
muc6866_GGCAGTTGTATT	muc6866	day 1	6	negative	0.15401615759880224	0.0	0.0	4106.0	1964
muc6866_CACTGTTCCGCT	muc6866	day 1	6	negative	0.2009015279709303	0.0	0.0	4092.0	1715
muc6866_AGAATGGATACA	muc6866	day 1	6	negative	0.20069070306369355	0.0	0.0	4076.0	1638
muc6866_TTGCGTTTGCGA	muc6866	day 1	6	negative	0.19720915943232106	0.0	0.0	4072.0	1770
muc6866_TGTGTACGGGTG	muc6866	day 1	6	negative	0.16095886201439355	0.0	0.0	4049.0	1879
muc6866_CACAATGTGCGA	muc6866	day 1	6	negative	0.19084707544079968	0.0	0.0	4039.0	1825
muc6866_GCGTTATGCACT	muc6866	day 1	6	negative	0.22072514406961466	0.0	0.0	4015.0	1528
muc6866_GCCATTTTGGCG	muc6866	day 1	6	negative	0.19936619590548876	0.0	0.0	3985.0	1632
muc6866_CCGGGGAAGTGA	muc6866	day 1	6	negative	0.19338699431154152	0.0	0.0	3981.0	1721
muc6866_GCCGCTCGGCTG	muc6866	day 1	6	negative	0.20159915828076405	0.0	0.0	3961.0	1656
muc6866_ATGATGAGGCAT	muc6866	day 1	6	negative	0.182297814323101	0.0	0.0	3957.0	1810
muc6866_AATCTAAACCTG	muc6866	day 1	6	negative	0.17333974709719996	0.0	0.0	3937.0	1701
muc6866_CGGTACTTGGCG	muc6866	day 1	6	negative	0.19431629632506559	0.0	0.0	3935.0	1618
muc6866_AATCGATTGGGC	muc6866	day 1	6	negative	0.19759221118375406	0.0	0.0	3889.0	1726
muc6866_GCCGGTTGGCGG	muc6866	day 1	6	negative	0.18251386746323242	0.0	0.0	3888.0	1894
muc6866_CGATCATGCCAG	muc6866	day 1	6	negative	0.1967920135071429	0.0	0.0	3871.0	1664
muc6866_CTCGCGCATATA	muc6866	day 1	6	negative	0.20191170446934714	0.0	0.0	3864.0	1724
muc6866_AACATAGGTTGG	muc6866	day 1	6	negative	0.19709366783301877	0.0	0.0	3853.0	1675
muc6866_AACGAATGGGGA	muc6866	day 1	6	negative	0.19792949627456727	0.0	0.0	3846.0	1647
muc6866_TTCGAAGAATAC	muc6866	day 1	6	negative	0.16621150397117548	0.0	0.0	3837.0	1681
muc6866_TCTTTAGCCTGA	muc6866	day 1	6	negative	0.1878924215696352	0.0	0.0	3820.0	1794
muc6866_AGAAACTACGGC	muc6866	day 1	6	negative	0.16660249443612224	0.0	0.0	3799.0	1797
muc6866_CCGGCTTTAACT	muc6866	day 1	6	negative	0.16862587297437284	0.0	0.0	3793.0	1780
muc6866_ACGTCATCTTTT	muc6866	day 1	6	negative	0.20582871237307804	0.0	0.0	3788.0	1536
muc6866_GAATGTCATCAA	muc6866	day 1	6	negative	0.17556588554982885	0.0	0.0	3779.0	1673
muc6866_ATGTTCTCAGAT	muc6866	day 1	6	negative	0.1954135106409571	0.0	0.0	3769.0	1609
muc6866_GGTGTCACTCAG	muc6866	day 1	6	negative	0.1892615497142529	0.0	0.0	3761.0	1582
muc6866_CACGACTTCTTC	muc6866	day 1	6	negative	0.1882185582563912	0.0	0.0	3742.0	1629
muc6866_ATCATCTCATGA	muc6866	day 1	6	negative	0.17862578928703304	0.0	0.0	3742.0	1657
muc6866_TGCCTTGACAGG	muc6866	day 1	6	negative	0.20234598782239213	0.0	0.0	3735.0	1613
muc6866_GTTTTTATTTTC	muc6866	day 1	6	negative	0.1908105350429397	0.0	0.0	3723.0	1658
muc6866_TGAGAGCAATCG	muc6866	day 1	6	negative	0.21261765247340986	0.0	0.0	3716.0	1615
muc6866_GCACGGTCTAGA	muc6866	day 1	6	negative	0.1927719321814841	0.0	0.0	3700.0	1640
muc6866_TTTATTACGTAG	muc6866	day 1	6	negative	0.19753027099537718	0.0	0.0	3700.0	1538
muc6866_GGGAATGAATCA	muc6866	day 1	6	negative	0.19244776213788375	0.0	0.0	3661.0	1659
muc6866_GTACCACCCGCG	muc6866	day 1	6	negative	0.19835434632372753	0.0	0.0	3661.0	1625
muc6866_GAACACTCACGA	muc6866	day 1	6	negative	0.18796202497725684	0.0	0.0	3658.0	1711
muc6866_CTGAGTATCTTC	muc6866	day 1	6	negative	0.2166475710963601	0.0	0.0	3651.0	1485
muc6866_TGGGCTACAGTG	muc6866	day 1	6	negative	0.18425898551261002	0.0	0.0	3647.0	1619
muc6866_CGGCACCCTTCA	muc6866	day 1	6	negative	0.19748920969381958	0.0	0.0	3647.0	1601
muc6866_CCGAGGGAATCC	muc6866	day 1	6	negative	0.18162765237133907	0.0	0.0	3634.0	1723
muc6866_CACCTTTCGGAT	muc6866	day 1	6	negative	0.18623588263069255	0.0	0.0	3602.0	1601
muc6866_TAACTGACCGTC	muc6866	day 1	6	negative	0.16071491424242648	0.0	0.0	3601.0	1702
muc6866_TGGCACGACCTC	muc6866	day 1	6	negative	0.1841090714140483	0.0	0.0	3587.0	1584
muc6866_TTCAGATGCTCG	muc6866	day 1	6	negative	0.20169379735333073	0.0	0.0	3575.0	1520
muc6866_GCGGACAGTTGG	muc6866	day 1	6	negative	0.18921443580695152	0.0	0.0	3561.0	1610
muc6866_AGGGAAAGTCTC	muc6866	day 1	6	negative	0.19617888640768058	0.0	0.0	3542.0	1573
muc6866_GGAATGACGGGT	muc6866	day 1	6	negative	0.19909426014251982	0.0	0.0	3512.0	1490
muc6866_GTGAAAACCATA	muc6866	day 1	6	negative	0.20253869202897845	0.0	0.0	3507.0	1471
muc6866_AAGCCTCTATGG	muc6866	day 1	6	negative	0.2073117923060202	0.0	0.0	3478.0	1465
muc6866_GAAAGGGTCGTA	muc6866	day 1	6	negative	0.2005668413403351	0.0	0.0	3472.0	1503
muc6866_CGCCGATGACTA	muc6866	day 1	6	negative	0.20285136656966676	0.0	0.0	3463.0	1545
muc6866_AGTCGTTGCCTG	muc6866	day 1	6	negative	0.20167461883437543	0.0	0.0	3453.0	1460
muc6866_GAATTCGTTAGT	muc6866	day 1	6	negative	0.19850959996762138	0.0	0.0	3416.0	1512
muc6866_GGGTAGTGATAG	muc6866	day 1	6	negative	0.18323045653143377	0.0	0.0	3415.0	1605
muc6866_GAGGGTCATCAT	muc6866	day 1	6	negative	0.18903774791563815	0.0	0.0	3399.0	1568
muc6866_GTAGTTGAACAT	muc6866	day 1	6	negative	0.2050282547256938	0.0	0.0	3385.0	1436
muc6866_GTCCGGGGGGAA	muc6866	day 1	6	negative	0.19883265131793815	0.0	0.0	3367.0	1487
muc6866_AGTCTCCGGGTG	muc6866	day 1	6	negative	0.14929590241715288	0.0	0.0	3363.0	1662
muc6866_TTCGACGGTACG	muc6866	day 1	6	negative	0.19575869834778464	0.0	0.0	3344.0	1512
muc6866_CGTTCGGGCGGG	muc6866	day 1	6	negative	0.19174081835102902	0.0	0.0	3327.0	1480
muc6866_TCTGTTTTGCCT	muc6866	day 1	6	negative	0.19840825190764066	0.0	0.0	3311.0	1480
muc6866_TGGTTCGCTCGA	muc6866	day 1	6	negative	0.20767622128520205	0.0	0.0	3305.0	1362
muc6866_ATACGAAACGCG	muc6866	day 1	6	negative	0.20000586186264876	0.0	0.0	3290.0	1487
muc6866_TGAGAAACCTCT	muc6866	day 1	6	negative	0.18686593461003945	0.0	0.0	3279.0	1543
muc6866_GAGTGGCGGGAT	muc6866	day 1	6	negative	0.17880481878513538	0.0	0.0	3279.0	1516
muc6866_GTCGGTTCAAAT	muc6866	day 1	6	negative	0.20230699385291204	0.0	0.0	3247.0	1451
muc6866_GAAGAAGACGAC	muc6866	day 1	6	negative	0.17894884834851313	0.0	0.0	3232.0	1487
muc6866_TGCCCCCCATGC	muc6866	day 1	6	negative	0.19008723292392263	0.0	0.0	3216.0	1588
muc6866_AATATAGTATAT	muc6866	day 1	6	negative	0.21373866379125453	0.0	0.0	3202.0	1392
muc6866_GGCGTATGTAAC	muc6866	day 1	6	negative	0.2011403453771635	0.0	0.0	3196.0	1348
muc6866_AGTTACCAATCC	muc6866	day 1	6	negative	0.18032207544016218	0.0	0.0	3179.0	1475
muc6866_GCCAGGCGTCCT	muc6866	day 1	6	negative	0.19669021175434245	0.0	0.0	3168.0	1505
muc6866_CTAAAAACGCTC	muc6866	day 1	6	negative	0.20085342865264436	0.0	0.0	3154.0	1418
muc6866_CTACCGAGGGCT	muc6866	day 1	6	negative	0.1944982876208663	0.0	0.0	3121.0	1399
muc6866_CTGTTTTATTAC	muc6866	day 1	6	negative	0.15431102391462448	0.0	0.0	3109.0	1636
muc6866_TTCAAGAATAAG	muc6866	day 1	6	negative	0.1774769649140239	0.0	0.0	3090.0	1503
muc6866_CAGTCGGGTTCG	muc6866	day 1	6	negative	0.19734706195856325	0.0	0.0	3069.0	1412
muc6866_AGACGCACATAC	muc6866	day 1	6	negative	0.2007362739977933	0.0	0.0	3056.0	1313
muc6866_TGATGCAGTCGC	muc6866	day 1	6	negative	0.1949356984059734	0.0	0.0	3038.0	1419
muc6866_CCGGAAAATAGA	muc6866	day 1	6	negative	0.17048486243962568	0.0	0.0	3018.0	1468
muc6866_GTTCCTCCTGGG	muc6866	day 1	6	negative	0.17436793844483733	0.0	0.0	3005.0	1478
muc6866_ACCAAACTCTTA	muc6866	day 1	6	negative	0.1939626249581135	0.0	0.0	2951.0	1402
muc6866_TCATGCTAGATG	muc6866	day 1	6	negative	0.19093269411808692	0.0	0.0	2930.0	1432
muc6866_AAGTTGCGCGCG	muc6866	day 1	6	negative	0.1956539663791149	0.0	0.0	2930.0	1397
muc6866_CTGCGGGCACAT	muc6866	day 1	6	negative	0.2014655540009182	0.0	0.0	2893.0	1310
muc6866_AACTGATACCGC	muc6866	day 1	6	negative	0.194636559079848	0.0	0.0	2875.0	1360
muc6866_GGACGCACCTTT	muc6866	day 1	6	negative	0.22000086985328193	0.0	0.0	2850.0	1219
muc6866_GAGGGTACCTGT	muc6866	day 1	6	negative	0.19965963124718514	0.0	0.0	2843.0	1316
muc6866_GTTACCGTATGA	muc6866	day 1	6	negative	0.2010353198235255	0.0	0.0	2841.0	1295
muc6866_TGCGTGCACCTA	muc6866	day 1	6	negative	0.20555960050003003	0.0	0.0	2838.0	1343
muc6866_TCTGAGCTAATG	muc6866	day 1	6	negative	0.1787635048239115	0.0	0.0	2809.0	1463
muc6866_TTAACCTGGTGT	muc6866	day 1	6	negative	0.1969747437033265	0.0	0.0	2802.0	1386
muc6866_TAGCATCCTACC	muc6866	day 1	6	negative	0.16292279713025487	0.0	0.0	2799.0	1467
muc6866_CAACAGGATCGT	muc6866	day 1	6	negative	0.20893487546508055	0.0	0.0	2799.0	1245
muc6866_TCTTTTTAACGG	muc6866	day 1	6	negative	0.2031003278074086	0.0	0.0	2780.0	1332
muc6866_GGTATAGCGTAT	muc6866	day 1	6	negative	0.19765357093772865	0.0	0.0	2762.0	1284
muc6866_TTCCAATCACAC	muc6866	day 1	6	negative	0.19200742213551017	0.0	0.0	2707.0	1372
muc6866_TGCAACGACGAA	muc6866	day 1	6	negative	0.19654158177408218	0.0	0.0	2690.0	1233
muc6866_CTGGGACGTGTA	muc6866	day 1	6	negative	0.2028293101107552	0.0	0.0	2687.0	1206
muc6866_GAAAAGAAGTCT	muc6866	day 1	6	negative	0.16687357027423938	0.0	0.0	2681.0	1367
muc6866_ACAGCGTACTTG	muc6866	day 1	6	negative	0.1901649897262429	0.0	0.0	2631.0	1261
muc6866_TAGACTAGAATC	muc6866	day 1	6	negative	0.1972513402886942	0.0	0.0	2606.0	1370
muc6866_TTGTGTTCGATG	muc6866	day 1	6	negative	0.2076042515294167	0.0	0.0	2591.0	1282
muc6866_CAAGGGGAGTTC	muc6866	day 1	6	negative	0.2023289832770183	0.0	0.0	2580.0	1245
muc6866_CCCGCTCTGGCA	muc6866	day 1	6	negative	0.21708566991412725	0.0	0.0	2547.0	1131
muc6866_TCACCCACTCTT	muc6866	day 1	6	negative	0.20360570270873185	0.0	0.0	2535.0	1222
muc6866_CCTATAACGTTA	muc6866	day 1	6	negative	0.19448742839175073	0.0	0.0	2533.0	1225
muc6866_TCCTTGCCGCGG	muc6866	day 1	6	negative	0.19797281291155508	0.0	0.0	2530.0	1247
muc6866_CCGGCAGCCTTG	muc6866	day 1	6	negative	0.20270117422952144	0.0	0.0	2514.0	1220
muc6866_CATAGCGATAAT	muc6866	day 1	6	negative	0.19500140452565712	0.0	0.0	2491.0	1277
muc6866_CATAGACTCACC	muc6866	day 1	6	negative	0.2021135115348381	0.0	0.0	2470.0	1160
muc6866_CGTAGAAGCCGG	muc6866	day 1	6	negative	0.20059342222926113	0.0	0.0	2466.0	1268
muc6866_GCGTCAAGAGAT	muc6866	day 1	6	negative	0.13342126065781573	0.0	0.0	2413.0	1354
muc6866_CCGAATGGCCCC	muc6866	day 1	6	negative	0.17190715797348896	0.0	0.0	2408.0	1386
muc6866_TCATGAGGAATT	muc6866	day 1	6	negative	0.1985889885913503	0.0	0.0	2377.0	1191
muc6866_TCTAGAAATGGG	muc6866	day 1	6	negative	0.21195165046536052	0.0	0.0	2376.0	1110
muc6866_TTTTTCCACGCT	muc6866	day 1	6	negative	0.09460561877656676	0.0	0.0	2371.0	1411
muc6866_GCGCGCGATCAT	muc6866	day 1	6	negative	0.2036612966967912	0.0	0.0	2367.0	1163
muc6866_CGCTGTGGCACT	muc6866	day 1	6	negative	0.20385156128832294	0.0	0.0	2363.0	1157
muc6866_TTCATATGACTA	muc6866	day 1	6	negative	0.19364511727618136	0.0	0.0	2361.0	1177
muc6866_GCTCAGAGCACT	muc6866	day 1	6	negative	0.18333488524926717	0.0	0.0	2356.0	1221
muc6866_AGCCTTTGAATG	muc6866	day 1	6	negative	0.19581192796655433	0.0	0.0	2349.0	1218
muc6866_TCACCGCGGGAC	muc6866	day 1	6	negative	0.21245488533531517	0.0	0.0	2349.0	1139
muc6866_AGTTAGTTTTTT	muc6866	day 1	6	negative	0.19850577020023286	0.0	0.0	2345.0	1135
muc6866_TCTTTGTGACTG	muc6866	day 1	6	negative	0.18882140103576475	0.0	0.0	2329.0	1198
muc6866_TTACCCTTTGTT	muc6866	day 1	6	negative	0.1939802767256143	0.0	0.0	2329.0	1244
muc6866_CCTCGGGCCATT	muc6866	day 1	6	negative	0.20560217992934013	0.0	0.0	2322.0	1147
muc6866_TCCTTTAAGACA	muc6866	day 1	6	negative	0.19759377141070367	0.0	0.0	2274.0	1135
muc6866_GCACAGTTCGAA	muc6866	day 1	6	negative	0.12806439535604916	0.0	0.0	2273.0	1268
muc6866_CTTCCGGTAAAG	muc6866	day 1	6	negative	0.13006737329628365	0.0	0.0	2272.0	1385
muc6866_GTATGAGGTCGG	muc6866	day 1	6	negative	0.19502136889637142	0.0	0.0	2269.0	1237
muc6866_AGCCTCAGTTCA	muc6866	day 1	6	negative	0.19335461130540427	0.0	0.0	2247.0	1136
muc6866_CATGGTTTGTAC	muc6866	day 1	6	negative	0.2010592401894071	0.0	0.0	2225.0	1203
muc6866_GCGCTTGAACGT	muc6866	day 1	6	negative	0.20262813295110338	0.0	0.0	2223.0	1165
muc6866_CGGGTGCGGGGG	muc6866	day 1	6	negative	0.21863156532100447	0.0	0.0	2215.0	1026
muc6866_ATTGTACGGGGG	muc6866	day 1	6	negative	0.187299035329485	0.0	0.0	2208.0	1174
muc6866_TTCTAGCTTTGT	muc6866	day 1	6	negative	0.19840799968619008	0.0	0.0	2207.0	1137
muc6866_TTCAAGCTGCGT	muc6866	day 1	6	negative	0.21273234575436425	0.0	0.0	2184.0	1069
muc6866_AGATGAATCAAC	muc6866	day 1	6	negative	0.20291025029490384	0.0	0.0	2184.0	1119
muc6866_CTCTAAGTGTAT	muc6866	day 1	6	negative	0.19951878732971046	0.0	0.0	2173.0	1163
muc6866_GCCGTCTGTCCG	muc6866	day 1	6	negative	0.2036534381614862	0.0	0.0	2156.0	1136
muc6866_GGTAGCCGCTGG	muc6866	day 1	6	negative	0.21802119683349108	0.0	0.0	2153.0	1017
muc6866_CGTCCTCTTCAT	muc6866	day 1	6	negative	0.10560804412696827	0.0	0.0	2149.0	1290
muc6866_CTCTTGGTAGTA	muc6866	day 1	6	negative	0.12499256132475849	0.0	0.0	2143.0	1334
muc6866_GAAGTTGAACTA	muc6866	day 1	6	negative	0.20767789874913112	0.0	0.0	2137.0	1083
muc6866_AAAGACGAAATC	muc6866	day 1	6	negative	0.20510873723011167	0.0	0.0	2135.0	1092
muc6866_ATGTGAGATATT	muc6866	day 1	6	negative	0.19930073416629773	0.0	0.0	2131.0	1173
muc6866_TTGCATTCTTAA	muc6866	day 1	6	negative	0.10718410385421732	0.0	0.0	2107.0	1289
muc6866_TCGACCCGTGTT	muc6866	day 1	6	negative	0.1077360619901561	0.0	0.0	2106.0	1329
muc6866_CGGAGGAGAATA	muc6866	day 1	6	negative	0.17424503600443844	0.0	0.0	2082.0	1158
muc6866_GAATTCAACAGA	muc6866	day 1	6	negative	0.2040510697390896	0.0	0.0	2071.0	1115
muc6866_TCGTTTAAGGTT	muc6866	day 1	6	negative	0.20013545549984907	0.0	0.0	2061.0	1015
muc6866_ACCCATAAAAAG	muc6866	day 1	6	negative	0.19470595601986368	0.0	0.0	2061.0	1180
muc6866_ACGCTATTGAGC	muc6866	day 1	6	negative	0.18874295095564966	0.0	0.0	2048.0	1104
muc6866_ACGAGTCCCACT	muc6866	day 1	6	negative	0.18658674065255473	0.0	0.0	2047.0	1116
muc6866_AGTCGGCCAGTG	muc6866	day 1	6	negative	0.18468879228187554	0.0	0.0	2041.0	1064
muc6866_ATAATCTGATGC	muc6866	day 1	6	negative	0.19559280199259457	0.0	0.0	2032.0	1095
muc6866_TTGCTGAGTTGC	muc6866	day 1	6	negative	0.2133468558081899	0.0	0.0	2013.0	1032
muc6866_CTCTGAGCCCTG	muc6866	day 1	6	negative	0.20950574044736103	0.0	0.0	2000.0	1003
muc6866_GCCGCCTATCAT	muc6866	day 1	6	negative	0.2006921615667536	0.0	0.0	1996.0	1026
muc6866_CCCGGTTGGACT	muc6866	day 1	6	negative	0.15792192259551105	0.0	0.0	1992.0	1184
muc6866_CTCCCAACCAGG	muc6866	day 1	6	negative	0.20747882201002768	0.0	0.0	1986.0	993
muc6866_TGCTCAGAACAT	muc6866	day 1	6	negative	0.14406474789711915	0.0	0.0	1968.0	1227
muc6866_TCGTAGGAGGGG	muc6866	day 1	6	negative	0.20357482570993707	0.0	0.0	1963.0	1052
muc6866_CTGAAACCGGTT	muc6866	day 1	6	negative	0.18890287899997368	0.0	0.0	1929.0	1120
muc6866_CGATTTAAAGTC	muc6866	day 1	6	negative	0.14339034915002205	0.0	0.0	1922.0	1213
muc6866_TCCTAGTTAAAA	muc6866	day 1	6	negative	0.20642610378012122	0.0	0.0	1884.0	973
muc6866_GTTCCGATCTAT	muc6866	day 1	6	negative	0.17550478935096814	0.0	0.0	1883.0	1071
muc6866_GATATCGGCTGT	muc6866	day 1	6	negative	0.18608540846561766	0.0	0.0	1880.0	1127
muc6866_GGTACCTAACGA	muc6866	day 1	6	negative	0.22741579442737603	0.0	0.0	1876.0	899
muc6866_CTATTATTTCCC	muc6866	day 1	6	negative	0.15417686138302417	0.0	0.0	1874.0	1134
muc6866_ATCCGAATCACG	muc6866	day 1	6	negative	0.14526865160815103	0.0	0.0	1856.0	1166
muc6866_ATAGGCGGTCCG	muc6866	day 1	6	negative	0.2073403389860992	0.0	0.0	1844.0	971
muc6866_ACAGAGCTATGG	muc6866	day 1	6	negative	0.21020901607706777	0.0	0.0	1839.0	982
muc6866_CGCGAGCATGTT	muc6866	day 1	6	negative	0.16635743023887445	0.0	0.0	1827.0	1131
muc6866_AAGGTTGGATAC	muc6866	day 1	6	negative	0.22110751530398168	0.0	0.0	1815.0	917
muc6866_GCCCCAACCCTA	muc6866	day 1	6	negative	0.15048409941193908	0.0	0.0	1815.0	1140
muc6866_CGGGTCCACAGA	muc6866	day 1	6	negative	0.21028663874857353	0.0	0.0	1808.0	960
muc6866_AAAGGTCGCCAA	muc6866	day 1	6	negative	0.1450850360214933	0.0	0.0	1796.0	1173
muc6866_TTTCGTTGTCAA	muc6866	day 1	6	negative	0.19707674746701997	0.0	0.0	1789.0	956
muc6866_GGCGGTATGCTA	muc6866	day 1	6	negative	0.151898755566876	0.0	0.0	1775.0	1117
muc6866_TGTGCCGGAAGG	muc6866	day 1	6	negative	0.20535234232410535	0.0	0.0	1748.0	906
muc6866_TACGTCGGGGAT	muc6866	day 1	6	negative	0.18265445019286286	0.0	0.0	1745.0	999
muc6866_GTCAACATTCAC	muc6866	day 1	6	negative	0.14392245780931903	0.0	0.0	1745.0	1148
muc6866_AGTCCCTCCTTT	muc6866	day 1	6	negative	0.10198854704427748	0.0	0.0	1744.0	1093
muc6866_CTAACTGATAGA	muc6866	day 1	6	negative	0.20375296116978706	0.0	0.0	1730.0	1013
muc6866_ACCATGCATCCG	muc6866	day 1	6	negative	0.2128693719756621	0.0	0.0	1718.0	914
muc6866_GGCCCACAGACT	muc6866	day 1	6	negative	0.20591329106339923	0.0	0.0	1713.0	936
muc6866_GGGTGCTGTCGT	muc6866	day 1	6	negative	0.1787066547232659	0.0	0.0	1697.0	1082
muc6866_TGTAGATTCCCC	muc6866	day 1	6	negative	0.10838665368877118	0.0	0.0	1692.0	1126
muc6866_CTAGGACCTCGT	muc6866	day 1	6	negative	0.1994521476987606	0.0	0.0	1678.0	893
muc6866_ACTTGGGCGTCG	muc6866	day 1	6	negative	0.17573795434832268	0.0	0.0	1670.0	960
muc6866_CGGCGTCATTGA	muc6866	day 1	6	negative	0.136603158613048	0.0	0.0	1664.0	1098
muc6866_GGTTGCACGGGT	muc6866	day 1	6	negative	0.1443430181451515	0.0	0.0	1655.0	1056
muc6866_CTCCCCTTTCAG	muc6866	day 1	6	negative	0.1504130618950321	0.0	0.0	1645.0	1041
muc6866_AGGAATTGTAGT	muc6866	day 1	6	negative	0.16872281571277184	0.0	0.0	1638.0	1022
muc6866_AGGGTTGAGACG	muc6866	day 1	6	negative	0.1828109357700768	0.0	0.0	1632.0	949
muc6866_GCGCGACGGGGC	muc6866	day 1	6	negative	0.17934786269248915	0.0	0.0	1632.0	937
muc6866_GGTCTATTGGGG	muc6866	day 1	6	negative	0.21296661038492973	0.0	0.0	1631.0	876
muc6866_TCGGGGCAATAC	muc6866	day 1	6	negative	0.21292036382829108	0.0	0.0	1624.0	891
muc6866_GCGCATAACTGC	muc6866	day 1	6	negative	0.12295314969253637	0.0	0.0	1621.0	1093
muc6866_CGCATGTTTGCG	muc6866	day 1	6	negative	0.20927565102160012	0.0	0.0	1617.0	880
muc6866_GTTTCAGCCAAC	muc6866	day 1	6	negative	0.20449883212491357	0.0	0.0	1607.0	925
muc6866_ACCCTTAAGCAA	muc6866	day 1	6	negative	0.2143914120741577	0.0	0.0	1598.0	858
muc6866_GGGACGTTGCAT	muc6866	day 1	6	negative	0.18600120318145147	0.0	0.0	1598.0	911
muc6866_TGCAATCCCTTC	muc6866	day 1	6	negative	0.13065458552693232	0.0	0.0	1596.0	1036
muc6866_TTTTTCCCTTAC	muc6866	day 1	6	negative	0.21074531267812183	0.0	0.0	1592.0	927
muc6866_GGACTTACATTA	muc6866	day 1	6	negative	0.2030900365668096	0.0	0.0	1590.0	940
muc6866_TTTCAGCCAGTC	muc6866	day 1	6	negative	0.2121823097059181	0.0	0.0	1584.0	971
muc6866_GGCCTGTTACGG	muc6866	day 1	6	negative	0.20924140258743462	0.0	0.0	1582.0	884
muc6866_AAACTAGCCATT	muc6866	day 1	6	negative	0.11363877250034497	0.0	0.0	1573.0	1056
muc6866_AAGGAAAAGCAA	muc6866	day 1	6	negative	0.19818408268424997	0.0	0.0	1571.0	882
muc6866_CTTACCTTTATC	muc6866	day 1	6	negative	0.16689000907922125	0.0	0.0	1570.0	962
muc6866_GCGATCCCAACA	muc6866	day 1	6	negative	0.22239120350303862	0.0	0.0	1565.0	825
muc6866_ACATAGTGGGAC	muc6866	day 1	6	negative	0.1676632443972257	0.0	0.0	1563.0	1000
muc6866_CCGCCAACATGC	muc6866	day 1	6	negative	0.181997677827917	0.0	0.0	1551.0	934
muc6866_GTACTGTCGGAT	muc6866	day 1	6	negative	0.22255160545295297	0.0	0.0	1549.0	826
muc6866_CTGAGACCACGG	muc6866	day 1	6	negative	0.22133836510329438	0.0	0.0	1549.0	822
muc6866_TAAGGCGAATTC	muc6866	day 1	6	negative	0.2155840404382501	0.0	0.0	1545.0	870
muc6866_AATTATAATGCT	muc6866	day 1	6	negative	0.1923790102547256	0.0	0.0	1541.0	888
muc6866_AACCGCACGTAA	muc6866	day 1	6	negative	0.21585883526633975	0.0	0.0	1540.0	900
muc6866_TTCTTGTGGGCG	muc6866	day 1	6	negative	0.17038321663650427	0.0	0.0	1536.0	982
muc6866_TCTATCAATGTC	muc6866	day 1	6	negative	0.1708892712951229	0.0	0.0	1530.0	969
muc6866_ACAAAACGAGGA	muc6866	day 1	6	negative	0.20289243663994014	0.0	0.0	1525.0	931
muc6866_TCAGTCGAACAT	muc6866	day 1	6	negative	0.16926594980974602	0.0	0.0	1518.0	972
muc6866_TACGCCCGTAAA	muc6866	day 1	6	negative	0.2025894572168604	0.0	0.0	1516.0	796
muc6866_TGTCTGATGGCG	muc6866	day 1	6	negative	0.20276159959561202	0.0	0.0	1516.0	843
muc6866_GGCTACTCCGCC	muc6866	day 1	6	negative	0.18082206807333098	0.0	0.0	1516.0	925
muc6866_TATGGGTTACCG	muc6866	day 1	6	negative	0.20338025335407164	0.0	0.0	1507.0	859
muc6866_CTAAAGGGATCG	muc6866	day 1	6	negative	0.1800087934295585	0.0	0.0	1498.0	940
muc6866_AGTCCATCTCCC	muc6866	day 1	6	negative	0.14695638211388692	0.0	0.0	1498.0	980
muc6866_ATTATATTGGGA	muc6866	day 1	6	negative	0.18209127361329036	0.0	0.0	1497.0	937
muc6866_AATCCTTTGGCA	muc6866	day 1	6	negative	0.20662804291947376	0.0	0.0	1496.0	869
muc6866_TGGTGCACTTTT	muc6866	day 1	6	negative	0.19238896725607144	0.0	0.0	1485.0	838
muc6866_TCGGATCCTGCT	muc6866	day 1	6	negative	0.13352475226615546	0.0	0.0	1484.0	987
muc6866_AGTGTCACCCAG	muc6866	day 1	6	negative	0.15962795976444882	0.0	0.0	1484.0	980
muc6866_GCTGATCTCCGA	muc6866	day 1	6	negative	0.189002544025701	0.0	0.0	1480.0	933
muc6866_AGGTATAGCACG	muc6866	day 1	6	negative	0.20062452438356906	0.0	0.0	1454.0	794
muc6866_CCGTTCGAAAGT	muc6866	day 1	6	negative	0.2080237228106248	0.0	0.0	1436.0	821
muc6866_GGAACGAGCGGA	muc6866	day 1	6	negative	0.15169825855204427	0.0	0.0	1435.0	956
muc6866_CTCATCCTGCAT	muc6866	day 1	6	negative	0.12494276045965985	0.0	0.0	1431.0	967
muc6866_AACATAATGTGT	muc6866	day 1	6	negative	0.1494587812067004	0.0	0.0	1419.0	975
muc6866_GCGTTCAATCAG	muc6866	day 1	6	negative	0.12552241774004363	0.0	0.0	1408.0	930
muc6866_CCAACACGGCGA	muc6866	day 1	6	negative	0.22125067554591996	0.0	0.0	1401.0	815
muc6866_CGCTCTCTGTAT	muc6866	day 1	6	negative	0.16661598711802264	0.0	0.0	1400.0	917
muc6866_GTGTCTGCAGGC	muc6866	day 1	6	negative	0.15176832910338967	0.0	0.0	1398.0	966
muc6866_TGGAATGATACT	muc6866	day 1	6	negative	0.1224835080773082	0.0	0.0	1397.0	945
muc6866_ACTGGCGACAAC	muc6866	day 1	6	negative	0.22001190202078352	0.0	0.0	1396.0	794
muc6866_CCCTCGACTTCT	muc6866	day 1	6	negative	0.13725019420481394	0.0	0.0	1392.0	912
muc6866_ACTTCTCAAGTG	muc6866	day 1	6	negative	0.1223679385710563	0.0	0.0	1389.0	952
muc6866_GTTCGTAAGTCC	muc6866	day 1	6	negative	0.16471816572602974	0.0	0.0	1388.0	938
muc6866_TTTAAGGGGGTT	muc6866	day 1	6	negative	0.20910915787789572	0.0	0.0	1387.0	801
muc6866_ACCGCTAGCGCA	muc6866	day 1	6	negative	0.16765626817079868	0.0	0.0	1386.0	927
muc6866_ATGTTCTTATGC	muc6866	day 1	6	negative	0.16454670420342046	0.0	0.0	1381.0	872
muc6866_CAAACTCATCCC	muc6866	day 1	6	negative	0.1434189650759826	0.0	0.0	1381.0	965
muc6866_AGAGGTGTGTAT	muc6866	day 1	6	negative	0.14772891700437887	0.0	0.0	1358.0	894
muc6866_AATCTACGTTCG	muc6866	day 1	6	negative	0.12748443601611087	0.0	0.0	1350.0	962
muc6866_CGCTACCTCCGA	muc6866	day 1	6	negative	0.18274527833903784	0.0	0.0	1350.0	886
muc6866_CTATGTATGAAC	muc6866	day 1	6	negative	0.20184925068684875	0.0	0.0	1348.0	730
muc6866_ATTCGACCCAAC	muc6866	day 1	6	negative	0.17272238942569818	0.0	0.0	1332.0	928
muc6866_GATGACTCCCAC	muc6866	day 1	6	negative	0.10926873132313421	0.0	0.0	1329.0	956
muc6866_TCACCTCAGAGT	muc6866	day 1	6	negative	0.21612674818489316	0.0	0.0	1326.0	703
muc6866_TTTACCTGGTAG	muc6866	day 1	6	negative	0.14120097617422975	0.0	0.0	1318.0	894
muc6866_GTCAGCGGATCT	muc6866	day 1	6	negative	0.1586654500303172	0.0	0.0	1316.0	867
muc6866_TGGATTTACTCT	muc6866	day 1	6	negative	0.15417135478021446	0.0	0.0	1316.0	895
muc6866_ACAGGTCAGGTT	muc6866	day 1	6	negative	0.15762479846163807	0.0	0.0	1315.0	843
muc6866_GGACACCGTAAG	muc6866	day 1	6	negative	0.1344801267795995	0.0	0.0	1306.0	885
muc6866_TAGGCTGTTCAT	muc6866	day 1	6	negative	0.1708359433669891	0.0	0.0	1300.0	868
muc6866_TTAAGGGATCTT	muc6866	day 1	6	negative	0.14714486003860633	0.0	0.0	1294.0	883
muc6866_CCTCGCATGATT	muc6866	day 1	6	negative	0.17967110740993666	0.0	0.0	1294.0	877
muc6866_CAAGCTCAACCA	muc6866	day 1	6	negative	0.22293131996101423	0.0	0.0	1293.0	746
muc6866_GCCGCGACAGCC	muc6866	day 1	6	negative	0.17864429047939956	0.0	0.0	1293.0	912
muc6866_TGTGTCATGCCT	muc6866	day 1	6	negative	0.17146704601726484	0.0	0.0	1293.0	872
muc6866_ATTACAAATATT	muc6866	day 1	6	negative	0.1764457593988144	0.0	0.0	1286.0	845
muc6866_CTGTCCGCGTTC	muc6866	day 1	6	negative	0.2194060368762997	0.0	0.0	1283.0	737
muc6866_GCTCGAATGATA	muc6866	day 1	6	negative	0.2175068416247247	0.0	0.0	1279.0	747
muc6866_GATTAAGGATGA	muc6866	day 1	6	negative	0.17502480116882826	0.0	0.0	1275.0	872
muc6866_CCAGCCTTTTGC	muc6866	day 1	6	negative	0.20427015173203528	0.0	0.0	1274.0	783
muc6866_GTTTCTGTATAC	muc6866	day 1	6	negative	0.1945549024840128	0.0	0.0	1268.0	772
muc6866_TGCAGGCCTATT	muc6866	day 1	6	negative	0.19173015288925718	0.0	0.0	1267.0	819
muc6866_CTTGTTTTAGTT	muc6866	day 1	6	negative	0.15492098387731465	0.0	0.0	1266.0	842
muc6866_TGTCTATTATCT	muc6866	day 1	6	negative	0.16268974484151497	0.0	0.0	1266.0	887
muc6866_TTCTAATGACCG	muc6866	day 1	6	negative	0.18775007207595085	0.0	0.0	1255.0	807
muc6866_AGTATCGTCAGT	muc6866	day 1	6	negative	0.20744320849312337	0.0	0.0	1253.0	771
muc6866_CAGGCCCACCGT	muc6866	day 1	6	negative	0.16714736093070667	0.0	0.0	1252.0	823
muc6866_GGGCATCTGGTA	muc6866	day 1	6	negative	0.1373016516027359	0.0	0.0	1252.0	839
muc6866_AACGCGCTCATC	muc6866	day 1	6	negative	0.22528073088131884	0.0	0.0	1252.0	723
muc6866_CGAATTGGGTCG	muc6866	day 1	6	negative	0.1922724878718583	0.0	0.0	1248.0	815
muc6866_GCCGTTATCAGG	muc6866	day 1	6	negative	0.16209238405375218	0.0	0.0	1245.0	815
muc6866_GCTAAGGCGCAC	muc6866	day 1	6	negative	0.16409804980259343	0.0	0.0	1227.0	853
muc6866_ATGCCCCTTTTA	muc6866	day 1	6	negative	0.20834377096309067	0.0	0.0	1225.0	739
muc6866_GCGAGGCCTCTT	muc6866	day 1	6	negative	0.21613727128548094	0.0	0.0	1224.0	722
muc6866_ATAGAGTTCCCA	muc6866	day 1	6	negative	0.13917144076565155	0.0	0.0	1223.0	863
muc6866_GCTACTACGATC	muc6866	day 1	6	negative	0.16625400859688022	0.0	0.0	1221.0	839
muc6866_ATATTAGTTAGT	muc6866	day 1	6	negative	0.17372302155601912	0.0	0.0	1218.0	768
muc6866_CTTTTCTAGTCC	muc6866	day 1	6	negative	0.19048836274474443	0.0	0.0	1214.0	831
muc6866_CATACCAGGCAC	muc6866	day 1	6	negative	0.1735053515572562	0.0	0.0	1213.0	842
muc6866_TGCTCAGCTTCT	muc6866	day 1	6	negative	0.1742052198758415	0.0	0.0	1207.0	837
muc6866_GCAACGTAGCAT	muc6866	day 1	6	negative	0.20023411900903657	0.0	0.0	1207.0	734
muc6866_CAACGGCAATTA	muc6866	day 1	6	negative	0.15135777842459477	0.0	0.0	1203.0	828
muc6866_GTGAAAAGTTAC	muc6866	day 1	6	negative	0.1765003861841722	0.0	0.0	1201.0	781
muc6866_ACTACTGAAGTC	muc6866	day 1	6	negative	0.22196853836981947	0.0	0.0	1200.0	671
muc6866_ACCCAAACACCA	muc6866	day 1	6	negative	0.17262586633079258	0.0	0.0	1195.0	794
muc6866_CGGGTGCCTCAC	muc6866	day 1	6	negative	0.21543146018766673	0.0	0.0	1191.0	670
muc6866_TCACGTGGCAGG	muc6866	day 1	6	negative	0.1629437180762885	0.0	0.0	1189.0	774
muc6866_TAATTCCTATGC	muc6866	day 1	6	negative	0.1506987761646365	0.0	0.0	1184.0	812
muc6866_GTAAGTCGATCG	muc6866	day 1	6	negative	0.163963955369417	0.0	0.0	1183.0	828
muc6866_GCCTTGTCCGTC	muc6866	day 1	6	negative	0.1811304252033126	0.0	0.0	1180.0	794
muc6866_GCTTGCACGACC	muc6866	day 1	6	negative	0.1955192827454438	0.0	0.0	1172.0	755
muc6866_GAACGATCATAT	muc6866	day 1	6	negative	0.10107709918138627	0.0	0.0	1167.0	821
muc6866_CCCGCCCACCCT	muc6866	day 1	6	negative	0.18761640263736426	0.0	0.0	1166.0	753
muc6866_TATTAGCGCCTC	muc6866	day 1	6	negative	0.1471788833969362	0.0	0.0	1164.0	798
muc6866_GCTGAGAAACTC	muc6866	day 1	6	negative	0.2138025862093634	0.0	0.0	1159.0	706
muc6866_CGCTTCTTTTAG	muc6866	day 1	6	negative	0.19826642579404974	0.0	0.0	1154.0	736
muc6866_GGTACACCTAGA	muc6866	day 1	6	negative	0.16520980169476013	0.0	0.0	1154.0	753
muc6866_GGCCGATGTACA	muc6866	day 1	6	negative	0.18030868413788395	0.0	0.0	1153.0	792
muc6866_GTACCCCGCTTC	muc6866	day 1	6	negative	0.17562447910468706	0.0	0.0	1152.0	761
muc6866_GACGGACTCATT	muc6866	day 1	6	negative	0.21334982058389443	0.0	0.0	1147.0	710
muc6866_TGTTTTAGTTAT	muc6866	day 1	6	negative	0.1720363431107479	0.0	0.0	1147.0	765
muc6866_TTTGACGTCTCG	muc6866	day 1	6	negative	0.21893978892088353	0.0	0.0	1145.0	701
muc6866_GCTATGTTAGTC	muc6866	day 1	6	negative	0.1617957935744141	0.0	0.0	1144.0	785
muc6866_CTCTGCCCCCCC	muc6866	day 1	6	negative	0.20585240077563363	0.0	0.0	1141.0	770
muc6866_CAGCCAAGTATC	muc6866	day 1	6	negative	0.20075949172062538	0.0	0.0	1127.0	707
muc6866_CGCCTCCGACAT	muc6866	day 1	6	negative	0.17926590317423682	0.0	0.0	1121.0	763
muc6866_CTCTAACCCGAT	muc6866	day 1	6	negative	0.17959166773923285	0.0	0.0	1120.0	784
muc6866_GCCGTAGCCGCC	muc6866	day 1	6	negative	0.20210508048926787	0.0	0.0	1118.0	721
muc6866_ATTCCTCAATGC	muc6866	day 1	6	negative	0.1528061865168963	0.0	0.0	1115.0	810
muc6866_ACCGTATTAATG	muc6866	day 1	6	negative	0.17322649930748832	0.0	0.0	1111.0	792
muc6866_TATAGGACAGCC	muc6866	day 1	6	negative	0.20800747771228836	0.0	0.0	1108.0	665
muc6866_TATCTGCCTGTG	muc6866	day 1	6	negative	0.15933928301501962	0.0	0.0	1107.0	767
muc6866_GTATCAAATTAT	muc6866	day 1	6	negative	0.17504656839412747	0.0	0.0	1106.0	734
muc6866_AGTAGTATTCAC	muc6866	day 1	6	negative	0.150649698674401	0.0	0.0	1105.0	813
muc6866_TATCTTGAAAGA	muc6866	day 1	6	negative	0.16908056928211168	0.0	0.0	1095.0	766
muc6866_CATCAGTGCGTA	muc6866	day 1	6	negative	0.19723461662405398	0.0	0.0	1093.0	679
muc6866_GGGTAACGGGCT	muc6866	day 1	6	negative	0.17365962768537221	0.0	0.0	1090.0	746
muc6866_TTAGGGTACAGA	muc6866	day 1	6	negative	0.1793827865534768	0.0	0.0	1089.0	702
muc6866_GAAGGTAGGACC	muc6866	day 1	6	negative	0.19925543431377643	0.0	0.0	1088.0	711
muc6866_AGACCCCTCATT	muc6866	day 1	6	negative	0.16997576838655765	0.0	0.0	1087.0	722
muc6866_ATCCCTTTGCCC	muc6866	day 1	6	negative	0.1923118354884615	0.0	0.0	1086.0	725
muc6866_CTGTGCCTTTTT	muc6866	day 1	6	negative	0.1895084494856518	0.0	0.0	1085.0	738
muc6866_GCACATGTATCC	muc6866	day 1	6	negative	0.1653561565522348	0.0	0.0	1085.0	733
muc6866_CGCCCCATGCCA	muc6866	day 1	6	negative	0.19253014461526213	0.0	0.0	1082.0	730
muc6866_GCCCAAGGGCCA	muc6866	day 1	6	negative	0.2223218132949811	0.0	0.0	1080.0	624
muc6866_ACGTCCGGGCCT	muc6866	day 1	6	negative	0.19104834096142934	0.0	0.0	1079.0	666
muc6866_GCTACGGCACTT	muc6866	day 1	6	negative	0.19892744929250372	0.0	0.0	1079.0	700
muc6866_CGGCAGGAGAAC	muc6866	day 1	6	negative	0.18590264449382826	0.0	0.0	1076.0	718
muc6866_TTCGACGATTAA	muc6866	day 1	6	negative	0.17018245486885342	0.0	0.0	1074.0	740
muc6866_GGCCAAGACCAA	muc6866	day 1	6	negative	0.20104293216095986	0.0	0.0	1072.0	669
muc6866_GTATTCCACCTT	muc6866	day 1	6	negative	0.15917861953289625	0.0	0.0	1072.0	753
muc6866_AATGACTTGGAA	muc6866	day 1	6	negative	0.17189747950322823	0.0	0.0	1071.0	737
muc6866_CTACCTTAATAG	muc6866	day 1	6	negative	0.19268212320072736	0.0	0.0	1068.0	687
muc6866_TATAGCAGGCAG	muc6866	day 1	6	negative	0.1361150460581605	0.0	0.0	1066.0	770
muc6866_GAGGTCTCCATG	muc6866	day 1	6	negative	0.1749472245213332	0.0	0.0	1065.0	754
muc6866_AAGGATTCTGAA	muc6866	day 1	6	negative	0.14906142477163659	0.0	0.0	1061.0	758
muc6866_AACTATACGTAT	muc6866	day 1	6	negative	0.1534704924282528	0.0	0.0	1057.0	771
muc6866_GCATCCAACCAT	muc6866	day 1	6	negative	0.18379669567810528	0.0	0.0	1054.0	748
muc6866_GGAACGTTATTA	muc6866	day 1	6	negative	0.2251886589640562	0.0	0.0	1054.0	669
muc6866_CACCCCACGTGC	muc6866	day 1	6	negative	0.17783598970813833	0.0	0.0	1053.0	766
muc6866_GTGCAGCCTACA	muc6866	day 1	6	negative	0.1710819902440977	0.0	0.0	1052.0	773
muc6866_ACCTTTCGGAGG	muc6866	day 1	6	negative	0.1461918089391334	0.0	0.0	1052.0	743
muc6866_CACCAGCCAGGG	muc6866	day 1	6	negative	0.22180839097980873	0.0	0.0	1050.0	652
muc6866_TACTACTTAGGT	muc6866	day 1	6	negative	0.1548092314132342	0.0	0.0	1048.0	737
muc6866_TAACTATTTGCC	muc6866	day 1	6	negative	0.17409287454323116	0.0	0.0	1047.0	733
muc6866_CGCTTTGAATTC	muc6866	day 1	6	negative	0.16897040125302346	0.0	0.0	1044.0	709
muc6866_ACCGAGCAAAGC	muc6866	day 1	6	negative	0.21650766873010546	0.0	0.0	1044.0	642
muc6866_CTGACAACACCG	muc6866	day 1	6	negative	0.18805469658736512	0.0	0.0	1042.0	680
muc6866_AATGGTGGCGAA	muc6866	day 1	6	negative	0.21408250340726395	0.0	0.0	1040.0	627
muc6866_ATTCTCCTTTGC	muc6866	day 1	6	negative	0.17020149350552052	0.0	0.0	1038.0	733
muc6866_CTGTTATTTGGT	muc6866	day 1	6	negative	0.2219153941823137	0.0	0.0	1038.0	649
muc6866_ACCGTCATGCCT	muc6866	day 1	6	negative	0.18473428777746756	0.0	0.0	1038.0	718
muc6866_CTTGGGCTGGCC	muc6866	day 1	6	negative	0.15979774236995037	0.0	0.0	1036.0	746
muc6866_TTCGCACCCGGT	muc6866	day 1	6	negative	0.13602670586705215	0.0	0.0	1034.0	759
muc6866_TAAACGCACTTC	muc6866	day 1	6	negative	0.16798641653688992	0.0	0.0	1033.0	772
muc6866_GTCGAGTTGTAT	muc6866	day 1	6	negative	0.16298850533025933	0.0	0.0	1030.0	727
muc6866_CGTACGTGTGAT	muc6866	day 1	6	negative	0.21834266624195964	0.0	0.0	1030.0	573
muc6866_TAGACTTCCATT	muc6866	day 1	6	negative	0.1996145384832071	0.0	0.0	1027.0	664
muc6866_GTCGAATTGACT	muc6866	day 1	6	negative	0.16297103129896282	0.0	0.0	1027.0	730
muc6866_TGTCTAGTACAA	muc6866	day 1	6	negative	0.18821548286393786	0.0	0.0	1026.0	721
muc6866_CGACACCCACCC	muc6866	day 1	6	negative	0.2042397640487595	0.0	0.0	1025.0	646
muc6866_CGTTAGTGTTCC	muc6866	day 1	6	negative	0.13384975282501693	0.0	0.0	1023.0	735
muc6866_TACCCAACCCTT	muc6866	day 1	6	negative	0.16885646496778645	0.0	0.0	1018.0	727
muc6866_AGGTTTCCCTAT	muc6866	day 1	6	negative	0.16708703480288814	0.0	0.0	1017.0	685
muc6866_TGATAATACAAT	muc6866	day 1	6	negative	0.19557068948278608	0.0	0.0	1016.0	665
muc6866_CCTTAACCTTTT	muc6866	day 1	6	negative	0.21137201935604416	0.0	0.0	1015.0	649
muc6866_TTGTATATCAGA	muc6866	day 1	6	negative	0.15116838907564045	0.0	0.0	1014.0	699
muc6866_GACGTCATCCCC	muc6866	day 1	6	negative	0.19455015586937127	0.0	0.0	1013.0	710
muc6866_ATGGGACGGTTT	muc6866	day 1	6	negative	0.13349625988071426	0.0	0.0	1012.0	690
muc6866_TACCTCGGGCAA	muc6866	day 1	6	negative	0.17877827635116403	0.0	0.0	1012.0	701
muc6866_TGGCCAGCGTTT	muc6866	day 1	6	negative	0.2218885960602528	0.0	0.0	1011.0	615
muc6866_AGGAACCCTACT	muc6866	day 1	6	negative	0.18193642757296885	0.0	0.0	1010.0	745
muc6866_CGACTGCCTTAG	muc6866	day 1	6	negative	0.21823336325068068	0.0	0.0	1009.0	600
muc6866_CTATTGTCCGAG	muc6866	day 1	6	negative	0.17891691042229996	0.0	0.0	1009.0	742
muc6866_TATATGCTTGAT	muc6866	day 1	6	negative	0.19958588903746324	0.0	0.0	1009.0	637
muc6866_GTAAACCGTTGC	muc6866	day 1	6	negative	0.1726992207156789	0.0	0.0	1008.0	713
muc6866_CCGCGCGCTTAC	muc6866	day 1	6	negative	0.20350127774538868	0.0	0.0	1007.0	652
muc6866_TCAAGTTCAACC	muc6866	day 1	6	negative	0.17036045600627417	0.0	0.0	1005.0	719
muc6866_CTGCCACCCTGC	muc6866	day 1	6	negative	0.22612696142268562	0.0	0.0	1005.0	636
muc6866_ATTTAAGTAACC	muc6866	day 1	6	negative	0.21258915567545306	0.0	0.0	1001.0	595
muc6866_TCCCCGATCCTG	muc6866	day 1	6	negative	0.1661082818523707	0.0	0.0	1001.0	709
muc6866_AGCTGTGGCCAT	muc6866	day 1	6	negative	0.2250542222331984	0.0	0.0	1000.0	584
muc6866_GGAAAGCATAGT	muc6866	day 1	6	negative	0.20058499044507666	0.0	0.0	997.0	631
muc6866_ACTGCAAGAGGT	muc6866	day 1	6	negative	0.19548213429603806	0.0	0.0	994.0	683
muc6866_ACATGGTAGCCT	muc6866	day 1	6	negative	0.18184575436427627	0.0	0.0	993.0	680
muc6866_TATGCTCGCTGG	muc6866	day 1	6	negative	0.19870384737794536	0.0	0.0	990.0	595
muc6866_GTCTCCTGCTAT	muc6866	day 1	6	negative	0.17866109941014088	0.0	0.0	986.0	659
muc6866_TCTATATCAAGA	muc6866	day 1	6	negative	0.20126131338244743	0.0	0.0	984.0	630
muc6866_TTAACCAACGCC	muc6866	day 1	6	negative	0.15243521289226922	0.0	0.0	982.0	742
muc6866_TCTCGCAACATT	muc6866	day 1	6	negative	0.1725221936098009	0.0	0.0	982.0	711
muc6866_AGGTGGTCCGAG	muc6866	day 1	6	negative	0.17361783211180568	0.0	0.0	980.0	704
muc6866_TTGTTTTCCTTG	muc6866	day 1	6	negative	0.14866039935517403	0.0	0.0	976.0	711
muc6866_GCCTCGGGTAGG	muc6866	day 1	6	negative	0.15088542002410102	0.0	0.0	974.0	709
muc6866_TTTCCAGCCTTA	muc6866	day 1	6	negative	0.10846714107712091	0.0	0.0	966.0	685
muc6866_CTTAACGTACAG	muc6866	day 1	6	negative	0.16746320847842994	0.0	0.0	966.0	659
muc6866_GCACCGCAGGGC	muc6866	day 1	6	negative	0.16241926814767907	0.0	0.0	963.0	725
muc6866_GACCTTAGTCTC	muc6866	day 1	6	negative	0.1970270022722601	0.0	0.0	962.0	659
muc6866_CACTATCTATGG	muc6866	day 1	6	negative	0.1676418549270949	0.0	0.0	961.0	658
muc6866_TCTATACGCATT	muc6866	day 1	6	negative	0.17946739456640037	0.0	0.0	960.0	707
muc6866_TATCGAGGATTA	muc6866	day 1	6	negative	0.17416267406410366	0.0	0.0	960.0	702
muc6866_ACGCATTCCCCG	muc6866	day 1	6	negative	0.16012702504346624	0.0	0.0	960.0	680
muc6866_TGCCAACACTAA	muc6866	day 1	6	negative	0.21578863768868975	0.0	0.0	958.0	663
muc6866_TCATACCCTCCC	muc6866	day 1	6	negative	0.1718177737556282	0.0	0.0	957.0	704
muc6866_GACCAGCTCAGA	muc6866	day 1	6	negative	0.18542576803308927	0.0	0.0	956.0	669
muc6866_TCCTTTCAGCCT	muc6866	day 1	6	negative	0.1448370118173382	0.0	0.0	955.0	716
muc6866_GCATTCAGGTCT	muc6866	day 1	6	negative	0.17276154547612124	0.0	0.0	955.0	692
muc6866_GGAGCTCTTCTC	muc6866	day 1	6	negative	0.18396242553827188	0.0	0.0	954.0	689
muc6866_ACCAATACACTC	muc6866	day 1	6	negative	0.1810490770456716	0.0	0.0	953.0	642
muc6866_TGTTTGGTTTTA	muc6866	day 1	6	negative	0.17649681024257646	0.0	0.0	952.0	666
muc6866_CCTCGAGCTTCC	muc6866	day 1	6	negative	0.19428939888827992	0.0	0.0	951.0	654
muc6866_TCCCAGACTTGT	muc6866	day 1	6	negative	0.21786381217879838	0.0	0.0	951.0	631
muc6866_GGCGTCGCACCG	muc6866	day 1	6	negative	0.19966503429950286	0.0	0.0	950.0	648
muc6866_GGTAGTGTATGT	muc6866	day 1	6	negative	0.17582905135913365	0.0	0.0	950.0	667
muc6866_GCCTAAATTCTT	muc6866	day 1	6	negative	0.16499556924672146	0.0	0.0	949.0	678
muc6866_CGTCTAGTCAAC	muc6866	day 1	6	negative	0.1708051334424929	0.0	0.0	946.0	656
muc6866_TCCAGCACGGTC	muc6866	day 1	6	negative	0.17264535413904056	0.0	0.0	946.0	708
muc6866_GCGCTCCTGCCT	muc6866	day 1	6	negative	0.19155652437720014	0.0	0.0	942.0	658
muc6866_CTCGCGTAAATT	muc6866	day 1	6	negative	0.18260681001343534	0.0	0.0	942.0	660
muc6866_GACCCAAGGCCC	muc6866	day 1	6	negative	0.1881367033731034	0.0	0.0	942.0	678
muc6866_ACATTATATTAG	muc6866	day 1	6	negative	0.13571479508986511	0.0	0.0	942.0	683
muc6866_GAGAGGCGACAG	muc6866	day 1	6	negative	0.21692376368502747	0.0	0.0	941.0	514
muc6866_GCTCATAATGAT	muc6866	day 1	6	negative	0.15870565562329547	0.0	0.0	940.0	650
muc6866_TAAGCCGAGACT	muc6866	day 1	6	negative	0.1719306427802992	0.0	0.0	939.0	658
muc6866_CTCAGCTTTTAC	muc6866	day 1	6	negative	0.18169414568799702	0.0	0.0	937.0	649
muc6866_GGTATTAGTGTC	muc6866	day 1	6	negative	0.18444169218331036	0.0	0.0	937.0	648
muc6866_CGGATTTACAAA	muc6866	day 1	6	negative	0.14618664709381723	0.0	0.0	936.0	703
muc6866_CGGCCAAAGTCT	muc6866	day 1	6	negative	0.1882302331454274	0.0	0.0	935.0	667
muc6866_AGTGGACGGCAA	muc6866	day 1	6	negative	0.22392501484688188	0.0	0.0	934.0	571
muc6866_ATCAATGGGTGC	muc6866	day 1	6	negative	0.1662837876579326	0.0	0.0	934.0	676
muc6866_CCCTCCCGGCGC	muc6866	day 1	6	negative	0.19331338293817496	0.0	0.0	933.0	616
muc6866_TGCTTGTTGAAG	muc6866	day 1	6	negative	0.22026290496001835	0.0	0.0	933.0	574
muc6866_ACCAGATTTTAG	muc6866	day 1	6	negative	0.15895698230600178	0.0	0.0	931.0	656
muc6866_CTAATTTCGGAC	muc6866	day 1	6	negative	0.19716922625970615	0.0	0.0	930.0	639
muc6866_TACCAATCTTCT	muc6866	day 1	6	negative	0.17970345950168917	0.0	0.0	928.0	677
muc6866_TAACACGCTACT	muc6866	day 1	6	negative	0.18197636784512058	0.0	0.0	927.0	674
muc6866_GTAAGCCGGTAT	muc6866	day 1	6	negative	0.19842266626691063	0.0	0.0	926.0	627
muc6866_CGTAACTGGAAT	muc6866	day 1	6	negative	0.19039762147423922	0.0	0.0	926.0	679
muc6866_CCCCGAACCCAT	muc6866	day 1	6	negative	0.1701359591560054	0.0	0.0	925.0	662
muc6866_TTTAGTGTTTGG	muc6866	day 1	6	negative	0.19837811396810445	0.0	0.0	924.0	608
muc6866_GGATGGAGGACA	muc6866	day 1	6	negative	0.17607691354527552	0.0	0.0	923.0	657
muc6866_ATAGGTTGCAAA	muc6866	day 1	6	negative	0.1865325140020143	0.0	0.0	922.0	658
muc6866_CCTCATTTCCCG	muc6866	day 1	6	negative	0.17732083068840188	0.0	0.0	922.0	653
muc6866_TGGCTTTACAAT	muc6866	day 1	6	negative	0.1924948748986924	0.0	0.0	921.0	644
muc6866_CCATTACAACTA	muc6866	day 1	6	negative	0.16898745696801223	0.0	0.0	920.0	661
muc6866_CTTCCCCGATTG	muc6866	day 1	6	negative	0.18889579211485463	0.0	0.0	919.0	594
muc6866_GCGAATTTGGCA	muc6866	day 1	6	negative	0.21560224463422661	0.0	0.0	918.0	582
muc6866_GTTACGTGGCTT	muc6866	day 1	6	negative	0.19223977197038278	0.0	0.0	918.0	621
muc6866_TACTGTCATGTC	muc6866	day 1	6	negative	0.21671160395510114	0.0	0.0	917.0	595
muc6866_CTTTACTACCTA	muc6866	day 1	6	negative	0.18247024232597608	0.0	0.0	913.0	617
muc6866_GTCAAACTCAGA	muc6866	day 1	6	negative	0.19121018185349206	0.0	0.0	913.0	614
muc6866_CGTTTCTTGTGC	muc6866	day 1	6	negative	0.21516706667346053	0.0	0.0	911.0	573
muc6866_GACTTTTTCGAT	muc6866	day 1	6	negative	0.19342261485740586	0.0	0.0	908.0	632
muc6866_ACGCCACATTCT	muc6866	day 1	6	negative	0.1802764486281874	0.0	0.0	908.0	642
muc6866_CTGATGTGAAAG	muc6866	day 1	6	negative	0.17657182199795557	0.0	0.0	902.0	660
muc6866_TTGTCCATTCAT	muc6866	day 1	6	negative	0.1856937615668864	0.0	0.0	902.0	627
muc6866_AGTTTATATTCA	muc6866	day 1	6	negative	0.18249219749441364	0.0	0.0	901.0	644
muc6866_CACAATCTTCCG	muc6866	day 1	6	negative	0.18134305845427984	0.0	0.0	900.0	640
muc6866_GATTGCGCCTCA	muc6866	day 1	6	negative	0.22297930309253802	0.0	0.0	898.0	547
muc6866_CACCCCTTTCTT	muc6866	day 1	6	negative	0.2126638059801483	0.0	0.0	895.0	612
muc6866_TCTACGGCTATC	muc6866	day 1	6	negative	0.19424302018158573	0.0	0.0	894.0	609
muc6866_CTACTCTATTCA	muc6866	day 1	6	negative	0.16587414829543864	0.0	0.0	893.0	649
muc6866_CACTTTCCCTTA	muc6866	day 1	6	negative	0.20476382098371654	0.0	0.0	893.0	641
muc6866_CGTTTATAGTTG	muc6866	day 1	6	negative	0.1747898507757779	0.0	0.0	892.0	630
muc6866_AGTAGACACGGC	muc6866	day 1	6	negative	0.2298773659089428	0.0	0.0	888.0	586
muc6866_GCTTCCTTAGCT	muc6866	day 1	6	negative	0.17838460616931853	0.0	0.0	888.0	599
muc6866_GACACAGGGAAG	muc6866	day 1	6	negative	0.19252994544481047	0.0	0.0	887.0	636
muc6866_GCGGTACTTATT	muc6866	day 1	6	negative	0.18535440634007902	0.0	0.0	886.0	627
muc6866_TCACTCTACTTC	muc6866	day 1	6	negative	0.19008628855977375	0.0	0.0	885.0	634
muc6866_CGAGACGGCGGT	muc6866	day 1	6	negative	0.20877660819616922	0.0	0.0	885.0	622
muc6866_GTGCGCCTTGCG	muc6866	day 1	6	negative	0.211849790661059	0.0	0.0	882.0	551
muc6866_GGCTGGCGTCAT	muc6866	day 1	6	negative	0.17428615125355043	0.0	0.0	882.0	647
muc6866_CCATCCGCTCGC	muc6866	day 1	6	negative	0.2047738811681402	0.0	0.0	881.0	584
muc6866_TCGTCCCGCTTT	muc6866	day 1	6	negative	0.178039944811726	0.0	0.0	880.0	647
muc6866_GGTAGGATGCAC	muc6866	day 1	6	negative	0.21781983933127916	0.0	0.0	880.0	556
muc6866_TACTTAGGTCAG	muc6866	day 1	6	negative	0.17726217941816827	0.0	0.0	879.0	629
muc6866_GATCCGGAGGTT	muc6866	day 1	6	negative	0.16076774484628245	0.0	0.0	879.0	662
muc6866_CGACTAAGCATG	muc6866	day 1	6	negative	0.21832472235739608	0.0	0.0	878.0	544
muc6866_CATACACGTGGC	muc6866	day 1	6	negative	0.16611409655981468	0.0	0.0	878.0	626
muc6866_GATAATCCTCAT	muc6866	day 1	6	negative	0.12888018852692248	0.0	0.0	875.0	644
muc6866_GGGCAATCAGAG	muc6866	day 1	6	negative	0.2100115733184762	0.0	0.0	874.0	600
muc6866_GTCGTGCACGGG	muc6866	day 1	6	negative	0.21613779317631898	0.0	0.0	873.0	561
muc6866_AGAGCACGTGTA	muc6866	day 1	6	negative	0.14549374127400885	0.0	0.0	873.0	637
muc6866_GGCGTTTGCCAC	muc6866	day 1	6	negative	0.18574048173047022	0.0	0.0	871.0	654
muc6866_AGTTCTTGTATC	muc6866	day 1	6	negative	0.1557893184176908	0.0	0.0	871.0	617
muc6866_TGACAATTCCTC	muc6866	day 1	6	negative	0.1963836003597504	0.0	0.0	869.0	639
muc6866_TACATTCAGTGA	muc6866	day 1	6	negative	0.18578723021287857	0.0	0.0	867.0	636
muc6866_CGTCATATCGCC	muc6866	day 1	6	negative	0.18955289805514453	0.0	0.0	865.0	603
muc6866_GTAGTCGTCAAG	muc6866	day 1	6	negative	0.205492682513291	0.0	0.0	865.0	596
muc6866_ACGTTTTTGACT	muc6866	day 1	6	negative	0.20198010851480183	0.0	0.0	864.0	586
muc6866_ATGCACTCAGCC	muc6866	day 1	6	negative	0.18552750441778348	0.0	0.0	863.0	619
muc6866_GAACTTTTTGTC	muc6866	day 1	6	negative	0.15467564015092644	0.0	0.0	863.0	625
muc6866_GACCGGATTTTT	muc6866	day 1	6	negative	0.19599796993688426	0.0	0.0	863.0	588
muc6866_CCCTCTTTGCCC	muc6866	day 1	6	negative	0.18596754287336525	0.0	0.0	863.0	616
muc6866_GCATTACGTCAT	muc6866	day 1	6	negative	0.17183964183350908	0.0	0.0	862.0	635
muc6866_TTCCTCGATTCC	muc6866	day 1	6	negative	0.16624702653777734	0.0	0.0	862.0	597
muc6866_GTCAGCTTGCCA	muc6866	day 1	6	negative	0.18483731927401975	0.0	0.0	860.0	598
muc6866_CGTGCTCACCCT	muc6866	day 1	6	negative	0.18614679436517978	0.0	0.0	859.0	602
muc6866_CGCCCCCAATGC	muc6866	day 1	6	negative	0.1836019668622069	0.0	0.0	858.0	618
muc6866_GTGTGGCGAAAG	muc6866	day 1	6	negative	0.18073281650200354	0.0	0.0	857.0	628
muc6866_GACACGTTATTC	muc6866	day 1	6	negative	0.20021615305484883	0.0	0.0	856.0	601
muc6866_GTCTATAACCTG	muc6866	day 1	6	negative	0.18418978215627135	0.0	0.0	856.0	608
muc6866_AACTATCCGCTC	muc6866	day 1	6	negative	0.1757739047921535	0.0	0.0	855.0	642
muc6866_CGCCCTGCCTGG	muc6866	day 1	6	negative	0.1986539570458016	0.0	0.0	855.0	594
muc6866_CTATAGCGATAA	muc6866	day 1	6	negative	0.1744395119487593	0.0	0.0	852.0	573
muc6866_TCCTTTACTGGA	muc6866	day 1	6	negative	0.15064783027436215	0.0	0.0	851.0	638
muc6866_ATCTCTCCCTTG	muc6866	day 1	6	negative	0.17350513655194305	0.0	0.0	851.0	620
muc6866_GGCTCTGCCATA	muc6866	day 1	6	negative	0.19896833705527425	0.0	0.0	850.0	614
muc6866_TTTATCCACAAT	muc6866	day 1	6	negative	0.1695119055269745	0.0	0.0	850.0	639
muc6866_TCACGCCTACTT	muc6866	day 1	6	negative	0.18357982602674502	0.0	0.0	850.0	586
muc6866_CGAAGATTGGCT	muc6866	day 1	6	negative	0.1649185033963508	0.0	0.0	849.0	614
muc6866_GAGTTAGAGTTG	muc6866	day 1	6	negative	0.18506902171837664	0.0	0.0	849.0	610
muc6866_ACTACCTTGGTC	muc6866	day 1	6	negative	0.18581437088338712	0.0	0.0	847.0	633
muc6866_ACCCTAACTTCT	muc6866	day 1	6	negative	0.16715020455542326	0.0	0.0	846.0	611
muc6866_TTAGTGTCCGAA	muc6866	day 1	6	negative	0.19743855504153066	0.0	0.0	846.0	593
muc6866_TATCACCGAACG	muc6866	day 1	6	negative	0.17324594374942942	0.0	0.0	845.0	628
muc6866_TATTGATTACGT	muc6866	day 1	6	negative	0.1894390758244989	0.0	0.0	845.0	617
muc6866_CAATCAATTGTT	muc6866	day 1	6	negative	0.1861501243125892	0.0	0.0	845.0	618
muc6866_CCTTAACTTGGC	muc6866	day 1	6	negative	0.1783667408758596	0.0	0.0	844.0	592
muc6866_AAGGACCATTTC	muc6866	day 1	6	negative	0.2023918709436904	0.0	0.0	844.0	581
muc6866_GTCGCTTCGGGT	muc6866	day 1	6	negative	0.1976186464843253	0.0	0.0	844.0	626
muc6866_AAATCCGAACTT	muc6866	day 1	6	negative	0.1897032422320242	0.0	0.0	843.0	590
muc6866_CGGCCCTCATGC	muc6866	day 1	6	negative	0.19134291313700785	0.0	0.0	842.0	598
muc6866_TATCTACCCAAG	muc6866	day 1	6	negative	0.20186164935692266	0.0	0.0	842.0	565
muc6866_AGATCCTCCTTA	muc6866	day 1	6	negative	0.14932837109799538	0.0	0.0	841.0	578
muc6866_CCGAAGAGGGCT	muc6866	day 1	6	negative	0.17954386992666432	0.0	0.0	840.0	613
muc6866_GTAAACAAGTGC	muc6866	day 1	6	negative	0.17786707323335	0.0	0.0	839.0	635
muc6866_GTTGGCGCATTA	muc6866	day 1	6	negative	0.16421295515017975	0.0	0.0	839.0	629
muc6866_CATCCTCTCAGT	muc6866	day 1	6	negative	0.16904296054389303	0.0	0.0	839.0	622
muc6866_CGCGTAAGGCAT	muc6866	day 1	6	negative	0.18267754470416156	0.0	0.0	838.0	620
muc6866_TAGATAAATTTC	muc6866	day 1	6	negative	0.19469037739718728	0.0	0.0	837.0	557
muc6866_CATATAGACGGC	muc6866	day 1	6	negative	0.18199419428201036	0.0	0.0	834.0	604
muc6866_GCTTCCAGGGGT	muc6866	day 1	6	negative	0.1880778531730554	0.0	0.0	833.0	586
muc6866_TGTTTGCCCAGA	muc6866	day 1	6	negative	0.20558350233235004	0.0	0.0	832.0	589
muc6866_TACTTTTTTTGG	muc6866	day 1	6	negative	0.22054898351982008	0.0	0.0	830.0	552
muc6866_TAGTAGCCGGCC	muc6866	day 1	6	negative	0.1826496686334866	0.0	0.0	829.0	620
muc6866_CTACGAGTTCAT	muc6866	day 1	6	negative	0.17217414347770585	0.0	0.0	827.0	644
muc6866_GTCCGCGCTGGC	muc6866	day 1	6	negative	0.22198105129138387	0.0	0.0	826.0	475
muc6866_CCGGTCTTGATG	muc6866	day 1	6	negative	0.18285434874476914	0.0	0.0	824.0	576
muc6866_ACCGCGCACGAT	muc6866	day 1	6	negative	0.18975748167782863	0.0	0.0	823.0	595
muc6866_CCCGCGGCTATT	muc6866	day 1	6	negative	0.1925427693215423	0.0	0.0	822.0	587
muc6866_CGTCGGGACGAA	muc6866	day 1	6	negative	0.16335971049080214	0.0	0.0	822.0	621
muc6866_TTTCATTAATTA	muc6866	day 1	6	negative	0.1819210617333533	0.0	0.0	822.0	572
muc6866_CGTGGCGGCTTC	muc6866	day 1	6	negative	0.19599267479603158	0.0	0.0	821.0	583
muc6866_CATTACCCTCCC	muc6866	day 1	6	negative	0.17497763687091972	0.0	0.0	821.0	580
muc6866_TGGTACGTACCT	muc6866	day 1	6	negative	0.20172195672869173	0.0	0.0	821.0	567
muc6866_GGTCGCTGTGGC	muc6866	day 1	6	negative	0.1735027115784057	0.0	0.0	820.0	597
muc6866_TGGCGCGTCGCT	muc6866	day 1	6	negative	0.2083727246614786	0.0	0.0	820.0	576
muc6866_TACGTAGCATCG	muc6866	day 1	6	negative	0.20989727244332199	0.0	0.0	820.0	583
muc6866_TATCATGGTTAC	muc6866	day 1	6	negative	0.18452343784616557	0.0	0.0	818.0	570
muc6866_GTCTTAGCTTTG	muc6866	day 1	6	negative	0.1856792763436975	0.0	0.0	817.0	563
muc6866_GGCCGTCATTTC	muc6866	day 1	6	negative	0.1880185425135718	0.0	0.0	816.0	566
muc6866_CACATTAGCAAG	muc6866	day 1	6	negative	0.17253630393253944	0.0	0.0	816.0	576
muc6866_TTCTTTACATCG	muc6866	day 1	6	negative	0.193610052616574	0.0	0.0	816.0	598
muc6866_TGAGACCCCCCC	muc6866	day 1	6	negative	0.1754629232683273	0.0	0.0	814.0	590
muc6866_CCCTTATTGATC	muc6866	day 1	6	negative	0.21230127976203808	0.0	0.0	814.0	594
muc6866_TCGTGGTTCGAT	muc6866	day 1	6	negative	0.20803923482101094	0.0	0.0	814.0	550
muc6866_TCCCGGGTCGGC	muc6866	day 1	6	negative	0.15952941391011644	0.0	0.0	813.0	605
muc6866_TTCACATCATTC	muc6866	day 1	6	negative	0.20040792217316172	0.0	0.0	811.0	538
muc6866_TCTCTAGGCAGG	muc6866	day 1	6	negative	0.16158836233032095	0.0	0.0	810.0	593
muc6866_CGGACACCCGAT	muc6866	day 1	6	negative	0.19545452048791004	0.0	0.0	810.0	597
muc6866_TGTCGCTACGGC	muc6866	day 1	6	negative	0.19910005755196528	0.0	0.0	806.0	556
muc6866_CCTTGGGACTAC	muc6866	day 1	6	negative	0.17924346658518683	0.0	0.0	804.0	616
muc6866_CGCGCACATTGT	muc6866	day 1	6	negative	0.19414193312338782	0.0	0.0	804.0	545
muc6866_TCCTGTGGGCTG	muc6866	day 1	6	negative	0.18067000646960218	0.0	0.0	801.0	566
muc6866_CTGGCTACAGAC	muc6866	day 1	6	negative	0.18884472678248207	0.0	0.0	801.0	569
muc6866_TGGCTTTTCCTT	muc6866	day 1	6	negative	0.1894631522742844	0.0	0.0	800.0	574
muc6866_CCGTGGTACGAG	muc6866	day 1	6	negative	0.1907215702411891	0.0	0.0	800.0	553
muc6866_GTCATAGTTGGA	muc6866	day 1	6	negative	0.19961172169472718	0.0	0.0	800.0	562
muc6866_CCGACTCCCAGA	muc6866	day 1	6	negative	0.2174611519893676	0.0	0.0	799.0	537
muc6866_GGTCCGCCGCCC	muc6866	day 1	6	negative	0.19024542053187832	0.0	0.0	797.0	577
muc6866_ACCGATGGCTTC	muc6866	day 1	6	negative	0.18230947807004064	0.0	0.0	797.0	581
muc6866_CGACCTTAATTC	muc6866	day 1	6	negative	0.1832122628526141	0.0	0.0	797.0	580
muc6866_CCATTGTTTTGT	muc6866	day 1	6	negative	0.17950344412906696	0.0	0.0	796.0	584
muc6866_CGCTCTCCGGCT	muc6866	day 1	6	negative	0.19006215085217606	0.0	0.0	796.0	538
muc6866_GAACAGCTTCTT	muc6866	day 1	6	negative	0.18729618805656828	0.0	0.0	794.0	549
muc6866_TACGCTTCTTGG	muc6866	day 1	6	negative	0.16268975348901443	0.0	0.0	794.0	586
muc6866_GGCCCTTAATCC	muc6866	day 1	6	negative	0.1631781346984677	0.0	0.0	794.0	583
muc6866_GCTCCAACATAC	muc6866	day 1	6	negative	0.18501060373701655	0.0	0.0	794.0	574
muc6866_GACCGCCACAGC	muc6866	day 1	6	negative	0.1815580634772736	0.0	0.0	793.0	589
muc6866_ACCTTTAGACTG	muc6866	day 1	6	negative	0.2046616336421186	0.0	0.0	792.0	569
muc6866_TGTGCTTCTGTC	muc6866	day 1	6	negative	0.1832572476205126	0.0	0.0	792.0	597
muc6866_ACCGGGCGTTAG	muc6866	day 1	6	negative	0.17825773612778759	0.0	0.0	792.0	582
muc6866_GTTGTTGACGAC	muc6866	day 1	6	negative	0.1801969590375664	0.0	0.0	791.0	609
muc6866_TTCTTGGGAACA	muc6866	day 1	6	negative	0.19548940681093355	0.0	0.0	791.0	560
muc6866_CGCAGAGCAATC	muc6866	day 1	6	negative	0.19043960286248368	0.0	0.0	790.0	562
muc6866_CGAAAGCACATT	muc6866	day 1	6	negative	0.17977716802480595	0.0	0.0	788.0	586
muc6866_CGATATCACCCT	muc6866	day 1	6	negative	0.1922753226493518	0.0	0.0	788.0	546
muc6866_GTAAATCGGAAT	muc6866	day 1	6	negative	0.189495282097879	0.0	0.0	787.0	574
muc6866_GATTTCCCATGC	muc6866	day 1	6	negative	0.18395636248829653	0.0	0.0	787.0	569
muc6866_TTCCATCGGTTT	muc6866	day 1	6	negative	0.16194551742170973	0.0	0.0	787.0	556
muc6866_CCAAGGTACTGT	muc6866	day 1	6	negative	0.17611140116906737	0.0	0.0	787.0	596
muc6866_GCCAGCGAACGC	muc6866	day 1	6	negative	0.2175876923265953	0.0	0.0	786.0	572
muc6866_GGGCCAAGGGCC	muc6866	day 1	6	negative	0.19137353856217315	0.0	0.0	786.0	555
muc6866_GACAGTTCGCTT	muc6866	day 1	6	negative	0.1860131128459679	0.0	0.0	786.0	585
muc6866_ATTACAGGTGTA	muc6866	day 1	6	negative	0.2021979260103465	0.0	0.0	786.0	536
muc6866_ACGTGCGCATCC	muc6866	day 1	6	negative	0.1888694214751056	0.0	0.0	785.0	604
muc6866_GGACGCCACCCG	muc6866	day 1	6	negative	0.2084620381564653	0.0	0.0	785.0	562
muc6866_CCACCATGGAAT	muc6866	day 1	6	negative	0.18986997745306716	0.0	0.0	784.0	552
muc6866_TATCGAAAACAT	muc6866	day 1	6	negative	0.17838673796496313	0.0	0.0	783.0	578
muc6866_ACTATGCACAAC	muc6866	day 1	6	negative	0.19603971799445238	0.0	0.0	783.0	569
muc6866_CGCAGTTTCGCT	muc6866	day 1	6	negative	0.17972170931611625	0.0	0.0	783.0	567
muc6866_CTCACCCAAATT	muc6866	day 1	6	negative	0.19921744812588818	0.0	0.0	781.0	528
muc6866_CCATCACGTCAA	muc6866	day 1	6	negative	0.20151975902084948	0.0	0.0	780.0	580
muc6866_TTTTCTTACCAT	muc6866	day 1	6	negative	0.1591169103899385	0.0	0.0	778.0	551
muc6866_CAGGACCTTCCG	muc6866	day 1	6	negative	0.19850311783612146	0.0	0.0	778.0	551
muc6866_CCATTACCGCCA	muc6866	day 1	6	negative	0.19046936068599918	0.0	0.0	777.0	577
muc6866_CACCGCGTGATT	muc6866	day 1	6	negative	0.2074304641921819	0.0	0.0	775.0	544
muc6866_CCCTCCTTTCCA	muc6866	day 1	6	negative	0.17256511088747103	0.0	0.0	775.0	577
muc6866_CCCGCACAAATT	muc6866	day 1	6	negative	0.19383083993692682	0.0	0.0	775.0	557
muc6866_TGTTTGTTCAGG	muc6866	day 1	6	negative	0.18000059835678853	0.0	0.0	775.0	563
muc6867_CGTAGTTACATA	muc6867	day 2	6	negative	0.21233680278146022	0.0	0.0	4283.0	1655
muc6867_CGACTCCTTCCA	muc6867	day 2	6	negative	0.1627773961970175	0.0	0.0	3782.0	1876
muc6867_GAACGCGAATTG	muc6867	day 2	6	negative	0.2222413746030356	0.0	0.0	3352.0	1439
muc6867_CGAGCTCCAAGT	muc6867	day 2	6	negative	0.18350162027020722	0.0	0.0	2438.0	1318
muc6867_ATCGAAAGGCTG	muc6867	day 2	6	negative	0.22131107683885984	0.0	0.0	2198.0	1156
muc6867_CCATGCATTGTA	muc6867	day 2	6	negative	0.21866101309589558	0.0	0.0	1364.0	768
muc6867_GCGCTAGCCCTC	muc6867	day 2	6	negative	0.21575820332276868	0.0	0.0	1181.0	596
muc6867_CTCGCTCCGGTG	muc6867	day 2	6	negative	0.1743659072870349	0.0	0.0	1143.0	774
muc6867_TCTCGTGGATCA	muc6867	day 2	6	negative	0.18469151964442787	0.0	0.0	1078.0	743
muc6867_CGGACCCGTGTT	muc6867	day 2	6	negative	0.2199000104972006	0.0	0.0	1075.0	620
muc6867_TGCTCGATCTGC	muc6867	day 2	6	negative	0.19627999011696584	0.0	0.0	1068.0	673
muc6867_CCGGAAGCTCAG	muc6867	day 2	6	negative	0.18954943835577145	0.0	0.0	1029.0	689
muc6867_GATGAGGACGGT	muc6867	day 2	6	negative	0.18627210445584128	0.0	0.0	1006.0	681
muc6867_CTGATAGCGGCC	muc6867	day 2	6	negative	0.18665657390423163	0.0	0.0	961.0	651
muc6867_TCACGCGCGCCG	muc6867	day 2	6	negative	0.21719382179192373	0.0	0.0	958.0	623
muc6867_CTGGTGTAAGTA	muc6867	day 2	6	negative	0.21467494880412472	0.0	0.0	930.0	561
muc6867_GTTCTGCTCCAA	muc6867	day 2	6	negative	0.17237626435040618	0.0	0.0	908.0	585
muc6867_CTCAGCAGATAG	muc6867	day 2	6	negative	0.16661532513490956	0.0	0.0	908.0	640
muc6867_TCATCTGTCACA	muc6867	day 2	6	negative	0.17826636808063928	0.0	0.0	905.0	635
muc6867_GAACGAATCAGG	muc6867	day 2	6	negative	0.15251790850049454	0.0	0.0	877.0	602
muc6867_GACTACGAGGGC	muc6867	day 2	6	negative	0.18589418016262077	0.0	0.0	827.0	584
muc6867_ATTTGGGCATAT	muc6867	day 2	6	negative	0.19278232280305702	0.0	0.0	804.0	519
muc6867_ATCGACATCAAT	muc6867	day 2	6	negative	0.19076359460768064	0.0	0.0	799.0	575
muc6867_GTGTACCGTCCA	muc6867	day 2	6	negative	0.20221414373014954	0.0	0.0	798.0	604
muc6867_AACTCTTCCCTA	muc6867	day 2	6	negative	0.20714508683062396	0.0	0.0	766.0	517
muc6867_CCGGTCTTCGTC	muc6867	day 2	6	negative	0.19283289213338103	0.0	0.0	763.0	519
muc6867_TACGTTTACTTC	muc6867	day 2	6	negative	0.2039901757519479	0.0	0.0	758.0	503
muc6867_ATGCCTCGTTAC	muc6867	day 2	6	negative	0.20671050699129764	0.0	0.0	756.0	518
muc6867_CTGCTGCCGCAG	muc6867	day 2	6	negative	0.2157787349891532	0.0	0.0	752.0	559
muc6867_GGCTCTTAGTAT	muc6867	day 2	6	negative	0.22247208748871844	0.0	0.0	744.0	517
muc6867_CTAACACAAGAT	muc6867	day 2	6	negative	0.1914603078458489	0.0	0.0	741.0	509
muc6867_CATGTAGGCCTC	muc6867	day 2	6	negative	0.20365032264316174	0.0	0.0	715.0	485
muc6867_GAAACGCACTGG	muc6867	day 2	6	negative	0.23348317617149328	0.0	0.0	715.0	428
muc6868_GGGTTGTACCAT	muc6868	day 3	6	negative	0.22081547697761358	0.0	0.0	905.0	599
muc6868_GGTCGTACGTGA	muc6868	day 3	6	negative	0.2516811592079393	0.0	0.0	756.0	491
muc6868_CAAGGATCACCG	muc6868	day 3	6	negative	0.24000061843563417	0.0	0.0	687.0	485
muc6868_ATTACGTAGACG	muc6868	day 3	6	negative	0.24568483702660848	0.0	0.0	656.0	454
muc6868_ATGACCGTTGCT	muc6868	day 3	6	negative	0.23328283319662058	0.0	0.0	617.0	436
muc6869_GACCCGAGGAAA	muc6869	day 4	6	negative	0.21255744050729536	0.0	0.0	1852.0	931
muc6869_ACTGATGTGACA	muc6869	day 4	6	negative	0.21672017301153518	0.0	0.0	889.0	601
muc6869_CATTTTATTTGC	muc6869	day 4	6	negative	0.28315964150213857	0.0	0.0	811.0	548
muc6869_AGGGCGGCGCGT	muc6869	day 4	6	negative	0.2627467576982977	0.0	0.0	693.0	447
muc6869_AATCCTAGCTTG	muc6869	day 4	6	negative	0.2710590000481979	0.0	0.0	623.0	450
muc6869_AGTCATCCTCCG	muc6869	day 4	6	negative	0.29506062111989906	0.0	0.0	587.0	449
muc6869_CAGATTTCACGA	muc6869	day 4	6	negative	0.2541813030830534	0.0	0.0	581.0	441
muc6870_CTAAATAGATGT	muc6870	day 5	6	negative	0.1860809352164461	0.0	0.0	4975.0	1923
muc6870_CTTTTGATCCAC	muc6870	day 5	6	negative	0.20007786847854722	0.0	0.0	4709.0	1817
muc6870_GAACGCGCCGAC	muc6870	day 5	6	negative	0.20249802840259246	0.0	0.0	4635.0	1798
muc6870_TTCGTGCCTACC	muc6870	day 5	6	negative	0.18731766493313187	0.0	0.0	4392.0	1793
muc6870_CCTGGTGCCCTC	muc6870	day 5	6	negative	0.19529635991433408	0.0	0.0	4175.0	1837
muc6870_GACGTTAACGAA	muc6870	day 5	6	negative	0.20837694726889472	0.0	0.0	3917.0	1602
muc6870_GTACGAGAATTT	muc6870	day 5	6	negative	0.18792461952169473	0.0	0.0	3753.0	1598
muc6870_GCGACTCGTTAG	muc6870	day 5	6	negative	0.2066324511207563	0.0	0.0	3106.0	1281
muc6870_CTGGAGGACTCT	muc6870	day 5	6	negative	0.18707670673916862	0.0	0.0	2931.0	1272
muc6870_ACCTGGCACCGT	muc6870	day 5	6	negative	0.22227382545756055	0.0	0.0	2931.0	1395
muc6870_CCCGTGACATAT	muc6870	day 5	6	negative	0.19793455088379025	0.0	0.0	2517.0	1124
muc6870_AACTAAGGACGA	muc6870	day 5	6	negative	0.20932689596758441	0.0	0.0	2410.0	1151
muc6870_CGCTAGAATCAA	muc6870	day 5	6	negative	0.20883385760134185	0.0	0.0	2155.0	1043
muc6870_TCTCCAGGAGTA	muc6870	day 5	6	negative	0.20258317951081173	0.0	0.0	1820.0	922
muc6870_TTCAAGTCTGGG	muc6870	day 5	6	negative	0.2116593658599909	0.0	0.0	1570.0	863
muc6870_TAAAAGGACAAT	muc6870	day 5	6	negative	0.20501263263246566	0.0	0.0	1542.0	859
muc6870_GAGGCATCCCTA	muc6870	day 5	6	negative	0.2230265678931186	0.0	0.0	1149.0	651
muc6870_TACCCGAATACG	muc6870	day 5	6	negative	0.2124678783813366	0.0	0.0	1076.0	652
muc6870_GTTGCATCGTTC	muc6870	day 5	6	negative	0.22700414217173007	0.0	0.0	929.0	544
muc6870_CATAAGAGGAGA	muc6870	day 5	6	negative	0.19635526025721947	0.0	0.0	777.0	515
muc6870_CCGCAATGGGTC	muc6870	day 5	6	negative	0.20881434648639688	0.0	0.0	734.0	532
muc6870_TATTGTACATTA	muc6870	day 5	6	negative	0.20442175534015616	0.0	0.0	692.0	450
muc6870_AGATCCTTAAAG	muc6870	day 5	6	negative	0.2355346699174211	0.0	0.0	618.0	429
muc6870_CTCGGTCCACAG	muc6870	day 5	6	negative	0.23275198728288127	0.0	0.0	615.0	463
muc6871_CCTATGCACTCA	muc6871	day 6	6	negative	0.19511221229307882	0.0	0.0	4768.0	1851
muc6871_ACAATTTGTCAG	muc6871	day 6	6	negative	0.18021982406832027	0.0	0.0	4267.0	1785
muc6871_AATTAATCCATG	muc6871	day 6	6	negative	0.3121774920352965	0.0	0.0	827.0	558
muc6871_CCGTCGTTGGTA	muc6871	day 6	6	negative	0.3692909088004265	0.0	0.0	798.0	537
muc6865_GCCGGATGGATT	muc6865	day 0	6	negative	0.17427441326572693	0.0	0.0	956.0	642
muc6866_GGCGAAATCCTA	muc6866	day 1	6	negative	0.20482871285073195	0.0	0.0	2599.0	1158
muc6866_CTCAGAAAAAGT	muc6866	day 1	6	negative	0.19713530973124208	0.0	0.0	1888.0	1055
muc6866_ATTTGGCAGTGT	muc6866	day 1	6	negative	0.19328997592309885	0.0	0.0	1196.0	772
muc6866_CGTCACTTCGCG	muc6866	day 1	6	negative	0.19022117377125095	0.0	0.0	1065.0	687
muc6866_CAGCTGGCACGG	muc6866	day 1	6	negative	0.21432438728751502	0.0	0.0	952.0	633
muc6866_TGTTATAAGAGA	muc6866	day 1	6	negative	0.21472608913718014	0.0	0.0	805.0	564
muc6867_AGGTAGATTGCT	muc6867	day 2	6	negative	0.20943953249874633	0.0	0.0	3614.0	1499
muc6867_ATGCGGACGTAT	muc6867	day 2	6	negative	0.20134379369663458	0.0	0.0	3214.0	1450
muc6867_TAGCGGTCTTCC	muc6867	day 2	6	negative	0.2107979536488613	0.0	0.0	2807.0	1350
muc6867_CTGCTATTCCTC	muc6867	day 2	6	negative	0.20585447069701449	0.0	0.0	1399.0	781
muc6867_TCCATGACGACG	muc6867	day 2	6	negative	0.20522795801646024	0.0	0.0	940.0	606
muc6869_GGGCGGTTTCCA	muc6869	day 4	6	negative	0.24798752724562975	0.0	0.0	4383.0	1462
muc6869_CGGAATAGAGGC	muc6869	day 4	6	negative	0.21872191093947163	0.0	0.0	2826.0	1226
muc6870_AAGAATGCGATT	muc6870	day 5	6	negative	0.21429716729027928	0.0	0.0	2114.0	1054
muc6867_CCAGGCCTTGCC	muc6867	day 2	6	negative	0.21688130884769566	0.0	0.0	1134.0	767
muc6867_TCAGGTTTACTA	muc6867	day 2	6	negative	0.17115661762756218	0.0	0.0	1126.0	793
muc6867_AGTTTATGAGAC	muc6867	day 2	6	negative	0.18522650545917313	0.0	0.0	1011.0	615
muc6867_GTTGCCGAGAAC	muc6867	day 2	6	negative	0.1872480340611862	0.0	0.0	994.0	686
muc6867_CTTGAGGACAAA	muc6867	day 2	6	negative	0.17038396337967487	0.0	0.0	839.0	629
muc6867_CCAGCTATTCTC	muc6867	day 2	6	negative	0.19904083924228042	0.0	0.0	750.0	514
muc6868_GCAGTATTCTGT	muc6868	day 3	6	negative	0.20463634253653765	0.0	0.0	585.0	428
muc6876_GCGACCCCGGTC	muc6876	day 11	1	negative	0.8872612113081537	0.0	0.0	4638.0	2205
muc6876_GATTCATATAGG	muc6876	day 11	1	negative	0.8917863077742563	0.0	0.0	3876.0	1914
muc6876_CGCCCCGAAAAT	muc6876	day 11	1	negative	0.9004673928096142	0.0	0.0	3857.0	1913
muc6876_ATCTGTTAAATT	muc6876	day 11	1	negative	0.880795191909452	-0.07279972663531256	-0.04942021435217017	2708.0	1542
muc6876_TCGTGTATGTTT	muc6876	day 11	1	negative	0.9257950867498554	-0.050558777780425244	-0.012831561290134144	1890.0	1112
muc6876_TTCTAGGGGAGA	muc6876	day 11	1	negative	0.8961382623158556	0.0	0.0	1643.0	1068
muc6876_CTAATACGGACC	muc6876	day 11	1	negative	0.8960936307400502	-0.03350461129558021	-0.005032701341832188	1315.0	914
muc6876_GGGTGCTCAGCT	muc6876	day 11	1	negative	0.9309778239263564	-0.04199658337241504	-0.005615395751379801	1289.0	818
muc6876_TGTGAACGTTGA	muc6876	day 11	1	negative	0.891652783653045	-0.05703838156745661	-0.029051386629425524	1231.0	860
muc6876_CTTGACGGACAC	muc6876	day 11	1	negative	0.903068841886635	-0.02807120565624282	-0.015042506983350516	1029.0	696
muc6876_TATGAATATACA	muc6876	day 11	1	negative	0.8998542671987853	-0.023956882700919203	0.040618051281544554	860.0	661
muc6876_CGGAAGGTCCAG	muc6876	day 11	1	negative	0.9447168630290629	-0.035712645511022365	-0.03681588191935785	762.0	523
muc6876_TTAAGGTTTGGT	muc6876	day 11	1	negative	0.9162533111588692	-0.0614550353903002	-0.014433879827941566	730.0	590
muc6876_TTGGACGAGCGA	muc6876	day 11	1	negative	0.8936518758766732	-0.04213529378478176	-0.002868636693794599	718.0	566
muc6876_GTAATTATACGC	muc6876	day 11	1	negative	0.9494122318687687	-0.024282016985541395	-0.0022863268697646336	691.0	470
muc6876_GCGGAGTCAATA	muc6876	day 11	1	negative	0.9041050833070976	-0.03214265321740219	-0.0018650727241536769	579.0	459
muc6876_GTTGGACGTACT	muc6876	day 11	1	negative	0.8652818120688247	0.0	0.0	551.0	432
muc6876_TAGTGTTCAGTT	muc6876	day 11	1	negative	0.9128183740216517	0.0	0.0	546.0	403
muc6876_GACCCAATTTGG	muc6876	day 11	1	negative	0.9024035560996692	-0.026251446406369963	0.02153574907419112	519.0	430
muc6876_ATCCCAGTCCAT	muc6876	day 11	1	negative	0.8994823321060331	0.004784443761685776	0.0051841182577803055	499.0	404
muc6877_TGATATGATGCT	muc6877	day 12	1	negative	0.8958737659618718	0.0	0.0	4854.0	2104
muc6877_AGAATCAGGTGT	muc6877	day 12	1	negative	0.9035089367548222	0.0	0.0	4521.0	2027
muc6877_TCTTCTGCCGGA	muc6877	day 12	1	negative	0.906216098604572	-0.05956521682894854	-0.051079653825844104	4129.0	1804
muc6877_CTCGATTTCTCG	muc6877	day 12	1	negative	0.9146573431873134	0.0	0.0	4094.0	1897
muc6877_CCCCCCCGATTG	muc6877	day 12	1	negative	0.9173364977967299	-0.09822120393930163	-0.04820322405255134	3782.0	1763
muc6877_TCCACGAGGTTA	muc6877	day 12	1	negative	0.8908459051183523	0.0	0.0	3612.0	1725
muc6877_GACGAATAATGA	muc6877	day 12	1	negative	0.8911864286880613	-0.07074590267627545	-0.04227514549450537	3395.0	1777
muc6877_CGAACAGCGAAC	muc6877	day 12	1	negative	0.8910824789419922	-0.06967107563319413	-0.022003901104536844	3269.0	1678
muc6877_GGTACTCCACGT	muc6877	day 12	1	negative	0.9114899625524564	-0.033177436337889	-0.024141090886370495	3249.0	1697
muc6877_TTCTGTCCGCTA	muc6877	day 12	1	negative	0.9027389653037521	-0.06419147216735085	-0.025296284342735578	3240.0	1703
muc6877_GTCGCGTGATCG	muc6877	day 12	1	negative	0.8947551652539564	0.0	0.0	3230.0	1743
muc6877_CTACGGTTTAGC	muc6877	day 12	1	negative	0.9197399849222753	0.0	0.0	2896.0	1385
muc6877_CTAGGGATCACC	muc6877	day 12	1	negative	0.9288837823930614	0.0	0.0	2866.0	1586
muc6877_ATCCGCCAAGGA	muc6877	day 12	1	negative	0.9182347942933955	-0.04683833127139424	-0.047222147184688965	2711.0	1346
muc6877_GGGTGTAATACA	muc6877	day 12	1	negative	0.8961246451850168	0.0	0.0	2663.0	1609
muc6877_AGTTCCAGGCGC	muc6877	day 12	1	negative	0.9008760337997636	-0.022182008774173104	-0.04461905358117252	2591.0	1282
muc6877_CTAGATATTGTA	muc6877	day 12	1	negative	0.9228152752096166	-0.06424682473532337	-0.04114057227951301	2562.0	1223
muc6877_ACTGCGTCTTTC	muc6877	day 12	1	negative	0.8976811277126394	-0.07576584230120868	-0.045449289548853966	2403.0	1299
muc6877_ACCGCAAGTTAA	muc6877	day 12	1	negative	0.9150822273179813	0.0	0.0	2243.0	1245
muc6877_CGTTCGCACGAT	muc6877	day 12	1	negative	0.9139143201017058	-0.040944749494857074	-0.036251171608989025	2236.0	1221
muc6877_ACGGAGGGCCCG	muc6877	day 12	1	negative	0.9345887037121104	-0.07361375972987981	-0.025161502159680313	2193.0	1140
muc6877_TGAATCGGCTCG	muc6877	day 12	1	negative	0.9051627351774482	-0.042982086019370605	-0.002603648027808214	2140.0	1176
muc6877_AACAATGCCAGT	muc6877	day 12	1	negative	0.9109680113623799	-0.07303490704085006	-0.05462901877314484	2126.0	1225
muc6877_GTGTGCAGGATC	muc6877	day 12	1	negative	0.9555357158355068	-0.064245834293305	-0.042821562204937144	2108.0	1147
muc6877_TTCTCCAGCACA	muc6877	day 12	1	negative	0.9149399780678344	-0.06989850444127783	-0.018556680937723696	2057.0	1205
muc6877_GTTGACGTCAGC	muc6877	day 12	1	negative	0.9349821604366122	-0.05049523485256325	-0.0016963889775265112	2048.0	1136
muc6877_TATATGTCTCCG	muc6877	day 12	1	negative	0.9270847116325324	0.0	0.0	2041.0	1115
muc6877_GTGCACGCTACG	muc6877	day 12	1	positive	0.913842740160438	-0.06183491569053459	-0.03172968246835463	2034.0	1212
muc6877_TACCTACATTCT	muc6877	day 12	1	negative	0.9214249830929702	-0.02604023858331199	-0.01433906738294509	1992.0	1215
muc6877_TACACAGGCATG	muc6877	day 12	1	negative	0.9240358720394644	-0.05729391873226641	-0.03491064297685033	1974.0	1006
muc6877_CGGAAAAATTCT	muc6877	day 12	1	negative	0.9222140248804639	-0.03235842975754903	-0.038073433461654906	1963.0	1150
muc6877_CTCTGAAAGACG	muc6877	day 12	1	negative	0.9138143093701563	-0.05260684459052642	-0.05554238753943365	1958.0	1252
muc6877_GTTGGCGCGACT	muc6877	day 12	1	negative	0.910323834245964	-0.05989902784382581	-0.011736556933032577	1928.0	1157
muc6877_ATTCAATATACC	muc6877	day 12	1	negative	0.9201208939795577	0.0	0.0	1899.0	1150
muc6877_AGGGTAGGGCCG	muc6877	day 12	1	negative	0.9098100099205211	-0.02938817496627895	-0.05368262041963065	1895.0	1099
muc6877_AGTGCGTTACAA	muc6877	day 12	1	negative	0.9098391130963457	0.0	0.0	1891.0	1077
muc6877_GGGGCAGGAATT	muc6877	day 12	1	negative	0.9001048393482176	-0.03759878755775149	-0.023045726460603252	1858.0	1137
muc6877_CTGCGATCTAGT	muc6877	day 12	1	negative	0.9218217117408226	-0.06029552032870855	-0.038018784659483246	1849.0	1096
muc6877_TAAGCCGAACTC	muc6877	day 12	1	negative	0.9461348659010789	0.0	0.0	1846.0	1059
muc6877_TGCGCGCATTTG	muc6877	day 12	1	negative	0.9198618296536613	-0.07647879519701159	-0.004602657054849357	1841.0	1096
muc6877_ACGATTTCCGTG	muc6877	day 12	1	negative	0.9022381069011025	-0.0761564329897196	-0.034852170832307364	1807.0	1017
muc6877_GTACTACTGGCC	muc6877	day 12	1	negative	0.9129308265329334	-0.07498513824940958	-0.043295579959774746	1766.0	1078
muc6877_CTTAGTGCGCTA	muc6877	day 12	1	negative	0.9054463177509786	-0.04867055403752942	0.03816250035729801	1698.0	1056
muc6877_GCTACCGACAGG	muc6877	day 12	1	negative	0.900616831820134	-0.029620515859102095	-0.03364464719296276	1672.0	1030
muc6877_GGGATAGAGTCC	muc6877	day 12	1	negative	0.9026723620743771	-0.054974050556189376	-0.03539077719313356	1669.0	979
muc6877_GTATGGTAGAGT	muc6877	day 12	1	negative	0.9147023983130671	0.0	0.0	1661.0	979
muc6877_AGGGCGAAGAGG	muc6877	day 12	1	negative	0.8903524853116701	-0.07970255547636809	-0.022688179212897674	1632.0	1081
muc6877_GTAGACCCTGGT	muc6877	day 12	1	negative	0.8944683054627008	-0.05419990770710846	-0.009711302105245997	1616.0	999
muc6877_GCGACGCTACGT	muc6877	day 12	1	negative	0.9205028301454647	-0.055433577341840054	-0.05161912633863955	1580.0	978
muc6877_CGGACATGCGGC	muc6877	day 12	1	negative	0.9360767511568315	-0.05864845384787125	-0.0065163325702152775	1523.0	861
muc6877_CGCTTTATGTTT	muc6877	day 12	1	negative	0.9057444969146033	-0.06340107531751935	-0.037243139088547525	1509.0	1062
muc6877_TAGCATGCTCGG	muc6877	day 12	1	negative	0.9233184419594845	-0.06490078633082147	-0.0548326258988505	1505.0	882
muc6877_GCAGGCCATATA	muc6877	day 12	1	negative	0.905446158919748	0.0	0.0	1504.0	902
muc6877_CCTAGCTAAACT	muc6877	day 12	1	negative	0.9182342225009652	-0.03309922409548615	-0.010253648144357086	1501.0	869
muc6877_CACATTGAGCGT	muc6877	day 12	1	negative	0.9179305477767609	-0.016906998720509644	-0.058197822125043056	1481.0	964
muc6877_GAGGATAGCTTC	muc6877	day 12	1	negative	0.9186494391040624	0.0	0.0	1466.0	896
muc6877_CTAGATGAATTG	muc6877	day 12	1	negative	0.9157556293808321	-0.056592349260566374	-0.044198373041095404	1463.0	921
muc6877_CAGGAGCAACCA	muc6877	day 12	1	negative	0.9038534681659174	-0.038489776775717396	-0.0381294224805353	1444.0	848
muc6877_TTGCGCGTTTGC	muc6877	day 12	1	negative	0.9064966369128488	-0.050901968362179695	-0.05844626634844928	1407.0	978
muc6877_GTTTGGTGTTTC	muc6877	day 12	1	negative	0.9353840563938344	0.0	0.0	1353.0	870
muc6877_CTTTCCGGCAAT	muc6877	day 12	1	negative	0.9205726311769497	-0.07870092679580987	-0.04373374714829967	1352.0	902
muc6877_GGGTGCTTGAAT	muc6877	day 12	1	negative	0.9254740464777695	-0.049676378762565386	-0.058117368237968946	1341.0	824
muc6877_GTAGCCCCCGTC	muc6877	day 12	1	negative	0.9491529981228929	-0.06757346341243647	-0.03812166206450681	1323.0	733
muc6877_CTGCATGTGAAC	muc6877	day 12	1	negative	0.9306280987340199	-0.03886755605919932	-0.02424476519132565	1301.0	852
muc6877_CGGCAATATTTT	muc6877	day 12	1	negative	0.9289529057446289	0.0	0.0	1243.0	797
muc6877_GCCGTACTAACT	muc6877	day 12	1	negative	0.9354976842562227	0.0	0.0	1191.0	759
muc6877_GTCACGCTGCTT	muc6877	day 12	1	positive	0.9239377990489284	-0.0659279764987347	0.00505071438563455	1181.0	777
muc6877_CTTCTGGATTCA	muc6877	day 12	1	negative	0.9201908220760271	0.0	0.0	1152.0	813
muc6877_AGTTCAGCTAGA	muc6877	day 12	1	negative	0.9448278966480178	0.0	0.0	1107.0	660
muc6877_GTCCACACACGC	muc6877	day 12	1	negative	0.9162075359982034	-0.01595319550915917	-0.008916930472470497	1103.0	776
muc6877_TCCGTCCCTAGG	muc6877	day 12	1	negative	0.8937714493214612	0.0	0.0	1100.0	759
muc6877_TTAAGTTACATA	muc6877	day 12	1	negative	0.938167478411781	-0.0535807824081342	-0.028915159106008975	1093.0	705
muc6877_TGGACCCGAGCG	muc6877	day 12	1	negative	0.9266991964695619	0.0	0.0	1087.0	760
muc6877_GAGTGGCCCCCA	muc6877	day 12	1	negative	0.9233837533615171	0.0	0.0	1078.0	778
muc6877_ACTTCACGCCCC	muc6877	day 12	1	negative	0.9279381859559159	-0.01923412063361986	-0.002411343270622826	1076.0	772
muc6877_GTAAAGCTCTAA	muc6877	day 12	1	negative	0.8926036162264267	-0.03467988558643301	-0.012430693382114291	1072.0	750
muc6877_CGACGAAATCAG	muc6877	day 12	1	negative	0.9050800211669136	-0.0705487978988887	-0.04889786308703008	1067.0	696
muc6877_TGCCAGGAGCTT	muc6877	day 12	1	negative	0.8992910993043618	0.0	0.0	1062.0	775
muc6877_TAGCCCAAGATT	muc6877	day 12	1	negative	0.9233766906661287	-0.03198500152490522	-0.023799381116716506	971.0	669
muc6877_CGATAGTCGTCT	muc6877	day 12	1	negative	0.9062537680781017	-0.05278472365128965	0.009143542874261085	966.0	650
muc6877_TATCGCCCCTAA	muc6877	day 12	1	negative	0.9228276428681078	-0.05150838313246216	-0.0031398085254643604	963.0	644
muc6877_GTTAGCGGTATA	muc6877	day 12	1	negative	0.9172597081910975	-0.052502660511238704	-0.0285213018263136	961.0	704
muc6877_CAAATAATTTGA	muc6877	day 12	1	negative	0.9382693104081083	-0.014109158496443897	-0.003568922519625109	928.0	632
muc6877_ATGCACAGTAAA	muc6877	day 12	1	negative	0.9282937773150368	-0.06182659723702481	-0.028368696242112246	915.0	654
muc6877_TCTAAAGTTCCG	muc6877	day 12	1	negative	0.8917410355791541	-0.038678995162145874	-0.0010986691716773356	915.0	669
muc6877_TGGACCAGTTTC	muc6877	day 12	1	negative	0.8974570750843469	-0.006319728344098108	-0.00917713224632348	913.0	612
muc6877_CTATTTAAGCCA	muc6877	day 12	1	negative	0.9135164055139979	-0.056580100374440896	-0.03438362004453809	909.0	599
muc6877_CCGTCCACATCA	muc6877	day 12	1	negative	0.9186538334347764	0.0	0.0	904.0	631
muc6877_ACTATGGAGCTT	muc6877	day 12	1	negative	0.8969278758957796	0.0	0.0	901.0	640
muc6877_GTTAAAGTGGTA	muc6877	day 12	1	negative	0.9221397448082754	0.0	0.0	894.0	628
muc6877_ACTGCGCGTGTG	muc6877	day 12	1	negative	0.935758495725656	-0.015592596649143503	-0.002952472283234961	894.0	527
muc6877_TAATTGACCGAG	muc6877	day 12	1	negative	0.915064417042654	-0.046583960068096376	-0.04468712781284999	890.0	628
muc6877_AAGCAAGAAAAT	muc6877	day 12	1	negative	0.8722919819692698	-0.06390112530969885	0.01859171385134792	880.0	686
muc6877_ATGCGAGAGATA	muc6877	day 12	1	negative	0.9047710467739808	-0.06936524746191004	-0.02069961439444183	845.0	621
muc6877_ATTGACGGAGGT	muc6877	day 12	1	negative	0.9275037507739132	-0.03642946178904974	-0.021168533035911263	844.0	571
muc6877_TTTTACAACCAG	muc6877	day 12	1	negative	0.9234378301011702	-0.03188053837849815	-0.009699329489631155	839.0	616
muc6877_TTGCGTATCCGG	muc6877	day 12	1	negative	0.9379560634550718	-0.05706673165058786	-0.022028869175417784	826.0	525
muc6877_CCTGTGCGTAAT	muc6877	day 12	1	negative	0.9184799555922379	-0.0062245741730480725	-0.02393628372089244	810.0	525
muc6877_CGAGCTAAAGAT	muc6877	day 12	1	negative	0.923378533108404	-0.019562898747282093	-0.006775206199207413	809.0	560
muc6877_AACACTTCGACT	muc6877	day 12	1	negative	0.8959347042106879	-0.037644844312241896	-0.02411455910579538	805.0	623
muc6877_TGAACTTGTCAC	muc6877	day 12	1	negative	0.8824221478541024	-0.07656406208145894	-0.025910878567716338	798.0	598
muc6877_ACACTTTAGCCA	muc6877	day 12	1	negative	0.9164861471542153	-0.005378247013225562	-0.02698557605005166	789.0	564
muc6877_TTGTAGCTGTTG	muc6877	day 12	1	negative	0.9190413604600014	-0.036858791272335774	-0.03202549868385007	769.0	542
muc6877_TAGTTTCGATCC	muc6877	day 12	1	negative	0.9437783081098085	0.0036854528092382377	-0.009002953197688741	768.0	530
muc6877_TCAGCTTGGCCC	muc6877	day 12	1	negative	0.9127987742477928	-0.06516775985011547	-0.0494140454846808	739.0	560
muc6877_GTGATTGAAACG	muc6877	day 12	1	negative	0.9387022419877945	-0.047333197947272636	0.001409615007950428	711.0	490
muc6877_CCCCCCCCGATT	muc6877	day 12	1	negative	0.9431742094072533	0.0	0.0	701.0	485
muc6877_AGATAGCCCACG	muc6877	day 12	1	negative	0.8983801651361129	-0.008868946969009188	0.013503212208680254	669.0	499
muc6877_CGTACACACGCA	muc6877	day 12	1	negative	0.9252782816916512	-0.06336091277275702	-0.0018357409169827421	668.0	476
muc6877_CAGTCCACGCTT	muc6877	day 12	1	negative	0.903639522498267	-0.04835040445315141	-0.008947846591315901	664.0	478
muc6877_CACGATTGACTG	muc6877	day 12	1	negative	0.8845916712825644	0.0	0.0	658.0	453
muc6877_TTACGCGATATA	muc6877	day 12	1	negative	0.9500169976624925	-0.03502702422722111	-0.015848233546376836	654.0	472
muc6877_CCAAACCCTGTT	muc6877	day 12	1	negative	0.8949145047445184	-0.014465745041130067	-0.011365537993663334	642.0	479
muc6877_GTGCAAAAAGGT	muc6877	day 12	1	negative	0.9391585005808849	0.0	0.0	630.0	455
muc6877_TTGGTCATTTTG	muc6877	day 12	1	negative	0.9239030891306627	0.0	0.0	629.0	491
muc6877_ACAACAATGGGG	muc6877	day 12	1	negative	0.9189281032038178	-0.035036124190183135	-0.005355598808777104	616.0	476
muc6877_TGTAAAACCACG	muc6877	day 12	1	negative	0.9005427158735505	-0.07310305370254452	-0.03360300337497006	603.0	488
muc6877_AAGTAAGGTCGG	muc6877	day 12	1	negative	0.9445802893482237	-0.04562691053870834	-0.009459421479112655	591.0	453
muc6877_TGGATCAGTAAA	muc6877	day 12	1	negative	0.9251618054558602	-0.0027944897363014545	-0.015125643648691435	560.0	418
muc6877_ATTTAACTTAGC	muc6877	day 12	1	negative	0.9281370744229033	-0.034646439458778336	-0.000962428358487262	553.0	415
muc6877_TTTCTTAAGTAA	muc6877	day 12	1	negative	0.9182665287732741	-0.016325559617871424	-0.016878902306170264	542.0	421
muc6877_GCTAAGGGTCAA	muc6877	day 12	1	negative	0.9122566938464218	-0.04831459157425216	-0.0392344617791004	528.0	423
muc6877_CTATCGGCTAGG	muc6877	day 12	1	negative	0.9132248866733107	-0.020586729247870854	0.025335502133953913	501.0	401
muc6878_AACCGAGAATCA	muc6878	day 13	1	negative	0.89910302724418	-0.046678873274820745	-0.035186565559566244	4575.0	2044
muc6878_CGTTTCTTGTTG	muc6878	day 13	1	negative	0.9060863334891522	-0.08377774658288868	-0.025288888435181928	4189.0	1980
muc6878_CTACTTCAAGTC	muc6878	day 13	1	negative	0.899545944013898	-0.06429387573436857	-0.057725508513638266	4002.0	1871
muc6878_GGCAACATATTG	muc6878	day 13	1	negative	0.911914274890694	0.0	0.0	3942.0	1789
muc6878_CATTCTTGCGCT	muc6878	day 13	1	negative	0.8846763177397383	-0.049125454994650514	0.005562164082500709	3887.0	1974
muc6878_AGCGTGGCATGT	muc6878	day 13	1	negative	0.9140342165033295	0.0	0.0	3772.0	1690
muc6878_GGACTTTTTCTA	muc6878	day 13	1	negative	0.9071541029088936	-0.05812377037311464	-0.02703878560787533	3686.0	1685
muc6878_ATGAAGCATCCA	muc6878	day 13	1	negative	0.9050748644462927	-0.09218083826656961	-0.04860211824095674	3556.0	1673
muc6878_CCCAGTTAGCGT	muc6878	day 13	1	negative	0.8994360433910549	-0.07156111714901886	-0.018357129881588496	3230.0	1587
muc6878_AACCCCGAACTG	muc6878	day 13	1	negative	0.9192367758174124	-0.09689190917981808	-0.04749225316602666	3120.0	1504
muc6878_CGTGAAGTTATG	muc6878	day 13	1	negative	0.9240830449149596	-0.04895282844942357	-0.03718067771630944	3072.0	1517
muc6878_CCTAATCAGCAT	muc6878	day 13	1	negative	0.9168580028313521	-0.07319304510888902	-0.04536922143056196	2861.0	1466
muc6878_GCCCGGTTCATG	muc6878	day 13	1	negative	0.9420837059440352	-0.0828818129909436	-0.05375474824299338	2778.0	1297
muc6878_TATGAAGAGTCT	muc6878	day 13	1	negative	0.8963274673721492	-0.057541189448076006	-0.03324373133623494	2659.0	1384
muc6878_GCGTCGATATGG	muc6878	day 13	1	negative	0.9257089684566111	-0.07439443948292661	-0.06366971187382163	2613.0	1280
muc6878_TTCATTGAGTGC	muc6878	day 13	1	negative	0.9221223474941477	-0.054910751387031914	-0.03522939039414667	2598.0	1366
muc6878_TCCGCGTCGACC	muc6878	day 13	1	negative	0.9187762817248387	-0.07678113405279344	-0.04225085892158244	2583.0	1365
muc6878_TCAGAACTTTTG	muc6878	day 13	1	negative	0.911699037395701	-0.067513635866805	-0.04325797077709452	2550.0	1329
muc6878_CTAGGGCCCGGC	muc6878	day 13	1	negative	0.890546492365503	-0.04469956355900408	-0.001503668330035915	2532.0	1256
muc6878_GTACAGACACCC	muc6878	day 13	1	negative	0.9127852206494461	-0.04344688065827339	-0.05706033453378806	2528.0	1309
muc6878_CTTCCCTTTCAA	muc6878	day 13	1	negative	0.9039757046810056	-0.06718278821282148	-0.048248268455441	2518.0	1354
muc6878_CGCGCGCCACAA	muc6878	day 13	1	negative	0.9113188907283256	-0.039433380881302195	-0.019294470265407315	2485.0	1181
muc6878_CTGCGGGCACTT	muc6878	day 13	1	negative	0.9193163079089601	-0.012024652613519038	-0.018113256330421865	2458.0	1325
muc6878_CGCTACCGCCTA	muc6878	day 13	1	negative	0.9190174298879207	-0.04997631782702634	-0.026668076696691967	2412.0	1226
muc6878_TGGGTTCAGTAT	muc6878	day 13	1	negative	0.9082143702001753	-0.06615229498121793	-0.04231555205765847	2407.0	1288
muc6878_GTCGGGGATTCC	muc6878	day 13	1	negative	0.9411057185245912	-0.04834538434330204	-0.021210666598551198	2401.0	1192
muc6878_CAAAACCACCCA	muc6878	day 13	1	positive	0.8983281637912066	-0.03146572061740496	-0.032429151892902144	2399.0	1335
muc6878_ACTACCCTCTCC	muc6878	day 13	1	negative	0.911943891620831	-0.055326355940701025	-0.016239817385736696	2363.0	1314
muc6878_CTAACCATACTG	muc6878	day 13	1	negative	0.9049576681755896	-0.04418303565890258	-0.016674588868354934	2355.0	1286
muc6878_ATATAGATTATA	muc6878	day 13	1	negative	0.9150703996856742	-0.0626551268825966	-0.03282493263110482	2332.0	1156
muc6878_AACATCCGATCT	muc6878	day 13	1	negative	0.9182372191168496	-0.055188642688230975	0.0017824428942378318	2325.0	1257
muc6878_GTGGCGTCCACT	muc6878	day 13	1	negative	0.9184096780670612	-0.07075575095141859	-0.039814193417522625	2308.0	1219
muc6878_CAAGCGGCTCGG	muc6878	day 13	1	negative	0.9457684422520294	0.0	0.0	2287.0	1109
muc6878_GCGCCCGTTGGT	muc6878	day 13	1	negative	0.9522301732075042	0.0	0.0	2257.0	1245
muc6878_CTGTTCCGTGAT	muc6878	day 13	1	negative	0.9195363738733641	-0.06255930563527035	-0.0201679113225902	2224.0	1235
muc6878_GAGGACTGTCCA	muc6878	day 13	1	negative	0.9174242785235214	-0.05717171295945343	-0.026599112549666334	2193.0	1153
muc6878_CAATACCATAGT	muc6878	day 13	1	negative	0.9189414556159389	-0.026835726889597344	-0.039530069062127485	2174.0	1092
muc6878_AAACATATCCTC	muc6878	day 13	1	negative	0.9127349240930819	-0.04457726018404068	-0.027501977148906953	2152.0	1225
muc6878_TAGGGATTCAGG	muc6878	day 13	1	negative	0.9137518992852698	-0.05388093570427946	-0.03564567270999411	2134.0	1221
muc6878_CCACGTTTGGTG	muc6878	day 13	1	negative	0.9038276951515615	-0.07745222126171104	-0.030582174233804563	2117.0	1115
muc6878_CTAGTTTGCTTC	muc6878	day 13	1	negative	0.9153899575329408	0.0	0.0	2081.0	1216
muc6878_GTTCGTTAAAGC	muc6878	day 13	1	negative	0.9399983683621783	-0.03938562899815329	-0.005867327425638419	2079.0	1184
muc6878_GTCCTCAAATTC	muc6878	day 13	1	negative	0.9138172106873023	0.0	0.0	2076.0	1121
muc6878_GACGTGATGACT	muc6878	day 13	1	negative	0.917012842103713	-0.033271661479752995	-0.0173924205455364	2068.0	1145
muc6878_GCACTGACAACA	muc6878	day 13	1	negative	0.9155200191333245	-0.06464571132580771	-0.02729517157085634	2064.0	1076
muc6878_ACAAATAAGTCG	muc6878	day 13	1	negative	0.9100450642587214	-0.01094484687450338	-0.0034967700164506704	2053.0	1146
muc6878_TATACACTGGGG	muc6878	day 13	1	negative	0.9161026120872532	0.0	0.0	2036.0	1106
muc6878_GAAGTCCCTACC	muc6878	day 13	1	negative	0.8997285152191259	-0.03339316038695234	0.027706571280869424	2018.0	1150
muc6878_AATACAGTATCG	muc6878	day 13	1	negative	0.9244088924789591	0.0	0.0	2012.0	1189
muc6878_CTTCCCAACTAG	muc6878	day 13	1	negative	0.9062810446947741	-0.04015818195465477	-0.011698255392967441	2007.0	1064
muc6878_GTCCGAGCCTGT	muc6878	day 13	1	negative	0.9476306643098544	0.0	0.0	2000.0	994
muc6878_CGAAAGGGTAGT	muc6878	day 13	1	negative	0.9495020350465635	0.0	0.0	1994.0	1084
muc6878_CAGAGGTGTGTC	muc6878	day 13	1	negative	0.9214289644624845	-0.0643881827411694	-0.04101759356689838	1988.0	1160
muc6878_TCGCGTGATACC	muc6878	day 13	1	negative	0.9180044466539958	-0.05337306126306743	-0.022000735618489434	1973.0	1113
muc6878_CGTTCAAGCGAG	muc6878	day 13	1	negative	0.9205757866240647	-0.05714486154975435	-0.024842788462657056	1970.0	1088
muc6878_AGAGACGGGTTG	muc6878	day 13	1	negative	0.9194245460982561	-0.022604511310305414	-0.029902179635253004	1910.0	1072
muc6878_ATTCTCTTCCTC	muc6878	day 13	1	negative	0.9306966185269111	-0.06398410527061042	-0.04612736070727769	1895.0	1105
muc6878_GTTCATTCTTGC	muc6878	day 13	1	negative	0.9037638185249789	-0.06584807597884693	-0.04545876278376702	1887.0	1028
muc6878_ATCCAGGCGTCT	muc6878	day 13	1	negative	0.9265229255698154	-0.03655196960841732	-0.03020976653882075	1858.0	1038
muc6878_TTTCGCCAACAA	muc6878	day 13	1	negative	0.9195088007717277	-0.06576014388166171	-0.02550365882291196	1857.0	1127
muc6878_TGTCGCAGCAGA	muc6878	day 13	1	negative	0.9105735645898739	-0.029146688967939982	-0.010887262968976213	1856.0	1049
muc6878_CTTAGGAGCCGT	muc6878	day 13	1	negative	0.9211065158868204	-0.05073728259931758	-0.028391150428737286	1846.0	957
muc6878_GAACTGGAAAAT	muc6878	day 13	1	negative	0.9240406052101369	0.0	0.0	1832.0	1057
muc6878_TGCACCTGCCTA	muc6878	day 13	1	negative	0.8975118136207942	-0.07148852232608316	-0.01607920106400941	1814.0	1018
muc6878_AACACCGGGGTG	muc6878	day 13	1	negative	0.92109200930109	-0.04088978413422139	-0.04226472137510509	1806.0	941
muc6878_GATCTTTCTTTG	muc6878	day 13	1	negative	0.917800062626429	-0.05872482606195978	-0.030160327368571785	1784.0	1031
muc6878_GCTCCTTAAGAG	muc6878	day 13	1	negative	0.9185886067427335	-0.05694772578333133	-0.042480177230372416	1777.0	931
muc6878_GAAGGGCGGGAA	muc6878	day 13	1	negative	0.9240299529289364	0.0	0.0	1776.0	1066
muc6878_GGAATTAACGCT	muc6878	day 13	1	negative	0.9211792605904461	-0.039560809675585534	-0.010040782012847749	1729.0	992
muc6878_GACATCAACTCT	muc6878	day 13	1	negative	0.9036830951992014	-0.025065064594831113	-0.03322859743416627	1718.0	1034
muc6878_CGGCATATATTC	muc6878	day 13	1	negative	0.9180994065524116	-0.025127009128186772	-0.031231757301004984	1688.0	948
muc6878_CGCACCATTGAT	muc6878	day 13	1	negative	0.9035176354118861	-0.027936790825265283	-0.004086381075781603	1669.0	971
muc6878_CGAGAAAAGATT	muc6878	day 13	1	negative	0.9166800800868071	-0.051071286797544024	-0.08396847866323695	1666.0	987
muc6878_ATATGTCACTTT	muc6878	day 13	1	negative	0.9189116800545712	-0.06131133115741758	-0.03945870533140213	1660.0	939
muc6878_CTCGGGATAACT	muc6878	day 13	1	negative	0.8966589640335845	-0.06698970958303027	0.0028776619861085734	1658.0	982
muc6878_ACTTTCCGGACT	muc6878	day 13	1	negative	0.9151455480352567	-0.0666661642946334	0.01754655701920234	1653.0	1068
muc6878_TGCGAACGTACA	muc6878	day 13	1	positive	0.9148891414852861	-0.04474558164134379	-0.039362227559912005	1628.0	938
muc6878_ACAAGCACCCGG	muc6878	day 13	1	negative	0.9458765745538382	0.0	0.0	1617.0	841
muc6878_CGTCAAGGAATC	muc6878	day 13	1	negative	0.9232674994894491	0.0	0.0	1608.0	851
muc6878_GTGCAAGTCGCA	muc6878	day 13	1	negative	0.8954608206453726	-0.08439623678528921	-0.027461409862459915	1604.0	990
muc6878_TTGGCGTGCGTC	muc6878	day 13	1	negative	0.9326873879940545	-0.04098821713374788	-0.03698809681562717	1580.0	852
muc6878_TTAGGCAATGGG	muc6878	day 13	1	negative	0.9258182125770342	-0.08307048233619187	-0.016098607636370638	1563.0	974
muc6878_GCCTCCTCTGTT	muc6878	day 13	1	negative	0.9060429249138227	-0.04908498965282003	0.006109383532929044	1553.0	884
muc6878_TCGGACAATCAA	muc6878	day 13	1	negative	0.9393977321804508	0.0	0.0	1537.0	874
muc6878_CCTCTGGACCGG	muc6878	day 13	1	negative	0.9336625693950908	0.0	0.0	1536.0	844
muc6878_ATACGATGTGCG	muc6878	day 13	1	negative	0.9174252420996538	-0.02368753957720547	-0.04493292126026324	1535.0	886
muc6878_ACCTGACGTTCG	muc6878	day 13	1	negative	0.93273546091319	0.0	0.0	1527.0	910
muc6878_TATCTCGCTATC	muc6878	day 13	1	negative	0.9060144729460436	-0.059362504129231386	-0.01589813547376162	1515.0	857
muc6878_TAGTGGGCTTAG	muc6878	day 13	1	negative	0.9250321356391789	-0.05656507212111523	-0.05291159558671899	1511.0	822
muc6878_ACTAACGGCGGA	muc6878	day 13	1	negative	0.9402823162475391	0.0	0.0	1510.0	743
muc6878_CCGTAACAAAGT	muc6878	day 13	1	negative	0.9151700927547625	-0.0246015445610534	-0.005270754755369894	1509.0	911
muc6878_TACAAACAGTCT	muc6878	day 13	1	negative	0.9334154809439834	-0.09692305506867761	-0.07642417467345217	1483.0	851
muc6878_AAAAAAGCTCAG	muc6878	day 13	1	negative	0.9243921728447487	-0.05076200937121	-0.03023604258778098	1481.0	862
muc6878_CGAACACAATCA	muc6878	day 13	1	negative	0.9108064800008353	-0.02146570626895441	0.0012518498646873905	1479.0	835
muc6878_TTAAGGTACCTC	muc6878	day 13	1	negative	0.9033151573590866	-0.06040954369658873	-0.0048584913843702365	1477.0	883
muc6878_TTGTTCGCAAAT	muc6878	day 13	1	negative	0.9278936179126028	-0.04188774755129944	-0.01659904142881867	1473.0	893
muc6878_ACACGACATCAG	muc6878	day 13	1	negative	0.9277051805405905	-0.019800232791574855	-0.02201063684373942	1471.0	872
muc6878_TTTCCGAGCTCG	muc6878	day 13	1	negative	0.9084810743082646	-0.05183937664518913	-0.01265463991630017	1455.0	817
muc6878_AGTAGTTACAAG	muc6878	day 13	1	negative	0.9433736379004247	-0.02583807481244628	-0.046240248850746034	1453.0	915
muc6878_TATACGCAGGCA	muc6878	day 13	1	negative	0.9225550249438648	-0.06894870657467814	-0.018079078912667745	1432.0	886
muc6878_AAAGCCATATGT	muc6878	day 13	1	positive	0.925322129700052	-0.015806138173095216	0.004192887460940042	1431.0	862
muc6878_CCGCTGCCGATT	muc6878	day 13	1	negative	0.9424017178339905	-0.035656541453277214	-0.0361496613028338	1423.0	759
muc6878_AGCCAGTCAGTC	muc6878	day 13	1	negative	0.9197524161132588	-0.05097507287617048	-0.05882024546786232	1412.0	798
muc6878_CCAGCCTTTGAT	muc6878	day 13	1	negative	0.9332012493801178	-0.06394301838784612	-0.02270809978507661	1401.0	866
muc6878_ACTCTCCACGAC	muc6878	day 13	1	negative	0.9271111093830621	-0.03300016624785707	-0.02245759518900428	1384.0	856
muc6878_ACGGATCAGCTT	muc6878	day 13	1	negative	0.9079039769149155	-0.04300780783216883	-0.011857534109468382	1362.0	802
muc6878_CTCAGCCGGGTG	muc6878	day 13	1	negative	0.9328949698237313	-0.05789167213998698	-0.034122473378783706	1354.0	790
muc6878_CTAGGTTTAAAC	muc6878	day 13	1	negative	0.9068610116390232	-0.06483042205489803	-0.0013899006016244303	1346.0	863
muc6878_TAAGCTTGCCCT	muc6878	day 13	1	negative	0.9251820087883956	0.0	0.0	1345.0	873
muc6878_GGATCTTCGCGC	muc6878	day 13	1	negative	0.9154190342368937	-0.04135483018364332	-0.05039299458114811	1342.0	860
muc6878_TCGTCGTGGGTA	muc6878	day 13	1	negative	0.9136044721370046	-0.04785582851989351	-0.004789119496695707	1341.0	841
muc6878_GTTACACGTGGG	muc6878	day 13	1	negative	0.9074796751654266	-0.05458869452675878	-0.0441355503220877	1334.0	857
muc6878_GACTCACCCGCC	muc6878	day 13	1	positive	0.9133776505509248	0.0	0.0	1328.0	825
muc6878_TTTGAATTGGCG	muc6878	day 13	1	negative	0.9220939061151173	-0.03609861573752188	0.0023193423963031035	1327.0	832
muc6878_AAAGCATTTCAT	muc6878	day 13	1	negative	0.9260925141123219	-0.04857981462590386	-0.03817823776076948	1323.0	820
muc6878_CTAGGAAGTCAT	muc6878	day 13	1	negative	0.9113408094381518	-0.0855481183352381	-0.009812187297289318	1316.0	822
muc6878_ATGGGCGACCGA	muc6878	day 13	1	negative	0.9156158684866317	-0.04052392421196218	-0.007791022050115545	1307.0	838
muc6878_TGGCATGAAAGA	muc6878	day 13	1	negative	0.9176867100715069	-0.04963878650439345	-0.04547298189937188	1299.0	809
muc6878_AGTTCGCTCGCA	muc6878	day 13	1	negative	0.9320017347489482	-0.010251574577545997	-0.023091403733141426	1298.0	816
muc6878_TTCTCGAAGTGG	muc6878	day 13	1	negative	0.9227435682033641	-0.05366028851759537	-0.02561669142857355	1297.0	779
muc6878_GTACTAAGTCTG	muc6878	day 13	1	negative	0.9399882137521671	-0.06491772406989954	0.008022305877208535	1293.0	804
muc6878_ATGTGAGACGCA	muc6878	day 13	1	negative	0.9022321030805849	-0.07776212672981134	-0.05769456564103618	1293.0	797
muc6878_GCCACATTATCA	muc6878	day 13	1	negative	0.9046168851815372	-0.03809730731210897	-0.004742048798161147	1287.0	746
muc6878_CTGTCCGGCTTA	muc6878	day 13	1	negative	0.9199793329980769	-0.07026940989771634	-0.061685168838623426	1279.0	763
muc6878_ATTACGCAGCTT	muc6878	day 13	1	negative	0.917055239453541	-0.028267679576407044	-0.01695709211798469	1276.0	841
muc6878_AAGTTTGGCCGA	muc6878	day 13	1	negative	0.9430369262802506	-0.03444753885658822	-0.04258143305400761	1274.0	838
muc6878_CGAACCTGATTT	muc6878	day 13	1	positive	0.9244061605817924	-0.025611978220022785	-0.005191366381535986	1263.0	752
muc6878_TTGCTTAGCGAA	muc6878	day 13	1	negative	0.9440174867656308	-0.020723686776824818	-0.039509200752827885	1263.0	810
muc6878_CAGCGTCACGCA	muc6878	day 13	1	negative	0.8976587219203727	-0.0355875202537465	-0.034574777005186644	1263.0	823
muc6878_GCCGCATGTACG	muc6878	day 13	1	negative	0.9210277991289231	-0.05891300816843437	-0.04698051388329808	1262.0	782
muc6878_CACCTGTTGGCA	muc6878	day 13	1	negative	0.8996960871762069	-0.056920854056545525	-0.03442881281161175	1256.0	836
muc6878_AATTCAGGCCTT	muc6878	day 13	1	negative	0.9067007350442006	0.0	0.0	1255.0	803
muc6878_ACGATCAATTGT	muc6878	day 13	1	negative	0.9280849777792586	-0.07204515191500152	0.02988343374892391	1245.0	828
muc6878_CCAATGTATGTA	muc6878	day 13	1	negative	0.9415742282999371	-0.03206656440094494	-0.017446586273348462	1238.0	742
muc6878_ATGCCGCCGAAT	muc6878	day 13	1	negative	0.9434162999689704	-0.07057878412942582	-0.039338515121111965	1234.0	766
muc6878_ATTTTTTGGGGC	muc6878	day 13	1	negative	0.9239352577492383	0.0	0.0	1233.0	802
muc6878_AGAGCTTGTCGG	muc6878	day 13	1	negative	0.9340845098536177	-0.047811130416032514	-0.06320726101019898	1228.0	805
muc6878_CACGTTCTTAAT	muc6878	day 13	1	negative	0.9024524231749578	-0.0632854004262025	0.04637313743712282	1210.0	799
muc6878_CGATTGAGGTCT	muc6878	day 13	1	negative	0.9182179793604467	-0.028672096559855524	-0.012715836325363841	1191.0	766
muc6878_ACGCTCGTGCCA	muc6878	day 13	1	negative	0.8966683827255605	-0.08960449363255492	-0.03689378302989073	1186.0	735
muc6878_CGGGGCCTCAAA	muc6878	day 13	1	negative	0.9405646334655989	-0.003956453760268555	-0.02393163838740297	1173.0	715
muc6878_CGTGGCCTTTGG	muc6878	day 13	1	negative	0.9094640807945964	-0.08826513611701084	-0.02349801434498207	1154.0	693
muc6878_GGGCGGCGACCA	muc6878	day 13	1	negative	0.8743534895721587	-0.04693509285706794	-0.020973732278240814	1142.0	826
muc6878_CTAAAAGGTACC	muc6878	day 13	1	negative	0.9179276570483635	-0.07761887538813463	-0.05354395549277496	1131.0	629
muc6878_CTGAGGGCCCAG	muc6878	day 13	1	negative	0.892839491192652	-0.07063932757601976	0.007802110726743722	1126.0	713
muc6878_AAGGGAATAGCA	muc6878	day 13	1	negative	0.9080234285890935	-0.06712847748491219	-0.015440388859310247	1100.0	764
muc6878_TACAATAACGGA	muc6878	day 13	1	negative	0.930581381174719	-0.03619643208255588	-0.019406595243387413	1098.0	685
muc6878_CGAAAGACGGTC	muc6878	day 13	1	negative	0.9577455241584294	-0.030729563538275648	-0.005675228450870512	1094.0	687
muc6878_CGGGTCGTATGC	muc6878	day 13	1	negative	0.9351497379736692	0.0	0.0	1093.0	651
muc6878_GTATCGCGGGGA	muc6878	day 13	1	negative	0.9249139122598511	-0.07024992670647014	-0.04459693419270102	1081.0	714
[truncated: 8,668 more rows]
