# Supplementary material for: Human pluripotent stem cell fate trajectories toward lung and hepatocyte progenitors
Source: iScience. 2023 Oct 14;26(11):108205. doi: 10.1016/j.isci.2023.108205 (PMC10663741; doi:10.1016/j.isci.2023.108205)
Supplement: Table S4. Marker gene expression based on the Louvain cluster in scRNA-seq data [file mmc4.xlsx]

## Sheet: markers_table_whole_data
gene	pct.1	pct.2	avg_logFC	p_val	p_val_adj	cluster
FGB	0.705	0.019	2.65785	0	0	0
APOA1	0.657	0.089	2.12514	0	0	0
LGALS3	0.409	0.026	1.5438	0	0	0
S100A10	0.854	0.368	1.52033	0	0	0
RSPO3	0.385	0.021	1.45468	0	0	0
IGFBP6	0.319	0.034	1.25465	0	0	0
MTTP	0.293	0.012	1.22204	0	0	0
COL2A1	0.478	0.099	1.15246	0	0	0
CDX2	0.157	0.005	0.744053	3.93702e-278	1.06048e-273	0
MYL3	0.164	0.006	0.766765	7.05749e-277	1.901e-272	0
FOXA1	0.276	0.035	0.958742	1.35771e-261	3.65712e-257	0
NAP1L1	0.944	0.776	0.75561	3.53085e-258	9.51069e-254	0
TTR	0.536	0.142	0.634436	7.14825e-244	1.92545e-239	0
RRBP1	0.758	0.362	0.984634	3.39327e-238	9.14012e-234	0
FRMD4B	0.251	0.035	0.937074	2.72186e-221	7.3316e-217	0
MIR302B	0.197	0.614	-1.91199	4.29606e-214	1.15719e-209	0
FGG	0.12	0.004	0.707655	4.94853e-214	1.33294e-209	0
VCAN	0.729	0.35	0.908331	2.3487e-211	6.32646e-207	0
DIO2	0.195	0.02	1.02577	3.46415e-209	9.33103e-205	0
KITLG	0.224	0.03	0.801741	6.63729e-201	1.78782e-196	0
L1TD1	0.082	0.509	-1.81292	2.56448e-188	6.90769e-184	0
ZFHX3	0.253	0.046	0.857008	3.1412e-175	8.46113e-171	0
FBLN2	0.174	0.02	0.709833	3.8661e-174	1.04137e-169	0
DST	0.615	0.289	0.975781	7.88822e-169	2.12477e-164	0
SORBS2	0.227	0.038	0.813196	2.72202e-168	7.33202e-164	0
MALAT1	0.996	0.983	0.450028	5.13538e-168	1.38327e-163	0
SHH	0.114	0.006	0.541755	7.59183e-166	2.04494e-161	0
NENF	0.182	0.024	0.77121	4.33111e-165	1.16663e-160	0
RPL13	0.957	0.747	0.550482	2.4204e-162	6.51958e-158	0
MDK	0.782	0.473	0.703465	5.34271e-162	1.43911e-157	0
LINC00458	0.002	0.387	-2.14186	1.24697e-161	3.35883e-157	0
PRTG	0.366	0.103	0.86669	7.15228e-160	1.92654e-155	0
CAST	0.45	0.163	1.01446	5.35906e-158	1.44352e-153	0
IGF1	0.138	0.013	0.712827	2.40937e-156	6.48989e-152	0
CER1	0.001	0.369	-3.37471	2.35381e-152	6.34023e-148	0
AFP	0.108	0.007	0.83089	6.65082e-150	1.79146e-145	0
CKB	0.72	0.392	0.714455	2.21614e-141	5.96938e-137	0
CST3	0.285	0.072	0.83266	1.88724e-140	5.08347e-136	0
TTC3	0.642	0.319	0.762263	8.29747e-140	2.23501e-135	0
ARID5B	0.18	0.029	0.744394	2.09046e-138	5.63086e-134	0
COL18A1	0.43	0.156	0.842647	8.63099e-138	2.32484e-133	0
RP11-426L16.8	0.008	0.343	-1.79969	7.97887e-134	2.14919e-129	0
EFNB2	0.31	0.089	0.795964	1.45569e-128	3.92104e-124	0
TDGF1	0.003	0.326	-1.48327	1.07536e-127	2.89658e-123	0
PRSS35	0.147	0.02	0.575644	5.55496e-126	1.49628e-121	0
KCNQ1OT1	0.397	0.143	0.870681	1.20507e-125	3.24599e-121	0
CADM1	0.374	0.132	0.782979	8.63985e-122	2.32723e-117	0
DSP	0.756	0.478	0.626407	7.35193e-119	1.98031e-114	0
UCHL1	0.055	0.373	-1.26546	2.73868e-117	7.3769e-113	0
TPD52L1	0.193	0.04	0.70113	1.49412e-116	4.02457e-112	0
ANXA3	0.304	0.094	0.716124	1.96879e-113	5.30313e-109	0
SFRP1	0.013	0.312	-1.38067	2.91635e-113	7.85549e-109	0
ZNF503	0.157	0.027	0.641549	2.93607e-112	7.90861e-108	0
ZFP36L2	0.29	0.089	0.777532	8.36594e-112	2.25345e-107	0
RPL21	0.941	0.873	0.413592	1.66334e-111	4.48038e-107	0
MT-CO3	0.699	0.828	-0.926778	3.2622e-110	8.78707e-106	0
MAATS1	0.147	0.024	0.627389	1.10667e-109	2.98094e-105	0
FTH1	0.831	0.591	0.521525	4.25546e-107	1.14625e-102	0
ATP1B1	0.256	0.073	0.731505	6.54925e-107	1.76411e-102	0
ESRG	0.001	0.275	-1.54654	1.42781e-104	3.84595e-100	0
LEFTY2	0	0.271	-2.38822	7.97731e-103	2.14877e-98	0
CNTNAP2	0.055	0.349	-1.29314	1.11975e-102	3.01615e-98	0
WASF3	0.172	0.036	0.595595	4.35081e-102	1.17193e-97	0
PHLDA1	0.225	0.059	0.6584	1.91948e-100	5.17032e-96	0
TNFRSF19	0.141	0.024	0.554367	9.50956e-100	2.5615e-95	0
IFITM1	0.003	0.265	-1.37869	2.60273e-98	7.01071e-94	0
IFITM3	0.124	0.408	-1.17834	2.25105e-97	6.06343e-93	0
DPPA4	0.058	0.332	-1.343	2.07703e-96	5.59469e-92	0
FOXP1	0.231	0.065	0.6488	1.95549e-95	5.2673e-91	0
LIMCH1	0.127	0.022	0.541569	5.55357e-88	1.49591e-83	0
HMGN1	0.665	0.439	0.580404	7.4315e-87	2.00175e-82	0
LAMA1	0.355	0.144	0.659065	8.78445e-87	2.36618e-82	0
TCEA3	0.122	0.021	0.582627	3.12768e-86	8.42471e-82	0
FZD5	0.037	0.29	-1.26912	1.61428e-85	4.34823e-81	0
HLA-DPB1	0.135	0.026	0.530685	8.05614e-85	2.17e-80	0
PMAIP1	0.004	0.236	-1.26051	5.14647e-84	1.38625e-79	0
MRS2	0.286	0.104	0.65882	1.70243e-82	4.58566e-78	0
ANP32B	0.514	0.276	0.622253	1.46888e-81	3.95656e-77	0
GOLIM4	0.322	0.13	0.675501	5.15935e-81	1.38972e-76	0
PRDX1	0.462	0.655	-0.666268	3.26693e-80	8.7998e-76	0
OTX2	0.073	0.32	-1.03552	5.42641e-78	1.46166e-73	0
HNRNPU	0.819	0.632	0.439643	7.37928e-78	1.98768e-73	0
RPLP1	0.936	0.945	-0.408966	1.56043e-76	4.20316e-72	0
RAB3B	0.46	0.237	0.638706	4.54181e-76	1.22338e-71	0
ID1	0.377	0.174	0.623556	9.52847e-74	2.56659e-69	0
ATP2B1	0.438	0.224	0.606536	3.49294e-72	9.40859e-68	0
ARHGAP26	0.169	0.046	0.583106	4.64011e-72	1.24986e-67	0
KIF21A	0.293	0.118	0.643038	1.39632e-71	3.76112e-67	0
SULF2	0.17	0.047	0.609511	1.93298e-71	5.20668e-67	0
RPL34	0.963	0.919	0.309706	4.69116e-71	1.26361e-66	0
MPC2	0.273	0.108	0.662654	1.61163e-70	4.34107e-66	0
ZNF704	0.105	0.019	0.490287	1.82919e-70	4.92711e-66	0
RPL6	0.937	0.878	0.316164	4.50311e-70	1.21296e-65	0
SOX17	0.184	0.054	0.546632	2.26101e-69	6.09025e-65	0
HOOK3	0.316	0.138	0.639896	2.03576e-68	5.48352e-64	0
FN1	0.379	0.187	0.657908	2.65439e-65	7.14986e-61	0
SH3YL1	0.169	0.05	0.52938	2.5796e-64	6.9484e-60	0
TUBB2A	0.018	0.21	-0.887549	7.01088e-64	1.88845e-59	0
RCN1	0.307	0.134	0.559589	7.18585e-64	1.93558e-59	0
HES1	0.226	0.082	0.571278	2.69575e-62	7.26126e-58	0
TPT1	0.855	0.761	0.381992	1.38887e-61	3.74106e-57	0
TNNT1	0.012	0.195	-0.874007	2.7547e-61	7.42005e-57	0
CTSV	0.172	0.376	-1.25427	5.16222e-61	1.3905e-56	0
CYCS	0.169	0.393	-0.748386	6.84813e-61	1.84461e-56	0
CRABP2	0.08	0.29	-0.864402	1.77146e-60	4.7716e-56	0
OLFML3	0.193	0.067	0.646087	3.29444e-60	8.8739e-56	0
ODC1	0.314	0.142	0.581	5.85618e-60	1.57742e-55	0
SOX11	0.346	0.164	0.55371	2.26859e-59	6.11068e-55	0
TMEM123	0.34	0.164	0.577681	6.09427e-59	1.64155e-54	0
SERPINB9	0.014	0.192	-1.01753	6.76732e-59	1.82285e-54	0
APOA2	0.377	0.19	0.683033	1.03839e-58	2.79701e-54	0
RPS2	0.903	0.817	0.331312	1.1436e-58	3.08041e-54	0
ASPH	0.295	0.133	0.601931	1.22437e-58	3.29796e-54	0
TMSB4X	0.783	0.868	-0.405732	4.71317e-58	1.26954e-53	0
APOE	0.394	0.209	0.620968	8.57892e-56	2.31082e-51	0
LAMB1	0.474	0.266	0.438836	1.15263e-55	3.10472e-51	0
RPL5	0.89	0.814	0.318931	2.45414e-55	6.61047e-51	0
ARHGAP21	0.228	0.09	0.55618	3.62766e-55	9.77146e-51	0
TERF1	0.132	0.331	-1.04237	7.26599e-55	1.95717e-50	0
ARL4C	0.22	0.086	0.56011	3.20229e-54	8.62568e-50	0
APOB	0.143	0.042	0.4969	4.07849e-54	1.09858e-49	0
SLC16A1	0.14	0.344	-0.762863	6.93745e-54	1.86867e-49	0
FRMD4A	0.137	0.039	0.43986	2.41928e-53	6.51657e-49	0
RP11-834C11.4	0.112	0.028	0.40256	1.17865e-52	3.17481e-48	0
DENND2C	0.202	0.076	0.548218	2.6e-52	7.00335e-48	0
LEFTY1	0	0.147	-1.09082	8.37402e-51	2.25562e-46	0
MT-CYB	0.564	0.704	-0.635291	4.15808e-50	1.12002e-45	0
KTN1	0.615	0.424	0.430051	4.21943e-50	1.13655e-45	0
ANXA4	0.12	0.033	0.44387	6.1159e-50	1.64738e-45	0
TCF4	0.259	0.116	0.545969	2.49345e-49	6.71635e-45	0
CAMK2N1	0.137	0.042	0.485338	3.73307e-49	1.00554e-44	0
GOLGB1	0.516	0.33	0.480321	7.72917e-49	2.08193e-44	0
FLRT3	0.299	0.148	0.560347	1.28047e-47	3.44906e-43	0
NEDD4L	0.176	0.065	0.528981	3.04329e-47	8.19739e-43	0
YTHDC1	0.486	0.31	0.505228	3.48258e-47	9.38069e-43	0
FBLN1	0.249	0.112	0.526947	4.09902e-47	1.10411e-42	0
WFDC2	0.173	0.353	-0.916454	4.20018e-47	1.13136e-42	0
ENO1	0.632	0.758	-0.407609	4.2226e-47	1.1374e-42	0
TSPAN3	0.249	0.112	0.492579	6.81085e-47	1.83457e-42	0
RHOBTB3	0.218	0.392	-0.915015	9.46337e-47	2.54905e-42	0
CALD1	0.711	0.545	0.407416	1.22889e-46	3.31013e-42	0
CDH2	0.432	0.254	0.473968	2.28417e-46	6.15263e-42	0
VIM	0.311	0.16	0.582241	3.34657e-46	9.01433e-42	0
FRZB	0.204	0.084	0.535886	1.06455e-45	2.86746e-41	0
HMGN2	0.63	0.487	0.453962	2.69205e-45	7.25131e-41	0
FILIP1L	0.133	0.042	0.460655	6.25559e-45	1.68501e-40	0
CYP26A1	0.008	0.144	-0.990325	2.21223e-44	5.95887e-40	0
CCNI	0.519	0.345	0.449101	4.61709e-44	1.24366e-39	0
VAMP8	0.029	0.178	-0.649964	6.39993e-44	1.72388e-39	0
TTN	0.031	0.181	-1.00957	8.50517e-44	2.29095e-39	0
GABRB3	0.007	0.14	-0.7411	9.59066e-44	2.58334e-39	0
UGP2	0.089	0.259	-0.737999	1.14656e-43	3.08838e-39	0
RP11-1144P22.1	0.001	0.129	-0.746042	1.73044e-43	4.66113e-39	0
SYNE2	0.379	0.215	0.484869	2.48046e-43	6.68137e-39	0
MARCKSL1	0.39	0.224	0.450969	2.98948e-43	8.05245e-39	0
POLR3G	0.005	0.135	-0.75396	1.04107e-42	2.80423e-38	0
HNRNPA2B1	0.727	0.835	-0.311151	1.23383e-42	3.32346e-38	0
MYL12A	0.235	0.417	-0.575498	1.01877e-41	2.74417e-37	0
HAS2	0.065	0.221	-0.889166	2.10988e-41	5.68318e-37	0
FAM184A	0.101	0.263	-0.90159	2.53472e-41	6.82753e-37	0
RAB3IP	0.22	0.099	0.487637	4.08291e-41	1.09977e-36	0
RPL17	0.702	0.58	0.351456	7.65701e-41	2.06249e-36	0
RPL41	0.858	0.799	0.276696	1.2248e-40	3.29913e-36	0
GPC3	0.424	0.248	0.394516	2.14963e-40	5.79025e-36	0
NAALAD2	0.105	0.03	0.330518	2.99517e-40	8.0678e-36	0
ANXA2	0.265	0.435	-0.646304	3.00357e-40	8.0904e-36	0
USP44	0.005	0.128	-0.713187	4.91659e-40	1.32433e-35	0
BCAT1	0.061	0.216	-0.617562	1.53883e-39	4.14498e-35	0
SMAD9	0.115	0.036	0.382758	2.22505e-39	5.9934e-35	0
ADAMTS1	0.137	0.048	0.433353	2.44548e-39	6.58714e-35	0
CCKBR	0.064	0.213	-0.767047	3.15066e-39	8.48662e-35	0
MT-CO1	0.836	0.878	-0.503876	4.37314e-39	1.17795e-34	0
NRIP1	0.181	0.075	0.478167	5.07227e-39	1.36627e-34	0
ARGLU1	0.567	0.41	0.421124	5.28296e-39	1.42302e-34	0
CBR1	0.034	0.17	-0.677585	9.72354e-39	2.61913e-34	0
MTHFD2	0.065	0.212	-0.725482	1.50139e-38	4.04414e-34	0
IFITM2	0.062	0.209	-0.630194	1.22983e-37	3.31268e-33	0
EPHA4	0.142	0.053	0.418197	1.56932e-37	4.22712e-33	0
RP11-267L5.1	0	0.111	-0.668845	1.90835e-37	5.14034e-33	0
PIK3R1	0.197	0.088	0.462059	5.8331e-37	1.5712e-32	0
HNRNPA1	0.877	0.804	0.255737	8.52275e-37	2.29569e-32	0
MYOF	0.121	0.041	0.399989	1.04227e-36	2.80746e-32	0
NODAL	0	0.108	-0.652376	2.8235e-36	7.60538e-32	0
IDH2	0.179	0.077	0.423216	7.16739e-36	1.93061e-31	0
RPS5	0.693	0.758	-0.381871	7.30101e-36	1.9666e-31	0
LINC00678	0	0.106	-0.617906	7.65104e-36	2.06088e-31	0
UTRN	0.334	0.188	0.405054	1.47147e-35	3.96354e-31	0
LDHA	0.276	0.454	-0.511055	2.99124e-35	8.05719e-31	0
ZNF292	0.309	0.175	0.458755	4.13599e-35	1.11407e-30	0
ALDOA	0.269	0.438	-0.495787	4.16115e-35	1.12085e-30	0
BST2	0.001	0.105	-0.632388	5.53618e-35	1.49122e-30	0
CXCR4	0.025	0.144	-0.88263	1.12727e-34	3.03641e-30	0
RABL6	0.209	0.098	0.449976	1.18188e-34	3.18352e-30	0
TUBB2B	0.25	0.406	-0.613245	1.26708e-34	3.413e-30	0
NAV2	0.148	0.058	0.418102	1.32241e-34	3.56206e-30	0
CHD7	0.339	0.198	0.426153	1.95504e-34	5.26609e-30	0
RAB17	0.062	0.199	-0.657907	2.37101e-34	6.38655e-30	0
CAPN2	0.135	0.051	0.392271	2.54132e-34	6.84529e-30	0
DDX21	0.241	0.404	-0.558581	3.5919e-34	9.67514e-30	0
THY1	0	0.101	-0.609328	4.04004e-34	1.08823e-29	0
GLTSCR2	0.213	0.104	0.471754	7.52522e-34	2.02699e-29	0
ATRX	0.539	0.39	0.384587	2.99666e-33	8.0718e-29	0
MAP4K4	0.316	0.185	0.473491	3.90672e-33	1.05231e-28	0
CDK6	0.223	0.11	0.443493	4.79069e-33	1.29042e-28	0
FAM213A	0.407	0.267	0.455153	5.03837e-33	1.35713e-28	0
VCL	0.102	0.247	-0.605437	6.66354e-33	1.79489e-28	0
PPDPF	0.403	0.256	0.387747	7.94795e-33	2.14086e-28	0
FAM60A	0.292	0.453	-0.477502	1.02036e-32	2.74845e-28	0
SCAPER	0.133	0.051	0.377416	1.86464e-32	5.0226e-28	0
GPC4	0.004	0.105	-0.597634	1.90946e-32	5.14331e-28	0
HLA-A	0.066	0.2	-0.52724	1.99237e-32	5.36664e-28	0
PCBP2	0.396	0.254	0.420973	2.17795e-32	5.86651e-28	0
CD9	0.016	0.124	-0.542924	2.49344e-32	6.71633e-28	0
KRT8	0.61	0.471	0.366148	4.46525e-32	1.20276e-27	0
HMGB1	0.839	0.765	0.276686	1.18664e-31	3.19633e-27	0
SNRPN	0.211	0.358	-0.56919	3.75809e-31	1.01228e-26	0
MAP1B	0.212	0.371	-0.541982	3.81797e-31	1.02841e-26	0
SYT6	0.112	0.04	0.398677	6.41548e-31	1.72807e-26	0
ADD3	0.401	0.261	0.406411	7.1644e-31	1.9298e-26	0
PTGES3	0.291	0.444	-0.461158	7.58456e-31	2.04298e-26	0
EXTL3	0.119	0.045	0.385423	9.03435e-31	2.43349e-26	0
RPL22L1	0.105	0.243	-0.553187	2.26003e-30	6.08761e-26	0
DEK	0.493	0.35	0.389425	2.59874e-30	6.99996e-26	0
PGK1	0.271	0.424	-0.512542	2.79304e-30	7.52332e-26	0
TAGLN	0.012	0.111	-0.598522	5.2397e-30	1.41137e-25	0
IRF2BP2	0.116	0.043	0.338102	5.98173e-30	1.61124e-25	0
SRP14	0.821	0.725	0.252246	7.37002e-30	1.98519e-25	0
FREM1	0.007	0.101	-0.622614	1.04928e-29	2.82634e-25	0
ANKMY2	0.169	0.078	0.419127	1.16359e-29	3.13425e-25	0
KIAA1551	0.357	0.226	0.432047	1.35292e-29	3.64424e-25	0
MT-CO2	0.732	0.777	-0.489795	1.89697e-29	5.10967e-25	0
LAPTM4B	0.184	0.325	-0.669185	2.61391e-29	7.04083e-25	0
GLO1	0.361	0.509	-0.420206	2.83543e-29	7.6375e-25	0
LMO4	0.168	0.077	0.362195	3.29316e-29	8.87046e-25	0
DTNA	0.118	0.046	0.417491	7.24793e-29	1.9523e-24	0
COLEC12	0.034	0.142	-0.573945	7.56037e-29	2.03646e-24	0
SEC63	0.35	0.224	0.439255	8.27454e-29	2.22883e-24	0
GAMT	0.112	0.043	0.361891	1.75373e-28	4.72385e-24	0
PAICS	0.229	0.376	-0.472144	2.32825e-28	6.27137e-24	0
MAN1A2	0.223	0.118	0.4221	3.26378e-28	8.79132e-24	0
ITM2B	0.227	0.121	0.388285	4.79366e-28	1.29122e-23	0
SOX4	0.686	0.579	0.34937	4.8492e-28	1.30618e-23	0
SNRPD2	0.54	0.64	-0.354173	8.34199e-28	2.247e-23	0
GOLGA4	0.481	0.349	0.38219	8.42152e-28	2.26842e-23	0
MIF	0.447	0.301	0.333403	9.14168e-28	2.4624e-23	0
NES	0.022	0.122	-0.531916	9.84718e-28	2.65244e-23	0
SKIL	0.098	0.224	-0.628556	1.64574e-27	4.43296e-23	0
AKR1B1	0.098	0.229	-0.456559	1.67499e-27	4.51174e-23	0
MSH2	0.095	0.223	-0.480666	1.68513e-27	4.53907e-23	0
HP1BP3	0.373	0.242	0.388017	1.78956e-27	4.82036e-23	0
PTGR1	0.121	0.246	-0.698482	2.1554e-27	5.8058e-23	0
EVL	0.126	0.052	0.382867	3.12928e-27	8.42902e-23	0
HSPD1	0.741	0.803	-0.287361	3.20396e-27	8.6302e-23	0
ERBB4	0.016	0.108	-0.761033	3.99864e-27	1.07707e-22	0
NKTR	0.394	0.266	0.38435	5.46128e-27	1.47105e-22	0
ARL4D	0.031	0.132	-0.561779	6.70177e-27	1.80519e-22	0
SOD1	0.205	0.35	-0.402767	7.62715e-27	2.05445e-22	0
ECHDC1	0.256	0.146	0.406494	9.16624e-27	2.46902e-22	0
RAN	0.521	0.639	-0.342149	9.21127e-27	2.48115e-22	0
H2AFZ	0.475	0.603	-0.360946	1.25612e-26	3.38349e-22	0
SEPW1	0.293	0.445	-0.38586	1.57162e-26	4.23331e-22	0
AKAP9	0.487	0.344	0.314146	2.10381e-26	5.66683e-22	0
ANKRD11	0.403	0.277	0.396747	2.56584e-26	6.91136e-22	0
DYNLT3	0.128	0.054	0.327985	2.64765e-26	7.13172e-22	0
WDR60	0.198	0.104	0.460707	3.54799e-26	9.55685e-22	0
PYURF	0.189	0.096	0.377675	3.60483e-26	9.70997e-22	0
BMP2	0.034	0.135	-0.593109	5.82226e-26	1.56828e-21	0
ZKSCAN1	0.319	0.199	0.412105	6.70733e-26	1.80669e-21	0
NQO1	0.058	0.167	-0.609046	6.74748e-26	1.8175e-21	0
SF3B14	0.19	0.33	-0.430952	7.94177e-26	2.13919e-21	0
MZT2B	0.162	0.077	0.383505	8.56427e-26	2.30687e-21	0
COX17	0.139	0.268	-0.48291	1.03635e-25	2.79151e-21	0
RTF1	0.478	0.353	0.368405	1.0829e-25	2.91691e-21	0
ALPL	0.158	0.075	0.374172	1.1412e-25	3.07395e-21	0
ALDH3A2	0.065	0.178	-0.501604	1.23797e-25	3.3346e-21	0
MYL6	0.724	0.771	-0.356907	1.24749e-25	3.36024e-21	0
RCN2	0.243	0.138	0.399516	1.97802e-25	5.328e-21	0
HLA-B	0.079	0.191	-0.634359	2.49322e-25	6.71575e-21	0
MRPS6	0.121	0.248	-0.436288	3.43416e-25	9.25025e-21	0
PUM1	0.259	0.152	0.40538	3.80104e-25	1.02385e-20	0
VIL1	0.144	0.065	0.33256	3.80484e-25	1.02487e-20	0
BAZ2B	0.265	0.156	0.398884	5.73769e-25	1.54551e-20	0
CLCN5	0.104	0.041	0.334892	7.52114e-25	2.02589e-20	0
BNIP3	0.155	0.275	-0.705184	8.43326e-25	2.27158e-20	0
PDHB	0.132	0.257	-0.478253	9.96885e-25	2.68521e-20	0
UACA	0.327	0.21	0.375965	1.00553e-24	2.7085e-20	0
BCL7A	0.139	0.062	0.322981	1.1332e-24	3.05238e-20	0
LBH	0.16	0.077	0.348873	1.37804e-24	3.7119e-20	0
COX5B	0.286	0.425	-0.388339	1.59886e-24	4.30668e-20	0
CEP350	0.264	0.155	0.364299	1.74295e-24	4.69481e-20	0
HLTF	0.078	0.19	-0.50297	2.05956e-24	5.54763e-20	0
RERE	0.177	0.09	0.384565	2.36637e-24	6.37406e-20	0
CHD4	0.514	0.393	0.333476	2.53275e-24	6.82221e-20	0
CKS2	0.161	0.288	-0.495034	2.66844e-24	7.18771e-20	0
DNMT3B	0.021	0.109	-0.47227	3.23307e-24	8.70859e-20	0
HMGN3	0.436	0.319	0.385435	3.56236e-24	9.59557e-20	0
PKM	0.366	0.486	-0.484768	5.43982e-24	1.46527e-19	0
MT-ND3	0.454	0.562	-0.47541	5.77488e-24	1.55552e-19	0
FERMT2	0.064	0.171	-0.516873	6.3258e-24	1.70392e-19	0
STC1	0.045	0.141	-0.763468	7.95463e-24	2.14266e-19	0
PPIA	0.618	0.707	-0.288465	8.75122e-24	2.35723e-19	0
CCDC152	0.058	0.163	-0.470282	9.11835e-24	2.45612e-19	0
PHIP	0.373	0.252	0.378226	1.0856e-23	2.92418e-19	0
NBPF1	0.152	0.073	0.354779	1.15612e-23	3.11414e-19	0
GSTA2	0.106	0.043	0.270413	1.42528e-23	3.83913e-19	0
KIF5C	0.027	0.117	-0.498288	1.44331e-23	3.88771e-19	0
IGDCC3	0.142	0.066	0.31083	1.65169e-23	4.449e-19	0
SUMO1	0.172	0.3	-0.402577	3.61147e-23	9.72786e-19	0
OAZ1	0.402	0.528	-0.334361	4.89307e-23	1.318e-18	0
KRT18	0.587	0.481	0.292202	5.01239e-23	1.35014e-18	0
COX7A2	0.406	0.522	-0.369894	5.3079e-23	1.42974e-18	0
VGLL4	0.118	0.051	0.34411	6.24126e-23	1.68115e-18	0
MEX3A	0.217	0.122	0.377024	6.77207e-23	1.82412e-18	0
PCMT1	0.074	0.182	-0.421005	6.95785e-23	1.87417e-18	0
CTNNBL1	0.193	0.105	0.386299	8.32014e-23	2.24111e-18	0
SFPQ	0.479	0.355	0.338919	9.95116e-23	2.68045e-18	0
HSPA8	0.341	0.467	-0.395424	1.01606e-22	2.73685e-18	0
METTL9	0.178	0.093	0.359617	1.02061e-22	2.7491e-18	0
MT-ND4	0.674	0.75	-0.358089	1.10823e-22	2.98512e-18	0
GTF3C6	0.342	0.231	0.379536	1.16518e-22	3.13852e-18	0
COX7B	0.221	0.356	-0.37587	1.4335e-22	3.86128e-18	0
CYYR1	0.102	0.041	0.325219	1.44216e-22	3.8846e-18	0
ITM2C	0.168	0.296	-0.435751	1.44676e-22	3.89698e-18	0
ATP1B3	0.043	0.137	-0.433101	1.47891e-22	3.98359e-18	0
SAT1	0.206	0.117	0.431751	2.38506e-22	6.42439e-18	0
PSAT1	0.075	0.178	-0.528893	2.73041e-22	7.35463e-18	0
RAB4A	0.13	0.06	0.312302	2.91778e-22	7.85934e-18	0
SMC6	0.255	0.154	0.408075	3.28849e-22	8.85789e-18	0
EPCAM	0.504	0.364	0.265924	3.51078e-22	9.45664e-18	0
HEBP2	0.136	0.065	0.341658	4.09192e-22	1.1022e-17	0
SVIP	0.166	0.086	0.353821	6.2332e-22	1.67897e-17	0
HSPG2	0.132	0.061	0.306709	7.90348e-22	2.12888e-17	0
PTPN13	0.225	0.325	-0.810951	2.6705e-21	7.19327e-17	0
NOL7	0.31	0.204	0.377902	2.70653e-21	7.29032e-17	0
WARS	0.035	0.122	-0.421651	3.22509e-21	8.68711e-17	0
CHMP3	0.122	0.056	0.314033	3.33193e-21	8.97488e-17	0
PABPC4	0.188	0.104	0.412151	3.8483e-21	1.03658e-16	0
EHMT2	0.179	0.096	0.318201	3.96694e-21	1.06853e-16	0
PAIP2	0.175	0.299	-0.380329	4.12111e-21	1.11006e-16	0
MLEC	0.282	0.179	0.376977	5.53773e-21	1.49164e-16	0
MT-ATP6	0.665	0.738	-0.36425	5.6699e-21	1.52724e-16	0
DUSP4	0.144	0.07	0.274122	5.85464e-21	1.57701e-16	0
BUB1	0.046	0.136	-0.457219	6.15167e-21	1.65701e-16	0
RBP1	0.266	0.168	0.36735	6.53105e-21	1.7592e-16	0
XPA	0.112	0.049	0.305746	6.96961e-21	1.87733e-16	0
TOMM20	0.273	0.398	-0.421858	7.5527e-21	2.03439e-16	0
PSMB1	0.297	0.425	-0.340315	7.62728e-21	2.05448e-16	0
KIF1C	0.142	0.069	0.346405	7.65048e-21	2.06073e-16	0
TKT	0.21	0.333	-0.378983	8.14313e-21	2.19343e-16	0
AGGF1	0.147	0.074	0.333555	1.01193e-20	2.72574e-16	0
SLIRP	0.459	0.562	-0.328404	1.1637e-20	3.13454e-16	0
AP2M1	0.132	0.245	-0.42607	1.24467e-20	3.35265e-16	0
H2AFY	0.32	0.212	0.357228	1.32571e-20	3.57093e-16	0
TMEM14B	0.173	0.287	-0.487053	1.39638e-20	3.76129e-16	0
CTNNAL1	0.253	0.158	0.382632	1.41158e-20	3.80222e-16	0
RBBP6	0.361	0.251	0.334546	1.48885e-20	4.01035e-16	0
STX3	0.162	0.084	0.308426	1.51445e-20	4.07932e-16	0
RIOK1	0.166	0.089	0.375236	1.927e-20	5.19057e-16	0
NOLC1	0.22	0.345	-0.4004	2.12892e-20	5.73445e-16	0
PTPRF	0.27	0.17	0.354182	2.14884e-20	5.7881e-16	0
CEP78	0.228	0.135	0.331583	2.35452e-20	6.34214e-16	0
FAU	0.607	0.677	-0.271364	2.39499e-20	6.45114e-16	0
LL22NC03-2H8.5	0.102	0.044	0.336474	2.57212e-20	6.92827e-16	0
BZW2	0.28	0.183	0.393381	2.77365e-20	7.47109e-16	0
EIF3F	0.333	0.227	0.365543	2.92445e-20	7.87729e-16	0
KDELR2	0.171	0.092	0.360881	3.25726e-20	8.77375e-16	0
GTF2A2	0.147	0.261	-0.384409	3.4557e-20	9.30829e-16	0
SRRM2	0.351	0.239	0.320124	4.00387e-20	1.07848e-15	0
CASP3	0.047	0.136	-0.421231	4.05267e-20	1.09163e-15	0
CCT3	0.266	0.39	-0.35715	4.09269e-20	1.10241e-15	0
WDR82	0.185	0.103	0.370141	7.16787e-20	1.93074e-15	0
PRSS23	0.103	0.045	0.31194	9.01835e-20	2.42918e-15	0
ANXA5	0.23	0.355	-0.34932	9.11547e-20	2.45534e-15	0
ARID1B	0.112	0.051	0.332754	1.00415e-19	2.70477e-15	0
TSC22D1	0.222	0.134	0.381195	1.04256e-19	2.80823e-15	0
ANKRD36	0.146	0.074	0.326341	1.17738e-19	3.17138e-15	0
RUFY3	0.166	0.09	0.349393	1.18296e-19	3.18642e-15	0
COL4A2	0.193	0.108	0.312254	1.21734e-19	3.27902e-15	0
KIF1A	0.039	0.123	-0.425888	1.27231e-19	3.42708e-15	0
CCT4	0.247	0.369	-0.348284	1.37867e-19	3.71357e-15	0
PBRM1	0.205	0.119	0.333026	1.64409e-19	4.42853e-15	0
CCT5	0.22	0.341	-0.362017	1.68335e-19	4.53426e-15	0
NRP2	0.047	0.133	-0.518476	1.8957e-19	5.10626e-15	0
PKP2	0.173	0.094	0.305853	2.50779e-19	6.75497e-15	0
SPG20	0.304	0.203	0.370939	2.50854e-19	6.75701e-15	0
NUCB2	0.225	0.135	0.3246	2.54847e-19	6.86455e-15	0
PPP1R3B	0.057	0.146	-0.457688	3.17196e-19	8.54398e-15	0
SUCLG1	0.264	0.173	0.40397	3.20835e-19	8.64201e-15	0
CKAP4	0.223	0.134	0.341861	3.27581e-19	8.82373e-15	0
RUVBL1	0.102	0.206	-0.348055	4.33244e-19	1.16699e-14	0
QPRT	0.386	0.282	0.336482	4.97519e-19	1.34012e-14	0
PDZD8	0.107	0.049	0.307488	5.60033e-19	1.5085e-14	0
DMKN	0.214	0.331	-0.367426	5.68987e-19	1.53262e-14	0
ATP5H	0.307	0.422	-0.340706	5.99575e-19	1.61501e-14	0
C5orf24	0.151	0.079	0.298964	6.88234e-19	1.85383e-14	0
MYO9A	0.134	0.067	0.356465	7.3039e-19	1.96738e-14	0
PLEKHA5	0.28	0.182	0.318847	8.19442e-19	2.20725e-14	0
EXPH5	0.111	0.051	0.30401	9.15177e-19	2.46512e-14	0
MARS	0.067	0.158	-0.410864	9.18883e-19	2.4751e-14	0
C14orf119	0.09	0.191	-0.328908	1.07221e-18	2.88811e-14	0
UBAP2	0.115	0.217	-0.451272	1.23487e-18	3.32625e-14	0
CFDP1	0.402	0.298	0.319302	1.33383e-18	3.59281e-14	0
YWHAZ	0.458	0.573	-0.311837	1.43194e-18	3.85709e-14	0
NME4	0.172	0.096	0.323094	1.48881e-18	4.01026e-14	0
HSPA9	0.279	0.393	-0.393822	1.60914e-18	4.33439e-14	0
AGO3	0.111	0.052	0.309998	1.64984e-18	4.44401e-14	0
SRSF5	0.434	0.329	0.304958	1.70635e-18	4.59623e-14	0
SOS1	0.118	0.056	0.298467	1.8118e-18	4.88026e-14	0
CDC123	0.106	0.208	-0.374423	2.39546e-18	6.45241e-14	0
TMEM245	0.171	0.095	0.346931	2.59416e-18	6.98762e-14	0
TAGLN2	0.039	0.117	-0.41848	2.76741e-18	7.4543e-14	0
LIMS1	0.189	0.108	0.33337	2.97229e-18	8.00616e-14	0
FEZ2	0.16	0.087	0.321366	3.86487e-18	1.04104e-13	0
PCM1	0.392	0.283	0.298596	3.92791e-18	1.05802e-13	0
ATP5G3	0.472	0.562	-0.298639	4.01183e-18	1.08063e-13	0
DYNLT1	0.135	0.242	-0.333251	4.92222e-18	1.32585e-13	0
SLC44A1	0.164	0.09	0.291599	5.74362e-18	1.5471e-13	0
RBMS1	0.235	0.148	0.354033	6.15222e-18	1.65716e-13	0
SREK1	0.314	0.214	0.304646	6.43751e-18	1.73401e-13	0
MDH2	0.173	0.282	-0.3703	7.09745e-18	1.91177e-13	0
ENSA	0.253	0.369	-0.347297	9.93533e-18	2.67618e-13	0
CYB5A	0.273	0.182	0.357561	1.00537e-17	2.70807e-13	0
BOD1L1	0.337	0.234	0.300652	1.05239e-17	2.83472e-13	0
OIP5-AS1	0.152	0.261	-0.356657	1.0662e-17	2.87192e-13	0
UBL5	0.426	0.53	-0.307934	1.20734e-17	3.2521e-13	0
LARS	0.221	0.334	-0.381159	1.25187e-17	3.37203e-13	0
CDKN1C	0.109	0.052	0.351219	1.27024e-17	3.42153e-13	0
XRCC5	0.451	0.56	-0.284477	1.33904e-17	3.60683e-13	0
PHB	0.144	0.25	-0.337674	1.56244e-17	4.20858e-13	0
CDCA7L	0.049	0.129	-0.403067	1.61938e-17	4.36197e-13	0
NBPF10	0.114	0.055	0.28053	1.68652e-17	4.5428e-13	0
GATA6-AS1	0.037	0.11	-0.540601	2.15542e-17	5.80583e-13	0
EEA1	0.206	0.125	0.326791	2.2883e-17	6.16376e-13	0
PSMD11	0.113	0.215	-0.313718	2.66888e-17	7.18889e-13	0
ZNF462	0.175	0.1	0.362825	2.7263e-17	7.34355e-13	0
RHOA	0.325	0.443	-0.317797	2.82352e-17	7.60543e-13	0
TCEB1	0.206	0.317	-0.354325	2.83498e-17	7.6363e-13	0
SLC25A5	0.325	0.433	-0.323688	2.87675e-17	7.7488e-13	0
TPM2	0.064	0.149	-0.372189	3.02664e-17	8.15256e-13	0
CSDE1	0.579	0.487	0.269866	3.08087e-17	8.29864e-13	0
SH3BGRL3	0.156	0.262	-0.353897	3.12796e-17	8.42549e-13	0
NUDT15	0.064	0.149	-0.367051	3.15546e-17	8.49954e-13	0
B4GALT1	0.127	0.064	0.30676	3.17165e-17	8.54316e-13	0
CEP290	0.241	0.154	0.341572	3.27696e-17	8.82682e-13	0
C17orf85	0.212	0.129	0.345117	3.29276e-17	8.86938e-13	0
FAM111B	0.157	0.087	0.336834	3.40791e-17	9.17956e-13	0
ATP5G1	0.127	0.226	-0.376923	3.55713e-17	9.58148e-13	0
NPM3	0.083	0.173	-0.364921	3.72835e-17	1.00427e-12	0
PSMB6	0.323	0.436	-0.316196	3.85417e-17	1.03816e-12	0
VDAC2	0.164	0.272	-0.340559	3.8773e-17	1.04439e-12	0
HSPE1	0.398	0.5	-0.333463	4.12972e-17	1.11238e-12	0
PLSCR1	0.037	0.11	-0.373171	4.38723e-17	1.18175e-12	0
HIGD1A	0.132	0.232	-0.383175	4.59693e-17	1.23823e-12	0
CIRBP	0.328	0.234	0.352321	5.13972e-17	1.38444e-12	0
PTTG1IP	0.391	0.289	0.287604	5.25367e-17	1.41513e-12	0
PXDN	0.29	0.194	0.33712	5.46017e-17	1.47075e-12	0
AZIN1	0.082	0.172	-0.373202	5.48271e-17	1.47682e-12	0
NGFRAP1	0.598	0.668	-0.284054	5.77212e-17	1.55478e-12	0
ALPK3	0.103	0.048	0.266942	6.13113e-17	1.65148e-12	0
SESN3	0.136	0.071	0.292113	7.30793e-17	1.96847e-12	0
ADAMTS19	0.121	0.061	0.304097	9.39545e-17	2.53076e-12	0
COX6A1	0.351	0.456	-0.315262	9.42109e-17	2.53766e-12	0
AK4	0.17	0.097	0.28405	1.03765e-16	2.79502e-12	0
MPZL1	0.134	0.071	0.334927	1.10349e-16	2.97236e-12	0
CPXM1	0.11	0.054	0.290811	1.11862e-16	3.01312e-12	0
B2M	0.106	0.202	-0.342274	1.13505e-16	3.05738e-12	0
TES	0.219	0.137	0.328818	1.20569e-16	3.24764e-12	0
TSPAN6	0.202	0.123	0.321088	1.22547e-16	3.30092e-12	0
MCC	0.031	0.102	-0.394581	1.26535e-16	3.40833e-12	0
ELF1	0.11	0.054	0.27112	2.01697e-16	5.43292e-12	0
PON2	0.127	0.066	0.297369	2.11178e-16	5.6883e-12	0
ARHGAP5	0.247	0.158	0.297218	2.35246e-16	6.3366e-12	0
VDAC1	0.184	0.29	-0.343659	2.43384e-16	6.55578e-12	0
HELLS	0.29	0.401	-0.331775	2.55452e-16	6.88086e-12	0
NDUFB4	0.312	0.415	-0.362954	2.74757e-16	7.40086e-12	0
MT-ND1	0.579	0.642	-0.354677	2.75079e-16	7.40954e-12	0
BCLAF1	0.38	0.279	0.280806	2.96918e-16	7.99778e-12	0
KPNA2	0.129	0.225	-0.395091	3.00818e-16	8.10284e-12	0
SPCS3	0.097	0.187	-0.386381	3.93779e-16	1.06068e-11	0
UROD	0.072	0.157	-0.316051	4.12079e-16	1.10998e-11	0
YAP1	0.126	0.065	0.271481	4.65568e-16	1.25406e-11	0
MGST1	0.273	0.388	-0.274664	5.16966e-16	1.3925e-11	0
FABP5	0.27	0.373	-0.379632	5.21285e-16	1.40413e-11	0
MRPL13	0.109	0.204	-0.305301	6.19365e-16	1.66832e-11	0
PSMB3	0.19	0.298	-0.306523	7.04565e-16	1.89782e-11	0
CCNG1	0.227	0.333	-0.364538	9.52683e-16	2.56615e-11	0
BICD1	0.13	0.069	0.306869	1.08562e-15	2.92423e-11	0
EPSTI1	0.128	0.219	-0.439602	1.14292e-15	3.07857e-11	0
ATP5B	0.376	0.478	-0.300818	1.15501e-15	3.11113e-11	0
CLIP1	0.2	0.124	0.345345	1.24447e-15	3.3521e-11	0
SPECC1	0.19	0.114	0.337042	1.30715e-15	3.52093e-11	0
TSPAN13	0.121	0.063	0.268875	1.5908e-15	4.28499e-11	0
SHFM1	0.441	0.536	-0.272166	1.60579e-15	4.32536e-11	0
MYL9	0.059	0.135	-0.385776	1.71883e-15	4.62985e-11	0
BRD4	0.211	0.132	0.291535	1.73238e-15	4.66633e-11	0
ARF1	0.28	0.389	-0.30876	1.799e-15	4.84578e-11	0
POMP	0.306	0.417	-0.281684	1.82938e-15	4.92761e-11	0
NDUFAF4	0.051	0.125	-0.29788	1.9941e-15	5.37132e-11	0
FAM107B	0.124	0.065	0.262579	2.07366e-15	5.58561e-11	0
NUDT5	0.099	0.188	-0.320178	2.0923e-15	5.63581e-11	0
GOLM1	0.141	0.078	0.321038	2.44192e-15	6.57756e-11	0
ETF1	0.118	0.211	-0.343252	2.89145e-15	7.78842e-11	0
SPATS2L	0.205	0.128	0.307758	4.03689e-15	1.08738e-10	0
TRIP11	0.208	0.131	0.296252	4.60913e-15	1.24152e-10	0
MRPL32	0.097	0.184	-0.324561	4.81375e-15	1.29663e-10	0
USP10	0.175	0.277	-0.300217	4.84899e-15	1.30612e-10	0
ANKRD36C	0.126	0.067	0.283498	5.17888e-15	1.39498e-10	0
SBK1	0.138	0.076	0.28225	5.88197e-15	1.58437e-10	0
PGRMC1	0.242	0.16	0.298962	6.28009e-15	1.6916e-10	0
PKP4	0.157	0.09	0.298354	6.31673e-15	1.70147e-10	0
TALDO1	0.167	0.267	-0.298781	6.40879e-15	1.72627e-10	0
RPSAP58	0.253	0.171	0.296216	6.54259e-15	1.76231e-10	0
PSMD7	0.252	0.359	-0.287761	6.78186e-15	1.82676e-10	0
NEK3	0.105	0.053	0.288704	8.03914e-15	2.16542e-10	0
NDUFS5	0.506	0.586	-0.261351	8.68486e-15	2.33935e-10	0
RNF170	0.104	0.052	0.291562	8.8518e-15	2.38432e-10	0
FSCN1	0.238	0.155	0.270579	9.45362e-15	2.54643e-10	0
SSB	0.445	0.539	-0.274043	1.4276e-14	3.84539e-10	0
PSMD1	0.178	0.28	-0.292808	1.49035e-14	4.01442e-10	0
LPP	0.231	0.151	0.281451	1.66517e-14	4.48531e-10	0
TARS	0.205	0.304	-0.333888	1.81462e-14	4.88785e-10	0
IGFBP5	0.062	0.134	-0.590554	2.2449e-14	6.04686e-10	0
RNF181	0.135	0.226	-0.3117	2.47245e-14	6.6598e-10	0
ASF1A	0.042	0.109	-0.321021	2.5842e-14	6.96079e-10	0
KPNA3	0.226	0.149	0.307144	2.83823e-14	7.64506e-10	0
UBE2R2	0.175	0.108	0.331856	2.87716e-14	7.74993e-10	0
EXOSC8	0.129	0.217	-0.330406	3.26441e-14	8.79301e-10	0
WWC2	0.21	0.134	0.270893	3.40747e-14	9.17836e-10	0
CCDC88A	0.139	0.231	-0.354316	3.46959e-14	9.3457e-10	0
REXO2	0.094	0.177	-0.31863	3.50721e-14	9.44703e-10	0
MRPL28	0.082	0.161	-0.323219	3.65534e-14	9.84603e-10	0
KIDINS220	0.163	0.097	0.289052	3.66875e-14	9.88215e-10	0
IFT57	0.185	0.116	0.308019	4.36448e-14	1.17562e-09	0
PSMB4	0.249	0.353	-0.279061	4.47821e-14	1.20625e-09	0
SUDS3	0.142	0.081	0.350174	4.89871e-14	1.31952e-09	0
PSMA3	0.214	0.314	-0.295659	5.52964e-14	1.48946e-09	0
DLG1	0.129	0.071	0.29604	5.79479e-14	1.56088e-09	0
PIK3C2A	0.235	0.156	0.262722	6.60956e-14	1.78035e-09	0
GCC2	0.343	0.257	0.280408	7.14185e-14	1.92373e-09	0
EPC1	0.163	0.097	0.270437	7.48298e-14	2.01562e-09	0
SEC61G	0.252	0.352	-0.3006	8.64257e-14	2.32796e-09	0
ATP5J	0.376	0.472	-0.268944	8.69066e-14	2.34092e-09	0
CNBP	0.32	0.421	-0.285556	8.73614e-14	2.35317e-09	0
PABPN1	0.162	0.097	0.273559	9.4732e-14	2.5517e-09	0
MGST3	0.111	0.197	-0.259079	1.24931e-13	3.36514e-09	0
CASP6	0.166	0.101	0.302996	1.32596e-13	3.57161e-09	0
FDPS	0.174	0.266	-0.305008	1.34121e-13	3.61268e-09	0
CTC-260E6.6	0.157	0.249	-0.322365	1.44089e-13	3.88119e-09	0
SNHG5	0.553	0.613	-0.281271	1.50075e-13	4.04242e-09	0
PPAT	0.066	0.138	-0.328753	1.57743e-13	4.24897e-09	0
CCDC90B	0.083	0.16	-0.326799	1.58765e-13	4.27648e-09	0
FAM98A	0.065	0.137	-0.348625	1.66091e-13	4.47384e-09	0
CREBBP	0.175	0.108	0.295656	1.67192e-13	4.50348e-09	0
NUFIP2	0.138	0.225	-0.358557	1.78235e-13	4.80094e-09	0
WHSC1	0.165	0.1	0.295588	1.89375e-13	5.101e-09	0
STK3	0.119	0.065	0.294136	1.99682e-13	5.37863e-09	0
CCND2	0.09	0.17	-0.310964	2.01796e-13	5.43556e-09	0
PTPLAD1	0.298	0.397	-0.273191	2.20547e-13	5.94066e-09	0
USO1	0.146	0.236	-0.316085	2.51426e-13	6.77241e-09	0
SLK	0.239	0.163	0.286525	2.65639e-13	7.15527e-09	0
CCT6A	0.442	0.532	-0.263032	2.69595e-13	7.26182e-09	0
GUK1	0.206	0.135	0.284356	2.84871e-13	7.67328e-09	0
CD81	0.172	0.106	0.256518	2.94569e-13	7.93452e-09	0
ID2	0.277	0.197	0.3173	3.054e-13	8.22627e-09	0
S100A6	0.169	0.104	0.295673	3.13979e-13	8.45734e-09	0
CBS	0.121	0.204	-0.336414	3.17629e-13	8.55565e-09	0
TDP2	0.137	0.079	0.270157	3.44315e-13	9.27446e-09	0
CPVL	0.122	0.068	0.290388	3.47113e-13	9.34984e-09	0
RANBP1	0.325	0.238	0.251846	3.5493e-13	9.56039e-09	0
USMG5	0.391	0.485	-0.250927	3.66884e-13	9.8824e-09	0
EIF3I	0.205	0.303	-0.261091	3.80216e-13	1.02415e-08	0
TRIM44	0.133	0.076	0.284978	3.84683e-13	1.03618e-08	0
ADNP	0.163	0.099	0.291647	4.05627e-13	1.0926e-08	0
IMPDH2	0.202	0.292	-0.318087	4.53217e-13	1.22078e-08	0
ATP6V1D	0.084	0.159	-0.312072	4.66624e-13	1.2569e-08	0
ENO2	0.067	0.139	-0.313275	4.67671e-13	1.25972e-08	0
FAM162A	0.152	0.239	-0.350056	4.92507e-13	1.32662e-08	0
SSBP1	0.293	0.392	-0.2716	5.03669e-13	1.35668e-08	0
AURKA	0.077	0.15	-0.357311	5.09507e-13	1.37241e-08	0
PTTG1	0.201	0.294	-0.309658	5.70218e-13	1.53594e-08	0
KDM1A	0.182	0.115	0.263209	5.75019e-13	1.54887e-08	0
ZFAND6	0.131	0.217	-0.297138	5.86253e-13	1.57913e-08	0
AHCYL1	0.184	0.116	0.257168	6.00637e-13	1.61788e-08	0
BASP1	0.233	0.157	0.263496	7.53589e-13	2.02987e-08	0
CAMK2D	0.146	0.086	0.256233	7.61312e-13	2.05067e-08	0
COPS3	0.045	0.108	-0.27288	8.36816e-13	2.25405e-08	0
CCDC14	0.235	0.159	0.273903	8.40542e-13	2.26408e-08	0
LITAF	0.063	0.132	-0.308994	8.76837e-13	2.36185e-08	0
CHD1L	0.181	0.116	0.318742	1.1148e-12	3.00282e-08	0
GTF2I	0.182	0.116	0.266533	1.16162e-12	3.12894e-08	0
PCNP	0.187	0.28	-0.282998	1.30026e-12	3.50239e-08	0
EIF4EBP1	0.056	0.121	-0.320878	1.46256e-12	3.93956e-08	0
DYNLL1	0.378	0.471	-0.261056	1.55884e-12	4.1989e-08	0
FAM111A	0.121	0.068	0.271518	1.58168e-12	4.2604e-08	0
MDH1	0.181	0.271	-0.295732	1.61408e-12	4.3477e-08	0
SNRPG	0.34	0.436	-0.253117	1.67063e-12	4.50002e-08	0
LARP4	0.075	0.146	-0.317021	1.69084e-12	4.55445e-08	0
MAP4	0.209	0.302	-0.308183	1.77139e-12	4.77142e-08	0
SNRPA1	0.131	0.213	-0.288487	1.80486e-12	4.86157e-08	0
ALDH6A1	0.149	0.09	0.270611	1.89623e-12	5.10767e-08	0
GJA1	0.369	0.45	-0.340724	1.90806e-12	5.13954e-08	0
NDUFS7	0.085	0.157	-0.308184	2.07163e-12	5.58015e-08	0
HLA-C	0.153	0.239	-0.298959	2.09933e-12	5.65476e-08	0
MGST2	0.097	0.168	-0.440624	2.18691e-12	5.89066e-08	0
OCIAD2	0.133	0.216	-0.265846	2.47118e-12	6.65637e-08	0
KIAA1217	0.125	0.071	0.265978	2.65109e-12	7.14097e-08	0
PARK7	0.319	0.412	-0.278169	3.03885e-12	8.18545e-08	0
PEG10	0.127	0.207	-0.350871	3.25651e-12	8.77173e-08	0
TRIM27	0.138	0.082	0.283271	3.44791e-12	9.28728e-08	0
RPA3	0.154	0.24	-0.254661	3.48562e-12	9.38888e-08	0
CCNL2	0.159	0.099	0.294949	3.63492e-12	9.79101e-08	0
HSPA4	0.235	0.331	-0.275038	4.15667e-12	1.11964e-07	0
GNAI3	0.082	0.153	-0.266698	4.26028e-12	1.14755e-07	0
PRKDC	0.204	0.293	-0.31178	4.40642e-12	1.18691e-07	0
ASAH1	0.189	0.125	0.29508	4.50958e-12	1.2147e-07	0
ASH1L	0.171	0.108	0.252987	5.69214e-12	1.53324e-07	0
NDUFB6	0.22	0.312	-0.270388	5.96215e-12	1.60596e-07	0
FDFT1	0.164	0.248	-0.287306	6.05789e-12	1.63175e-07	0
PHF14	0.25	0.177	0.275433	6.14894e-12	1.65628e-07	0
RABAC1	0.076	0.146	-0.276411	6.15464e-12	1.65781e-07	0
SF3B2	0.41	0.331	0.254952	6.51086e-12	1.75377e-07	0
STIP1	0.154	0.239	-0.276207	6.56564e-12	1.76852e-07	0
GSTO1	0.149	0.233	-0.270986	6.86498e-12	1.84915e-07	0
CCT8	0.237	0.33	-0.264013	6.93026e-12	1.86674e-07	0
BRD7	0.223	0.153	0.282792	7.39752e-12	1.9926e-07	0
ZNF608	0.098	0.171	-0.320326	7.60483e-12	2.04844e-07	0
BUB1B	0.062	0.127	-0.316998	7.62364e-12	2.0535e-07	0
HMMR	0.111	0.187	-0.286955	8.02918e-12	2.16274e-07	0
DPH3	0.073	0.142	-0.256353	8.49826e-12	2.28909e-07	0
BUB3	0.097	0.169	-0.308238	1.08604e-11	2.92537e-07	0
ANKRD1	0.046	0.104	-0.549413	1.11535e-11	3.0043e-07	0
IPO7	0.145	0.226	-0.304912	1.19899e-11	3.2296e-07	0
PTBP1	0.257	0.183	0.269275	1.2345e-11	3.32525e-07	0
HNRNPA0	0.279	0.203	0.262617	1.65425e-11	4.45589e-07	0
MCM6	0.091	0.163	-0.275702	1.88776e-11	5.08487e-07	0
UBE2T	0.066	0.129	-0.295449	1.89181e-11	5.09578e-07	0
ISG15	0.066	0.13	-0.291707	1.94969e-11	5.25169e-07	0
SCAND1	0.149	0.092	0.255987	2.04294e-11	5.50286e-07	0
NDUFB9	0.247	0.337	-0.256043	2.33069e-11	6.27794e-07	0
WHSC1L1	0.208	0.141	0.268205	2.50253e-11	6.74081e-07	0
NHP2L1	0.21	0.294	-0.285468	3.03704e-11	8.18057e-07	0
YARS	0.086	0.156	-0.2593	3.16685e-11	8.53023e-07	0
HMGB3	0.399	0.488	-0.255196	3.48502e-11	9.38725e-07	0
SLC3A2	0.145	0.223	-0.313065	3.93786e-11	1.0607e-06	0
PHPT1	0.403	0.333	0.26845	4.0718e-11	1.09678e-06	0
PLEKHB2	0.1	0.171	-0.282646	4.21326e-11	1.13488e-06	0
LEPROTL1	0.065	0.127	-0.296089	4.56199e-11	1.22882e-06	0
MRPL42	0.087	0.155	-0.260535	4.92755e-11	1.32729e-06	0
TCEAL4	0.412	0.336	0.266547	4.93456e-11	1.32917e-06	0
MCM3	0.169	0.25	-0.272023	5.3441e-11	1.43949e-06	0
C11orf73	0.108	0.179	-0.261878	7.36971e-11	1.98511e-06	0
RSF1	0.324	0.251	0.273375	7.66882e-11	2.06567e-06	0
EPB41L2	0.175	0.256	-0.302298	7.74095e-11	2.0851e-06	0
SDHB	0.053	0.111	-0.252543	8.26543e-11	2.22638e-06	0
NOP10	0.298	0.382	-0.254401	8.30539e-11	2.23714e-06	0
CTSB	0.173	0.114	0.258267	8.53071e-11	2.29783e-06	0
GLRX3	0.124	0.197	-0.274256	8.66119e-11	2.33298e-06	0
ELOVL5	0.056	0.114	-0.294354	9.07171e-11	2.44356e-06	0
CHD6	0.165	0.108	0.298944	1.00672e-10	2.71171e-06	0
SFT2D1	0.073	0.136	-0.269329	1.05182e-10	2.83319e-06	0
SDCBP	0.229	0.164	0.280111	1.06325e-10	2.86398e-06	0
MLLT11	0.075	0.137	-0.281467	1.4141e-10	3.80901e-06	0
GNPNAT1	0.049	0.104	-0.267274	1.44981e-10	3.9052e-06	0
UBE2E3	0.18	0.12	0.252407	1.48104e-10	3.98933e-06	0
RBX1	0.237	0.323	-0.256596	1.61396e-10	4.34736e-06	0
ELL2	0.076	0.137	-0.349129	1.79019e-10	4.82206e-06	0
ECT2	0.052	0.107	-0.29861	1.81338e-10	4.88452e-06	0
VTI1B	0.174	0.115	0.265521	1.90802e-10	5.13944e-06	0
REST	0.283	0.21	0.259225	2.16064e-10	5.81991e-06	0
CCNB1	0.13	0.198	-0.35601	2.17109e-10	5.84804e-06	0
MDN1	0.081	0.145	-0.284722	2.18348e-10	5.88143e-06	0
RAB7A	0.096	0.163	-0.268531	2.21112e-10	5.95588e-06	0
LYPLA1	0.111	0.181	-0.260662	2.4349e-10	6.55864e-06	0
TOP2B	0.181	0.121	0.25063	3.55963e-10	9.58823e-06	0
EIF4A2	0.281	0.365	-0.258339	3.66908e-10	9.88304e-06	0
DNAJB6	0.084	0.147	-0.26194	3.79453e-10	1.02209e-05	0
COMMD2	0.091	0.156	-0.25786	4.34902e-10	1.17145e-05	0
DCP2	0.127	0.197	-0.29006	4.42696e-10	1.19245e-05	0
UBE2K	0.25	0.331	-0.26857	5.93584e-10	1.59888e-05	0
PLCXD1	0.061	0.118	-0.251218	6.15014e-10	1.6566e-05	0
CLN8	0.059	0.116	-0.281681	6.31289e-10	1.70044e-05	0
DDX52	0.266	0.2	0.269111	6.34203e-10	1.70829e-05	0
ZWILCH	0.062	0.119	-0.261505	6.99311e-10	1.88366e-05	0
PRIM1	0.067	0.124	-0.270665	7.0314e-10	1.89398e-05	0
CTD-3018O17.3	0.104	0.061	0.266334	7.68365e-10	2.06967e-05	0
STRAP	0.171	0.246	-0.254995	1.04934e-09	2.82649e-05	0
RPF2	0.126	0.193	-0.289485	1.34448e-09	3.62149e-05	0
SCAF11	0.377	0.31	0.255853	1.54674e-09	4.16631e-05	0
NT5C2	0.073	0.131	-0.261537	1.90468e-09	5.13044e-05	0
CTCF	0.175	0.12	0.270243	2.07887e-09	5.59966e-05	0
SNHG14	0.274	0.349	-0.287585	2.19536e-09	5.91341e-05	0
ANKRD26	0.161	0.108	0.264457	2.51308e-09	6.76924e-05	0
LIMA1	0.122	0.188	-0.288301	2.54225e-09	6.84781e-05	0
IVNS1ABP	0.094	0.154	-0.269729	2.65718e-09	7.15738e-05	0
ANLN	0.062	0.114	-0.30106	5.44515e-09	0.000146671	0
PHACTR2	0.245	0.315	-0.311806	6.49168e-09	0.00017486	0
ZNF770	0.148	0.215	-0.263564	6.6139e-09	0.000178152	0
FAM133B	0.188	0.133	0.259207	7.08139e-09	0.000190744	0
CORO2A	0.054	0.104	-0.260132	8.03129e-09	0.000216331	0
CLIC4	0.118	0.182	-0.257952	8.70466e-09	0.000234469	0
HMGCS1	0.166	0.233	-0.293898	1.2767e-08	0.000343892	0
RPAP2	0.133	0.087	0.303563	1.34254e-08	0.000361627	0
PPCS	0.144	0.097	0.275359	1.56877e-08	0.000422565	0
G2E3	0.07	0.122	-0.273584	1.7577e-08	0.000473455	0
GALNT7	0.08	0.134	-0.28845	1.99393e-08	0.000537084	0
FAM63B	0.061	0.11	-0.282454	3.68927e-08	0.000993742	0
LMAN1	0.249	0.318	-0.269979	4.17292e-08	0.00112402	0
ITSN2	0.101	0.062	0.257091	4.35025e-08	0.00117178	0
PRKD3	0.076	0.127	-0.273125	5.38508e-08	0.00145053	0
URI1	0.126	0.083	0.26846	7.87841e-08	0.00212213	0
AASS	0.059	0.105	-0.275503	1.07535e-07	0.00289657	0
MSMO1	0.124	0.18	-0.267741	1.6528e-07	0.00445198	0
NSA2	0.325	0.267	0.251093	1.95908e-07	0.00527697	0
SWAP70	0.072	0.119	-0.259944	2.03034e-07	0.00546893	0
CDK1	0.076	0.124	-0.262855	2.18648e-07	0.0058895	0
FLNB	0.074	0.121	-0.286975	2.44503e-07	0.00658593	0
SLC39A10	0.175	0.233	-0.26209	8.63992e-07	0.0232725	0
FZD7	0.061	0.102	-0.276894	1.10617e-06	0.0297957	0
RP11-511B23.1	0.176	0.22	-0.437441	2.721e-06	0.0732929	0
SERPINE2	0.139	0.181	-0.290983	3.75088e-05	1	0
MIR302B.1	0.075	0.621	-1.90936	2.80398e-231	7.5528e-227	1
MDK.1	0.789	0.477	0.952998	8.10933e-185	2.18433e-180	1
L1TD1.1	0.079	0.503	-1.43331	6.02659e-152	1.62332e-147	1
RPL21.1	0.947	0.873	0.503991	7.45378e-136	2.00775e-131	1
RPL13.1	0.943	0.752	0.542569	2.09003e-135	5.62972e-131	1
MALAT1.1	0.995	0.983	0.570244	7.62362e-135	2.0535e-130	1
LINC00458.1	0.018	0.379	-1.93984	5.69176e-129	1.53313e-124	1
RPL41.1	0.914	0.794	0.549131	4.78777e-126	1.28963e-121	1
FTH1.1	0.832	0.594	0.691285	6.30465e-121	1.69822e-116	1
CER1.1	0.03	0.361	-2.61794	5.81398e-113	1.56605e-108	1
RP11-426L16.8.1	0.02	0.337	-1.59908	2.30289e-106	6.20307e-102	1
MT-ND5	0.841	0.64	0.637767	3.36582e-106	9.06617e-102	1
RPS27	0.972	0.898	0.407068	9.35053e-102	2.51866e-97	1
RPL34.1	0.975	0.918	0.391841	1.64359e-100	4.42718e-96	1
RPL6.1	0.955	0.877	0.391627	2.80759e-98	7.56252e-94	1
TDGF1.1	0.023	0.319	-1.26023	2.04074e-95	5.49695e-91	1
RP11-834C11.4.1	0.142	0.026	0.631993	3.34401e-88	9.00743e-84	1
RPS2.1	0.915	0.817	0.475367	1.24225e-87	3.34613e-83	1
HES1.1	0.256	0.081	0.782014	2.75206e-85	7.41294e-81	1
MT-ATP6.1	0.885	0.713	0.489558	6.62164e-84	1.78361e-79	1
MT-CO1.1	0.976	0.862	0.365756	5.92059e-81	1.59477e-76	1
FZD5.1	0.027	0.287	-1.34075	7.46185e-81	2.00992e-76	1
MT-ATP8	0.599	0.393	0.781937	1.21324e-80	3.26799e-76	1
IRX3	0.137	0.027	0.661098	4.03845e-80	1.0878e-75	1
LEFTY2.1	0.015	0.265	-2.10111	4.94229e-79	1.33126e-74	1
PRDX1.1	0.42	0.657	-0.6678	8.20453e-78	2.20997e-73	1
IGDCC3.1	0.207	0.06	0.743639	1.0368e-77	2.79273e-73	1
MT-ND2	0.76	0.563	0.563787	1.32779e-77	3.57653e-73	1
ESRG.1	0.022	0.269	-1.26249	3.18917e-76	8.59035e-72	1
RHOBTB3.1	0.134	0.398	-1.16233	7.85283e-75	2.11524e-70	1
DPPA4.1	0.068	0.327	-1.14045	1.02365e-74	2.75731e-70	1
HMGB1.1	0.863	0.763	0.500558	1.26043e-74	3.39509e-70	1
HMGN2.1	0.662	0.485	0.669909	2.38026e-74	6.41147e-70	1
IFITM1.1	0.02	0.26	-1.19935	4.45588e-74	1.20024e-69	1
COL2A1.1	0.311	0.123	0.64444	2.42102e-69	6.52127e-65	1
SFRP1.1	0.059	0.303	-1.00162	4.23896e-68	1.14181e-63	1
SRP14.1	0.838	0.725	0.448449	3.61287e-66	9.73164e-62	1
RPL10	0.877	0.769	0.39152	3.77097e-66	1.01575e-61	1
HMGN1.1	0.621	0.447	0.666278	5.24789e-66	1.41357e-61	1
CTSV.1	0.135	0.377	-1.17511	3.44356e-64	9.27557e-60	1
CNTNAP2.1	0.101	0.34	-1.03104	1.52935e-63	4.11946e-59	1
MT-RNR2	1	0.999	-0.815553	2.01259e-63	5.42112e-59	1
PMAIP1.1	0.02	0.231	-1.09052	1.05786e-62	2.84945e-58	1
OTX2.1	0.083	0.315	-0.962657	2.88528e-62	7.77179e-58	1
RRBP1.1	0.584	0.387	0.63977	8.3308e-61	2.24398e-56	1
SERPINF1	0.159	0.046	0.664931	3.0942e-60	8.33453e-56	1
TPM3	0.7	0.838	-0.427774	1.11836e-59	3.0124e-55	1
DSP.1	0.668	0.491	0.621136	1.82096e-59	4.90494e-55	1
NAP1L1.1	0.888	0.785	0.351147	8.03605e-59	2.16459e-54	1
GJA1.1	0.215	0.466	-0.706743	4.1049e-58	1.1057e-53	1
MT-ND4.1	0.863	0.728	0.389247	3.25868e-57	8.77758e-53	1
IGFBP5.1	0.271	0.11	0.519099	6.20671e-55	1.67184e-50	1
CCKBR.1	0.024	0.215	-0.973022	2.29026e-54	6.16903e-50	1
RPS8	0.981	0.93	0.267572	4.01109e-54	1.08043e-49	1
HNRNPA1.1	0.864	0.807	0.352755	4.0591e-54	1.09336e-49	1
FAM184A.1	0.061	0.265	-0.992194	1.52129e-53	4.09775e-49	1
S100A13	0.121	0.334	-0.945012	3.91329e-52	1.05408e-47	1
LSAMP	0.116	0.029	0.521154	2.34469e-51	6.31566e-47	1
RP11-511B23.1.1	0.043	0.234	-0.988852	4.80806e-51	1.2951e-46	1
HNRNPU.1	0.761	0.641	0.428961	7.88971e-51	2.12517e-46	1
MIF.1	0.477	0.3	0.579522	3.05814e-49	8.23741e-45	1
UCHL1.1	0.146	0.358	-0.705406	1.60331e-48	4.31868e-44	1
CAST.1	0.344	0.179	0.654872	1.68429e-48	4.5368e-44	1
RAB17.1	0.026	0.201	-0.830816	2.13213e-48	5.7431e-44	1
RPL17.1	0.706	0.581	0.453406	7.5547e-48	2.03494e-43	1
SERPINB9.1	0.02	0.189	-0.937393	9.38562e-48	2.52811e-43	1
MT-ND4L	0.599	0.434	0.543671	5.35772e-47	1.44315e-42	1
TTN.1	0.017	0.18	-1.1409	1.28752e-46	3.46807e-42	1
PTMA	0.971	0.955	0.255575	4.40699e-46	1.18707e-41	1
SLC16A1.1	0.138	0.341	-0.619153	1.229e-43	3.31043e-39	1
STMN1	0.783	0.681	0.412949	2.07843e-43	5.59847e-39	1
TNNT1.1	0.031	0.19	-0.744405	1.91843e-42	5.16747e-38	1
RPL22	0.817	0.722	0.350658	2.2271e-42	5.99892e-38	1
TERF1.1	0.139	0.327	-0.874172	5.69522e-42	1.53406e-37	1
PTPN13.1	0.152	0.332	-1.01036	1.87766e-41	5.05765e-37	1
MT-ND1.1	0.765	0.62	0.40749	2.06719e-41	5.56817e-37	1
PHACTR2.1	0.13	0.326	-0.682892	2.2396e-41	6.03258e-37	1
TUBA1C	0.277	0.479	-0.559677	2.67502e-41	7.20545e-37	1
TUBB2A.1	0.043	0.205	-0.723598	2.83585e-41	7.63864e-37	1
LEFTY1.1	0.006	0.145	-1.02154	1.5871e-40	4.27502e-36	1
HAS2.1	0.057	0.219	-0.951121	3.36147e-40	9.05445e-36	1
RPL7	0.921	0.858	0.266477	5.1328e-39	1.38257e-34	1
SNRPN.1	0.17	0.36	-0.61535	7.71648e-39	2.07851e-34	1
HLA-B.1	0.041	0.193	-0.737208	7.16886e-38	1.931e-33	1
PHLDA1.1	0.171	0.067	0.544476	1.87003e-37	5.03711e-33	1
ZNF503.1	0.112	0.034	0.447854	3.96919e-37	1.06914e-32	1
PTGR1.1	0.085	0.248	-0.775036	1.24356e-36	3.34965e-32	1
CYP26A1.1	0.012	0.142	-0.930141	2.33444e-36	6.28805e-32	1
SERPINE2.1	0.043	0.191	-0.704305	3.10379e-36	8.36036e-32	1
SOX4.1	0.689	0.58	0.444331	7.9947e-36	2.15345e-31	1
CBR1.1	0.03	0.168	-0.685497	1.27106e-35	3.42373e-31	1
CST1	0.035	0.178	-0.716925	1.83764e-35	4.94986e-31	1
IFITM3.1	0.215	0.394	-0.609593	2.1871e-35	5.89118e-31	1
S100A16	0.06	0.213	-0.686239	2.44798e-35	6.59389e-31	1
VCL.1	0.084	0.247	-0.650727	2.80474e-35	7.55485e-31	1
RPL23A	0.828	0.748	0.298598	1.40501e-34	3.78454e-30	1
APOC1	0.146	0.322	-0.592624	1.82479e-34	4.91526e-30	1
LAPTM4B.1	0.153	0.327	-0.670291	4.19664e-34	1.13041e-29	1
ANXA2.1	0.246	0.434	-0.522737	7.77344e-34	2.09385e-29	1
VIM.1	0.292	0.165	0.601128	1.08449e-32	2.92119e-28	1
NREP	0.485	0.351	0.59224	1.4691e-32	3.95718e-28	1
IFT57.1	0.224	0.113	0.602707	1.88698e-32	5.08276e-28	1
CTC-260E6.6.1	0.096	0.254	-0.553245	1.9855e-32	5.34815e-28	1
CALD1.1	0.415	0.58	-0.505673	2.17049e-32	5.84642e-28	1
CYCS.1	0.208	0.385	-0.518936	3.48226e-32	9.37982e-28	1
S100A14	0.011	0.125	-0.741905	2.70447e-31	7.28477e-27	1
NQO1.1	0.039	0.168	-0.724569	3.17164e-31	8.54312e-27	1
HP1BP3.1	0.379	0.243	0.509685	3.56224e-31	9.59524e-27	1
RP11-1144P22.1.1	0.012	0.126	-0.648725	3.67089e-31	9.88791e-27	1
DEK.1	0.495	0.352	0.437952	3.8467e-31	1.03615e-26	1
ARL4A	0.15	0.062	0.509978	1.11661e-30	3.00769e-26	1
POLR3G.1	0.016	0.131	-0.644951	1.24313e-30	3.34849e-26	1
RBP1.1	0.285	0.167	0.579778	1.54174e-30	4.15283e-26	1
GSTO1.1	0.086	0.239	-0.453386	2.39179e-30	6.44252e-26	1
MYL6.1	0.706	0.772	-0.380473	2.98622e-30	8.04368e-26	1
GABRB3.1	0.02	0.137	-0.600837	6.75888e-30	1.82057e-25	1
LINC00678.1	0.003	0.105	-0.593546	1.0448e-29	2.81428e-25	1
BMP2.1	0.02	0.135	-0.657128	1.56932e-29	4.22711e-25	1
ENSA.1	0.201	0.373	-0.455235	3.34949e-29	9.0222e-25	1
FREM2	0.121	0.046	0.504885	4.43275e-29	1.194e-24	1
SEPW1.1	0.267	0.445	-0.409405	8.10775e-29	2.1839e-24	1
STC1.1	0.027	0.142	-0.803878	1.14533e-28	3.08506e-24	1
USP44.1	0.016	0.125	-0.623862	1.38824e-28	3.73937e-24	1
NODAL.1	0.005	0.105	-0.592615	1.88444e-28	5.07592e-24	1
ARGLU1.1	0.545	0.415	0.401137	1.88967e-28	5.09003e-24	1
SKIL.1	0.085	0.223	-0.642772	1.93817e-28	5.22066e-24	1
MRPL23	0.111	0.04	0.440082	2.18063e-28	5.87375e-24	1
UGP2.1	0.111	0.255	-0.580516	5.26768e-28	1.4189e-23	1
TTC3.1	0.486	0.341	0.371655	6.89089e-28	1.85613e-23	1
KRT8.1	0.581	0.476	0.454481	6.90809e-28	1.86076e-23	1
MTHFD2.1	0.076	0.209	-0.556804	1.04331e-27	2.81027e-23	1
ANP32B.1	0.423	0.29	0.421586	1.25858e-27	3.39011e-23	1
ARL4D.1	0.022	0.131	-0.558815	2.4981e-27	6.72888e-23	1
PRTG.1	0.231	0.122	0.473438	3.01827e-27	8.13002e-23	1
ACTG1	0.802	0.874	-0.28207	6.22001e-27	1.67542e-22	1
PDHB.1	0.112	0.257	-0.450867	1.24578e-26	3.35563e-22	1
SORD	0.17	0.079	0.468092	1.33773e-26	3.6033e-22	1
ANXA5.1	0.194	0.357	-0.394402	1.48139e-26	3.99028e-22	1
RANBP1.1	0.354	0.236	0.553759	3.36065e-26	9.05224e-22	1
MT-ND3.1	0.663	0.538	0.307279	3.85829e-26	1.03927e-21	1
RP11-267L5.1.1	0.011	0.108	-0.575177	4.04334e-26	1.08911e-21	1
CCNG1.1	0.182	0.336	-0.48628	5.79457e-26	1.56083e-21	1
SLC2A3	0.392	0.553	-0.526244	6.5782e-26	1.7719e-21	1
LIN28A	0.257	0.423	-0.414455	2.37898e-25	6.40801e-21	1
ERBB4.1	0.012	0.107	-0.707815	2.68335e-25	7.22788e-21	1
TUBB2B.1	0.249	0.403	-0.470156	2.83087e-25	7.62523e-21	1
DDX21.1	0.241	0.402	-0.40658	5.87219e-25	1.58173e-20	1
DLK1	0.13	0.055	0.452471	6.41258e-25	1.72729e-20	1
FAM60A.1	0.293	0.45	-0.416139	7.1067e-25	1.91426e-20	1
SNHG14.1	0.205	0.355	-0.493964	1.03535e-24	2.78883e-20	1
TAGLN.1	0.014	0.109	-0.546403	1.06436e-24	2.86696e-20	1
HLTF.1	0.067	0.19	-0.458855	1.93209e-24	5.20427e-20	1
MAP4.1	0.162	0.305	-0.475887	2.86058e-24	7.70525e-20	1
GPC4.1	0.012	0.103	-0.521538	4.67993e-24	1.26059e-19	1
PODXL	0.108	0.241	-0.507574	4.7196e-24	1.27127e-19	1
CRNDE	0.106	0.041	0.376012	5.04254e-24	1.35826e-19	1
TOMM20.1	0.255	0.398	-0.485621	5.21236e-24	1.404e-19	1
TAGLN2.1	0.021	0.118	-0.473853	9.18441e-24	2.47391e-19	1
ARF1.1	0.236	0.392	-0.411427	1.34858e-23	3.63254e-19	1
MT-CYB.1	0.792	0.677	0.278314	1.35452e-23	3.64853e-19	1
ANKRD1.1	0.015	0.106	-0.871654	1.87951e-23	5.06265e-19	1
DMKN.1	0.182	0.332	-0.387759	2.36088e-23	6.35926e-19	1
MCC.1	0.014	0.103	-0.515347	3.63305e-23	9.78599e-19	1
BST2.1	0.014	0.102	-0.536674	3.68824e-23	9.93464e-19	1
MSH2.1	0.095	0.221	-0.439293	5.05886e-23	1.36266e-18	1
EEF2	0.477	0.638	-0.322459	1.49958e-22	4.03926e-18	1
MYL12A.1	0.257	0.412	-0.359685	1.66877e-22	4.495e-18	1
CD9.1	0.026	0.121	-0.420459	2.34828e-22	6.32532e-18	1
AGL	0.09	0.212	-0.448886	4.93766e-22	1.33001e-17	1
C6orf211	0.063	0.174	-0.42509	8.59326e-22	2.31468e-17	1
IFITM2.1	0.084	0.204	-0.372912	9.97064e-22	2.68569e-17	1
ARL4C.1	0.179	0.092	0.392449	1.67681e-21	4.51665e-17	1
CXCR4.1	0.043	0.14	-0.697264	1.7046e-21	4.59152e-17	1
IDH1	0.157	0.298	-0.349788	2.50457e-21	6.74631e-17	1
WARS.1	0.029	0.122	-0.442413	2.68549e-21	7.23364e-17	1
SPARC	0.191	0.336	-0.365181	3.19934e-21	8.61773e-17	1
MGST2.1	0.064	0.17	-0.522261	5.5383e-21	1.4918e-16	1
MYL9.1	0.039	0.136	-0.42149	6.14322e-21	1.65474e-16	1
SALL4	0.069	0.179	-0.408895	6.2424e-21	1.68145e-16	1
PLIN2	0.218	0.126	0.449046	6.76182e-21	1.82136e-16	1
FAM126A	0.075	0.189	-0.374255	1.1483e-20	3.09306e-16	1
HSPA9.1	0.254	0.394	-0.361389	1.32609e-20	3.57196e-16	1
VAMP8.1	0.065	0.172	-0.360743	1.63827e-20	4.41285e-16	1
TOMM7	0.447	0.577	-0.315662	2.06e-20	5.54881e-16	1
VCAN.1	0.493	0.382	0.372023	2.48433e-20	6.6918e-16	1
PPDPF.1	0.366	0.262	0.41835	3.28135e-20	8.83865e-16	1
KRT18.1	0.564	0.485	0.434341	3.90969e-20	1.05311e-15	1
TKT.1	0.195	0.333	-0.377746	4.60048e-20	1.23919e-15	1
TARS.1	0.173	0.306	-0.373106	7.90748e-20	2.12996e-15	1
ISG15.1	0.038	0.132	-0.342436	8.94471e-20	2.40935e-15	1
UBAP2.1	0.102	0.217	-0.451846	9.52317e-20	2.56516e-15	1
HIST1H4C	0.647	0.574	0.521846	4.66398e-19	1.25629e-14	1
EIF3F.1	0.328	0.229	0.430192	4.8001e-19	1.29295e-14	1
KIF5C.1	0.031	0.115	-0.455042	8.43103e-19	2.27098e-14	1
NT5C2.1	0.043	0.134	-0.390872	1.72008e-18	4.6332e-14	1
HSPA4.1	0.199	0.333	-0.327334	1.96562e-18	5.29459e-14	1
ITM2C.1	0.165	0.294	-0.341516	2.1246e-18	5.72282e-14	1
BCL7A.1	0.131	0.064	0.371043	3.07824e-18	8.29155e-14	1
HIGD1A.1	0.118	0.232	-0.345536	8.33188e-18	2.24428e-13	1
HINT1	0.56	0.479	0.338867	8.93316e-18	2.40624e-13	1
CCND1	0.234	0.141	0.32478	1.23636e-17	3.33025e-13	1
PPP1R3B.1	0.055	0.145	-0.457242	1.29096e-17	3.47734e-13	1
PSAT1.1	0.08	0.176	-0.496942	1.35887e-17	3.66025e-13	1
SNHG6	0.538	0.47	0.353423	1.55241e-17	4.18157e-13	1
PGK1.1	0.286	0.42	-0.356806	2.01974e-17	5.44036e-13	1
TCEB1.1	0.189	0.318	-0.293914	2.67827e-17	7.2142e-13	1
MDH2.1	0.159	0.282	-0.302369	2.70771e-17	7.29348e-13	1
RHOA.1	0.305	0.443	-0.31154	2.89171e-17	7.78911e-13	1
FN1.1	0.113	0.219	-0.46881	3.10295e-17	8.3581e-13	1
TMBIM6	0.341	0.485	-0.263473	4.95601e-17	1.33495e-12	1
RP11-366M4.3	0.066	0.158	-0.425332	5.43326e-17	1.4635e-12	1
EPSTI1.1	0.113	0.219	-0.406426	6.40184e-17	1.7244e-12	1
FRZB.1	0.028	0.105	-0.376416	7.63677e-17	2.05704e-12	1
LASP1	0.037	0.117	-0.380457	7.91789e-17	2.13276e-12	1
IWS1	0.198	0.321	-0.346116	8.51283e-17	2.29302e-12	1
EFNB2.1	0.184	0.107	0.416061	9.26913e-17	2.49673e-12	1
TES.1	0.219	0.138	0.484352	1.02454e-16	2.75971e-12	1
PAICS.1	0.246	0.372	-0.308836	1.1725e-16	3.15824e-12	1
CADM1.1	0.235	0.151	0.425826	1.41417e-16	3.8092e-12	1
PKM.1	0.364	0.485	-0.370253	1.57295e-16	4.2369e-12	1
C14orf119.1	0.088	0.189	-0.280318	1.96431e-16	5.29107e-12	1
ALDH3A2.1	0.08	0.175	-0.408442	2.14104e-16	5.76712e-12	1
PLEKHB2.1	0.077	0.172	-0.342521	2.38631e-16	6.42775e-12	1
TRIM71	0.103	0.203	-0.409962	2.60376e-16	7.01349e-12	1
CASP3.1	0.05	0.134	-0.385212	3.47215e-16	9.35257e-12	1
FOXP1.1	0.144	0.077	0.381411	3.5419e-16	9.54046e-12	1
G3BP1	0.22	0.342	-0.329025	3.60648e-16	9.71441e-12	1
RUVBL1.1	0.103	0.204	-0.32858	3.95723e-16	1.06592e-11	1
NPM3.1	0.078	0.172	-0.299358	4.87098e-16	1.31205e-11	1
CCT4.1	0.236	0.368	-0.25833	5.46816e-16	1.4729e-11	1
SYNE2.1	0.323	0.224	0.329301	5.67459e-16	1.52851e-11	1
OIP5-AS1.1	0.148	0.26	-0.323197	5.8069e-16	1.56415e-11	1
AHNAK	0.036	0.113	-0.382462	6.08134e-16	1.63807e-11	1
TMSB15A	0.281	0.199	0.446903	6.74712e-16	1.8174e-11	1
COL4A1	0.085	0.177	-0.478716	6.92277e-16	1.86472e-11	1
CLN8.1	0.039	0.117	-0.381687	8.79638e-16	2.36939e-11	1
HSPA8.1	0.338	0.466	-0.301728	9.37539e-16	2.52536e-11	1
REXO2.1	0.083	0.177	-0.321211	1.13169e-15	3.04832e-11	1
LARP4.1	0.061	0.147	-0.345494	1.16477e-15	3.13743e-11	1
ENAH	0.299	0.433	-0.303569	1.35296e-15	3.64432e-11	1
WWC2.1	0.064	0.151	-0.361091	1.65591e-15	4.46036e-11	1
ZFHX3.1	0.124	0.063	0.359421	1.72716e-15	4.65228e-11	1
CBS.1	0.104	0.204	-0.311251	1.88788e-15	5.0852e-11	1
USO1.1	0.133	0.236	-0.368736	2.47008e-15	6.6534e-11	1
LBH.1	0.144	0.08	0.466484	2.72787e-15	7.34779e-11	1
SERINC3	0.047	0.126	-0.352029	2.99528e-15	8.06808e-11	1
COX17.1	0.152	0.265	-0.27716	3.0923e-15	8.32943e-11	1
ELL2.1	0.056	0.138	-0.390192	3.4572e-15	9.31232e-11	1
ZFP42	0.073	0.163	-0.337509	3.67764e-15	9.90608e-11	1
ODC1.1	0.238	0.153	0.347545	4.0279e-15	1.08495e-10	1
ID3	0.292	0.21	0.438963	4.23234e-15	1.14002e-10	1
PSMD11.1	0.113	0.213	-0.300465	5.11129e-15	1.37678e-10	1
GATA6-AS1.1	0.036	0.109	-0.399305	5.55142e-15	1.49533e-10	1
WDHD1	0.072	0.16	-0.307838	5.79456e-15	1.56082e-10	1
DPYSL3	0.072	0.159	-0.320803	6.88653e-15	1.85496e-10	1
ACTR2	0.238	0.354	-0.322912	7.03267e-15	1.89432e-10	1
HNRNPDL	0.613	0.56	0.273423	7.38611e-15	1.98952e-10	1
FBLN1.1	0.194	0.12	0.407521	7.69868e-15	2.07372e-10	1
AZIN1.1	0.083	0.17	-0.387865	9.34452e-15	2.51704e-10	1
YWHAZ.1	0.448	0.572	-0.264046	1.09765e-14	2.95664e-10	1
HNRNPR	0.561	0.498	0.307197	1.1032e-14	2.97159e-10	1
KIAA1191	0.078	0.168	-0.300779	1.16897e-14	3.14874e-10	1
CDCA7L.1	0.05	0.127	-0.394319	1.17164e-14	3.15594e-10	1
RPL36A	0.665	0.618	0.264567	1.33631e-14	3.59949e-10	1
DNMT3B.1	0.035	0.106	-0.343647	1.45782e-14	3.92679e-10	1
SWAP70.1	0.046	0.121	-0.334453	2.2667e-14	6.10559e-10	1
JMJD1C	0.147	0.251	-0.316929	2.52289e-14	6.79565e-10	1
TCF4.1	0.198	0.125	0.423661	2.9811e-14	8.02988e-10	1
PLCXD1.1	0.045	0.119	-0.344934	3.66358e-14	9.86821e-10	1
ITSN1	0.195	0.307	-0.273957	3.77298e-14	1.01629e-09	1
IVNS1ABP.1	0.072	0.156	-0.348052	4.23005e-14	1.13941e-09	1
CCDC90B.1	0.074	0.16	-0.286347	5.13814e-14	1.38401e-09	1
FERMT2.1	0.082	0.167	-0.355402	5.49963e-14	1.48138e-09	1
ETF1.1	0.116	0.21	-0.330434	5.62126e-14	1.51414e-09	1
PCDH7	0.081	0.168	-0.314102	6.369e-14	1.71555e-09	1
CD2AP	0.106	0.199	-0.312413	6.62033e-14	1.78325e-09	1
PTGES3.1	0.315	0.439	-0.270945	6.8777e-14	1.85258e-09	1
SHISA5	0.066	0.146	-0.316476	8.18284e-14	2.20413e-09	1
EPB41L2.1	0.151	0.257	-0.266211	9.22966e-14	2.4861e-09	1
HSD17B4	0.084	0.171	-0.276707	9.56196e-14	2.57561e-09	1
ZFP36L2.1	0.171	0.105	0.411853	1.08888e-13	2.93301e-09	1
KIF1A.1	0.048	0.12	-0.349886	1.5605e-13	4.20337e-09	1
GFPT1	0.071	0.152	-0.29559	1.64251e-13	4.42427e-09	1
RHOC	0.069	0.15	-0.275151	1.76827e-13	4.76302e-09	1
KIAA1217.1	0.13	0.072	0.36869	1.81375e-13	4.88552e-09	1
NR6A1	0.112	0.204	-0.332263	1.93864e-13	5.22192e-09	1
GULP1	0.059	0.136	-0.272945	2.13869e-13	5.76078e-09	1
AP2M1.1	0.143	0.242	-0.297849	2.22405e-13	5.99071e-09	1
CBX5	0.507	0.436	0.297823	2.39458e-13	6.45003e-09	1
NOL7.1	0.285	0.208	0.380602	2.68915e-13	7.24349e-09	1
MRPL28.1	0.078	0.16	-0.297899	2.72056e-13	7.32811e-09	1
IQGAP1	0.161	0.264	-0.298005	2.9057e-13	7.82679e-09	1
PLSCR1.1	0.04	0.109	-0.2862	3.36956e-13	9.07625e-09	1
ZFAS1	0.646	0.592	0.27351	3.7769e-13	1.01735e-08	1
PTN	0.107	0.055	0.38794	5.19956e-13	1.40055e-08	1
RPL22L1.1	0.139	0.237	-0.27596	5.40223e-13	1.45514e-08	1
PSME4	0.07	0.149	-0.307207	5.74613e-13	1.54778e-08	1
AHCY	0.151	0.248	-0.27747	6.473e-13	1.74357e-08	1
IGF2BP3	0.18	0.286	-0.273646	7.52281e-13	2.02635e-08	1
CENPF	0.498	0.442	0.480002	9.32901e-13	2.51286e-08	1
SEMA3E	0.04	0.106	-0.343315	9.42794e-13	2.53951e-08	1
XPA.1	0.101	0.051	0.34092	1.0294e-12	2.77278e-08	1
YARS.1	0.077	0.156	-0.311801	1.04615e-12	2.81792e-08	1
AMD1	0.161	0.26	-0.279924	1.13097e-12	3.04638e-08	1
PCNP.1	0.178	0.279	-0.294409	1.17048e-12	3.1528e-08	1
KLF6	0.049	0.119	-0.335881	1.27576e-12	3.43639e-08	1
NUDT15.1	0.071	0.147	-0.320023	1.3754e-12	3.70478e-08	1
PPP1R12A	0.199	0.306	-0.25134	1.43923e-12	3.8767e-08	1
CHMP3.1	0.11	0.058	0.267221	1.78704e-12	4.81358e-08	1
CORO2A.1	0.039	0.104	-0.309231	1.90012e-12	5.11817e-08	1
EEF1B2	0.576	0.523	0.283978	2.16492e-12	5.83143e-08	1
RCC2	0.087	0.168	-0.292825	2.76704e-12	7.45329e-08	1
MSMO1.1	0.099	0.182	-0.287793	3.94812e-12	1.06347e-07	1
BUB1.1	0.062	0.133	-0.343497	4.33411e-12	1.16744e-07	1
JARID2	0.079	0.156	-0.277792	5.53457e-12	1.49079e-07	1
PYURF.1	0.162	0.101	0.339037	7.86463e-12	2.11842e-07	1
SVIP.1	0.147	0.089	0.366294	9.9844e-12	2.6894e-07	1
PTBP3	0.099	0.181	-0.263661	1.06731e-11	2.87492e-07	1
MRPL42.1	0.078	0.155	-0.25414	1.07533e-11	2.8965e-07	1
LINC00261	0.086	0.165	-0.281813	1.14927e-11	3.09567e-07	1
FGD6	0.04	0.101	-0.330479	1.19545e-11	3.22006e-07	1
MFGE8	0.049	0.115	-0.268629	1.31103e-11	3.53139e-07	1
PLEKHA5.1	0.254	0.186	0.432044	1.32715e-11	3.57481e-07	1
LYPLA1.1	0.101	0.181	-0.289148	1.36089e-11	3.66569e-07	1
TPM2.1	0.073	0.146	-0.265281	1.40265e-11	3.77819e-07	1
CAPNS1	0.06	0.129	-0.252648	1.43179e-11	3.85668e-07	1
IPO7.1	0.137	0.225	-0.295407	1.47133e-11	3.96318e-07	1
PGM1	0.056	0.123	-0.271534	1.55366e-11	4.18494e-07	1
NCOA4	0.061	0.131	-0.278263	1.79808e-11	4.8433e-07	1
FLNB.1	0.055	0.123	-0.303019	1.7982e-11	4.84362e-07	1
SOX11.1	0.251	0.177	0.353544	1.84764e-11	4.9768e-07	1
WFDC2.1	0.252	0.342	-0.429348	2.05937e-11	5.54712e-07	1
SEMA6A	0.095	0.173	-0.281415	2.45622e-11	6.61608e-07	1
MDN1.1	0.073	0.145	-0.320425	2.53387e-11	6.82524e-07	1
PCM1.1	0.362	0.288	0.313724	3.43972e-11	9.26524e-07	1
BNIP3.1	0.186	0.27	-0.440659	3.9716e-11	1.06979e-06	1
FZD7.1	0.043	0.103	-0.367156	4.32288e-11	1.16441e-06	1
LEPROTL1.1	0.06	0.127	-0.259859	4.45246e-11	1.19932e-06	1
RPSAP58.1	0.241	0.173	0.328042	5.34192e-11	1.4389e-06	1
EZH2	0.182	0.12	0.375227	5.38366e-11	1.45014e-06	1
SPTBN1	0.129	0.211	-0.281831	6.08392e-11	1.63877e-06	1
SLC2A1	0.11	0.061	0.293438	6.97097e-11	1.8777e-06	1
C5orf24.1	0.136	0.082	0.310272	7.03044e-11	1.89372e-06	1
NUCB2.1	0.202	0.139	0.37961	7.4413e-11	2.00439e-06	1
NUFIP2.1	0.139	0.223	-0.286331	7.44911e-11	2.00649e-06	1
SCD	0.24	0.335	-0.325166	7.52167e-11	2.02604e-06	1
HINT2	0.113	0.064	0.302865	8.86829e-11	2.38876e-06	1
PDCD10	0.127	0.21	-0.253119	1.00864e-10	2.71686e-06	1
CFLAR	0.053	0.116	-0.26871	1.14153e-10	3.07483e-06	1
SEPT11	0.197	0.289	-0.286694	1.15433e-10	3.10929e-06	1
ZC3HAV1	0.053	0.115	-0.282036	1.42637e-10	3.84207e-06	1
H2AFY.1	0.286	0.218	0.339624	1.43638e-10	3.86903e-06	1
MACF1	0.144	0.226	-0.311932	1.4744e-10	3.97143e-06	1
RCN1.1	0.213	0.147	0.326435	1.4912e-10	4.01671e-06	1
AK4.1	0.049	0.111	-0.285924	1.54761e-10	4.16865e-06	1
PSMC1	0.281	0.216	0.372717	1.90166e-10	5.12232e-06	1
USP9X	0.068	0.134	-0.279962	2.15981e-10	5.81765e-06	1
EPB41	0.198	0.135	0.360039	2.16494e-10	5.83148e-06	1
CLIC4.1	0.107	0.182	-0.297568	2.59548e-10	6.99118e-06	1
PCBP2.1	0.332	0.263	0.306796	2.73883e-10	7.3773e-06	1
SC5D	0.057	0.118	-0.27881	2.74338e-10	7.38956e-06	1
LDHA.1	0.34	0.444	-0.256387	2.91835e-10	7.86086e-06	1
UBE2E3.1	0.18	0.12	0.314426	3.16162e-10	8.51613e-06	1
GGH	0.149	0.095	0.304095	3.65015e-10	9.83205e-06	1
NT5DC1	0.09	0.161	-0.277904	3.85811e-10	1.03922e-05	1
ITGB1	0.305	0.241	0.369425	4.15273e-10	1.11858e-05	1
MAPRE1	0.087	0.157	-0.253376	5.67991e-10	1.52994e-05	1
PRKD3.1	0.064	0.128	-0.251236	6.121e-10	1.64875e-05	1
COX5A	0.3	0.233	0.29247	9.51942e-10	2.56415e-05	1
AFF4	0.104	0.176	-0.274861	9.94786e-10	2.67956e-05	1
ZNF770.1	0.137	0.215	-0.266087	1.31987e-09	3.5552e-05	1
LAMB1.1	0.214	0.298	-0.334181	1.55683e-09	4.19348e-05	1
MAN2A1	0.049	0.104	-0.287848	1.60929e-09	4.3348e-05	1
H3F3A	0.307	0.243	0.318536	1.69542e-09	4.56679e-05	1
ANLN.1	0.056	0.114	-0.275771	2.16402e-09	5.829e-05	1
HMGB2	0.506	0.466	0.331379	2.2128e-09	5.96039e-05	1
PPFIA1	0.089	0.156	-0.253617	2.36962e-09	6.38282e-05	1
ST13	0.511	0.475	0.263575	3.74847e-09	0.000100969	1
NOLC1.1	0.251	0.339	-0.266354	4.19211e-09	0.000112919	1
MAK16	0.059	0.115	-0.307491	4.50422e-09	0.000121326	1
IDH2.1	0.132	0.083	0.274283	5.52552e-09	0.000148835	1
PON2.1	0.113	0.069	0.324351	8.37337e-09	0.000225545	1
SMARCE1	0.445	0.401	0.308732	1.11751e-08	0.000301014	1
SLC39A10.1	0.16	0.234	-0.278872	1.18166e-08	0.000318291	1
DHCR24	0.165	0.24	-0.261859	1.36215e-08	0.000366908	1
MARCKSL1.1	0.295	0.236	0.311327	1.658e-08	0.0004466	1
AASS.1	0.053	0.105	-0.270779	1.74751e-08	0.00047071	1
CD74	0.101	0.06	0.328467	2.22797e-08	0.000600126	1
SEC31B	0.149	0.102	0.318526	3.33084e-08	0.000897194	1
BCLAF1.1	0.347	0.284	0.257519	3.66886e-08	0.000988243	1
DNAJC3	0.055	0.105	-0.290944	3.97683e-08	0.0010712	1
GATA6	0.057	0.108	-0.261962	4.88281e-08	0.00131523	1
APOE.1	0.165	0.236	-0.300111	4.96392e-08	0.00133708	1
RAB4A.1	0.104	0.064	0.282973	5.079e-08	0.00136808	1
SRSF5.1	0.381	0.337	0.321715	6.91792e-08	0.00186341	1
AURKA.1	0.09	0.148	-0.264821	7.53046e-08	0.00202841	1
PHF14.1	0.234	0.18	0.30021	8.01608e-08	0.00215921	1
CIRBP.1	0.294	0.239	0.303749	8.26311e-08	0.00222575	1
LMO4.1	0.126	0.083	0.325072	8.30791e-08	0.00223782	1
YTHDC1.1	0.379	0.324	0.274133	9.73843e-08	0.00262314	1
C19orf43	0.149	0.103	0.300988	1.50334e-07	0.0040494	1
SUMO3	0.152	0.105	0.273734	1.81843e-07	0.00489811	1
NEAT1	0.147	0.21	-0.401861	1.82735e-07	0.00492214	1
TMEM237	0.126	0.084	0.293323	2.13664e-07	0.00575526	1
TCEAL4.1	0.385	0.34	0.260863	5.54208e-07	0.0149281	1
EHMT2.1	0.145	0.101	0.256115	6.80495e-07	0.0183298	1
STT3B	0.139	0.096	0.276327	9.74524e-07	0.0262498	1
FAM213A.1	0.325	0.278	0.285256	1.00402e-06	0.0270442	1
PHF6	0.201	0.153	0.263819	1.07094e-06	0.0288468	1
LAMA1.1	0.213	0.163	0.277694	1.41135e-06	0.0380161	1
GPC3.1	0.211	0.274	-0.266953	1.55981e-06	0.0420151	1
GOLIM4.1	0.194	0.147	0.275886	1.70046e-06	0.0458036	1
ANKRD36.1	0.117	0.079	0.257618	1.84553e-06	0.0497111	1
GLTSCR2.1	0.153	0.112	0.296373	2.37463e-06	0.0639631	1
SMAP1	0.152	0.111	0.278392	4.3171e-06	0.116286	1
ID2.1	0.246	0.201	0.332306	4.37499e-06	0.117845	1
CKB.1	0.396	0.432	-0.404789	4.45312e-06	0.119949	1
PAFAH1B3	0.191	0.149	0.291847	6.43919e-06	0.173446	1
TMEM183A	0.118	0.081	0.258193	6.50538e-06	0.175229	1
TTR.1	0.246	0.179	-0.289318	7.12505e-06	0.19192	1
EIF3J	0.229	0.186	0.27731	8.10701e-06	0.21837	1
ATP1B1.1	0.127	0.09	0.252961	9.37778e-06	0.2526	1
H2AFV	0.234	0.191	0.273861	1.36645e-05	0.368068	1
LARP7	0.327	0.288	0.250354	3.2887e-05	0.885845	1
FAM204A	0.176	0.137	0.278342	3.46841e-05	0.934251	1
PSME1	0.211	0.177	0.342664	4.51884e-05	1	1
PDCD5	0.288	0.253	0.261031	5.17029e-05	1	1
CFDP1.1	0.338	0.307	0.277887	8.50241e-05	1	1
FAM133B.1	0.171	0.135	0.259068	0.000104588	1	1
VTI1B.1	0.15	0.119	0.254825	0.000327539	1	1
CLTA	0.263	0.231	0.261325	0.000337233	1	1
NME1-NME2	0.189	0.158	0.260705	0.000449614	1	1
LBR	0.153	0.123	0.252037	0.000710942	1	1
B2M.1	0.215	0.189	0.276316	0.00135024	1	1
CETN2	0.161	0.134	0.28902	0.00137077	1	1
ARL6IP5	0.151	0.125	0.254513	0.00240196	1	1
CTSV.2	0.809	0.307	1.53067	0	0	2
S100A13.1	0.743	0.27	1.52136	0	0	2
PTPN13.2	0.799	0.265	1.24726	0	0	2
RP11-511B23.1.2	0.609	0.176	1.2946	2.30139e-274	6.19902e-270	2
CKB.2	0.816	0.39	1.01431	5.72427e-241	1.54189e-236	2
GPC3.2	0.625	0.232	1.07897	5.12036e-210	1.37922e-205	2
KRT19	0.781	0.4	0.973215	1.18672e-198	3.19655e-194	2
TMSB10	0.97	0.922	0.618357	2.32747e-186	6.26927e-182	2
S100A16.1	0.505	0.167	1.1101	1.70342e-181	4.58833e-177	2
HLA-B.2	0.477	0.148	1.02002	5.99557e-176	1.61497e-171	2
NQO1.2	0.431	0.127	1.03334	5.69597e-166	1.53427e-161	2
S100A14.1	0.36	0.089	1.08002	5.68176e-165	1.53044e-160	2
GATA3	0.288	0.058	0.911114	3.59126e-161	9.67343e-157	2
TDRD7	0.24	0.043	0.855608	2.6416e-152	7.11541e-148	2
PCP4	0.144	0.013	0.778577	7.1414e-152	1.92361e-147	2
RP11-366M4.3.1	0.411	0.123	0.983152	5.53087e-151	1.48979e-146	2
FTL	0.939	0.858	0.558835	2.07443e-142	5.58769e-138	2
RPL3	0.87	0.959	-0.558095	6.15222e-134	1.65716e-129	2
NPY	0.111	0.008	0.593509	1.21303e-133	3.26743e-129	2
RGS2	0.267	0.062	0.880039	4.27028e-129	1.15024e-124	2
RHOBTB3.2	0.685	0.341	0.713174	3.26842e-124	8.80383e-120	2
RPLP0	0.812	0.924	-0.603067	1.22006e-122	3.28636e-118	2
L1TD1.2	0.15	0.492	-1.48757	3.48919e-116	9.39849e-112	2
RPS6	0.921	0.973	-0.444031	4.26366e-116	1.14846e-111	2
CER1.2	0.016	0.36	-3.13673	2.31909e-114	6.24669e-110	2
MCC.2	0.281	0.075	0.799394	1.22864e-111	3.30945e-107	2
LINC00458.2	0.037	0.375	-1.87559	2.42357e-110	6.52814e-106	2
RPL13A	0.862	0.954	-0.494533	2.54493e-110	6.85501e-106	2
CYP1B1	0.192	0.037	0.769943	1.44765e-109	3.89939e-105	2
MARCKS	0.535	0.25	0.865263	3.2916e-109	8.86626e-105	2
PCDH7.1	0.384	0.137	0.822197	1.22858e-103	3.3093e-99	2
SMAGP	0.216	0.049	0.703288	1.70223e-103	4.58513e-99	2
CRABP2.1	0.511	0.242	0.822313	8.49028e-103	2.28694e-98	2
S100A6.1	0.296	0.093	1.00965	1.13801e-100	3.06533e-96	2
EPSTI1.2	0.45	0.184	0.754068	3.1719e-99	8.54384e-95	2
EEF1A1	0.852	0.939	-0.47032	3.71417e-97	1.00045e-92	2
COL4A1.1	0.385	0.146	0.838465	6.55728e-97	1.76627e-92	2
RPL10.1	0.61	0.797	-0.662876	2.6969e-91	7.26438e-87	2
RPS27.1	0.799	0.916	-0.518972	9.15802e-90	2.4668e-85	2
FZD5.2	0.51	0.236	0.637985	2.99598e-85	8.06996e-81	2
MYL6.2	0.863	0.755	0.46043	1.18195e-84	3.18371e-80	2
CALD1.2	0.744	0.546	0.639531	1.34605e-83	3.62571e-79	2
ANXA2.2	0.627	0.394	0.690741	2.36445e-83	6.36888e-79	2
TPM1	0.644	0.401	0.690682	1.69966e-82	4.5782e-78	2
ESRG.2	0.005	0.269	-1.49729	9.95321e-82	2.681e-77	2
RPS5.1	0.582	0.767	-0.642613	1.81537e-81	4.88989e-77	2
RP11-145M9.4	0.124	0.021	0.54058	1.39902e-80	3.7684e-76	2
CNTNAP2.2	0.063	0.342	-1.28346	8.56521e-80	2.30713e-75	2
LAMB1.2	0.513	0.267	0.771283	2.72077e-79	7.32866e-75	2
RPS16	0.74	0.883	-0.518194	2.40041e-78	6.46574e-74	2
NPM1	0.797	0.915	-0.437356	5.25431e-77	1.4153e-72	2
LEFTY2.2	0.012	0.263	-2.30258	3.16862e-76	8.53499e-72	2
IFITM1.2	0.011	0.259	-1.33436	6.51352e-75	1.75448e-70	2
TDGF1.2	0.05	0.314	-1.11455	4.16166e-74	1.12098e-69	2
RPL4	0.737	0.873	-0.466401	2.0338e-73	5.47824e-69	2
RPL12	0.781	0.903	-0.447176	3.74379e-73	1.00843e-68	2
GNB2L1	0.682	0.835	-0.493761	1.33691e-72	3.60109e-68	2
TTR.2	0.386	0.166	0.720467	2.76309e-72	7.44267e-68	2
RPS3	0.766	0.891	-0.482203	6.49209e-72	1.74871e-67	2
EXPH5.1	0.178	0.046	0.679098	6.63747e-72	1.78787e-67	2
LDHA.2	0.208	0.457	-1.08008	3.16432e-71	8.5234e-67	2
VWA5A	0.149	0.034	0.554882	1.35087e-69	3.6387e-65	2
MAF	0.162	0.04	0.609587	8.00441e-69	2.15607e-64	2
RPS18	0.867	0.945	-0.413863	9.19731e-69	2.47739e-64	2
NEAT1.1	0.393	0.185	0.961556	1.75241e-67	4.72028e-63	2
RPL15	0.734	0.86	-0.449716	1.90558e-65	5.13286e-61	2
HSP90AB1	0.887	0.954	-0.361421	4.10328e-65	1.10526e-60	2
LGI2	0.199	0.059	0.609464	9.11554e-65	2.45536e-60	2
FRZB.2	0.241	0.083	0.62215	1.33578e-64	3.59806e-60	2
CITED2	0.201	0.062	0.643224	3.48494e-63	9.38703e-59	2
APOA2.1	0.401	0.192	0.6889	3.76131e-63	1.01315e-58	2
RPS3A	0.786	0.898	-0.398809	1.15137e-62	3.10133e-58	2
TTN.2	0.344	0.146	0.627093	3.4084e-62	9.18086e-58	2
GSTA2.1	0.153	0.04	0.576302	4.88945e-61	1.31702e-56	2
RPL7.1	0.735	0.877	-0.417651	1.73962e-60	4.68585e-56	2
LYPD6B	0.14	0.035	0.568837	1.18281e-58	3.18601e-54	2
PDCD4	0.213	0.073	0.584086	2.06321e-57	5.55746e-53	2
RPS29	0.8	0.896	-0.393255	1.50237e-56	4.04678e-52	2
DAG1	0.228	0.083	0.661621	4.02041e-56	1.08294e-51	2
LY6E	0.265	0.106	0.689217	4.97498e-56	1.34006e-51	2
RPSA	0.712	0.832	-0.4303	3.86796e-55	1.04187e-50	2
RPLP1.1	0.893	0.95	-0.384297	2.3561e-54	6.34639e-50	2
RPS8.1	0.866	0.942	-0.334144	2.64956e-54	7.13685e-50	2
PKDCC	0.109	0.024	0.490113	6.25599e-54	1.68511e-49	2
RPS13	0.706	0.832	-0.43054	7.4965e-54	2.01926e-49	2
GNB4	0.149	0.042	0.57616	1.41878e-53	3.82163e-49	2
SHISA2	0.184	0.059	0.545973	2.31729e-53	6.24185e-49	2
TOMM20.2	0.174	0.405	-0.755879	2.34262e-52	6.31009e-48	2
LINC00261.1	0.315	0.141	0.546069	1.77621e-51	4.78441e-47	2
NT5DC1.1	0.303	0.139	0.629166	5.12981e-50	1.38177e-45	2
DPPA4.2	0.112	0.321	-0.975974	5.15419e-50	1.38833e-45	2
NDNL2	0.143	0.041	0.477014	7.15303e-50	1.92674e-45	2
SLC7A7	0.117	0.029	0.471547	8.25724e-50	2.22417e-45	2
BASP1.1	0.319	0.15	0.620856	1.72764e-49	4.65356e-45	2
HSP90AA1	0.901	0.857	0.30611	1.81239e-49	4.88186e-45	2
NRP2.1	0.257	0.109	0.705801	2.94076e-49	7.92123e-45	2
RPL11	0.831	0.912	-0.324255	9.98776e-48	2.6903e-43	2
RPS15A	0.711	0.825	-0.402575	2.40359e-47	6.47431e-43	2
MIR302B.2	0.451	0.579	-0.909376	4.97018e-47	1.33877e-42	2
MT-RNR1	0.467	0.664	-0.587285	6.45154e-47	1.73779e-42	2
RPL26	0.659	0.799	-0.421699	7.30105e-47	1.96661e-42	2
IER5	0.107	0.026	0.440736	2.33391e-46	6.28663e-42	2
ANKRD1.2	0.224	0.085	0.291835	2.57054e-46	6.92402e-42	2
CCDC34	0.375	0.199	0.583901	2.85734e-46	7.69654e-42	2
RPS12	0.81	0.902	-0.367738	3.46799e-46	9.34138e-42	2
PMAIP1.2	0.046	0.227	-0.992234	1.16374e-45	3.13464e-41	2
RPS23	0.797	0.888	-0.364539	1.67252e-45	4.50511e-41	2
RP11-771K4.1	0.117	0.031	0.477623	3.76136e-45	1.01316e-40	2
NAP1L1.2	0.679	0.807	-0.449081	4.70467e-45	1.26725e-40	2
GLUL	0.345	0.178	0.612648	5.75477e-45	1.55011e-40	2
CDKN1A	0.127	0.036	0.615565	1.04137e-44	2.80504e-40	2
LIFR	0.18	0.065	0.610906	3.22449e-44	8.68548e-40	2
NEU1	0.234	0.098	0.54308	4.4796e-44	1.20663e-39	2
AMOT	0.163	0.055	0.502257	8.07022e-44	2.1738e-39	2
RPS25	0.702	0.816	-0.381906	5.57944e-43	1.50288e-38	2
RPL6.2	0.804	0.893	-0.32427	1.13729e-42	3.06339e-38	2
RPL21.2	0.803	0.888	-0.361331	2.10452e-42	5.66873e-38	2
ID1.1	0.351	0.181	0.543492	2.66555e-42	7.17992e-38	2
RPL14	0.734	0.848	-0.348413	1.4076e-41	3.79151e-37	2
LEFTY1.2	0	0.144	-1.07586	5.20998e-41	1.40336e-36	2
RPL10A	0.721	0.835	-0.339032	6.17746e-41	1.66396e-36	2
TERF1.2	0.147	0.325	-1.03704	2.29871e-40	6.1918e-36	2
CST1.1	0.308	0.15	0.469869	2.35346e-40	6.33929e-36	2
BNIP3.2	0.099	0.278	-0.940906	2.61444e-40	7.04225e-36	2
SCD.1	0.485	0.31	0.570032	3.82166e-40	1.0294e-35	2
SERPINH1	0.439	0.263	0.513661	5.45419e-40	1.46914e-35	2
LGR4	0.151	0.052	0.494177	9.92691e-40	2.67391e-35	2
SKIL.2	0.054	0.225	-0.737753	1.62292e-39	4.3715e-35	2
TPM3.1	0.861	0.821	0.292721	2.43323e-39	6.55414e-35	2
APOE.2	0.386	0.213	0.462124	7.41345e-39	1.99689e-34	2
ATP11C	0.193	0.078	0.558695	8.03833e-39	2.1652e-34	2
PDIA3	0.364	0.54	-0.566572	1.14703e-38	3.08964e-34	2
RPS7	0.746	0.855	-0.335768	2.03443e-38	5.47995e-34	2
HSPD1.1	0.687	0.807	-0.378765	2.2666e-38	6.10532e-34	2
BMP2.2	0.248	0.111	0.429066	2.64257e-38	7.11804e-34	2
BMP4	0.112	0.032	0.382998	5.12589e-38	1.38071e-33	2
TMEM141	0.332	0.178	0.522296	8.54613e-38	2.30199e-33	2
LAMA1.2	0.305	0.154	0.479235	2.29829e-37	6.19067e-33	2
RPL5.1	0.723	0.833	-0.328548	2.37012e-37	6.38417e-33	2
MYBL2	0.112	0.033	0.402403	2.63746e-37	7.10425e-33	2
RHOC.1	0.266	0.13	0.524549	3.97135e-37	1.06972e-32	2
ACTG1.1	0.788	0.875	-0.317275	5.54668e-37	1.49405e-32	2
EIF4EBP2	0.262	0.127	0.542962	1.52404e-36	4.10516e-32	2
HIST1H4C.1	0.437	0.595	-0.658805	2.23468e-36	6.01933e-32	2
RPL31	0.836	0.925	-0.287634	4.32296e-36	1.16443e-31	2
PPAP2B	0.179	0.071	0.476193	5.037e-36	1.35677e-31	2
SLC9A3R1	0.223	0.1	0.469049	9.08647e-36	2.44753e-31	2
RPL18A	0.619	0.745	-0.386815	1.27129e-35	3.42434e-31	2
IMPDH2.1	0.125	0.297	-0.648098	1.6064e-35	4.327e-31	2
EIF3E	0.277	0.462	-0.515408	1.64994e-35	4.44427e-31	2
SLC39A10.2	0.079	0.242	-0.697659	5.0413e-35	1.35793e-30	2
RP11-1144P22.1.2	0.001	0.126	-0.728564	5.13096e-35	1.38208e-30	2
ENO1.1	0.634	0.755	-0.40893	5.23029e-35	1.40883e-30	2
RPL19	0.775	0.875	-0.295544	6.90171e-35	1.85904e-30	2
FLRT3.1	0.297	0.152	0.453579	9.84843e-35	2.65277e-30	2
CYP26A1.2	0.01	0.141	-0.906705	1.0246e-34	2.75986e-30	2
ID3.1	0.356	0.204	0.518053	1.34589e-34	3.6253e-30	2
MIR205HG	0.161	0.063	0.468694	8.31334e-34	2.23928e-29	2
KTN1.1	0.591	0.431	0.438006	1.07236e-33	2.88851e-29	2
PGK1.2	0.257	0.422	-0.640743	1.98294e-33	5.34126e-29	2
CDCA7L.2	0.007	0.131	-0.685518	3.39942e-33	9.15668e-29	2
RPL17.2	0.454	0.608	-0.44153	8.80724e-33	2.37232e-28	2
MT-ND4L.1	0.301	0.465	-0.638873	9.51268e-33	2.56233e-28	2
NEK2	0.136	0.049	0.44282	1.28816e-32	3.46979e-28	2
NAA38	0.329	0.192	0.567004	1.33523e-32	3.59656e-28	2
BEX1	0.412	0.258	0.484918	1.97923e-32	5.33126e-28	2
POLR3G.2	0.009	0.131	-0.700888	2.85151e-32	7.68084e-28	2
RPL32	0.813	0.901	-0.276107	3.43889e-32	9.26298e-28	2
AHNAK.1	0.209	0.094	0.508376	5.01499e-32	1.35084e-27	2
MIF.2	0.167	0.333	-0.635453	5.3925e-32	1.45252e-27	2
TUBA1C.1	0.577	0.447	0.46459	1.45052e-31	3.90711e-27	2
ADD3.1	0.417	0.263	0.481106	1.58385e-31	4.26625e-27	2
EIF4B	0.3	0.478	-0.496149	1.65452e-31	4.45661e-27	2
RPS4X	0.738	0.833	-0.306959	3.26798e-31	8.80263e-27	2
RBM47	0.206	0.094	0.464832	3.99183e-31	1.07524e-26	2
NACA	0.62	0.751	-0.341916	5.28399e-31	1.42329e-26	2
POLR2L	0.507	0.366	0.45297	7.37649e-31	1.98693e-26	2
COLEC12.1	0.243	0.119	0.413025	7.95919e-31	2.14389e-26	2
RPL23A.1	0.659	0.766	-0.340612	9.70167e-31	2.61324e-26	2
RP11-267L5.1.2	0	0.108	-0.657883	2.63266e-30	7.09132e-26	2
RPS28	0.832	0.909	-0.271444	3.83199e-30	1.03219e-25	2
MARCKSL1.2	0.382	0.228	0.411698	4.52475e-30	1.21879e-25	2
FAM84B	0.134	0.05	0.428699	4.71743e-30	1.27069e-25	2
LINC00678.2	0	0.104	-0.60755	5.07282e-29	1.36641e-24	2
NODAL.2	0.001	0.105	-0.638258	7.18101e-29	1.93428e-24	2
RPL41.2	0.708	0.816	-0.339575	1.29602e-28	3.49097e-24	2
CXCR4.2	0.024	0.142	-0.877423	1.49119e-28	4.01666e-24	2
DHCR24.1	0.359	0.22	0.511324	1.89243e-28	5.09744e-24	2
RABL6.1	0.209	0.101	0.479733	3.78601e-28	1.0198e-23	2
RPL13.2	0.739	0.774	-0.383606	4.30106e-28	1.15853e-23	2
SC5D.1	0.21	0.103	0.49373	5.18718e-28	1.39722e-23	2
EPS8L2	0.124	0.046	0.456199	5.7651e-28	1.55289e-23	2
MTHFD2.2	0.071	0.208	-0.584699	7.73599e-28	2.08377e-23	2
RP11-426L16.8.2	0.182	0.318	-0.866771	9.16422e-28	2.46847e-23	2
USP44.2	0.014	0.124	-0.609827	1.34873e-27	3.63293e-23	2
SERF2	0.701	0.669	0.347537	1.52234e-27	4.10058e-23	2
EEF2.1	0.481	0.636	-0.402326	1.56211e-27	4.20771e-23	2
RPL27A	0.807	0.897	-0.257957	4.22167e-27	1.13715e-22	2
BTF3	0.462	0.606	-0.384163	4.677e-27	1.2598e-22	2
FGB.1	0.005	0.105	-1.17312	5.87936e-27	1.58366e-22	2
ATPIF1	0.547	0.436	0.457124	8.64026e-27	2.32734e-22	2
SLC26A2	0.11	0.039	0.332755	1.01268e-26	2.72777e-22	2
ODC1.2	0.275	0.15	0.399967	1.18299e-26	3.18649e-22	2
MICAL1	0.116	0.043	0.430877	1.74208e-26	4.69247e-22	2
CAPNS1.1	0.222	0.113	0.413597	1.9316e-26	5.20296e-22	2
TUBB2B.2	0.252	0.402	-0.544701	2.91719e-26	7.85775e-22	2
ATP2B1.1	0.373	0.235	0.420596	4.08422e-26	1.10013e-21	2
COL4A6	0.137	0.056	0.430245	4.23536e-26	1.14084e-21	2
RPL7A	0.732	0.83	-0.288677	7.09222e-26	1.91036e-21	2
STC1.2	0.029	0.141	-0.807604	8.47715e-26	2.28341e-21	2
FOXA2	0.214	0.109	0.433939	1.36257e-25	3.67021e-21	2
BAMBI	0.103	0.036	0.373505	1.82051e-25	4.90372e-21	2
NT5C2.2	0.222	0.115	0.451135	2.14082e-25	5.7665e-21	2
CASK	0.19	0.094	0.490656	5.45543e-25	1.46947e-20	2
RPS20	0.766	0.853	-0.285223	1.28864e-24	3.47109e-20	2
RPL22.1	0.642	0.74	-0.303135	1.50279e-24	4.04791e-20	2
GSTP1	0.783	0.753	0.265155	4.33912e-24	1.16879e-19	2
GNB2	0.147	0.064	0.362622	4.38176e-24	1.18027e-19	2
CBR1.2	0.05	0.165	-0.582297	4.86086e-24	1.30932e-19	2
RPS11	0.764	0.847	-0.25304	6.34874e-24	1.7101e-19	2
FAM60A.2	0.299	0.448	-0.437296	7.43122e-24	2.00167e-19	2
DSC2	0.178	0.085	0.403072	9.02333e-24	2.43052e-19	2
GNAS	0.597	0.479	0.364609	9.42778e-24	2.53947e-19	2
CCND1.1	0.045	0.16	-0.486301	9.53025e-24	2.56707e-19	2
RAD23B	0.252	0.14	0.425612	1.1507e-23	3.09954e-19	2
CCND2.1	0.056	0.172	-0.577656	1.24345e-23	3.34935e-19	2
SMAD9.1	0.104	0.039	0.355244	1.37488e-23	3.70338e-19	2
TLE1	0.137	0.059	0.388532	1.54833e-23	4.17057e-19	2
ACLY	0.229	0.123	0.402473	1.72805e-23	4.65468e-19	2
ID2.2	0.318	0.194	0.419717	1.86165e-23	5.01453e-19	2
HNRNPAB	0.278	0.165	0.45915	1.94565e-23	5.24081e-19	2
DNAJC15	0.44	0.319	0.450118	3.92479e-23	1.05718e-18	2
ARL6IP1	0.484	0.362	0.412428	4.31964e-23	1.16354e-18	2
DIAPH3	0.211	0.111	0.416883	1.15403e-22	3.10849e-18	2
TOX3	0.103	0.039	0.312767	1.26321e-22	3.40258e-18	2
MGST2.2	0.06	0.17	-0.663577	1.33013e-22	3.58284e-18	2
TRIM24	0.137	0.275	-0.427412	1.46017e-22	3.93311e-18	2
ISG15.2	0.213	0.114	0.375293	2.59508e-22	6.99012e-18	2
APOC1.1	0.426	0.292	0.36079	3.10727e-22	8.36975e-18	2
HES1.2	0.015	0.107	-0.535452	3.2604e-22	8.78222e-18	2
SSBP3	0.222	0.12	0.394483	3.84059e-22	1.0345e-17	2
ALDOA.1	0.297	0.431	-0.44297	4.75413e-22	1.28057e-17	2
PKM.2	0.353	0.485	-0.476602	5.82733e-22	1.56965e-17	2
HIF1A	0.339	0.217	0.405132	8.68594e-22	2.33964e-17	2
HIST1H1D	0.114	0.24	-0.585628	9.06812e-22	2.44259e-17	2
PAICS.2	0.234	0.373	-0.435779	1.24834e-21	3.36254e-17	2
GTF2A2.1	0.356	0.238	0.418552	1.40791e-21	3.79234e-17	2
GABRB3.2	0.035	0.134	-0.521221	2.30506e-21	6.20892e-17	2
ACAT2	0.301	0.187	0.401785	3.23967e-21	8.72637e-17	2
COL4A2.1	0.204	0.109	0.370517	7.53746e-21	2.03029e-16	2
KRT8.2	0.605	0.475	0.281513	9.22393e-21	2.48456e-16	2
CGN	0.146	0.069	0.439193	1.25687e-20	3.38551e-16	2
P4HA1	0.036	0.132	-0.514952	1.42422e-20	3.83627e-16	2
RTN4	0.412	0.291	0.394022	1.69392e-20	4.56273e-16	2
TCEB2	0.583	0.492	0.346791	2.66175e-20	7.16969e-16	2
IFITM3.2	0.268	0.387	-0.532824	2.87414e-20	7.74178e-16	2
RAF1	0.148	0.071	0.380983	3.04262e-20	8.19559e-16	2
DANCR	0.166	0.288	-0.468714	3.35871e-20	9.04703e-16	2
MAN2A1.1	0.177	0.091	0.407936	3.37229e-20	9.08359e-16	2
VIM.2	0.076	0.188	-0.485905	5.59599e-20	1.50733e-15	2
DYNLL2	0.222	0.125	0.402103	6.019e-20	1.62128e-15	2
RCN2.1	0.244	0.14	0.34894	6.27869e-20	1.69123e-15	2
GRSF1	0.19	0.102	0.424176	7.25875e-20	1.95522e-15	2
SLC25A6	0.401	0.538	-0.32533	8.51046e-20	2.29238e-15	2
SERPINE2.2	0.08	0.186	-0.615346	9.24575e-20	2.49044e-15	2
SRSF3	0.403	0.532	-0.35625	9.38197e-20	2.52713e-15	2
MSMO1.2	0.269	0.164	0.397773	1.05632e-19	2.84529e-15	2
GJA1.2	0.329	0.453	-0.444879	1.17568e-19	3.16682e-15	2
CERS6	0.167	0.084	0.362804	1.33741e-19	3.60244e-15	2
DYNLT3.1	0.125	0.056	0.314305	1.54753e-19	4.16844e-15	2
CFDP1.2	0.19	0.322	-0.381615	1.56871e-19	4.22548e-15	2
SNHG5.1	0.508	0.616	-0.346141	5.53371e-19	1.49056e-14	2
TNC	0.103	0.043	0.320627	1.00352e-18	2.70309e-14	2
TKT.2	0.207	0.33	-0.42773	1.02337e-18	2.75656e-14	2
ATP5E	0.645	0.575	0.286445	1.19404e-18	3.21627e-14	2
RPS27L	0.403	0.291	0.426415	1.26744e-18	3.41397e-14	2
DCP1A	0.124	0.056	0.265317	1.63777e-18	4.4115e-14	2
CD9.2	0.033	0.12	-0.448668	1.75179e-18	4.71861e-14	2
COL4A5	0.114	0.05	0.320527	1.88331e-18	5.07288e-14	2
CMBL	0.115	0.051	0.274899	2.29507e-18	6.18201e-14	2
CAMLG	0.072	0.173	-0.472558	2.60586e-18	7.01914e-14	2
GNAI2	0.167	0.087	0.382466	2.82945e-18	7.62139e-14	2
CD276	0.143	0.07	0.390832	4.59923e-18	1.23885e-13	2
ITM2C.2	0.173	0.292	-0.430588	5.38283e-18	1.44992e-13	2
B4GALT1.1	0.135	0.065	0.39314	7.39224e-18	1.99117e-13	2
RSL1D1	0.384	0.516	-0.307758	9.16486e-18	2.46865e-13	2
ZNF611	0.171	0.091	0.347394	1.13882e-17	3.06752e-13	2
TUBA1A	0.451	0.344	0.379965	1.50097e-17	4.043e-13	2
TRIM71.1	0.288	0.184	0.367685	1.91062e-17	5.14645e-13	2
RYK	0.138	0.068	0.344567	2.01659e-17	5.43189e-13	2
UGP2.2	0.141	0.25	-0.476048	2.21865e-17	5.97614e-13	2
MATR3	0.542	0.656	-0.251966	3.44972e-17	9.29216e-13	2
PSAT1.2	0.078	0.176	-0.490039	3.54786e-17	9.5565e-13	2
LIN28A.1	0.514	0.396	0.33053	3.71821e-17	1.00154e-12	2
TSPAN13.1	0.131	0.063	0.314014	3.98638e-17	1.07377e-12	2
PVRL2	0.125	0.059	0.347626	4.37509e-17	1.17847e-12	2
CSPP1	0.23	0.137	0.345536	4.90551e-17	1.32135e-12	2
FOXM1	0.112	0.051	0.337055	8.55009e-17	2.30305e-12	2
PPP3CA	0.131	0.064	0.338018	9.43924e-17	2.54255e-12	2
SEPT9	0.173	0.094	0.367316	1.03899e-16	2.79864e-12	2
SRSF9	0.2	0.114	0.345922	1.07913e-16	2.90675e-12	2
GLRX5	0.152	0.08	0.393824	1.11952e-16	3.01553e-12	2
DIAPH1	0.172	0.094	0.411572	1.12736e-16	3.03667e-12	2
HMGCS1.1	0.321	0.215	0.3735	1.19298e-16	3.21341e-12	2
GXYLT1	0.136	0.068	0.368092	1.33496e-16	3.59584e-12	2
DIAPH2	0.027	0.105	-0.398566	1.38945e-16	3.74261e-12	2
VCL.2	0.131	0.241	-0.405931	1.48459e-16	3.9989e-12	2
CAMK2D.1	0.162	0.086	0.314572	1.56171e-16	4.20662e-12	2
ROMO1	0.526	0.434	0.322894	1.71398e-16	4.61679e-12	2
RSL24D1	0.192	0.308	-0.359656	1.93591e-16	5.21456e-12	2
RAC1	0.289	0.188	0.3299	2.29301e-16	6.17645e-12	2
MYO10	0.083	0.18	-0.40661	2.43879e-16	6.56914e-12	2
MFGE8.1	0.18	0.102	0.428003	2.72971e-16	7.35276e-12	2
STX3.1	0.161	0.086	0.329617	2.76797e-16	7.4558e-12	2
EIF1	0.518	0.624	-0.274663	2.87904e-16	7.75498e-12	2
NDUFB2	0.474	0.375	0.331777	3.24574e-16	8.74274e-12	2
H1F0	0.077	0.172	-0.448912	3.31552e-16	8.93067e-12	2
ITGB1.1	0.147	0.258	-0.356513	3.57462e-16	9.62859e-12	2
SLC7A2	0.124	0.06	0.311796	3.80583e-16	1.02514e-11	2
TYMS	0.146	0.076	0.374302	4.30189e-16	1.15876e-11	2
LPHN2	0.11	0.051	0.297261	4.32212e-16	1.1642e-11	2
CSNK2A1	0.216	0.336	-0.351116	4.37879e-16	1.17947e-11	2
LMAN1.1	0.205	0.321	-0.358638	5.99214e-16	1.61404e-11	2
ANP32E	0.238	0.355	-0.380809	1.05508e-15	2.84195e-11	2
PCBD1	0.214	0.129	0.335019	1.2167e-15	3.27729e-11	2
RRBP1.2	0.319	0.415	-0.563944	1.62298e-15	4.37165e-11	2
PXDN.1	0.294	0.196	0.373001	2.14512e-15	5.77808e-11	2
TNNT1.2	0.258	0.166	0.350675	2.52671e-15	6.80595e-11	2
CAPN2.1	0.114	0.055	0.337895	5.36576e-15	1.44532e-10	2
LAMP1	0.143	0.075	0.320503	5.47934e-15	1.47592e-10	2
KPNB1	0.557	0.462	0.281406	6.18289e-15	1.66542e-10	2
JUP	0.114	0.056	0.302836	6.52256e-15	1.75692e-10	2
MDM4	0.168	0.095	0.401492	7.62671e-15	2.05433e-10	2
YBX3	0.202	0.124	0.403214	9.88372e-15	2.66228e-10	2
SERPINB9.2	0.091	0.18	-0.535643	1.07059e-14	2.88374e-10	2
PET100	0.271	0.181	0.374186	1.09301e-14	2.94413e-10	2
NDUFS6	0.402	0.301	0.327217	1.2219e-14	3.2913e-10	2
RSPRY1	0.157	0.086	0.280917	1.49735e-14	4.03327e-10	2
ENTPD4	0.145	0.079	0.363613	2.02215e-14	5.44686e-10	2
MT-ND5.1	0.59	0.667	-0.301805	2.04454e-14	5.50718e-10	2
IPO7.2	0.125	0.226	-0.357107	2.05518e-14	5.53582e-10	2
MAP1B.1	0.25	0.363	-0.348637	2.12169e-14	5.71499e-10	2
RPL28	0.367	0.467	-0.319522	2.18766e-14	5.89267e-10	2
CTSC	0.206	0.312	-0.336516	2.5288e-14	6.81158e-10	2
HNRNPL	0.179	0.103	0.306942	2.74461e-14	7.39289e-10	2
UQCRQ	0.462	0.37	0.310016	2.91548e-14	7.85313e-10	2
SLC25A5.1	0.321	0.43	-0.319789	3.03253e-14	8.16842e-10	2
BCR	0.103	0.049	0.274034	3.42406e-14	9.22304e-10	2
MKLN1	0.142	0.076	0.300562	3.46263e-14	9.32694e-10	2
TRIM28	0.139	0.074	0.274123	3.63208e-14	9.78337e-10	2
NEXN	0.137	0.073	0.255862	3.91974e-14	1.05582e-09	2
UTRN.1	0.288	0.196	0.386229	4.4674e-14	1.20334e-09	2
LAMTOR4	0.349	0.257	0.349865	4.69857e-14	1.26561e-09	2
TARS.2	0.199	0.302	-0.352921	4.92707e-14	1.32716e-09	2
MVD	0.122	0.062	0.33246	5.84141e-14	1.57344e-09	2
QSOX1	0.106	0.052	0.338582	5.92973e-14	1.59723e-09	2
USMG5.1	0.544	0.467	0.299231	6.32171e-14	1.70281e-09	2
POLR1D	0.13	0.23	-0.302981	6.6681e-14	1.79612e-09	2
FARP1	0.179	0.105	0.32858	6.88231e-14	1.85382e-09	2
SAMHD1	0.101	0.048	0.300423	6.89682e-14	1.85773e-09	2
SF3B1	0.304	0.415	-0.317298	6.93033e-14	1.86675e-09	2
SHC1	0.155	0.087	0.311535	8.37633e-14	2.25625e-09	2
ZNF770.2	0.122	0.216	-0.379977	8.53067e-14	2.29782e-09	2
EIF3L	0.313	0.42	-0.311813	8.69033e-14	2.34083e-09	2
DDX21.2	0.288	0.396	-0.328785	9.67692e-14	2.60658e-09	2
EIF3H	0.297	0.406	-0.306572	9.79662e-14	2.63882e-09	2
PITX2	0.186	0.112	0.361054	1.09064e-13	2.93774e-09	2
ATP5L	0.617	0.562	0.281322	1.44013e-13	3.87914e-09	2
TAGLN2.2	0.172	0.102	0.356089	1.63396e-13	4.40124e-09	2
SPA17	0.125	0.066	0.292619	1.78518e-13	4.80857e-09	2
LSM3	0.378	0.282	0.292281	1.94522e-13	5.23964e-09	2
SKP2	0.149	0.085	0.360298	1.96691e-13	5.29807e-09	2
PTP4A1	0.173	0.102	0.376163	2.0015e-13	5.39125e-09	2
ALDH3A2.2	0.088	0.173	-0.367819	2.3384e-13	6.29871e-09	2
NAGK	0.139	0.077	0.298717	4.10098e-13	1.10464e-08	2
ALDH2	0.102	0.05	0.302686	4.15507e-13	1.11921e-08	2
KHSRP	0.135	0.073	0.317324	4.81486e-13	1.29693e-08	2
PTMS	0.141	0.078	0.291578	5.44132e-13	1.46567e-08	2
APOA1.1	0.082	0.159	-0.75	6.10073e-13	1.64329e-08	2
HN1	0.381	0.288	0.304697	6.46782e-13	1.74217e-08	2
ACSL3	0.159	0.093	0.368609	6.96015e-13	1.87479e-08	2
WDR43	0.189	0.287	-0.339899	7.03693e-13	1.89547e-08	2
AMD1.1	0.163	0.259	-0.340277	7.75915e-13	2.09001e-08	2
HDGF	0.345	0.255	0.324318	8.83856e-13	2.38075e-08	2
AGL.1	0.281	0.191	0.288402	9.76158e-13	2.62938e-08	2
AASS.2	0.039	0.106	-0.425089	1.20291e-12	3.24015e-08	2
NDUFC2	0.357	0.267	0.314393	1.22658e-12	3.30392e-08	2
HLA-C.1	0.308	0.221	0.319722	1.33551e-12	3.59733e-08	2
STUB1	0.104	0.053	0.288306	1.34613e-12	3.62594e-08	2
CD81.1	0.178	0.107	0.296539	1.67999e-12	4.52522e-08	2
PPP2CB	0.12	0.064	0.301785	1.75445e-12	4.7258e-08	2
PLEKHA5.2	0.116	0.201	-0.414356	1.95544e-12	5.26717e-08	2
PPP1R3B.2	0.067	0.143	-0.358404	2.24474e-12	6.04642e-08	2
PSPC1	0.128	0.07	0.273108	2.34374e-12	6.3131e-08	2
PPP1R14B	0.112	0.058	0.265968	2.3978e-12	6.4587e-08	2
FDFT1.1	0.321	0.23	0.288837	2.40137e-12	6.46832e-08	2
BAX	0.143	0.081	0.328663	2.46829e-12	6.64857e-08	2
CANX	0.395	0.501	-0.25254	3.14949e-12	8.48346e-08	2
PPAT.1	0.063	0.137	-0.335675	3.30655e-12	8.90652e-08	2
WLS	0.163	0.097	0.292585	3.37775e-12	9.09831e-08	2
PTP4A2	0.276	0.19	0.295134	3.82655e-12	1.03072e-07	2
SEPW1.2	0.505	0.42	0.26433	3.83321e-12	1.03251e-07	2
LARS.1	0.229	0.331	-0.263843	3.97738e-12	1.07135e-07	2
ATP5G2	0.336	0.437	-0.267333	4.68883e-12	1.26298e-07	2
PPFIBP2	0.13	0.072	0.261081	4.97807e-12	1.34089e-07	2
MYEOV2	0.397	0.306	0.306765	5.14657e-12	1.38628e-07	2
PPDPF.2	0.355	0.264	0.292699	5.38255e-12	1.44984e-07	2
MAGED1	0.299	0.211	0.279344	5.57237e-12	1.50097e-07	2
TEAD2	0.111	0.058	0.265455	6.44855e-12	1.73698e-07	2
NDFIP1	0.116	0.062	0.268064	6.48995e-12	1.74813e-07	2
STK25	0.148	0.086	0.303234	6.54266e-12	1.76233e-07	2
RP1-46F2.2	0.112	0.059	0.32289	6.72394e-12	1.81116e-07	2
TUBB2A.2	0.114	0.196	-0.348882	6.95405e-12	1.87314e-07	2
PTS	0.141	0.081	0.329624	6.98597e-12	1.88174e-07	2
FSTL1	0.25	0.171	0.339618	7.3985e-12	1.99286e-07	2
ELAVL1	0.12	0.065	0.299229	8.24045e-12	2.21965e-07	2
HNRNPH3	0.428	0.341	0.283412	8.43342e-12	2.27163e-07	2
FAM50A	0.161	0.097	0.305058	9.31042e-12	2.50785e-07	2
SSR3	0.254	0.351	-0.298194	9.54485e-12	2.571e-07	2
SOX11.2	0.262	0.177	0.250478	1.04379e-11	2.81154e-07	2
PLSCR1.2	0.043	0.108	-0.315692	1.16349e-11	3.13397e-07	2
NOLC1.2	0.242	0.34	-0.299519	1.18513e-11	3.19226e-07	2
RPF2.1	0.109	0.193	-0.306018	1.38006e-11	3.71733e-07	2
ACADM	0.08	0.156	-0.283937	1.39141e-11	3.74791e-07	2
IFITM2.2	0.118	0.2	-0.354473	1.59899e-11	4.30703e-07	2
ARID1A	0.185	0.115	0.251732	1.62269e-11	4.37087e-07	2
CALM3	0.379	0.297	0.349988	1.63046e-11	4.39181e-07	2
CCNG1.2	0.238	0.329	-0.331216	1.78877e-11	4.81823e-07	2
AES	0.135	0.076	0.256028	1.80304e-11	4.85667e-07	2
CASP3.2	0.062	0.132	-0.346244	2.24429e-11	6.04522e-07	2
GALNT1	0.205	0.134	0.339292	2.58178e-11	6.95427e-07	2
SLC39A14	0.143	0.084	0.307681	2.6282e-11	7.07931e-07	2
BUB1.2	0.063	0.132	-0.348056	2.7576e-11	7.42787e-07	2
PRKDC.1	0.198	0.292	-0.30026	2.83285e-11	7.63056e-07	2
SEPT11.1	0.357	0.272	0.323301	2.98518e-11	8.04088e-07	2
RPSAP58.2	0.107	0.187	-0.30385	3.47964e-11	9.37276e-07	2
VAMP8.2	0.23	0.155	0.273307	3.82268e-11	1.02968e-06	2
ITGAE	0.171	0.106	0.261846	4.03832e-11	1.08776e-06	2
PGM1.1	0.056	0.123	-0.295474	4.49769e-11	1.2115e-06	2
NUDT4	0.146	0.086	0.307819	4.52674e-11	1.21932e-06	2
ARL4C.2	0.158	0.095	0.260803	5.05455e-11	1.36149e-06	2
KPNA6	0.175	0.11	0.317507	5.30839e-11	1.42987e-06	2
TPM2.2	0.202	0.133	0.308007	5.95668e-11	1.60449e-06	2
XRN2	0.264	0.357	-0.292729	6.65322e-11	1.79211e-06	2
EIF3D	0.174	0.263	-0.260759	6.83932e-11	1.84224e-06	2
EPRS	0.174	0.262	-0.295747	6.88343e-11	1.85412e-06	2
LIMA1.1	0.11	0.187	-0.328031	6.91394e-11	1.86234e-06	2
ARL4D.2	0.182	0.114	0.251739	7.06244e-11	1.90234e-06	2
FABP5.1	0.428	0.355	0.34157	7.34724e-11	1.97905e-06	2
MAK16.1	0.051	0.115	-0.355522	7.8444e-11	2.11297e-06	2
ANXA3.1	0.179	0.111	0.263345	8.44895e-11	2.27581e-06	2
ASPH.1	0.087	0.158	-0.398763	8.64092e-11	2.32752e-06	2
SNRPN.2	0.264	0.349	-0.330028	9.49372e-11	2.55723e-06	2
EI24	0.158	0.097	0.271923	1.16777e-10	3.14551e-06	2
TBL1XR1	0.099	0.174	-0.33566	1.45547e-10	3.92045e-06	2
LRPAP1	0.214	0.145	0.319354	1.46969e-10	3.95876e-06	2
MAP4.2	0.208	0.3	-0.260927	1.47584e-10	3.97532e-06	2
CD99	0.248	0.172	0.298733	1.51751e-10	4.08756e-06	2
DSG2	0.276	0.197	0.301052	1.56695e-10	4.22074e-06	2
DBN1	0.222	0.151	0.309626	1.84687e-10	4.97473e-06	2
SMARCA5	0.365	0.461	-0.256909	1.96782e-10	5.30053e-06	2
SELK	0.218	0.149	0.330314	2.01035e-10	5.41509e-06	2
ANLN.2	0.164	0.103	0.323783	2.04217e-10	5.50078e-06	2
UBE2K.1	0.238	0.331	-0.260505	2.04618e-10	5.51158e-06	2
TUBB4B	0.38	0.3	0.280749	2.24491e-10	6.04688e-06	2
ZNF664	0.127	0.074	0.303737	2.46875e-10	6.64983e-06	2
PRIM1.1	0.06	0.124	-0.292719	2.49579e-10	6.72266e-06	2
PABPN1.1	0.158	0.099	0.295061	3.02287e-10	8.14239e-06	2
ASRGL1	0.161	0.1	0.276241	3.12836e-10	8.42654e-06	2
B2M.2	0.123	0.198	-0.331307	3.29582e-10	8.87761e-06	2
UBE2C	0.253	0.18	0.342817	3.35449e-10	9.03566e-06	2
ELOVL5.1	0.052	0.113	-0.277012	4.35756e-10	1.17375e-05	2
ALCAM	0.173	0.111	0.327591	4.78861e-10	1.28986e-05	2
LARP1B	0.055	0.117	-0.280696	5.21085e-10	1.40359e-05	2
FGD6.1	0.147	0.09	0.284226	6.28556e-10	1.69308e-05	2
REXO2.2	0.232	0.161	0.261114	8.00104e-10	2.15516e-05	2
MCM3.1	0.166	0.249	-0.255679	8.28617e-10	2.23196e-05	2
GSN	0.123	0.071	0.253417	9.75144e-10	2.62665e-05	2
BAG6	0.195	0.131	0.293213	9.85845e-10	2.65547e-05	2
TES.2	0.084	0.152	-0.250957	1.12595e-09	3.03286e-05	2
CLTC	0.274	0.199	0.276178	1.25509e-09	3.3807e-05	2
VCP	0.278	0.203	0.295886	1.47599e-09	3.97572e-05	2
DARS	0.147	0.227	-0.259188	1.67694e-09	4.517e-05	2
ACTN1	0.213	0.148	0.32739	1.8157e-09	4.89076e-05	2
ZFR	0.176	0.259	-0.255758	2.02173e-09	5.44574e-05	2
NOB1	0.062	0.122	-0.30655	2.08389e-09	5.61316e-05	2
ATP5H.1	0.338	0.417	-0.264383	2.08453e-09	5.61489e-05	2
LMNB2	0.125	0.074	0.261181	2.10066e-09	5.65833e-05	2
MRPL52	0.389	0.316	0.288009	2.35845e-09	6.35271e-05	2
FASN	0.153	0.097	0.304228	2.7638e-09	7.44457e-05	2
RPL7L1	0.364	0.287	0.278803	2.86433e-09	7.71536e-05	2
PHF6.1	0.095	0.164	-0.280252	2.87147e-09	7.73459e-05	2
TCEB1.2	0.367	0.299	0.309561	3.11454e-09	8.38932e-05	2
MIDN	0.168	0.109	0.269042	3.39386e-09	9.1417e-05	2
HIST1H1E	0.085	0.15	-0.330387	3.56921e-09	9.61402e-05	2
CEP78.1	0.205	0.14	0.260901	3.61157e-09	9.72813e-05	2
CYCS.2	0.299	0.374	-0.29432	3.63117e-09	9.78091e-05	2
TMX1	0.062	0.122	-0.269999	3.71752e-09	0.000100135	2
HNRNPD	0.473	0.397	0.270641	3.82072e-09	0.000102915	2
FADS2	0.206	0.141	0.260558	3.97675e-09	0.000107118	2
MRPL55	0.191	0.13	0.275216	4.00416e-09	0.000107856	2
TMED9	0.39	0.312	0.258461	4.22223e-09	0.00011373	2
DDI2	0.102	0.057	0.266311	4.26603e-09	0.00011491	2
DAZAP1	0.127	0.078	0.343546	4.29413e-09	0.000115667	2
DUT	0.093	0.159	-0.311675	4.46123e-09	0.000120168	2
CTC-260E6.6.2	0.302	0.232	0.309102	4.76042e-09	0.000128227	2
PPID	0.11	0.179	-0.254997	5.14438e-09	0.000138569	2
CKAP4.1	0.202	0.138	0.269214	5.14486e-09	0.000138582	2
MT-CO1.2	0.877	0.873	-0.276811	5.14545e-09	0.000138598	2
AP3D1	0.225	0.159	0.271579	5.29217e-09	0.00014255	2
CADM1.2	0.221	0.153	0.261551	5.33979e-09	0.000143832	2
LAPTM4B.2	0.247	0.316	-0.458373	5.61154e-09	0.000151152	2
CCDC167	0.168	0.11	0.26613	6.45888e-09	0.000173976	2
COL2A1.2	0.085	0.148	-0.391242	6.55926e-09	0.00017668	2
RPS19BP1	0.219	0.155	0.300116	7.30218e-09	0.000196692	2
PAWR	0.236	0.169	0.290236	7.32961e-09	0.00019743	2
PRKD3.2	0.067	0.127	-0.264941	7.84594e-09	0.000211338	2
RNPS1	0.201	0.278	-0.272934	8.94858e-09	0.000241039	2
PWP1	0.106	0.174	-0.255841	9.46065e-09	0.000254832	2
DDAH2	0.272	0.201	0.262031	1.06439e-08	0.000286704	2
MSH2.2	0.147	0.215	-0.319099	1.33799e-08	0.000360401	2
MRS2.1	0.071	0.13	-0.272248	1.4005e-08	0.000377239	2
GATA6-AS1.2	0.053	0.107	-0.379723	1.41983e-08	0.000382445	2
PCBP1	0.283	0.213	0.278446	1.42513e-08	0.000383872	2
UBE2G2	0.26	0.192	0.279247	1.44645e-08	0.000389616	2
FDPS.1	0.321	0.249	0.269402	1.49105e-08	0.000401629	2
ELL2.2	0.184	0.125	0.267698	1.61466e-08	0.000434925	2
UQCC2	0.267	0.2	0.263491	1.81086e-08	0.000487772	2
FBXO7	0.103	0.059	0.252689	1.83404e-08	0.000494016	2
CCDC88A.1	0.154	0.227	-0.253512	1.86982e-08	0.000503655	2
MRPL11	0.23	0.166	0.255666	2.10919e-08	0.000568132	2
HIPK2	0.19	0.132	0.315947	2.12698e-08	0.000572924	2
BRD3	0.243	0.176	0.25364	2.24486e-08	0.000604675	2
HLTF.2	0.118	0.184	-0.287643	2.28621e-08	0.000615814	2
PMS1	0.059	0.113	-0.25874	2.50941e-08	0.000675935	2
RRP7A	0.148	0.096	0.258078	3.97216e-08	0.00106994	2
MT-CO3.1	0.814	0.814	-0.346461	4.05435e-08	0.00109208	2
FZD7.2	0.051	0.102	-0.33027	4.32954e-08	0.00116621	2
USO1.2	0.163	0.232	-0.284275	4.39311e-08	0.00118333	2
PDHB.2	0.179	0.249	-0.294192	4.67556e-08	0.00125941	2
MDM2	0.18	0.127	0.341846	4.95034e-08	0.00133342	2
AZIN1.2	0.105	0.168	-0.278785	5.76811e-08	0.0015537	2
PHPT1.1	0.402	0.335	0.260381	6.07575e-08	0.00163656	2
SDAD1	0.127	0.193	-0.276801	6.25734e-08	0.00168548	2
GPX1	0.359	0.291	0.269397	6.6186e-08	0.00178279	2
SF1	0.19	0.132	0.261966	6.72025e-08	0.00181017	2
ZCCHC11	0.212	0.289	-0.263654	6.74945e-08	0.00181803	2
TCF7L2	0.189	0.131	0.257316	6.93479e-08	0.00186796	2
MYH9	0.174	0.12	0.284027	7.13099e-08	0.0019208	2
LPP.1	0.215	0.154	0.271334	7.40268e-08	0.00199399	2
QPRT.1	0.359	0.287	0.26477	8.18658e-08	0.00220514	2
MT-ND3.2	0.502	0.555	-0.253931	9.14494e-08	0.00246328	2
EPB41.1	0.088	0.146	-0.262009	9.63508e-08	0.0025953	2
PLD3	0.149	0.098	0.257894	1.00989e-07	0.00272024	2
AP3B1	0.108	0.17	-0.264237	1.07117e-07	0.00288529	2
PSMG2	0.073	0.128	-0.250831	1.16755e-07	0.00314492	2
PARL	0.125	0.079	0.28729	1.20071e-07	0.00323423	2
PDLIM1	0.182	0.25	-0.265329	1.21046e-07	0.00326051	2
PAPSS1	0.232	0.171	0.255184	1.33254e-07	0.00358932	2
TIMM8B	0.321	0.256	0.2549	1.38078e-07	0.00371928	2
PODXL.1	0.167	0.234	-0.300566	1.45708e-07	0.0039248	2
EIF2A	0.079	0.133	-0.256774	1.49552e-07	0.00402832	2
AHCYL1.1	0.173	0.119	0.250467	1.59507e-07	0.00429647	2
CTDSPL2	0.099	0.158	-0.259924	1.95469e-07	0.00526516	2
STX16	0.127	0.082	0.266967	2.59675e-07	0.0069946	2
SRP19	0.2	0.144	0.260538	3.19194e-07	0.00859781	2
CLIP1.1	0.18	0.127	0.256544	3.90613e-07	0.0105215	2
TOP2A	0.384	0.325	0.27714	4.49182e-07	0.0120992	2
NDUFA13	0.386	0.331	0.267637	5.58039e-07	0.0150313	2
FAM107B.1	0.108	0.068	0.272717	7.53245e-07	0.0202894	2
MYSM1	0.13	0.189	-0.256145	1.0246e-06	0.0275987	2
SENP6	0.233	0.176	0.25311	1.13653e-06	0.0306136	2
SAR1A	0.201	0.148	0.267157	1.26181e-06	0.0339882	2
PSME1.1	0.128	0.185	-0.255183	1.26492e-06	0.034072	2
NCOA4.1	0.08	0.128	-0.250364	1.59942e-06	0.0430819	2
MACF1.1	0.269	0.212	0.28895	1.9038e-06	0.0512807	2
SNHG16	0.185	0.243	-0.269075	1.9541e-06	0.0526355	2
DST.1	0.267	0.332	-0.28002	2.70484e-06	0.0728575	2
ARID3A	0.129	0.088	0.257581	3.705e-06	0.0997978	2
CSNK1A1	0.138	0.191	-0.254786	6.46113e-06	0.174037	2
PEG10.1	0.242	0.194	0.285189	2.03487e-05	0.548113	2
IGFBP5.2	0.091	0.13	-0.445817	5.88405e-05	1	2
CAST.2	0.155	0.199	-0.305259	0.000107463	1	2
RP11-426L16.8.3	0.816	0.256	1.20905	0	0	3
PMAIP1.3	0.698	0.163	1.20146	0	0	3
LINC00678.3	0.474	0.058	1.11567	0	0	3
RP11-267L5.1.3	0.476	0.062	1.09938	0	0	3
MT-CO3.2	0.981	0.797	1.06641	0	0	3
ESRG.3	0.785	0.192	1.05395	0	0	3
RP11-1144P22.1.3	0.484	0.079	0.964692	0	0	3
RPLP1.2	0.996	0.939	0.691556	2.12373e-299	5.72048e-295	3
GDF3	0.28	0.026	0.80067	8.27853e-289	2.22991e-284	3
ASNS	0.356	0.052	1.02389	7.31664e-267	1.97081e-262	3
RP11-69I8.2	0.352	0.049	0.893387	4.01103e-266	1.08041e-261	3
MT-CO1.3	0.987	0.862	0.808135	1.16261e-245	3.1316e-241	3
GLIPR1L1	0.231	0.021	0.702387	2.35916e-244	6.35462e-240	3
RPS16.1	0.986	0.859	0.678191	1.21765e-243	3.27987e-239	3
MT-CYB.2	0.945	0.663	0.933676	7.64054e-237	2.05806e-232	3
RPLP0.1	0.996	0.906	0.591603	4.42501e-231	1.19192e-226	3
RPL3.1	0.997	0.946	0.522016	6.56597e-222	1.76861e-217	3
PSAT1.3	0.504	0.134	1.07021	1.1523e-219	3.10382e-215	3
LDB2	0.252	0.031	0.720616	1.05438e-213	2.84008e-209	3
IFITM1.3	0.638	0.197	0.878427	4.23972e-210	1.14201e-205	3
MT-CO2.1	0.969	0.752	0.764717	7.43124e-210	2.00168e-205	3
MIR302B.3	0.947	0.53	0.813225	1.12734e-205	3.0366e-201	3
RPS20.1	0.969	0.833	0.637665	1.34112e-205	3.61243e-201	3
RPS5.2	0.938	0.732	0.700905	7.21977e-204	1.94472e-199	3
RPS23.1	0.979	0.87	0.574193	4.95567e-203	1.33486e-198	3
POU5F1	0.322	0.055	0.694644	4.24382e-200	1.14311e-195	3
CNTNAP2.3	0.73	0.276	0.780359	2.46217e-193	6.63209e-189	3
RPS3.1	0.982	0.869	0.580259	6.80695e-193	1.83352e-188	3
RPS12.1	0.974	0.886	0.585502	5.9721e-187	1.60864e-182	3
RPS18.1	0.997	0.932	0.508278	5.6766e-183	1.52905e-178	3
DCLK1	0.226	0.029	0.562118	4.22657e-180	1.13847e-175	3
MT-ND3.3	0.869	0.519	0.849617	1.34967e-174	3.63546e-170	3
DPPA4.3	0.702	0.263	0.720142	7.76153e-173	2.09065e-168	3
CBR1.3	0.456	0.125	0.798078	1.93257e-171	5.20558e-167	3
SNHG5.2	0.878	0.58	0.769555	3.89944e-171	1.05035e-166	3
MTHFD2.3	0.524	0.164	0.809246	2.05139e-169	5.52562e-165	3
RP11-132A1.3	0.227	0.033	0.666416	4.48284e-164	1.2075e-159	3
RP11-256I9.2	0.237	0.037	0.57459	3.62133e-161	9.75441e-157	3
FTH1.2	0.308	0.648	-1.54904	1.50345e-157	4.04968e-153	3
MT-ND4.2	0.948	0.721	0.674226	2.1588e-157	5.81495e-153	3
L1TD1.3	0.86	0.422	0.658194	3.10762e-157	8.37067e-153	3
PCK2	0.209	0.029	0.59658	1.6141e-155	4.34774e-151	3
THY1.1	0.32	0.068	0.614565	1.51836e-154	4.08985e-150	3
RPS27A	0.985	0.911	0.455805	2.21213e-152	5.9586e-148	3
RPL12.1	0.983	0.883	0.487585	5.36369e-152	1.44476e-147	3
EDNRB	0.171	0.019	0.544288	8.25059e-152	2.22238e-147	3
RPL4.1	0.966	0.851	0.488284	8.90229e-149	2.39792e-144	3
NTS	0.242	0.042	0.795881	1.49241e-148	4.01995e-144	3
LINC00458.3	0.728	0.307	0.71865	2.16759e-146	5.83863e-142	3
RPL22L1.2	0.548	0.196	0.744518	4.23465e-146	1.14065e-141	3
RPL27	0.959	0.821	0.504956	4.69238e-143	1.26394e-138	3
HSP90AB1.1	0.995	0.943	0.407138	1.25776e-141	3.3879e-137	3
UGP2.3	0.573	0.208	0.662567	1.76891e-141	4.76473e-137	3
NPM1.1	0.98	0.897	0.431199	2.7243e-140	7.33819e-136	3
RPLP2	0.965	0.865	0.496844	2.41996e-139	6.5184e-135	3
CRABP1	0.256	0.05	0.561173	7.41856e-139	1.99826e-134	3
TUBB2B.3	0.707	0.357	0.81331	1.79292e-138	4.82941e-134	3
MT-ND1.2	0.897	0.609	0.67912	3.28219e-138	8.84092e-134	3
TOMM7.1	0.843	0.537	0.664203	4.19283e-136	1.12938e-131	3
GAP43	0.187	0.027	0.501594	1.85753e-135	5.00345e-131	3
IFITM2.3	0.482	0.164	0.722963	5.50561e-135	1.48299e-130	3
KRT19.1	0.085	0.469	-1.80188	3.25356e-133	8.7638e-129	3
ATP5H.2	0.745	0.377	0.673274	7.02862e-131	1.89323e-126	3
RPS8.2	0.988	0.93	0.388967	2.63965e-130	7.11016e-126	3
MT-ND4L.2	0.789	0.417	0.686809	9.83886e-126	2.6502e-121	3
RPSA.1	0.957	0.808	0.466883	8.8234e-124	2.37667e-119	3
IFITM3.3	0.71	0.344	0.652806	1.14117e-123	3.07386e-119	3
RPS25.1	0.946	0.792	0.469676	2.06422e-122	5.56018e-118	3
RPL13A.1	0.992	0.941	0.372006	3.51766e-122	9.47518e-118	3
RP4-792G4.2	0.248	0.052	0.565555	3.98547e-122	1.07353e-117	3
MT-ATP6.2	0.925	0.711	0.603383	1.31951e-121	3.55423e-117	3
CKB.3	0.11	0.46	-1.83899	1.07736e-118	2.90198e-114	3
RPS13.1	0.96	0.807	0.465651	2.39176e-117	6.44245e-113	3
AC005276.1	0.182	0.03	0.584504	5.64487e-117	1.5205e-112	3
CD9.3	0.329	0.091	0.609148	7.10963e-117	1.91505e-112	3
RPL19.1	0.978	0.855	0.420732	1.1975e-115	3.22558e-111	3
RPL32.1	0.976	0.885	0.401287	4.99131e-115	1.34446e-110	3
RPS6.1	0.996	0.966	0.325556	4.73107e-114	1.27436e-109	3
IMPDH2.2	0.589	0.252	0.607587	1.07304e-113	2.89034e-109	3
MT-ND2.1	0.863	0.555	0.606613	1.32508e-111	3.56922e-107	3
KDR	0.139	0.018	0.416022	6.95302e-111	1.87287e-106	3
TMSB10.1	0.93	0.926	-0.667611	1.11061e-110	2.99153e-106	3
RPL31.1	0.985	0.91	0.389551	1.17821e-110	3.17363e-106	3
RPL15.1	0.961	0.838	0.413467	7.48456e-109	2.01604e-104	3
MALAT1.2	0.973	0.985	-0.765809	2.61394e-108	7.04092e-104	3
TKT.3	0.633	0.289	0.57681	3.18227e-108	8.57176e-104	3
PHGDH	0.499	0.198	0.625402	1.62517e-106	4.37757e-102	3
DLGAP1-AS2	0.233	0.053	0.585645	5.58296e-106	1.50383e-101	3
RPL13.3	0.529	0.794	-0.735292	1.00448e-105	2.70567e-101	3
RPS15A.1	0.95	0.801	0.439735	1.46015e-105	3.93307e-101	3
RPL27A.1	0.978	0.88	0.39448	1.25166e-104	3.37148e-100	3
B2M.3	0.45	0.166	0.56409	1.21074e-103	3.26125e-99	3
POLR3G.3	0.338	0.099	0.504215	2.75167e-103	7.41189e-99	3
CHAC1	0.115	0.013	0.432167	1.02912e-102	2.77205e-98	3
HSPD1.2	0.944	0.782	0.44666	1.9691e-101	5.30396e-97	3
RPS7.1	0.966	0.833	0.392724	3.27839e-100	8.83066e-96	3
SNRPN.3	0.64	0.313	0.582151	1.58708e-97	4.27495e-93	3
PCDH10	0.259	0.068	0.510436	1.52825e-96	4.1165e-92	3
RPL11.1	0.973	0.897	0.361313	3.12338e-95	8.41315e-91	3
RPL18	0.919	0.758	0.437932	5.27627e-95	1.42122e-90	3
RPS19	0.986	0.949	0.330793	2.03462e-94	5.48046e-90	3
DANCR.1	0.56	0.249	0.534351	1.10875e-93	2.98652e-89	3
RP11-149I23.3	0.102	0.011	0.467788	3.00303e-93	8.08897e-89	3
RPL14.1	0.969	0.825	0.377898	5.45669e-93	1.46981e-88	3
RPS14	0.972	0.894	0.366205	6.10735e-93	1.64508e-88	3
MT2A	0.17	0.033	0.566182	2.98774e-92	8.04778e-88	3
SNRPD2.1	0.877	0.605	0.480723	9.33962e-92	2.51572e-87	3
RPL8	0.97	0.877	0.369381	9.87069e-92	2.65877e-87	3
SNHG8	0.528	0.236	0.577679	1.20889e-90	3.25626e-86	3
RP11-132A1.4	0.22	0.054	0.470912	2.39316e-89	6.44623e-85	3
FABP7	0.134	0.021	0.3383	8.97403e-89	2.41725e-84	3
RPL23	0.965	0.86	0.38367	2.74256e-88	7.38737e-84	3
GNB2L1.1	0.956	0.808	0.379045	8.9034e-88	2.39822e-83	3
DSP.2	0.28	0.531	-1.2623	1.11906e-86	3.0143e-82	3
RHOBTB3.3	0.102	0.398	-1.43456	1.20241e-86	3.23881e-82	3
EIF3K	0.622	0.32	0.552052	1.54731e-86	4.16782e-82	3
CYCS.3	0.653	0.34	0.527287	8.38173e-86	2.2577e-81	3
MDK.2	0.282	0.53	-1.20552	8.64013e-86	2.32731e-81	3
HIST1H4C.2	0.847	0.555	0.468874	8.84282e-86	2.3819e-81	3
LARP7.1	0.555	0.266	0.603751	1.03774e-85	2.79526e-81	3
OCIAD2.1	0.443	0.184	0.542982	1.3981e-84	3.76592e-80	3
FTL.1	0.869	0.865	-0.673987	1.51356e-84	4.07692e-80	3
NEFM	0.117	0.017	0.345171	2.99912e-84	8.07842e-80	3
RPL35A	0.969	0.887	0.341222	3.50019e-84	9.42812e-80	3
SLC25A5.2	0.707	0.393	0.490863	4.05066e-83	1.09109e-78	3
GABRB3.3	0.323	0.106	0.461166	4.40783e-83	1.18729e-78	3
RPL7A.1	0.949	0.809	0.374846	1.00866e-82	2.71692e-78	3
CDCA7L.3	0.311	0.101	0.457097	3.67915e-82	9.91016e-78	3
RPL37A	0.978	0.887	0.339628	4.44131e-82	1.19631e-77	3
RPL24	0.928	0.8	0.386108	7.89496e-82	2.12659e-77	3
RPL26.1	0.929	0.772	0.394346	9.23312e-82	2.48703e-77	3
SPP1	0.119	0.018	0.358826	1.24293e-80	3.34795e-76	3
RPL30	0.919	0.755	0.39931	3.17802e-80	8.56032e-76	3
CAMLG.1	0.377	0.143	0.470096	5.32444e-80	1.43419e-75	3
HNRNPU.2	0.497	0.668	-0.819151	5.34612e-80	1.44003e-75	3
RPS21	0.935	0.781	0.367874	1.85806e-78	5.00487e-74	3
RPS28.1	0.98	0.894	0.324816	6.54235e-78	1.76225e-73	3
SERPINE2.3	0.395	0.155	0.515514	7.47993e-78	2.01479e-73	3
RPS29.1	0.966	0.879	0.348288	3.40259e-77	9.16522e-73	3
USP44.3	0.295	0.096	0.388706	1.95999e-75	5.27943e-71	3
SYT1	0.165	0.037	0.44216	4.18782e-75	1.12803e-70	3
NANS	0.295	0.101	0.455324	4.91485e-75	1.32386e-70	3
RPS27.2	0.984	0.898	0.311498	8.13092e-75	2.19014e-70	3
MT1E	0.102	0.015	0.325684	1.12914e-74	3.04145e-70	3
CDA	0.109	0.017	0.331758	1.73729e-74	4.67958e-70	3
TTC3.2	0.113	0.379	-1.25074	9.53622e-74	2.56868e-69	3
LGALS1	0.176	0.042	0.438014	1.0479e-73	2.82264e-69	3
SKIL.3	0.446	0.187	0.426905	1.92796e-73	5.19316e-69	3
SCG3	0.211	0.057	0.379138	4.3304e-73	1.16644e-68	3
RPL10A.1	0.949	0.812	0.352434	2.43791e-71	6.56675e-67	3
HLA-A.1	0.392	0.165	0.472058	1.28308e-68	3.45612e-64	3
PTPRZ1	0.239	0.073	0.382745	3.35116e-68	9.02668e-64	3
ATP5G3.1	0.791	0.528	0.438336	9.75388e-68	2.62731e-63	3
IFI30	0.15	0.034	0.337329	1.09594e-67	2.95203e-63	3
RSL24D1.1	0.549	0.273	0.438749	1.55001e-67	4.1751e-63	3
SNHG3	0.392	0.166	0.478335	2.29569e-67	6.18367e-63	3
SLC2A3.1	0.369	0.554	-1.18839	2.68133e-67	7.22242e-63	3
RPL7.2	0.96	0.855	0.308665	7.70143e-66	2.07446e-61	3
RPL35	0.959	0.865	0.321701	1.61439e-65	4.34853e-61	3
TPM1.1	0.209	0.444	-1.04368	2.50452e-65	6.74617e-61	3
RAB13	0.509	0.248	0.438846	3.32009e-65	8.94299e-61	3
APOA2.2	0.005	0.231	-1.30317	3.32769e-65	8.96347e-61	3
CTSC.1	0.545	0.278	0.463673	4.2979e-65	1.15768e-60	3
GAS5	0.86	0.651	0.392121	5.99585e-65	1.61504e-60	3
RP11-511B23.1.3	0.009	0.236	-1.26598	9.9471e-65	2.67935e-60	3
UBA52	0.864	0.659	0.396909	1.91917e-64	5.16949e-60	3
CEBPZ	0.585	0.314	0.46165	1.93101e-64	5.20138e-60	3
RP1-46F2.2.1	0.188	0.052	0.394337	2.91949e-64	7.86394e-60	3
BUB1.3	0.295	0.11	0.453434	6.783e-63	1.82707e-58	3
HSPA9.2	0.629	0.356	0.457375	9.47356e-63	2.5518e-58	3
EIF4A2.1	0.612	0.331	0.421572	1.07901e-62	2.90642e-58	3
RUVBL1.2	0.394	0.175	0.465171	2.06004e-62	5.54892e-58	3
PTTG1.1	0.519	0.261	0.466171	2.33857e-62	6.29916e-58	3
RRBP1.3	0.199	0.426	-1.21709	2.55857e-62	6.89176e-58	3
CDKN3	0.212	0.065	0.391488	5.27529e-62	1.42095e-57	3
RPS24	0.962	0.872	0.281522	6.89614e-62	1.85754e-57	3
EXOSC8.1	0.415	0.187	0.405242	1.16718e-61	3.14393e-57	3
CTD-2501M5.1	0.174	0.047	0.44757	1.40435e-61	3.78275e-57	3
COX8A	0.62	0.353	0.453839	1.70297e-61	4.58712e-57	3
VSNL1	0.149	0.036	0.333469	2.45711e-60	6.61848e-56	3
MCM3.2	0.468	0.219	0.3763	4.09271e-60	1.10241e-55	3
HIST1H1D.1	0.436	0.208	0.497603	4.4622e-60	1.20194e-55	3
EEF1E1	0.345	0.143	0.41233	4.73121e-60	1.2744e-55	3
RP11-9G1.3	0.102	0.018	0.345684	7.22819e-60	1.94699e-55	3
NDUFB4.1	0.647	0.38	0.439139	1.46774e-59	3.95351e-55	3
AP000688.29	0.101	0.018	0.308132	2.11292e-59	5.69137e-55	3
PMEL	0.177	0.05	0.373438	3.14167e-59	8.46241e-55	3
RPS11.1	0.943	0.83	0.308399	7.13472e-59	1.92181e-54	3
TTR.3	0.001	0.204	-1.80406	4.9945e-58	1.34532e-53	3
AC005062.2	0.167	0.046	0.329396	5.41476e-58	1.45852e-53	3
MT-ND5.2	0.872	0.64	0.361776	7.29557e-58	1.96513e-53	3
RPL5.2	0.935	0.812	0.303248	1.28659e-57	3.46556e-53	3
POLR1D.1	0.429	0.201	0.381422	2.31565e-57	6.23743e-53	3
CLGN	0.139	0.033	0.317896	2.66031e-57	7.16581e-53	3
RPS15	0.971	0.826	0.309523	1.83786e-56	4.95045e-52	3
PLGRKT	0.171	0.049	0.335504	2.2461e-56	6.05008e-52	3
ZFAS1.1	0.802	0.578	0.386591	2.31447e-56	6.23427e-52	3
CLDN10	0.115	0.024	0.287989	3.7236e-56	1.00299e-51	3
TUBB2A.3	0.381	0.17	0.394882	5.87998e-56	1.58383e-51	3
GGCT	0.482	0.239	0.395094	7.01884e-56	1.8906e-51	3
IQGAP2	0.208	0.068	0.399975	1.38962e-55	3.74308e-51	3
GPN3	0.271	0.104	0.386733	1.7146e-55	4.61843e-51	3
NUDCD1	0.225	0.076	0.333204	2.15305e-55	5.79946e-51	3
CSRP2	0.419	0.199	0.380004	4.08294e-55	1.09978e-50	3
APOE.3	0.04	0.248	-1.14535	5.13602e-55	1.38344e-50	3
UQCRH	0.784	0.551	0.397478	7.08321e-55	1.90793e-50	3
NUDT15.2	0.304	0.124	0.409184	1.20052e-54	3.23373e-50	3
CDH2.1	0.074	0.294	-0.981153	1.35769e-54	3.65708e-50	3
EPSTI1.3	0.024	0.227	-1.04982	1.61535e-54	4.35111e-50	3
PRIM1.2	0.272	0.103	0.329561	2.30016e-54	6.19572e-50	3
SCGB3A2	0.175	0.052	0.357765	2.67548e-54	7.20667e-50	3
KIAA0101	0.436	0.212	0.384432	3.23131e-54	8.70385e-50	3
VRK1	0.278	0.108	0.349564	4.25419e-54	1.14591e-49	3
HMGN1.2	0.3	0.481	-0.947925	6.59532e-54	1.77652e-49	3
CCDC152.1	0.323	0.135	0.341769	1.36544e-53	3.67795e-49	3
SLIRP.1	0.79	0.527	0.374423	1.4295e-53	3.8505e-49	3
MTHFD1	0.222	0.077	0.336784	8.55509e-53	2.3044e-48	3
RPL38	0.921	0.766	0.32363	1.08458e-52	2.92143e-48	3
LARS.2	0.55	0.3	0.366264	1.33482e-52	3.59546e-48	3
SNRPA1.1	0.397	0.185	0.363254	2.33702e-52	6.29499e-48	3
POLR3K	0.232	0.083	0.326173	4.62801e-52	1.2466e-47	3
ANAPC11	0.614	0.355	0.387988	5.46928e-52	1.4732e-47	3
KRT8.3	0.339	0.501	-0.904986	1.19993e-51	3.23213e-47	3
EIF3E.1	0.692	0.421	0.360049	2.37385e-51	6.3942e-47	3
NDUFAF4.1	0.264	0.103	0.360127	3.39768e-51	9.152e-47	3
EPCAM.1	0.196	0.398	-0.930282	3.73201e-51	1.00525e-46	3
ATP5G1.1	0.411	0.196	0.341039	5.38322e-51	1.45002e-46	3
FZD5.3	0.077	0.279	-1.20768	5.64915e-51	1.52166e-46	3
RPL37	0.958	0.861	0.274217	3.51102e-50	9.45729e-46	3
ANP32B.2	0.118	0.321	-0.975599	1.34079e-49	3.61155e-45	3
CCNB1IP1	0.351	0.157	0.334678	1.49808e-49	4.03522e-45	3
PRDX1.2	0.85	0.613	0.32614	3.68424e-49	9.92386e-45	3
PDHB.3	0.436	0.224	0.405803	5.17079e-49	1.39281e-44	3
PPP1R3B.3	0.29	0.121	0.414272	7.43473e-49	2.00262e-44	3
RPS9	0.859	0.689	0.332498	2.1769e-48	5.8637e-44	3
EIF3M	0.49	0.259	0.336172	2.9307e-48	7.89414e-44	3
LINC00998	0.277	0.115	0.374665	4.64473e-48	1.25111e-43	3
TARS.3	0.506	0.272	0.346328	5.48018e-48	1.47614e-43	3
DCAF13	0.29	0.123	0.356561	6.65723e-48	1.79319e-43	3
SUCLA2	0.243	0.094	0.357092	1.1498e-47	3.09711e-43	3
PCMT1.1	0.339	0.153	0.325918	1.44256e-47	3.88567e-43	3
HADHA	0.467	0.24	0.331517	1.50722e-47	4.05986e-43	3
HLTF.3	0.352	0.161	0.331887	2.45158e-47	6.60357e-43	3
ETV1	0.145	0.042	0.310714	6.69974e-47	1.80464e-42	3
MAPKAPK5-AS1	0.164	0.051	0.291122	9.73565e-47	2.62239e-42	3
RAB3B.1	0.083	0.279	-0.935376	2.08885e-46	5.62654e-42	3
ACN9	0.171	0.055	0.331051	2.19576e-46	5.91451e-42	3
CHEK2	0.157	0.048	0.330945	2.29421e-46	6.17969e-42	3
NEFL	0.109	0.026	0.33934	3.88165e-46	1.04556e-41	3
HMGN2.2	0.366	0.516	-0.805442	6.26201e-46	1.68674e-41	3
RPL28.1	0.682	0.436	0.358358	8.10635e-46	2.18353e-41	3
S100A11	0.369	0.176	0.318201	1.77302e-45	4.77582e-41	3
PTGES3.2	0.653	0.405	0.356613	4.9875e-45	1.34343e-40	3
MARS.1	0.301	0.133	0.370957	5.65667e-45	1.52368e-40	3
POLR2H	0.324	0.149	0.382454	6.51851e-45	1.75582e-40	3
LINC00261.2	0.007	0.172	-0.891133	9.66435e-45	2.60319e-40	3
FAU.1	0.858	0.651	0.318371	1.28462e-44	3.46026e-40	3
SHMT2	0.255	0.106	0.384999	1.66133e-44	4.47495e-40	3
PAICS.3	0.59	0.337	0.290471	1.68467e-44	4.53782e-40	3
SF3B14.1	0.525	0.294	0.32439	2.08431e-44	5.6143e-40	3
[truncated: 7,873 more rows]

## Sheet: markers_table_FE_ELP_stage
gene	score	avg_logFC	p_val	p_val_adj	cluster
FGB	27.9652	4.18779	4.31107e-172	1.16123e-167	0
S100A10	27.305	2.56517	3.69929e-164	4.98221e-160	0
APOA1	24.9695	3.16769	1.31056e-137	1.1767e-133	0
NAP1L1	22.8264	1.3204	2.50796e-115	1.68886e-111	0
VCAN	18.2836	1.72852	1.11751e-74	6.02023e-71	0
DST	17.498	1.84871	1.48488e-68	5.71381e-65	0
RSPO3	17.0199	3.20397	5.84284e-65	1.96728e-61	0
LGALS3	16.5809	3.20847	9.57926e-62	2.58027e-58	0
RRBP1	15.5065	1.46127	3.13575e-54	7.6786e-51	0
MTTP	14.8772	3.57111	4.63591e-50	1.04061e-46	0
IGFBP6	13.8615	2.98088	1.08436e-43	2.08631e-40	0
COL2A1	13.3438	1.60061	1.28753e-40	2.16756e-37	0
RPL21	13.337	0.690664	1.40955e-40	2.23338e-37	0
RPL13	12.9155	0.792681	3.68267e-38	5.51091e-35	0
KITLG	12.3256	2.85861	6.59827e-35	8.88654e-32	0
TTR	12.2826	1.34013	1.12383e-34	1.44151e-31	0
RPL5	12.1308	0.6855	7.24972e-34	8.87629e-31	0
COL18A1	12.0496	1.43128	1.94868e-33	2.28215e-30	0
RPL6	11.858	0.646255	1.95667e-32	2.1082e-29	0
RPS6	11.5263	0.486267	9.72279e-31	9.69974e-28	0
FOXA1	11.2768	2.16718	1.70786e-29	1.5863e-26	0
TPT1	11.1561	0.676644	6.6893e-29	6.0061e-26	0
RPL13A	10.8622	0.565196	1.74437e-27	1.38195e-24	0
FN1	10.2628	1.30402	1.03703e-24	7.75926e-22	0
CAST	10.2523	1.26558	1.15509e-24	8.40906e-22	0
RPL17	10.122	0.872353	4.41085e-24	3.1266e-21	0
EEF1A1	10.1026	0.499096	5.37906e-24	3.71514e-21	0
RPS27	9.92782	0.616196	3.15079e-23	2.0207e-20	0
RPS3A	9.90313	0.584797	4.03449e-23	2.52728e-20	0
MRS2	9.7884	1.57736	1.26275e-22	7.73035e-20	0
GOLIM4	9.74044	1.44549	2.02669e-22	1.21313e-19	0
KCNQ1OT1	9.6536	1.30437	4.74614e-22	2.66338e-19	0
RPS8	9.60325	0.432664	7.74594e-22	4.25805e-19	0
FRMD4B	9.57563	2.11831	1.0124e-21	5.45402e-19	0
MDK	9.51365	0.814136	1.84088e-21	9.72274e-19	0
DSP	9.50592	0.809182	1.98286e-21	9.98901e-19	0
KIAA1551	9.50489	1.20054	2.00255e-21	9.98901e-19	0
FBLN2	9.31235	3.11928	1.2503e-20	6.12329e-18	0
NENF	9.26013	2.80646	2.04193e-20	9.82169e-18	0
RPL34	9.17731	0.46083	4.42011e-20	2.08877e-17	0
MYL3	9.09437	3.73253	9.51398e-20	4.41842e-17	0
GOLGB1	9.03275	0.916638	1.67409e-19	7.64295e-17	0
ASPH	8.97516	1.40645	2.82931e-19	1.27017e-16	0
TTC3	8.8906	0.855484	6.07782e-19	2.68381e-16	0
SOX17	8.84123	2.54018	9.46718e-19	4.11303e-16	0
ANXA3	8.82272	1.30519	1.1171e-18	4.77624e-16	0
SLC2A3	8.79905	0.83084	1.37978e-18	5.79098e-16	0
HOOK3	8.73845	1.27657	2.36327e-18	9.645e-16	0
CST3	8.69297	1.38206	3.53079e-18	1.41948e-15	0
HMGN3	8.59565	0.932045	8.27944e-18	3.27963e-15	0
PRTG	8.58311	1.10272	9.23441e-18	3.6049e-15	0
RPS24	8.5778	0.472436	9.67071e-18	3.72129e-15	0
RPL12	8.5269	0.521757	1.50323e-17	5.70296e-15	0
ATP1B1	8.49985	1.54652	1.89831e-17	7.10178e-15	0
OLFML3	8.44136	1.96176	3.13671e-17	1.1574e-14	0
RAB3B	8.37113	0.947236	5.70677e-17	2.07727e-14	0
HNRNPA1	8.25338	0.526239	1.53976e-16	5.53001e-14	0
RPL3	8.21782	0.453382	2.07238e-16	7.34494e-14	0
DIO2	8.19257	2.4019	2.55695e-16	8.94469e-14	0
TMEM123	8.19069	1.15862	2.59736e-16	8.96957e-14	0
SORBS2	8.1655	1.85543	3.20093e-16	1.0914e-13	0
ZFP36L2	8.11061	1.31034	5.03641e-16	1.67483e-13	0
MIF	7.98902	0.924772	1.36018e-15	4.4142e-13	0
CADM1	7.96322	1.00172	1.67622e-15	5.37509e-13	0
SMC6	7.84757	1.2649	4.24172e-15	1.32855e-12	0
VIM	7.83084	1.20223	4.8461e-15	1.5004e-12	0
APOA2	7.82649	0.950526	5.01686e-15	1.53561e-12	0
CDX2	7.74606	3.28556	9.47844e-15	2.79421e-12	0
RPL4	7.74519	0.555257	9.54364e-15	2.79421e-12	0
IGF1	7.71124	2.87343	1.246e-14	3.60885e-12	0
CFDP1	7.68773	0.900076	1.49772e-14	4.24658e-12	0
MPC2	7.63996	1.26376	2.17287e-14	6.09671e-12	0
GOLGA4	7.60562	0.780256	2.83537e-14	7.87356e-12	0
HNRNPU	7.52816	0.582058	5.14598e-14	1.40012e-11	0
PRSS35	7.48438	2.50709	7.18884e-14	1.91721e-11	0
KIF21A	7.31831	1.09572	2.51106e-13	6.56678e-11	0
ANKRD11	7.29289	0.828307	3.03378e-13	7.8575e-11	0
SOX11	7.25915	0.905103	3.89518e-13	9.99244e-11	0
EIF3A	7.20079	0.59593	5.98635e-13	1.51948e-10	0
CCNI	7.19967	0.737495	6.03595e-13	1.51948e-10	0
ANP32B	7.18861	0.714198	6.54531e-13	1.61747e-10	0
CDH2	7.16528	0.773525	7.76278e-13	1.90089e-10	0
EFNB2	7.14699	1.06867	8.87006e-13	2.13325e-10	0
TOMM7	7.14171	0.681811	9.218e-13	2.19731e-10	0
ABRACL	7.08555	0.952732	1.38498e-12	3.24398e-10	0
HSP90B1	7.08327	0.569565	1.40791e-12	3.26926e-10	0
SULF2	7.05924	1.78564	1.67419e-12	3.85436e-10	0
HMGN1	7.05646	0.640129	1.70804e-12	3.89895e-10	0
YTHDC1	7.00674	0.741464	2.43931e-12	5.52145e-10	0
RPS2	6.99128	0.407454	2.72382e-12	6.06353e-10	0
ZFHX3	6.97857	1.39648	2.98197e-12	6.58379e-10	0
TPD52L1	6.90199	1.75814	5.12776e-12	1.11388e-09	0
RPL41	6.9	0.502134	5.20032e-12	1.11912e-09	0
PHIP	6.89905	0.828783	5.23497e-12	1.11912e-09	0
RPL23A	6.8338	0.495155	8.26951e-12	1.74021e-09	0
NPM1	6.7737	0.422431	1.25534e-11	2.62123e-09	0
EIF4B	6.72519	0.717769	1.75361e-11	3.63349e-09	0
SEC63	6.65043	0.851458	2.92241e-11	5.96348e-09	0
UACA	6.60678	0.826347	3.92781e-11	7.95485e-09	0
LAMA1	6.59416	0.796334	4.27671e-11	8.59683e-09	0
MDK	21.7382	1.60814	8.94197e-105	2.40861e-100	1
DSP	18.3174	1.45652	6.01509e-75	2.70037e-71	1
RRBP1	17.3003	1.64978	4.68005e-67	1.57577e-63	1
IGFBP5	17.1873	3.05844	3.30511e-66	9.89183e-63	1
RPS27	16.7636	0.973618	4.50476e-63	1.2134e-59	1
RPL41	16.2619	1.05766	1.84048e-59	4.13127e-56	1
MT-CO1	15.9229	0.98803	4.39388e-57	8.45382e-54	1
EEF1A1	15.8935	0.814306	7.03007e-57	1.26241e-53	1
RPL10	15.6767	1.1486	2.18135e-55	3.6723e-52	1
SOX4	15.5369	1.31456	1.9522e-54	3.0932e-51	1
RPS6	15.2371	0.615223	2.00458e-52	2.84185e-49	1
RPL21	14.5725	0.822744	4.20098e-48	5.38846e-45	1
IRX3	14.2951	4.09165	2.34901e-46	2.75099e-43	1
RPL13A	14.1804	0.717106	1.21231e-45	1.36062e-42	1
MALAT1	14.0449	0.585533	8.27821e-45	8.91927e-42	1
RPL6	14.0185	0.764771	1.20094e-44	1.24418e-41	1
MT-ND5	13.41	1.139	5.28464e-41	4.90852e-38	1
RPL13	12.6718	0.790781	8.47939e-37	7.36777e-34	1
RPL17	12.5595	1.09912	3.52366e-36	2.96604e-33	1
HNRNPA1	12.4342	0.787715	1.70535e-35	1.39198e-32	1
RPL23A	12.3207	0.856992	7.00768e-35	5.55173e-32	1
PTMA	12.1516	0.499297	5.62629e-34	4.20972e-31	1
RPL7	11.8744	0.778596	1.60728e-32	1.1701e-29	1
RPS3	11.7317	0.74315	8.76626e-32	6.05456e-29	1
HIST1H4C	11.5389	1.23009	8.40121e-31	5.38798e-28	1
RPS3A	11.4877	0.674627	1.52155e-30	9.31467e-28	1
SERPINF1	11.4679	2.73238	1.91255e-30	1.14481e-27	1
HMGB1	11.3532	0.729848	7.14956e-30	4.18654e-27	1
RPS29	11.2372	0.702381	2.67663e-29	1.50203e-26	1
STMN1	11.1351	0.832424	8.46366e-29	4.6526e-26	1
RPS25	10.9247	0.754382	8.78171e-28	4.73089e-25	1
RPL34	10.9165	0.548572	9.61582e-28	5.07866e-25	1
MT-ND2	10.7207	0.961247	8.13923e-27	4.13657e-24	1
RPS8	10.6021	0.497499	2.9129e-26	1.453e-23	1
MT-ATP8	10.4862	1.09056	9.99844e-26	4.80925e-23	1
RPS2	10.4414	0.598123	1.60415e-25	7.44988e-23	1
RPS15A	10.4079	0.68148	2.28223e-25	1.04194e-22	1
COL2A1	10.1732	1.2823	2.61063e-24	1.172e-21	1
MIF	10.1493	1.21641	3.33783e-24	1.4739e-21	1
RPL26	10.0385	0.786864	1.03182e-23	4.41162e-21	1
RPL5	9.9984	0.648475	1.54879e-23	6.51849e-21	1
NREP	9.97358	1.06587	1.98933e-23	8.2438e-21	1
MT-ND4	9.95543	0.730337	2.38779e-23	9.74507e-21	1
ARL4A	9.86882	2.98072	5.68276e-23	2.25104e-20	1
MT-ND4L	9.78468	1.13081	1.31012e-22	5.04134e-20	1
RPL14	9.74473	0.648487	1.94292e-22	7.26868e-20	1
RPL15	9.6856	0.669585	3.4717e-22	1.28101e-19	1
HMGN1	9.64173	0.857161	5.32841e-22	1.93954e-19	1
MT-ATP6	9.62609	0.747884	6.20469e-22	2.22839e-19	1
RPL22	9.58511	0.684226	9.23593e-22	3.27341e-19	1
NPM1	9.57569	0.555226	1.01183e-21	3.53957e-19	1
RPL18A	9.40075	0.785276	5.4174e-21	1.87081e-18	1
NAP1L1	9.35043	0.697441	8.72947e-21	2.97642e-18	1
RPLP0	9.2112	0.555328	3.22499e-20	1.07245e-17	1
HES1	9.17787	1.76993	4.39696e-20	1.44435e-17	1
RPL12	9.10833	0.57712	8.36571e-20	2.71492e-17	1
MT-CYB	9.05745	0.73132	1.33531e-19	4.28189e-17	1
RPS28	9.02814	0.555007	1.74616e-19	5.53348e-17	1
HMGN2	8.94577	0.738799	3.69373e-19	1.14361e-16	1
B2M	8.9297	1.71683	4.27161e-19	1.3075e-16	1
MT-ND1	8.91626	0.776158	4.82282e-19	1.45964e-16	1
VCAN	8.88738	0.918533	6.25684e-19	1.8726e-16	1
RPS7	8.86098	0.637223	7.93134e-19	2.34768e-16	1
SRP14	8.8509	0.607549	8.68138e-19	2.54176e-16	1
HSP90B1	8.81507	0.670167	1.19609e-18	3.42744e-16	1
IGDCC3	8.63181	1.69088	6.03893e-18	1.67695e-15	1
PLEKHA5	8.5996	1.31295	7.99943e-18	2.1987e-15	1
PHLDA1	8.59367	1.84434	8.42316e-18	2.29178e-15	1
LBH	8.56076	1.91628	1.12125e-17	3.0202e-15	1
RPL10A	8.49186	0.599825	2.03348e-17	5.42314e-15	1
IRX5	8.48565	4.36397	2.14517e-17	5.66494e-15	1
MT-RNR1	8.45835	0.804305	2.71193e-17	7.09209e-15	1
HNRNPU	8.39418	0.61565	4.6915e-17	1.2151e-14	1
RPLP1	8.2845	0.404201	1.1861e-16	2.95822e-14	1
RPL31	8.18737	0.487826	2.67003e-16	6.3646e-14	1
PDIA3	8.16694	0.773195	3.16324e-16	7.47413e-14	1
RBP1	8.13732	1.21507	4.04131e-16	9.4658e-14	1
RPS18	8.09936	0.464505	5.52494e-16	1.27196e-13	1
MT-ND3	8.03604	0.738877	9.2791e-16	2.10035e-13	1
ITGB1	8.0258	1.10644	1.0087e-15	2.2642e-13	1
MT-CO3	7.96354	0.609001	1.67183e-15	3.69119e-13	1
RPL3	7.95497	0.43016	1.79169e-15	3.92366e-13	1
TUBA1B	7.91693	0.642429	2.43452e-15	5.2884e-13	1
RPS11	7.9025	0.562464	2.73372e-15	5.89084e-13	1
RPS4X	7.87108	0.513433	3.51591e-15	7.51624e-13	1
PLIN2	7.7272	1.45964	1.09939e-14	2.27107e-12	1
CAST	7.72661	1.01766	1.10451e-14	2.27107e-12	1
DEK	7.65351	0.787463	1.95569e-14	3.96078e-12	1
RPL4	7.61398	0.507053	2.65788e-14	5.34273e-12	1
MECOM	7.55717	2.32785	4.11928e-14	8.21903e-12	1
RPS5	7.44839	0.566104	9.44847e-14	1.87135e-11	1
TMSB15A	7.40076	1.21696	1.35409e-13	2.66232e-11	1
TRIM24	7.37587	1.03854	1.63273e-13	3.18689e-11	1
CENPF	7.24083	0.838813	4.45931e-13	8.64144e-11	1
LSAMP	7.20947	2.4165	5.61704e-13	1.07305e-10	1
RPL7A	7.15592	0.51522	8.31122e-13	1.57656e-10	1
RPS23	7.12554	0.478863	1.03675e-12	1.95286e-10	1
RPS14	7.08959	0.489981	1.34507e-12	2.51604e-10	1
RPL19	7.0772	0.503828	1.47096e-12	2.73254e-10	1
SYNE2	7.00989	0.860722	2.38508e-12	4.34084e-10	1
PTPN13	23.6389	2.49792	1.5361e-123	4.13764e-119	2
MIR302B	22.7601	2.96615	1.13965e-114	1.53488e-110	2
CTSV	22.4907	2.56121	5.11697e-112	4.59436e-108	2
MYL6	20.7978	1.26287	4.53546e-96	3.05418e-92	2
FZD5	20.6688	2.66032	6.61551e-95	3.56391e-91	2
UCHL1	19.5639	2.62737	3.14255e-85	1.41079e-81	2
SFRP1	17.9492	2.76961	4.86776e-72	1.63897e-68	2
ANXA2	17.3982	1.8038	8.51348e-68	1.91099e-64	2
ANKRD1	17.0997	3.05473	1.4915e-65	2.86965e-62	2
FTL	15.6155	0.688463	5.71188e-55	9.05031e-52	2
BMP2	14.8665	2.50334	5.43772e-50	7.32352e-47	2
NQO1	14.5481	2.04073	6.00142e-48	7.34792e-45	2
CCKBR	14.4201	2.56953	3.86861e-47	4.53065e-44	2
PRDX1	14.3373	1.23761	1.27883e-46	1.43528e-43	2
TMSB10	13.4418	0.513264	3.43859e-41	3.0874e-38	2
TTN	13.2079	2.06693	7.9042e-40	6.86799e-37	2
ACTG1	13.1476	0.721229	1.7575e-39	1.47937e-36	2
RP11-511B23.1	13.0259	1.61127	8.71781e-39	6.90656e-36	2
TUBA1C	12.3668	1.25941	3.95222e-35	2.8015e-32	2
WFDC2	12.3548	1.45587	4.59163e-35	3.17129e-32	2
APOC1	12.2342	1.42051	2.04137e-34	1.34113e-31	2
COLEC12	12.1179	2.02875	8.49272e-34	5.32e-31	2
PERP	11.8393	1.73147	2.44594e-32	1.49736e-29	2
MAP1B	11.7673	1.51546	5.75198e-32	3.44301e-29	2
RP11-426L16.8	11.5529	2.57422	7.13811e-31	4.00567e-28	2
PTGR1	11.5212	1.81123	1.03192e-30	5.55916e-28	2
OTX2	11.2258	1.66579	3.04673e-29	1.57821e-26	2
TNNT1	11.183	2.18649	4.94149e-29	2.42007e-26	2
FAM184A	11.0659	1.79487	1.83548e-28	8.82867e-26	2
L1TD1	10.9835	2.10416	4.58952e-28	2.16883e-25	2
EPSTI1	10.3262	1.34505	5.36294e-25	2.29296e-22	2
TDGF1	10.2763	3.46075	9.01222e-25	3.79302e-22	2
PRDX6	9.97895	1.0389	1.8845e-23	7.69103e-21	2
TPM3	9.97092	0.59209	2.04321e-23	8.21432e-21	2
CST1	9.93862	1.55898	2.82715e-23	1.11988e-20	2
RHOBTB3	9.80613	1.11926	1.05955e-22	4.13623e-20	2
PSMA7	9.60174	0.777722	7.86063e-22	3.02477e-19	2
USMG5	9.49747	0.942219	2.15044e-21	8.15836e-19	2
TXN	9.43633	0.757884	3.86069e-21	1.44433e-18	2
HLA-B	9.1431	1.23115	6.06889e-20	2.17962e-17	2
LAPTM4B	8.98706	1.26411	2.53922e-19	8.99953e-17	2
S100A13	8.96945	1.04169	2.97991e-19	1.02906e-16	2
S100A16	8.90046	1.14304	5.56152e-19	1.87256e-16	2
HSP90AA1	8.86056	0.537102	7.96167e-19	2.6476e-16	2
GSTP1	8.83481	0.512491	1.00265e-18	3.29359e-16	2
TAGLN	8.76194	2.50603	1.91924e-18	6.15436e-16	2
KRT18	8.75866	0.810672	1.97591e-18	6.26156e-16	2
PAPSS1	8.74369	1.32032	2.25608e-18	7.06625e-16	2
CNTNAP2	8.70955	2.05921	3.05076e-18	9.44543e-16	2
VCL	8.6985	1.72628	3.36293e-18	1.02936e-15	2
MYL12A	8.56081	1.06824	1.12073e-17	3.31736e-15	2
GSTO1	8.55863	1.38987	1.14219e-17	3.34414e-15	2
RHOA	8.34163	0.945603	7.32733e-17	2.07757e-14	2
MYL9	8.29699	1.76126	1.06782e-16	2.99612e-14	2
IQGAP1	8.28068	1.1728	1.22475e-16	3.40103e-14	2
PTPLAD1	8.26789	0.967388	1.36349e-16	3.74765e-14	2
KRT19	8.14447	0.706011	3.80947e-16	1.02612e-13	2
DDX21	8.02133	1.04236	1.04605e-15	2.78974e-13	2
ENSA	8.00739	1.01604	1.17172e-15	3.09425e-13	2
RAB17	7.94921	1.70948	1.87699e-15	4.86141e-13	2
CD63	7.94053	0.724098	2.01319e-15	5.1645e-13	2
LINC00458	7.81924	3.28398	5.31414e-15	1.31323e-12	2
SOD1	7.76263	0.987115	8.31873e-15	2.00066e-12	2
CALM1	7.69073	0.613853	1.46299e-14	3.48736e-12	2
ANXA5	7.63905	0.994118	2.18826e-14	5.0813e-12	2
BEX1	7.57953	0.933167	3.46813e-14	7.9844e-12	2
SET	7.56449	0.616137	3.89389e-14	8.88863e-12	2
PHACTR2	7.53148	0.966153	5.01684e-14	1.12611e-11	2
SALL4	7.50539	1.50873	6.12456e-14	1.3634e-11	2
FN1	7.39784	0.982817	1.38413e-13	3.05598e-11	2
TUBB2A	7.29326	2.01131	3.02551e-13	6.5722e-11	2
LGI2	7.22821	1.52781	4.89388e-13	1.05457e-10	2
TMEM141	7.22041	0.98794	5.18329e-13	1.09935e-10	2
WLS	7.1283	1.29837	1.01619e-12	2.13845e-10	2
COX5B	7.11152	0.809172	1.14771e-12	2.3965e-10	2
HNRNPA2B1	7.04933	0.525271	1.79776e-12	3.72496e-10	2
KLF6	7.04707	1.643	1.82725e-12	3.75715e-10	2
PCDH7	6.99478	0.969204	2.65683e-12	5.42155e-10	2
SHISA2	6.97395	1.75963	3.08167e-12	6.24119e-10	2
NDUFB2	6.92629	0.725434	4.32033e-12	8.68452e-10	2
ALCAM	6.84491	1.21297	7.65264e-12	1.49371e-09	2
PSMD1	6.80706	0.956372	9.96146e-12	1.93037e-09	2
ITSN1	6.73638	0.858283	1.6238e-11	3.12419e-09	2
PSMB7	6.72389	0.863627	1.76936e-11	3.38011e-09	2
REXO2	6.71135	1.23959	1.92836e-11	3.65791e-09	2
TXNRD1	6.63498	1.19823	3.24539e-11	6.11313e-09	2
NES	6.61839	1.81116	3.63136e-11	6.79265e-09	2
SF3B14	6.59203	0.873377	4.33855e-11	8.05953e-09	2
DYNLT1	6.58843	1.05606	4.4451e-11	8.2009e-09	2
SEPW1	6.52335	0.735908	6.8756e-11	1.24296e-08	2
HLA-C	6.51926	0.930484	7.06573e-11	1.26882e-08	2
EID1	6.51538	0.682608	7.25044e-11	1.29336e-08	2
POMP	6.49935	0.733509	8.06657e-11	1.42948e-08	2
LINC00261	6.48048	0.963898	9.14302e-11	1.60965e-08	2
PSMD11	6.45188	1.17714	1.10468e-10	1.89526e-08	2
PSMB4	6.42899	0.80842	1.28458e-10	2.18997e-08	2
EIF5B	6.42336	0.628904	1.33295e-10	2.25814e-08	2
COL4A1	6.31348	0.881217	2.72837e-10	4.56468e-08	2
SLIRP	6.30748	0.617404	2.83613e-10	4.71569e-08	2
UBAP2	6.22691	1.18423	4.75721e-10	7.81343e-08	2
RPLP1	9.25056	0.382963	2.23314e-20	8.59311e-17	3
MYL6	8.85	0.503533	8.75223e-19	2.94687e-15	3
FTL	8.75545	0.322102	2.03282e-18	5.67472e-15	3
CTSV	8.33568	1.03519	7.70568e-17	1.48257e-13	3
RPL35	7.7614	0.352575	8.39993e-15	1.1313e-11	3
TMSB10	7.67953	0.238656	1.59673e-14	2.04808e-11	3
TMSB4X	7.6613	0.396692	1.84053e-14	2.25348e-11	3
RPS23	7.65237	0.312845	1.97315e-14	2.31082e-11	3
PPIA	7.12764	0.449613	1.02105e-12	8.08916e-10	3
RPS18	6.77836	0.373938	1.21549e-11	8.84876e-09	3
RPS14	6.54467	0.320768	5.96255e-11	3.82398e-08	3
RPL35A	6.50685	0.270256	7.67435e-11	4.80735e-08	3
RPS15	6.49192	0.306387	8.47496e-11	5.07607e-08	3
CRABP2	6.38907	0.941143	1.66902e-10	9.36599e-08	3
RPL27	6.31598	0.250832	2.68457e-10	1.41788e-07	3
GSTP1	6.25479	0.272282	3.98046e-10	1.98551e-07	3
SLIRP	6.2112	0.562382	5.25802e-10	2.57509e-07	3
MT-CO3	6.14806	0.283598	7.84382e-10	3.64278e-07	3
RPLP2	5.94959	0.140959	2.68808e-09	1.04937e-06	3
RPL38	5.85571	0.217871	4.74986e-09	1.75263e-06	3
FAU	5.85313	0.346762	4.82402e-09	1.75594e-06	3
RPL19	5.82849	0.255642	5.59315e-09	2.00876e-06	3
RPS19	5.81138	0.255737	6.19583e-09	2.19593e-06	3
UBB	5.80734	0.340577	6.34725e-09	2.21033e-06	3
MT-CYB	5.66287	0.454289	1.48858e-08	4.66237e-06	3
NDUFS5	5.21703	0.369654	1.81819e-07	4.49311e-05	3
UBA52	5.20252	0.253941	1.96601e-07	4.68642e-05	3
RPL31	4.95175	0.169035	7.35503e-07	0.00015977	3
MT-ATP6	4.91104	0.29841	9.05945e-07	0.000189167	3
H2AFZ	4.8958	0.410204	9.79048e-07	0.000199785	3
S100A13	4.87498	0.60281	1.08821e-06	0.000220392	3
RPL37A	4.85119	0.172908	1.22724e-06	0.000241292	3
RPS12	4.78024	0.153669	1.7509e-06	0.000325257	3
GAPDH	4.61369	0.208582	3.95588e-06	0.000653715	3
KRT19	4.51001	0.238845	6.48256e-06	0.00102114	3
RPS29	4.50318	0.153623	6.69456e-06	0.0010484	3
RP11-511B23.1	4.48158	0.719489	7.40942e-06	0.00113398	3
RPLP0	4.44647	0.178386	8.7292e-06	0.00127097	3
ANXA2	4.402	0.492261	1.07256e-05	0.00152055	3
UBL5	4.39473	0.36638	1.1091e-05	0.00156412	3
RPS21	4.38607	0.136038	1.15415e-05	0.00161129	3
MIR302B	4.38601	0.754155	1.15451e-05	0.00161129	3
NGFRAP1	4.36211	0.218217	1.28814e-05	0.00177027	3
USMG5	4.29188	0.396359	1.77168e-05	0.00237423	3
LDHB	4.26571	0.119529	1.99263e-05	0.00259292	3
RPS27A	4.21763	0.121751	2.46883e-05	0.0031075	3
COX7A2	4.21516	0.412126	2.49599e-05	0.00312707	3
RPS25	4.21124	0.212221	2.53973e-05	0.00314142	3
NDUFA4	4.211	0.195818	2.54244e-05	0.00314142	3
PRDX1	4.05885	0.304305	4.93156e-05	0.00553485	3
TXN	3.97953	0.272651	6.90519e-05	0.00726556	3
RPS20	3.90982	0.0551875	9.2366e-05	0.00908019	3
COX7C	3.90449	0.106004	9.44229e-05	0.00921512	3
RPL24	3.88181	0.120221	0.000103681	0.00993861	3
RPS13	3.84128	0.155944	0.000122395	0.0116085	3
ATP5G3	3.80764	0.310241	0.000140297	0.012874	3
RPS5	3.78991	0.176599	0.0001507	0.0136053	3
RPS15A	3.72426	0.124805	0.000195892	0.0167562	3
RPL18	3.72069	0.147185	0.000198676	0.0168474	3
NQO1	3.70363	0.705352	0.000212536	0.0177489	3
RPL30	3.68998	0.0868238	0.000224271	0.0184739	3
SNRPD2	3.68244	0.244669	0.00023101	0.018738	3
MT-CO2	3.67102	0.154546	0.000241582	0.0193255	3
SERF2	3.65437	0.117301	0.000257813	0.0203054	3
COX6C	3.63445	0.253578	0.000278572	0.0217496	3
RPS16	3.59352	0.115664	0.000326242	0.0244782	3
SNRPD1	3.56405	0.347592	0.000365182	0.0269494	3
MT-CO1	3.55219	0.159053	0.000382046	0.0281169	3
RAN	3.49005	0.227675	0.000482928	0.0341455	3
RPS28	3.42552	0.132988	0.000613632	0.0418451	3
UCHL1	3.37954	0.606697	0.000726073	0.0474904	3
MT-ND4	3.37942	0.157866	0.00072639	0.0474904	3
HSPE1	3.30225	0.357521	0.000959127	0.058716	3
SEC61B	3.27847	0.434219	0.0010437	0.0624735	3
ATP5L	3.25505	0.182119	0.00113374	0.0671175	3
RPL27A	3.24284	0.0558819	0.00118346	0.0694501	3
NOP10	3.23427	0.475863	0.00121953	0.0711024	3
ATPIF1	3.18291	0.303998	0.00145805	0.0819918	3
CTSV	19.7925	2.5836	3.45335e-87	9.30195e-83	4
PTPN13	19.3279	2.39703	3.12624e-83	4.21042e-79	4
RHOBTB3	16.9386	2.16024	2.33453e-64	2.0961e-60	4
S100A13	16.0389	2.01097	6.8377e-58	3.6836e-54	4
FZD5	14.5229	2.12164	8.68067e-48	2.92278e-44	4
CKB	13.8349	1.37648	1.5699e-43	3.02048e-40	4
HLA-B	13.2433	1.94789	4.93368e-40	8.30584e-37	4
RP11-511B23.1	12.9259	1.8364	3.21642e-38	4.55986e-35	4
TMSB10	12.5469	0.518629	4.13423e-36	4.84172e-33	4
NEAT1	12.4636	1.91651	1.17875e-35	1.32295e-32	4
TTN	10.7941	1.86533	3.66929e-27	2.82389e-24	4
TPM1	10.5785	1.16313	3.75107e-26	2.65892e-23	4
CALD1	10.5178	1.07676	7.14867e-26	4.58468e-23	4
LAMB1	10.3738	1.2734	3.26412e-25	2.04471e-22	4
GPC3	10.2567	1.22499	1.10439e-24	6.76088e-22	4
OTX2	10.0644	1.66783	7.93589e-24	4.54811e-21	4
NRP2	10.0375	2.36859	1.04235e-23	5.72992e-21	4
KRT19	9.93074	0.960213	3.0597e-23	1.616e-20	4
MCC	9.91393	2.17205	3.62125e-23	1.84041e-20	4
ANXA2	9.5442	1.17784	1.37159e-21	6.15752e-19	4
PCDH7	9.45077	1.38424	3.36343e-21	1.46125e-18	4
EPSTI1	9.2621	1.3545	2.00455e-20	8.57056e-18	4
COL4A1	9.19165	1.43893	3.86845e-20	1.60309e-17	4
CRABP2	9.1186	1.29375	7.61011e-20	3.05949e-17	4
S100A14	9.00826	1.71628	2.09345e-19	7.94213e-17	4
TPM3	8.85871	0.704909	8.09433e-19	2.8688e-16	4
MYL6	8.84629	0.718941	9.04762e-19	3.16502e-16	4
S100A16	8.83376	1.31424	1.01212e-18	3.49519e-16	4
MARCKS	8.8281	1.09538	1.06466e-18	3.63009e-16	4
RGS2	8.66802	2.11552	4.39712e-18	1.427e-15	4
TDRD7	8.52108	2.09781	1.58075e-17	5.0309e-15	4
NQO1	8.52058	1.35476	1.58757e-17	5.0309e-15	4
SCD	8.40947	1.12064	4.11855e-17	1.28997e-14	4
GATA3	8.36658	1.78141	5.93163e-17	1.79522e-14	4
HSP90AA1	8.35118	0.627862	6.75838e-17	2.02271e-14	4
SHISA2	8.0271	2.10748	9.98038e-16	2.85991e-13	4
CITED2	7.85708	1.7647	3.93185e-15	1.0807e-12	4
GLUL	7.78638	1.21312	6.8955e-15	1.85737e-12	4
RPS27L	7.69392	1.08374	1.42697e-14	3.76833e-12	4
SLC16A1	7.63091	1.21589	2.33093e-14	6.09572e-12	4
CCDC34	7.60521	1.1351	2.84441e-14	7.36702e-12	4
AHNAK	7.56859	1.48954	3.77289e-14	9.67873e-12	4
APOE	7.39026	0.985131	1.46544e-13	3.65491e-11	4
CTC-260E6.6	7.366	1.30084	1.75821e-13	4.34487e-11	4
LGR4	7.33293	2.06171	2.25172e-13	5.51384e-11	4
RP11-366M4.3	7.32218	1.32135	2.43966e-13	5.92024e-11	4
RTN4	7.29628	0.972225	2.95825e-13	7.11459e-11	4
S100A6	7.1739	1.5551	7.28896e-13	1.73748e-10	4
AMOT	7.12655	1.64413	1.02914e-12	2.43165e-10	4
BASP1	7.09399	1.08463	1.30295e-12	3.02553e-10	4
NT5C2	7.06277	1.55655	1.6322e-12	3.7577e-10	4
PDCD4	6.99089	1.55195	2.7315e-12	6.18283e-10	4
SEPW1	6.93039	0.891528	4.19675e-12	9.4203e-10	4
NAA38	6.92822	1.20923	4.26172e-12	9.48708e-10	4
DHCR24	6.85212	1.03132	7.27657e-12	1.59351e-09	4
RBM47	6.84609	1.37639	7.58941e-12	1.64862e-09	4
CYP1B1	6.72118	2.02196	1.80264e-11	3.82329e-09	4
LINC00261	6.68821	1.04949	2.25915e-11	4.75411e-09	4
PHACTR2	6.67016	0.973109	2.55527e-11	5.33556e-09	4
SFRP1	6.66734	1.23895	2.60488e-11	5.39731e-09	4
MAF	6.64266	1.92055	3.08077e-11	6.33463e-09	4
MAN2A1	6.61887	1.66091	3.61956e-11	7.33056e-09	4
AGL	6.58169	1.1495	4.6512e-11	9.34961e-09	4
MICAL1	6.57	2.18063	5.03168e-11	1.00395e-08	4
SC5D	6.52382	1.64591	6.85374e-11	1.35744e-08	4
LGI2	6.49804	1.54995	8.13716e-11	1.59987e-08	4
LIN28A	6.46725	0.805849	9.98015e-11	1.94801e-08	4
RHOC	6.43104	1.21224	1.26733e-10	2.45588e-08	4
TUBA1C	6.42298	0.797056	1.33631e-10	2.57106e-08	4
KPNB1	6.41121	0.750994	1.44371e-10	2.758e-08	4
TNNT1	6.40715	1.42267	1.48267e-10	2.81249e-08	4
SERPINH1	6.3897	0.836285	1.66213e-10	3.13084e-08	4
LY6E	6.38458	1.25807	1.71866e-10	3.21485e-08	4
DNAJC15	6.28718	0.821868	3.23282e-10	5.96433e-08	4
PXDN	6.25716	0.90589	3.92053e-10	7.1839e-08	4
SMAGP	6.24572	1.57613	4.21857e-10	7.6778e-08	4
PRDX1	6.24276	0.714574	4.29917e-10	7.77197e-08	4
ALCAM	6.13389	1.16561	8.57571e-10	1.52977e-07	4
SSBP3	6.12912	1.19832	8.83676e-10	1.56597e-07	4
POLR2L	6.12759	0.779468	8.92182e-10	1.57071e-07	4
HAS2	6.12467	1.50958	9.08745e-10	1.58948e-07	4
GNB4	6.06571	2.22302	1.31373e-09	2.26838e-07	4
ERBB4	6.04828	2.29185	1.46405e-09	2.51182e-07	4
SEPT11	6.02268	0.853729	1.71557e-09	2.92472e-07	4
NT5DC1	6.01558	1.08855	1.79242e-09	3.01754e-07	4
IER5	5.99827	2.51656	1.99432e-09	3.31599e-07	4
LIFR	5.99454	1.74031	2.04061e-09	3.37214e-07	4
GLRX5	5.99342	1.38396	2.05468e-09	3.37469e-07	4
KTN1	5.97413	0.675721	2.31316e-09	3.7762e-07	4
TUBA1A	5.92826	0.75168	3.06155e-09	4.96783e-07	4
TRIM71	5.8414	1.00587	5.17645e-09	8.25047e-07	4
APLP2	5.79224	0.677053	6.94549e-09	1.09406e-06	4
CERS6	5.76972	1.35285	7.94047e-09	1.24351e-06	4
YWHAZ	5.76465	0.674688	8.18296e-09	1.27408e-06	4
BMP2	5.74602	1.12501	9.13686e-09	1.40635e-06	4
MAGED1	5.74104	0.911205	9.40975e-09	1.44012e-06	4
CASK	5.73796	1.35719	9.58239e-09	1.45826e-06	4
ZNF611	5.72471	1.27695	1.03612e-08	1.56792e-06	4
SLC25A29	5.7128	1.28151	1.11134e-08	1.67234e-06	4
TNC	5.70376	2.07309	1.17195e-08	1.75376e-06	4
S100A10	14.6314	1.73728	1.77044e-48	4.76886e-44	5
RPS27	13.882	0.864531	8.14904e-44	5.48756e-40	5
RPL21	13.0549	0.788272	5.96183e-39	3.21176e-35	5
RPL13	12.3765	0.829451	3.50448e-35	1.57328e-31	5
FGB	11.9428	2.25926	7.08108e-33	2.7248e-29	5
RPS6	11.1948	0.494172	4.32616e-29	1.29477e-25	5
NAP1L1	10.4635	0.639931	1.27073e-25	2.85237e-22	5
RPL34	10.2925	0.484315	7.61954e-25	1.57877e-21	5
EEF1A1	9.92124	0.537636	3.36564e-23	5.80356e-20	5
RPL13A	9.63237	0.47625	5.83695e-22	8.27495e-19	5
RPL6	9.28241	0.508823	1.65684e-20	2.23143e-17	5
RRBP1	9.27503	1.05466	1.77562e-20	2.27753e-17	5
RPL10	8.83212	0.629986	1.02711e-18	1.12828e-15	5
RPL41	8.58366	0.573947	9.18992e-18	9.16813e-15	5
RPL7	8.53368	0.46329	1.4177e-17	1.36383e-14	5
RPL5	7.92174	0.551207	2.34202e-15	1.85543e-12	5
RPL15	7.87875	0.457809	3.30661e-15	2.54477e-12	5
RPS7	7.84092	0.44933	4.47267e-15	3.2561e-12	5
VCAN	7.71596	0.891393	1.20077e-14	8.29333e-12	5
RPS3A	7.62688	0.386018	2.40496e-14	1.6195e-11	5
RPL31	7.52776	0.404871	5.16168e-14	3.31035e-11	5
RPS28	7.50179	0.399873	6.29537e-14	3.94354e-11	5
RPS8	7.4906	0.370331	6.85609e-14	4.19717e-11	5
HNRNPA1	7.47549	0.454071	7.69167e-14	4.60407e-11	5
RPS3	7.47113	0.41396	7.95091e-14	4.65577e-11	5
RPLP0	7.28217	0.329191	3.28484e-13	1.80572e-10	5
RPL11	7.21456	0.35402	5.4107e-13	2.86379e-10	5
RPL23A	7.21427	0.442374	5.42223e-13	2.86379e-10	5
RPL3	7.12038	0.377428	1.07627e-12	5.5751e-10	5
RPL17	7.08912	0.646806	1.34971e-12	6.73254e-10	5
RPL32	7.04805	0.294359	1.81445e-12	8.88621e-10	5
RPSA	7.01294	0.411858	2.33362e-12	1.12247e-09	5
RPL12	6.74925	0.370546	1.48607e-11	7.02259e-09	5
RPS18	6.73244	0.395844	1.66842e-11	7.74836e-09	5
APOA1	6.65623	1.12189	2.80937e-11	1.26122e-08	5
RPS14	6.47824	0.356061	9.28008e-11	3.81581e-08	5
RPS13	6.35358	0.386709	2.10358e-10	8.2119e-08	5
RPS25	6.22932	0.338891	4.68454e-10	1.70517e-07	5
RPS2	6.22399	0.298181	4.84675e-10	1.74069e-07	5
RPS15A	6.1638	0.345649	7.10186e-10	2.45251e-07	5
COL2A1	6.1249	1.02951	9.07416e-10	3.09394e-07	5
RPL18A	6.09156	0.457293	1.11817e-09	3.76487e-07	5
RPL14	6.06022	0.360007	1.35939e-09	4.52057e-07	5
RPS4X	6.04117	0.33585	1.52996e-09	5.01279e-07	5
CAST	5.94492	1.03288	2.7659e-09	8.66307e-07	5
LGALS3	5.89483	1.70377	3.75073e-09	1.12255e-06	5
RPL26	5.79777	0.342449	6.72045e-09	1.92577e-06	5
RPS19	5.55704	0.295411	2.74391e-08	7.03903e-06	5
NACA	5.52163	0.379162	3.35878e-08	8.53511e-06	5
RPL10A	5.46798	0.242049	4.55194e-08	1.09474e-05	5
RPS16	5.45438	0.282251	4.91436e-08	1.17144e-05	5
RPL7A	5.31265	0.249921	1.08041e-07	2.48734e-05	5
MT-ND5	5.28918	0.436082	1.22868e-07	2.75799e-05	5
RPL19	5.05763	0.317708	4.24507e-07	8.1336e-05	5
GNB2L1	4.99243	0.220306	5.96257e-07	0.000108519	5
RPL4	4.8199	0.265284	1.43628e-06	0.000247998	5
PABPC1	4.6539	0.113031	3.25707e-06	0.00049848	5
MIF	4.63704	0.733465	3.53426e-06	0.000528883	5
RPL22	4.59971	0.218992	4.23079e-06	0.00061269	5
NPM1	4.59137	0.244362	4.40342e-06	0.000634281	5
RPS27A	4.48554	0.185915	7.27281e-06	0.000989397	5
RPS24	4.41946	0.237249	9.89484e-06	0.00128757	5
DST	4.40525	0.623539	1.05662e-05	0.00136177	5
RPL23	4.33133	0.156244	1.48211e-05	0.00183973	5
RPS20	4.30708	0.164949	1.65427e-05	0.00203467	5
SOX4	4.29105	0.339671	1.77827e-05	0.00215764	5
HNRNPU	4.24832	0.255534	2.15376e-05	0.00256211	5
MT-ND4L	4.20331	0.631748	2.63044e-05	0.00304093	5
HMGN1	4.0846	0.333457	4.41534e-05	0.00459196	5
RPS29	3.9579	0.163206	7.56118e-05	0.00714625	5
GAS5	3.9345	0.237971	8.33705e-05	0.00777047	5
RPL37	3.92755	0.100844	8.58165e-05	0.00794348	5
IGFBP6	3.87131	1.41817	0.000108252	0.00956024	5
RPL35A	3.82975	0.155042	0.000128272	0.0109687	5
RPS15	3.68792	0.15062	0.000226096	0.0175235	5
HES1	3.53162	1.01488	0.000413029	0.0286736	5
HMGB1	3.43961	0.139044	0.000582543	0.0379936	5
FTH1	3.36976	0.109992	0.000752325	0.0466927	5
PTMA	3.3017	0.127274	0.000961018	0.0567675	5
HIST1H4C	3.16535	0.381423	0.00154897	0.0824564	5
BTF3	3.13864	0.269106	0.00169733	0.0877529	5
DSP	3.12856	0.214825	0.00175662	0.0899551	5
YWHAE	3.09936	0.143355	0.00193942	0.0976451	5
PTPN13	9.78788	1.4735	1.26932e-22	5.69839e-19	6
CTSV	8.98856	1.45369	2.50478e-19	6.74689e-16	6
RHOBTB3	8.57307	1.3818	1.00766e-17	2.08787e-14	6
S100A13	8.34404	1.279	7.17966e-17	1.1376e-13	6
MT-RNR2	7.52438	0.709885	5.29732e-14	5.70754e-11	6
TPM3	7.24456	0.50688	4.33839e-13	4.17354e-10	6
S100A16	6.96444	1.31362	3.29701e-12	2.27714e-09	6
HSP90AA1	6.63483	0.447251	3.24874e-11	1.82309e-08	6
CKB	6.59099	0.748608	4.36918e-11	2.35376e-08	6
RP11-511B23.1	5.94338	1.10872	2.79202e-09	1.17509e-06	6
TTN	5.86436	1.37645	4.50864e-09	1.84007e-06	6
TMSB10	5.76405	0.225395	8.21214e-09	3.20583e-06	6
GPC3	5.75006	0.802298	8.92108e-09	3.38448e-06	6
CALD1	5.43842	0.557546	5.37553e-08	1.85635e-05	6
S100A14	5.25815	1.42087	1.45509e-07	4.35492e-05	6
HLA-B	5.00069	1.00838	5.71247e-07	0.000160282	6
FZD5	4.88459	0.964195	1.03646e-06	0.000279181	6
ANXA2	4.85558	0.717894	1.20033e-06	0.00032012	6
TPM1	4.61155	0.573719	3.99676e-06	0.000996821	6
SCD	4.43955	0.750958	9.01485e-06	0.00216807	6
COL4A1	4.36872	0.912126	1.24978e-05	0.00280535	6
CRABP2	4.29386	0.84477	1.7559e-05	0.00384527	6
NQO1	4.27815	0.938879	1.88456e-05	0.004061	6
RP11-366M4.3	4.16703	1.00509	3.08595e-05	0.00633632	6
RGS2	4.16365	1.40855	3.132e-05	0.00634313	6
HAS2	3.99824	1.45665	6.38142e-05	0.0119368	6
MYL6	3.87593	0.258567	0.000106217	0.0189474	6
MIR302B	3.82656	0.780905	0.000129946	0.0228772	6
NEAT1	3.76351	0.813561	0.000167545	0.029116	6
TTR	3.75766	0.710798	0.000171507	0.0296136	6
LAMB1	3.72533	0.56015	0.000195057	0.0326339	6
TUBA1C	3.59995	0.512898	0.000318282	0.0510313	6
TTR	23.2274	4.67017	2.40832e-119	6.48705e-115	7
APOB	18.758	4.85557	1.665e-78	2.24242e-74	7
CKB	17.3259	2.23897	3.00108e-67	2.69457e-63	7
APOE	14.0481	2.3955	7.91636e-45	5.33087e-41	7
LAMB1	12.4628	1.96591	1.19112e-35	6.41681e-32	7
SCD	12.3613	2.09243	4.23279e-35	1.90024e-31	7
HLA-B	11.8059	2.28049	3.63842e-32	1.1772e-28	7
TPM3	11.6257	1.17518	3.05008e-31	8.2157e-28	7
APLP2	11.144	1.49228	7.65791e-29	1.83344e-25	7
TMSB10	11.0848	0.703297	1.48641e-28	2.85985e-25	7
PRDX1	10.462	1.54567	1.29058e-25	2.04489e-22	7
BASP1	10.2558	2.00069	1.11395e-24	1.27011e-21	7
S100A13	10.2543	1.78263	1.13167e-24	1.27011e-21	7
CALD1	10.064	1.3355	7.9687e-24	7.94981e-21	7
APOA2	9.93644	1.82768	2.88965e-23	2.68398e-20	7
PITX2	9.92086	2.29991	3.37818e-23	3.03316e-20	7
FLRT3	9.67701	1.84224	3.77601e-22	3.17911e-19	7
GLUL	9.67699	1.94584	3.77678e-22	3.17911e-19	7
DHCR24	9.636	1.80802	5.6342e-22	4.59888e-19	7
HMGCS2	9.51167	6.14081	1.87628e-21	1.32999e-18	7
LIFR	9.25647	2.81947	2.11293e-20	1.42285e-17	7
TTN	9.2159	1.91222	3.08673e-20	2.0279e-17	7
FTL	8.89802	0.671131	5.68511e-19	3.48032e-16	7
FABP5	8.8833	1.66102	6.49057e-19	3.88511e-16	7
AKAP12	8.84496	1.63143	9.15601e-19	5.36144e-16	7
TPM1	8.77745	1.31347	1.67221e-18	9.3839e-16	7
MARCKS	8.77277	1.44256	1.74318e-18	9.58253e-16	7
HSP90AA1	8.49941	0.79168	1.90552e-17	9.50503e-15	7
SERPINH1	8.41668	1.4569	3.87304e-17	1.83025e-14	7
GSTA2	7.82797	2.39587	4.95829e-15	1.99338e-12	7
GPC3	7.82166	1.27307	5.21317e-15	2.06503e-12	7
PTP4A1	7.73193	1.80688	1.05928e-14	4.01868e-12	7
KRT19	7.70418	1.09218	1.31687e-14	4.92656e-12	7
FN1	7.64087	1.52838	2.15765e-14	7.85386e-12	7
NEU1	7.62097	1.77978	2.51784e-14	9.04275e-12	7
MSMO1	7.54905	1.80593	4.38445e-14	1.53376e-11	7
FASN	7.53287	1.93382	4.96384e-14	1.71418e-11	7
POLR2L	7.50029	1.25094	6.36762e-14	2.17112e-11	7
NCL	7.46531	0.755788	8.31008e-14	2.76346e-11	7
NQO1	7.41896	1.51913	1.18046e-13	3.83094e-11	7
SLC31A1	7.40371	2.01608	1.32428e-13	4.24651e-11	7
PCDH7	7.21641	1.38868	5.33795e-13	1.6719e-10	7
DYNLL2	7.16163	1.59027	7.97213e-13	2.46824e-10	7
MAGED1	7.12801	1.42185	1.01827e-12	3.11684e-10	7
RHOC	7.10156	1.7173	1.23359e-12	3.73348e-10	7
SLC16A1	7.09375	1.4684	1.30528e-12	3.90656e-10	7
LY6E	7.05462	1.75509	1.73079e-12	5.06744e-10	7
SERBP1	7.01874	0.844188	2.23877e-12	6.48423e-10	7
CALM3	7.01214	1.25492	2.34696e-12	6.7253e-10	7
FILIP1L	6.98679	2.26578	2.81243e-12	7.8912e-10	7
TMED9	6.96499	1.20399	3.28423e-12	9.12001e-10	7
CDV3	6.94603	1.81944	3.75706e-12	1.03265e-09	7
PSAP	6.82895	1.14891	8.55395e-12	2.28128e-09	7
GAMT	6.78802	2.24286	1.13683e-11	3.00212e-09	7
PTPN13	6.62063	1.24348	3.57663e-11	9.17525e-09	7
PXDN	6.61644	1.21688	3.67962e-11	9.35039e-09	7
HMGA1	6.60059	1.0284	4.09533e-11	1.01203e-08	7
IWS1	6.59332	1.23035	4.30097e-11	1.05319e-08	7
CALR	6.58	1.08072	4.70455e-11	1.14164e-08	7
HNRNPAB	6.55091	1.31537	5.71876e-11	1.37536e-08	7
EIF4G2	6.53922	1.00688	6.18421e-11	1.47414e-08	7
ELL2	6.51585	1.71322	7.22794e-11	1.70782e-08	7
ACTB	6.48198	0.985933	9.05269e-11	2.12038e-08	7
HSPA5	6.47187	1.08754	9.67955e-11	2.24766e-08	7
MFGE8	6.46924	1.69457	9.84959e-11	2.26759e-08	7
GLRX5	6.45782	1.82676	1.06222e-10	2.42475e-08	7
SUCLG1	6.44677	1.44384	1.14257e-10	2.56468e-08	7
PPDPF	6.42084	1.12196	1.35526e-10	3.01696e-08	7
FAM107B	6.37789	1.93201	1.7955e-10	3.8691e-08	7
S100A14	6.36469	1.57547	1.95687e-10	4.18336e-08	7
P4HB	6.35137	1.20454	2.13412e-10	4.52636e-08	7
VCP	6.33666	1.27535	2.34792e-10	4.94091e-08	7
TOMM7	6.32587	0.98844	2.51812e-10	5.25798e-08	7
SLC2A3	6.30701	1.04946	2.84472e-10	5.89427e-08	7
SLC39A14	6.26078	1.98718	3.83054e-10	7.81663e-08	7
FDFT1	6.25794	1.27251	3.90093e-10	7.90042e-08	7
MAN2A1	6.247	1.79795	4.18414e-10	8.41074e-08	7
FADS2	6.2329	1.36408	4.57867e-10	9.13563e-08	7
LAMTOR4	6.22864	1.19962	4.70489e-10	9.31845e-08	7
UACA	6.22514	1.18183	4.81138e-10	9.45981e-08	7
ADD3	6.2158	1.11505	5.10632e-10	9.96694e-08	7
PHACTR2	6.17066	1.14509	6.80072e-10	1.30846e-07	7
PRDX5	6.1679	1.08964	6.92031e-10	1.32202e-07	7
BCAT1	6.1517	1.62177	7.6659e-10	1.45414e-07	7
ODC1	6.14886	1.1274	7.8044e-10	1.47006e-07	7
BEX1	6.14182	1.1391	8.1582e-10	1.52604e-07	7
PROM1	6.13877	2.30416	8.3163e-10	1.54488e-07	7
LYPD6B	6.11029	2.10585	9.94519e-10	1.83482e-07	7
PFN1	6.10321	1.18058	1.0396e-09	1.89207e-07	7
GOLM1	6.06341	1.68733	1.33267e-09	2.40465e-07	7
PDHA1	6.06264	1.44119	1.33909e-09	2.40465e-07	7
KDELR2	6.06021	1.60225	1.35941e-09	2.42497e-07	7
SLC9A3R1	6.0206	1.60696	1.73771e-09	3.0794e-07	7
RBM47	5.98892	1.46152	2.11234e-09	3.71883e-07	7
SEPT11	5.98249	1.11846	2.19749e-09	3.79434e-07	7
BAX	5.91327	1.82757	3.35383e-09	5.75406e-07	7
RABL6	5.9011	1.30025	3.61096e-09	6.156e-07	7
BAMBI	5.86476	2.12094	4.49779e-09	7.61964e-07	7
ATP5I	5.86031	0.860374	4.61993e-09	7.77766e-07	7
EPSTI1	5.84841	1.14183	4.9629e-09	8.30315e-07	7
RPLP1	10.6987	0.694855	1.03178e-26	5.55843e-23	8
MT-CO1	10.3523	0.995863	4.08723e-25	1.83489e-21	8
RPL13A	10.1961	0.772325	2.06313e-24	7.93893e-21	8
RPL41	9.41081	1.0095	4.92308e-21	1.20553e-17	8
RPL21	9.15747	0.843227	5.31283e-20	1.10082e-16	8
MT-CO3	8.99794	0.960995	2.29982e-19	4.42486e-16	8
RPL7	8.84818	0.926379	8.89591e-19	1.59747e-15	8
RPL18A	8.46717	1.00202	2.51424e-17	3.93235e-14	8
RPLP0	8.46202	0.749198	2.6278e-17	3.93235e-14	8
RPL10	8.34464	1.01695	7.14339e-17	1.01271e-13	8
RPS27	8.23901	0.834922	1.7364e-16	2.33859e-13	8
RPS6	8.13804	0.563257	4.01731e-16	4.91865e-13	8
MT-ND2	8.09558	1.18753	5.6993e-16	6.67463e-13	8
MT-ND4L	8.08257	1.52498	6.34179e-16	7.1176e-13	8
EEF1A1	8.00227	0.60904	1.2214e-15	1.31599e-12	8
RPS8	7.8247	0.614423	5.08877e-15	5.27197e-12	8
RPS23	7.80598	0.683515	5.90423e-15	5.89023e-12	8
RPL6	7.73448	0.643142	1.0383e-14	9.98841e-12	8
RPS29	7.71752	0.589313	1.18613e-14	1.10171e-11	8
MT-ATP6	7.71255	0.971617	1.23332e-14	1.10736e-11	8
RPS3	7.69749	0.713165	1.38768e-14	1.20576e-11	8
RPS13	7.52232	0.817607	5.38118e-14	4.14136e-11	8
MT-ND4	7.38764	0.928915	1.49462e-13	1.08809e-10	8
RPL12	7.36129	0.650101	1.82143e-13	1.2911e-10	8
RPS18	7.31538	0.558213	2.56652e-13	1.76613e-10	8
MT-ND5	7.31247	1.05108	2.6227e-13	1.76613e-10	8
RPL15	7.05594	0.719835	1.71438e-12	1.1263e-09	8
NPM1	7.02929	0.528925	2.07585e-12	1.30035e-09	8
RPS15A	7.02216	0.8076	2.18463e-12	1.30767e-09	8
RPS5	6.77213	0.859801	1.26896e-11	6.97567e-09	8
HSP90AB1	6.7541	0.405254	1.43722e-11	7.74258e-09	8
RPS25	6.73892	0.730884	1.59574e-11	8.26591e-09	8
RPL14	6.708	0.592031	1.97308e-11	9.90323e-09	8
RPL17	6.7071	0.946608	1.98535e-11	9.90323e-09	8
CXCL14	6.59927	6.46116	4.13176e-11	1.96817e-08	8
RPL34	6.59809	0.492954	4.1649e-11	1.96817e-08	8
RPS2	6.5477	0.602573	5.84297e-11	2.71356e-08	8
RPL13	6.49753	0.654509	8.1651e-11	3.72771e-08	8
MT-ATP8	6.37921	1.10552	1.78e-10	7.85999e-08	8
HNRNPA1	6.18727	0.584368	6.12164e-10	2.49837e-07	8
RPL22	6.17787	0.66943	6.49706e-10	2.5736e-07	8
MT-CYB	6.12178	0.839591	9.25379e-10	3.61247e-07	8
MT-ND1	6.0514	0.81642	1.43596e-09	5.44588e-07	8
RPL26	6.0492	0.600518	1.45568e-09	5.44588e-07	8
RPS7	5.85492	0.605671	4.77227e-09	1.68377e-06	8
MT-ND3	5.8535	0.910331	4.81326e-09	1.68377e-06	8
RPL10A	5.80996	0.619384	6.24861e-09	2.15785e-06	8
RPS3A	5.72138	0.499992	1.05662e-08	3.60268e-06	8
RPS15	5.68881	0.548741	1.2793e-08	4.30739e-06	8
RPL4	5.6164	0.574288	1.94975e-08	6.40469e-06	8
RPL32	5.56489	0.480895	2.62314e-08	8.51287e-06	8
RPL19	5.52668	0.558178	3.26356e-08	1.0342e-05	8
RPS16	5.50836	0.613952	3.62184e-08	1.13439e-05	8
RPSA	5.38704	0.58875	7.16296e-08	2.16788e-05	8
RPS4X	5.36681	0.574283	8.01432e-08	2.3986e-05	8
RPL39	5.2276	0.725935	1.71728e-07	4.92093e-05	8
VIM	5.22066	1.38593	1.78288e-07	5.05511e-05	8
RPL24	5.07589	0.57204	3.85685e-07	0.000103888	8
IGDCC3	5.03711	1.60269	4.72604e-07	0.00012604	8
RPS20	4.94407	0.565983	7.65082e-07	0.000198156	8
RPS12	4.93588	0.431513	7.97887e-07	0.000204685	8
CCND2	4.88618	1.75417	1.02809e-06	0.000261251	8
ATP5G2	4.71229	0.878033	2.44948e-06	0.000594408	8
HNRNPC	4.70294	0.562833	2.56441e-06	0.000616741	8
RPS19	4.6451	0.331005	3.39915e-06	0.000803154	8
PTN	4.63435	2.55671	3.58064e-06	0.00083868	8
MAP1B	4.63099	1.12357	3.63926e-06	0.000845062	8
RPL3	4.4862	0.199339	7.25055e-06	0.00162751	8
RPS9	4.48417	0.64046	7.31974e-06	0.00162946	8
RPS28	4.44201	0.450529	8.91212e-06	0.00195168	8
MIF	4.41834	0.916777	9.94631e-06	0.0021263	8
RPS14	4.40864	0.402273	1.0402e-05	0.00220621	8
RPL31	4.31978	0.399448	1.56186e-05	0.00326125	8
RANBP1	4.2832	0.927257	1.84225e-05	0.00378801	8
GNB2L1	4.25786	0.544917	2.06389e-05	0.00421159	8
MAP2	4.20767	2.66381	2.58018e-05	0.00514812	8
CCND1	4.1766	1.27136	2.95893e-05	0.00586041	8
PTCH1	4.17154	3.41758	3.02545e-05	0.00594843	8
HIST1H4C	4.1341	0.783806	3.56347e-05	0.00687802	8
RAN	4.13337	0.609594	3.57485e-05	0.00687802	8
RPL23	4.13091	0.297612	3.61326e-05	0.00690262	8
NREP	4.12311	0.766079	3.73785e-05	0.00709033	8
TFAP2A	4.10385	6.24781	4.06323e-05	0.00765365	8
HNRNPDL	4.09293	0.584867	4.25952e-05	0.00796767	8
RPL23A	4.06814	0.490985	4.73907e-05	0.00880355	8
RPL27A	4.00726	0.401878	6.14282e-05	0.0113331	8
SLC25A6	3.99724	0.662413	6.40857e-05	0.0117429	8
RPS27A	3.98306	0.382245	6.80326e-05	0.0122988	8
PRKDC	3.96135	0.992297	7.45277e-05	0.0133832	8
RPL5	3.93104	0.448947	8.45801e-05	0.0150877	8
RPL36A	3.92024	0.546023	8.84592e-05	0.0155734	8
MT-RNR1	3.91066	0.615902	9.20451e-05	0.0160995	8
RPS11	3.87442	0.476645	0.000106878	0.0184542	8
EEF1B2	3.81367	0.592336	0.000136917	0.0233418	8
LDHA	3.80484	0.954308	0.000141896	0.0240385	8
ZFP36L1	3.79267	1.03875	0.000149038	0.0250905	8
IGFBP5	3.77782	1.27954	0.000158204	0.0264683	8
MEIS2	3.76516	2.34609	0.000166444	0.027675	8
MORF4L1	3.76104	0.577625	0.000169207	0.0279617	8
RPL35A	3.73267	0.378043	0.00018946	0.0309291	8
