# Supplementary material for: Human pluripotent stem cell fate trajectories toward lung and hepatocyte progenitors
Source: iScience. 2023 Oct 14;26(11):108205. doi: 10.1016/j.isci.2023.108205 (PMC10663741; doi:10.1016/j.isci.2023.108205)
Supplement: Table S5. Results of time-association analysis and average expression of significantly associated genes, related to Figure 2 [file mmc5.xlsx]

## Sheet: spline_fit_result
gene	pt_spline1	pt_spline2	pt_spline3	pt_spline4	pt_spline5	P.Value	adj.P.Val	avg_expr_d0	avg_expr_d1	avg_expr_d2	avg_expr_d3	avg_expr_d4	avg_expr_d5	avg_expr_d6	avg_expr_d7	avg_expr_d8	avg_expr_d9	avg_expr_d10	avg_expr_d11	avg_expr_d12	avg_expr_d13	avg_expr_d14	avg_expr_d15
ANKRD1	0.55122	1.25942	-3.0546	-0.330754	1.06457	0	0	0.00641785	0	0.00162212	0.0157238	0.0446242	0.0719778	0.243016	1.69323	0.704866	0.355586	0.239187	0	0	0	0	0
APOA2	0.453732	1.34402	1.42313	0.246336	0.103423	0	0	0	0	0.00347524	0.0822949	0.333411	0.308682	0.697935	0.611478	0.887139	1.26232	1.24369	0.914741	1.53927	1.12725	0.204875	0.429873
APOB	-0.299266	0.729783	2.40507	-0.0664687	-0.82412	0	0	0	0.0028217	0	0	0	0	0.0241002	0.0681042	0.128321	0.555626	1.28391	0	0.3637	0	0	0
APOE	0.276886	1.4254	3.14249	0.343226	-0.0357338	0	0	0.0703003	0.0684592	0.0623231	0.156541	0.169115	0.296297	0.725148	0.802751	0.817103	1.29991	2.0783	1.14084	1.48303	0.854979	0.933769	0.629773
BMP2	1.02326	0.537518	-1.17797	-0.498445	0.548962	0	0	0.0112982	0	0.00259011	0.110596	0.148435	0.199624	0.968491	1.09572	0.685493	0.403822	0.373901	0	0	0	0	0
BNIP3	3.04958	-2.97133	4.80349	-0.156237	-1.15085	0	0	0.359301	0.150126	0.22204	1.35267	1.28018	2.17538	1.387	0.322728	0.2149	0.116574	0.188408	0	0.355546	0.900278	0.112756	0.48729
CCKBR	2.5856	-1.25394	1.32753	-0.524982	-0.225495	0	0	0.0487086	0.0671174	0.0397367	0.572237	0.910622	1.12361	1.5379	1.01076	0.532114	0.206088	0.162206	0	0	0	0	0
CER1	7.67308	-6.71343	11.3006	0.904701	-4.13009	0	0	0.0734301	0.626973	0.722453	3.69703	3.77701	3.93672	4.7833	0.275073	0.015938	0.0119246	0.022451	0	0	0	0	0
CKB	-0.666154	4.2933	-0.430533	0.2776	1.2972	0	0	0.548157	0.470379	0.156169	0.28382	0.231465	0.415388	0.891683	2.02189	2.4081	2.66323	3.33613	1.95527	0.741773	1.26794	1.0136	1.58902
CNTNAP2	0.119478	-0.634809	-0.62867	1.53816	-1.69693	0	0	0.53662	1.06149	2.12869	1.89868	1.50907	1.21519	0.742643	0.651259	0.127516	0.0772902	0.0280827	0.703249	0	0.194873	0.0890335	0.304213
COL2A1	-0.085663	0.280329	2.51674	1.1828	0.821588	0	0	0.00457496	0.00145579	0.00573583	0.00800765	0.0194386	0.0200191	0.0200354	0.063703	0.087263	0.445289	0.788308	1.3051	2.32209	1.3328	0.911863	1.34601
CPM	0.0189819	-0.0695585	0.247091	1.05621	1.24785	0	0	0.00999593	0.00396222	0.0169317	0.00281273	0.00285149	0	0.00356931	0.00619448	0	0	0	0	0.355546	0.389925	1.04182	1.09243
CTSV	0.523803	4.02609	-5.46792	-0.468239	1.46294	0	0	0.445109	0.265341	0.40871	0.314821	0.745576	0.826958	0.927907	2.82873	2.87306	1.94077	1.66953	1.42891	0.738603	0.303157	0.164948	0.268576
CXCR4	2.65984	-2.23982	3.45391	-0.531181	-0.581124	0	0	0.00215897	0.00990838	0.030716	0.400785	0.779179	0.875252	2.03879	0.10608	0.0394837	0.0686615	0.0533753	0	0	0	0	0.17297
CYP26A1	2.43388	-2.18047	3.26107	-0.420827	-0.753092	0	0	0.0911183	0.0244395	0.0385207	0.496683	0.980703	1.09726	1.35293	0.275241	0.00566523	0.0118337	0.0252195	0	0	0	0	0.101772
DPPA4	-2.08811	-1.8691	-2.37056	-2.66521	-1.77324	0	0	2.08418	2.07352	1.81389	0.903151	0.810714	0.990139	0.267107	0.277001	0.25098	0.19634	0.166648	0	0	0	0	0
EPSTI1	1.23749	0.893068	0.319686	-0.159842	0.264622	0	0	0.00811181	0.0238818	0.0293189	0.051431	0.566723	0.675535	0.948418	1.04203	1.07294	0.898725	0.972769	0.275853	0	0.580798	0.0890335	0.231293
ESRG	-1.92956	-2.49179	-1.56696	-2.99222	-1.75409	0	0	2.37609	1.24207	1.99422	0.961543	0.665949	0.828339	0.165118	0.096654	0.0197528	0.0277764	0.003405	0	0	0	0	0
FAM184A	3.01777	-1.57891	3.30351	-0.333213	-0.903961	0	0	0.0817668	0.108577	0.179393	0.563754	1.50785	1.63546	1.5312	0.953029	0.590805	0.462497	0.549854	0.441712	0	0	0.163291	0
FTH1	-0.78108	1.57543	-0.844793	-0.734996	2.65976	0	0	1.68681	1.83599	0.445264	0.699403	0.475374	0.950213	1.24562	2.73867	2.07288	2.47241	2.64797	2.2837	2.66438	3.19236	2.85946	2.78032
FTL	-0.637698	2.59459	-2.28866	0.28019	1.57731	0	0	2.65283	2.48098	2.30823	2.22862	2.64763	2.28487	1.93855	3.9936	3.55532	3.58633	3.67153	2.98755	3.89255	2.86892	3.18187	3.35034
FZD5	2.4497	0.436383	-0.401432	-0.907864	0.344134	0	0	0.117377	0.111352	0.100941	0.359079	0.669416	1.24741	1.8064	1.91037	1.40647	0.928184	0.934855	0.199788	0	0	0	0
GPC3	-0.542557	2.97325	-1.24948	0.286364	0.760304	0	0	0.250313	0.137694	0.206413	0.166073	0.122208	0.19246	0.249716	1.26702	1.60834	1.35659	1.87032	1.32884	0.628957	0.526969	0.538671	0.654819
HLA-B	-0.222819	2.2357	-0.600732	-0.20101	-0.139571	0	0	0.151215	0.0878122	0.299219	0.126709	0.187999	0.179335	0.360761	1.12344	1.14102	1.10291	1.59836	0.475641	0.265257	0.161464	0	0
IFITM1	1.14305	-1.82543	1.7564	0.480965	-1.98545	0	0	0.416588	0.825255	1.17475	1.79394	1.37851	1.33259	1.22468	0.0232472	0.0292889	0.013147	0.003405	0	0	0	0	0
KRT19	0.963423	3.09878	-0.0155448	1.22181	2.62391	0	0	0.276298	0.138552	0.0792599	0.386482	0.351059	1.01999	1.15986	2.32088	2.36853	2.09104	2.52597	2.09369	2.70094	1.7689	1.7683	2.3057
L1TD1	-0.426022	-3.52596	-1.46699	-2.95579	-2.71564	0	0	2.30725	2.96977	2.53071	1.83662	1.77169	1.93987	2.07258	0.93856	0.385524	0.218265	0.143573	0.541117	0	0	0	0
LAMB1	-0.0637115	2.34593	0.663557	0.138977	-0.052616	0	0	0.111979	0.26337	0.305297	0.209131	0.165321	0.378281	0.737153	1.08138	1.33802	1.3948	2.01147	1.59015	0	0.830982	0.567844	0.223809
LAPTM4B	2.87549	-1.84111	3.35898	-0.20739	-0.339797	0	0	0.279377	0.324515	0.304004	0.999134	1.21677	1.25842	2.28799	1.0304	0.501433	0.536346	0.623084	0.531368	0.739821	0.765314	0.456107	0.66258
LDHA	2.14951	-3.53611	3.25252	-0.656652	-0.900456	0	0	1.25249	1.29895	0.675389	1.89726	1.821	2.38213	1.69281	0.627358	0.454976	0.308496	0.386021	0.246026	0.289033	0.415032	0.733041	1.41809
LECT1	-0.540189	-0.788757	-0.43091	-1.31678	-0.215371	0	0	0.681293	0.332216	0.180069	0.0142153	0.0314001	0.0598341	0.00235744	0.0191703	0.00188904	0	0	0	0	0	0	0
LEFTY1	2.28267	-2.21684	3.24322	-0.409984	-0.949975	0	0	0.0102525	0.413049	0.0602568	0.49836	0.932912	0.978467	1.76419	0.00771187	0	0	0	0	0	0	0	0
LEFTY2	5.61506	-5.2813	7.7246	-1.14415	-2.0478	0	0	0.0642842	0.678969	0.183137	1.01827	2.09484	2.38836	4.12528	0.189998	0.0139218	0.0137155	0	0	0	0	0	0
LINC00458	3.2029	-3.96883	4.74172	0.171862	-3.06218	0	0	1.03442	0.278943	1.7279	2.75663	2.74977	2.38591	2.08832	0.468014	0.0891414	0.0410062	0	0	0	0	0	0
MALAT1	1.12271	0.72277	2.53724	1.5963	2.33199	0	0	4.11903	2.95826	4.07346	3.73538	4.13991	4.56471	4.2637	4.70755	4.76264	4.95145	5.06063	5.59195	5.11383	5.38667	5.68924	6.11521
MARCKS	-0.467983	2.05131	-0.15227	0.34628	0.705128	0	0	0.378066	0.234364	0.194664	0.277153	0.211908	0.202632	0.484038	0.699158	1.41619	1.23267	1.53187	0.921789	1.36834	1.24605	0.826437	0.773434
MGST2	2.17615	-1.69594	2.56761	-0.228105	-0.728124	0	0	0.0347153	0.0789958	0.122226	0.519495	0.987329	1.08798	1.09031	0.408033	0.134681	0.0469673	0.0588308	0	0	0.29315	0	0
MIR302B	0.638823	-3.77269	-3.164	-3.35978	-2.566	0	0	3.14067	2.64097	3.04758	2.70686	3.28002	2.69306	2.25668	2.20976	1.34743	0.579353	0.174059	0.197473	0	0	0.163291	0.201013
NQO1	-0.153809	2.09029	-2.68966	-0.213658	0.547263	0	0	0.127452	0.204814	0.0641593	0.122767	0.203546	0.174463	0.0757816	1.34318	1.0845	0.916984	0.804638	0.197473	0.3637	0	0	0
ODC1	-0.125188	1.15208	1.15913	0.378814	0.188032	0	0	0.0185372	0.0273923	0.0418569	0.0526833	0.0499136	0.0454386	0.162923	0.459202	0.586674	0.658316	1.10077	1.085	2.08941	0.36576	0.663053	0.359956
PCDH7	0.20441	1.3801	-0.0186618	-0.189183	0.16849	0	0	0.0704055	0.0174779	0.0178731	0.0420079	0.116098	0.186494	0.453202	0.815914	0.876994	0.812729	1.07801	0.879745	0.739821	0.194873	0.209175	0.0871944
PMAIP1	-1.48167	-0.643249	-2.18406	-0.701572	-1.26969	0	0	1.03191	1.43643	1.74881	0.707991	0.471572	0.7606	0.156693	0.251529	0.0909787	0.0537572	0.0411715	0	0	0	0	0
POLR3G	-1.32092	-0.568925	-1.59438	-1.0728	-0.677652	0	0	0.814323	1.14302	0.785267	0.247089	0.195533	0.199472	0.036899	0.0594257	0.017322	0.0172776	0.0301754	0	0	0	0	0
PRTG	-0.280511	0.957103	1.31284	0.430954	-0.00896393	0	0	0.0102629	0.00373076	0.0227168	0.0385	0.0395677	0.00767576	0.0446064	0.177191	0.304728	0.684625	0.95353	0.542952	0.375405	0.272621	0.569257	0.298222
PTGR1	2.5885	-1.22014	1.9964	-0.513932	-0.410327	0	0	0.0953733	0.0606929	0.174168	0.530319	1.04918	1.11943	1.62501	1.08963	0.496924	0.41733	0.429938	0	0.554289	0	0	0.122037
PTPN13	-0.304884	4.82489	-4.3676	-0.0797451	1.22923	0	0	0.264241	0.173568	0.403401	0.156353	0.231133	0.337418	0.532156	2.84473	2.38397	2.2536	2.28689	0.818218	0.554289	0.344197	0.207517	0.305748
RHOBTB3	3.192	0.542215	2.25933	0.344579	-0.287047	0	0	0.0467061	0.041967	0.161502	1.10599	1.46395	1.94559	2.38931	1.30126	1.9556	1.62588	1.34554	1.20357	0.620803	0.533428	0.525571	0.233483
S100A13	0.30433	3.67954	-2.67317	0.0376554	0.418372	0	0	0.158322	0.0859876	0.249375	0.185213	0.804225	0.695758	0.788333	1.5547	2.40865	1.93699	1.80279	1.32309	0	0	0	0.0871944
S100A16	0.446572	1.88606	-1.88604	0.0116651	0.602324	0	0	0.0667748	0.0350127	0.0602051	0.054351	0.487184	0.383949	0.522337	1.01089	1.4436	0.908371	0.785555	0.915038	0.289033	0.149324	0.292002	0
SLC2A3	4.23111	-2.18907	7.42546	-0.350076	-1.53053	0	0	0.53316	0.565694	0.583309	1.23836	2.28266	2.58086	3.41761	1.06892	1.41729	1.5274	1.88209	1.7406	2.33245	1.39336	0.407643	0.963047
TERF1	-2.14979	-3.05453	-1.92481	-4.74939	-1.10321	0	0	2.91509	1.91954	1.11996	0.619446	0.650803	0.773488	0.22796	0.42288	0.327655	0.230764	0.245899	0.473326	0	0.223963	0.279883	0.283154
TMSB10	2.18979	1.6781	1.79765	1.1846	0.505222	0	0	2.30848	2.40992	2.65351	3.25896	3.60263	3.70436	3.91208	4.18027	4.27007	3.93	4.24124	3.73428	4.08441	3.7759	3.63965	3.09692
TPM1	-0.368892	1.1044	-0.494333	-1.97726	0.730169	0	0	1.37858	0.816686	0.263576	0.347748	0.326203	0.695928	1.14014	1.62288	1.69177	1.81766	2.11685	1.25703	1.11481	0.760512	0.778355	1.17397
TTN	1.18466	0.937126	0.02978	-0.56513	0.18791	0	0	0.0516196	0.0230371	0.0245822	0.0570685	0.314337	0.414418	1.2675	1.23695	0.907455	1.00644	0.981938	0.415178	0	0	0	0
TTR	-1.25377	2.91002	6.69325	0.730339	-1.58673	0	0	0	0	0	0	0	0	0	0.0158116	0.611324	2.4102	3.61525	0.90601	1.65589	0.914325	0.902329	0.399724
UGP2	-1.29396	-1.44003	-1.31044	-2.48536	-0.863349	0	0	1.76084	0.883716	1.20291	0.535878	0.439396	0.584971	0.1774	0.38422	0.319798	0.247191	0.314617	0	0.265257	0.104245	0.214368	0.101772
WFDC2	3.33902	-1.20822	2.37052	-0.332837	0.221077	0	0	0.184969	0.121001	0.2828	0.509387	1.42923	1.50697	2.19392	1.57715	1.02217	0.708423	0.797997	0	1.70733	0.632724	0.253899	0.830233
NKX2-1	0.0811408	-0.182815	0.850843	1.3005	1.46527	0	0	0	0	0	0	0	0	0	0.003107	0	0	0	1.53	0.909836	1.2137	1.01708	1.4342
eGFP	0.0833512	-0.187781	0.815473	0.827485	0.907454	0	0	0	0	0	0	0	0	0	0	0	0	0	0.341329	0.813271	1.07447	0.994988	0.699934
KRT8	1.62709	0.990074	-0.0775713	0.847561	1.35194	0	0	0.356112	0.361614	0.58346	0.864795	0.986513	1.1134	1.59704	1.84693	1.69146	1.28787	1.15945	1.97511	3.00192	1.74455	1.26405	1.36161
TDGF1	1.12866	-3.09364	1.26692	-2.01215	-1.58233	0	0	1.33025	1.05054	0.839431	1.30438	1.36514	1.36383	1.31343	0.632612	0.121432	0.0229376	0.01208	0	0	0	0	0
PSAT1	-1.51952	0.586613	-2.3476	0.376374	-0.623893	0	0	0.526288	0.794028	1.74093	0.310369	0.230132	0.154745	0.0614594	0.197742	0.177057	0.125489	0.152517	0	0.289033	0.178733	0.330145	0
EPCAM	1.6634	0.112988	1.9512	0.622594	1.52312	0	0	0.289273	0.360468	0.257864	0.417569	0.624362	1.0114	1.38421	1.64705	1.09058	0.908885	1.42041	1.45112	1.64766	1.36642	1.9845	1.56093
APOC1	1.9342	-0.0462789	1.14946	-0.422982	0.151661	0	0	0.243564	0.243884	0.137017	0.476128	1.01164	0.993869	1.31956	1.5202	1.08735	0.900913	0.903978	0.285341	1.16882	1.04198	1.00608	0
NEAT1	0.219127	1.80512	0.361867	0.535569	0.509515	1.35828e-306	3.95468e-304	0.113853	0.0267324	0.112808	0.169906	0.343981	0.515116	0.367599	0.954075	1.04099	1.36193	1.32664	1.08985	1.09465	0.36576	0.573127	0.678297
TTC3	0.965513	0.725868	3.59137	1.69355	1.53525	1.46679e-305	4.2059e-303	0.144691	0.0853588	0.197401	0.301121	0.546587	0.568707	1.23779	0.69302	1.00095	1.30644	1.64078	2.96429	2.14699	1.87362	2.09841	2.06628
BASP1	-0.204402	1.15785	1.77453	0.0133725	-0.325917	6.15301e-302	1.738e-299	0.131238	0.148492	0.0904054	0.123395	0.119465	0.148499	0.281051	0.453794	0.651706	0.834146	1.45441	1.70005	0.265257	0.89639	0.344312	0.233483
USP44	-0.920008	-1.01209	-0.9203	-1.53117	-0.595346	3.68435e-300	1.02539e-297	0.970197	0.806784	0.556259	0.23544	0.231405	0.285142	0.0486612	0.0811011	0.0396864	0.0352158	0.0185862	0	0	0	0	0
FLRT3	0.26121	1.18915	0.351468	-0.117285	-0.0304224	8.29273e-299	2.27449e-296	0.0187337	0.0103952	0.0264995	0.146113	0.144487	0.129036	0.408856	0.832834	0.702808	0.643155	1.09077	1.05889	0.577349	0.243878	0	0.116781
LINC00261	0.668435	0.854721	0.170953	-0.005614	0.471057	5.95208e-295	1.60919e-292	0.00281572	0.0101152	0.00690773	0.0773668	0.152291	0.221892	0.778943	0.853653	0.669429	0.66577	0.880412	0.436246	0.289033	0.161464	0.131353	0.476737
STC1	2.05347	-2.462	3.15178	-1.0359	-0.349583	9.02529e-295	2.40568e-292	0.43438	0.0405848	0.0255758	0.216746	0.854524	0.713727	1.62386	0.0617643	0.0692272	0.0563008	0.0338124	0	0	0.104245	0.524263	0.188967
HSP90AB1	-0.633783	-1.10772	-0.767207	-0.655614	-0.898947	1.01475e-292	2.66725e-290	3.84793	3.79056	3.90338	3.79413	3.60179	3.50405	2.99915	3.16758	3.01743	2.78975	2.91511	2.53558	3.2675	3.32572	3.06275	3.02496
CALD1	-1.2185	2.92506	-2.8287	-0.780288	0.0747379	3.21096e-291	8.3243e-289	1.15854	1.87373	0.912298	0.817698	0.886321	1.03534	0.925632	2.15656	2.31412	2.20276	2.45265	1.72766	1.3861	1.02447	0.724976	0.81155
DSP	1.74865	0.260987	3.3351	2.26306	2.60993	1.96857e-290	5.03447e-288	0.383594	0.364489	0.543284	0.77665	0.739094	1.30584	1.83657	1.41741	1.32011	1.43086	1.73235	2.94941	2.44569	2.46584	2.78138	3.23053
ID1	-0.728363	1.52908	-0.150306	0.156281	0.334676	1.10171e-285	2.75694e-283	0.192838	0.512137	0.0812182	0.0664224	0.0449472	0.0246092	0.01732	0.661761	0.774543	0.758258	1.18582	1.35516	1.29052	0.840075	0.486073	0.515089
COL4A1	0.344381	1.39669	-0.808565	0.0548274	0.439443	1.10715e-285	2.75694e-283	0.0512026	0.0268613	0.049001	0.0789857	0.261833	0.315154	0.436027	0.786785	1.05875	0.758895	0.728134	0.887526	0	0.72141	0.36657	0
HIST1H4C	-2.323	0.137868	-1.93462	0.947058	0.448385	2.02209e-275	4.96988e-273	1.9609	2.41747	2.63423	1.74593	1.16796	1.34761	0.470303	1.36301	0.979142	1.20755	1.44458	0.982829	2.16108	1.99805	2.41908	2.55642
GSTA2	-0.2625	0.727345	0.591969	0.1759	-0.105845	2.64931e-273	6.42798e-271	0	0	0.00360661	0	0	0.00257428	0	0.0206138	0.279768	0.407651	0.604024	0.199788	0	0	0.371252	0
IGFBP5	1.69064	-1.29905	2.59062	0.157225	0.910405	2.0452e-265	4.89941e-263	0.00687596	0.00500343	0.00781201	0	0.117929	0.440405	1.55462	0.195625	0.18982	0.178267	0.147855	0.944534	1.278	1.13653	1.07759	0.820559
IFITM3	1.13911	-1.58878	1.28487	0.0210606	-1.80375	8.48244e-265	2.00663e-262	0.926098	0.888132	1.41821	1.8116	1.90795	1.72305	1.08753	0.668276	0.636815	0.459323	0.368969	0	1.01998	0.563743	0.355836	0.122037
MDK	0.924894	0.233875	4.91616	1.24734	1.3734	1.38634e-262	3.23908e-260	0.648138	0.511934	0.337577	0.573362	0.95287	1.02114	1.22139	1.07264	1.31221	1.53621	2.24895	2.53342	3.74003	2.98519	2.78863	2.33715
ANXA2	0.937476	1.69677	-2.41255	0.37758	0.971706	6.04397e-262	1.3949e-259	0.520221	0.586625	0.839506	0.806093	1.0656	1.24607	1.10311	2.14218	1.79947	1.38376	1.26831	0.418953	0	0.798032	0.757453	0.995983
FREM1	1.31433	-1.13721	2.03962	0.202506	-0.6557	4.88455e-257	1.11374e-254	0.00978576	0.00932247	0.0468851	0.685168	0.665071	0.629178	0.719587	0.00612909	0.00504839	0	0.00909344	0	0	0	0.139935	0
S100A14	0.182044	1.33463	-0.720881	-0.0140921	0.16135	1.29059e-256	2.90768e-254	0.00377403	0.00157479	0.0106672	0.0130008	0.189721	0.243172	0.453491	0.391861	0.89809	0.778881	0.637	0.721587	0	0	0	0
AASS	-0.696426	-0.941695	-0.485503	-1.36147	-0.156906	1.03491e-255	2.3042e-253	0.945315	0.359141	0.460067	0.111739	0.142682	0.140741	0.0649836	0.0600197	0.08426	0.0508638	0.0704241	0	0.265257	0	0.271288	0.18637
NPM1	-0.598574	-1.54137	0.116311	-0.552409	-0.692889	7.42077e-255	1.633e-252	3.4635	3.43662	3.56922	3.18045	3.20074	3.0705	2.73275	2.51488	2.54342	2.20627	2.59305	3.1863	3.06325	2.88263	3.06767	2.98989
GATA3	0.00634802	1.1198	-0.944685	-0.046626	0.244463	5.7538e-254	1.25162e-251	0	0.00464268	0	0.00402389	0.0575738	0.0456715	0.225999	0.445789	0.668222	0.414259	0.532593	0	0	0	0	0
IRX3	0.116869	-0.22175	1.03605	0.677047	0.727672	2.07522e-252	4.4629e-250	0.00471297	0	0.00359194	0.00414805	0.00137064	0.00661436	0.00189124	0.037626	0.0126327	0.0148635	0.0191453	0.521879	1.0906	1.06935	1.24292	0.374965
PLSCR2	1.5042	-1.32644	2.28097	0.0137413	-0.705277	4.88655e-250	1.03908e-247	0.00328507	0.00467966	0.053058	0.487505	0.730237	0.730657	0.78495	0.00443385	0.00129957	0.00275928	0	0	0	0	0	0
SLC39A10	-0.933135	-1.32593	-0.603509	-1.50969	-0.526758	5.79551e-245	1.21867e-242	1.27636	1.10957	0.605253	0.690403	0.517407	0.429396	0.16602	0.357044	0.148933	0.15229	0.173547	0.475641	0	0.684394	0.440317	0.276337
MTHFD2	-0.988158	0.0961944	-1.1931	0.465068	-0.868167	2.32988e-240	4.84538e-238	0.536172	0.825236	1.51652	0.672889	0.545267	0.359024	0.28478	0.179496	0.13266	0.200048	0.214421	0.199788	0	0.168377	0.410909	0.0871944
CDCA7L	-0.824703	-0.690651	-0.820303	-0.821288	-0.415865	1.23242e-233	2.53517e-231	0.784645	0.578376	0.682151	0.398872	0.153626	0.243983	0.0722111	0.0482193	0.0313897	0.0109964	0.0412964	0	0.265257	0	0.0871265	0.203975
GNB2L1	-0.145443	-1.43948	-0.307047	0.352413	-0.301948	2.40045e-229	4.88478e-227	2.68688	2.7956	3.06223	2.98842	2.78918	2.63331	2.3465	2.13866	1.88673	1.66615	1.86042	2.51011	2.45929	2.09565	2.10322	3.14029
FGF17	1.22015	-1.08469	1.74761	-0.162896	-0.447175	2.27045e-228	4.57109e-226	0.00246135	0.0014298	0.00487545	0.287616	0.462863	0.506449	0.757246	0.00886267	0.00193228	0	0	0	0	0	0	0
ERBB4	1.54269	-0.785635	1.22921	-0.517969	-0.0903731	2.58597e-228	5.15153e-226	0.00510982	0.00606411	0.00581329	0.0616124	0.264279	0.733039	1.2501	0.17104	0.401578	0.29288	0.10403	0.199788	0	0	0	0
HSPD1	-1.15621	-1.11917	-0.509654	-1.242	-1.4867	2.93019e-226	5.77644e-224	3.00851	2.98868	3.06152	2.65132	2.53783	2.42852	1.83852	2.09781	1.94232	1.81369	2.16895	2.17401	2.66256	1.72063	2.25833	1.60032
TOMM20	1.02702	-1.77468	1.6511	0.0837303	-1.26025	2.5972e-224	5.06721e-222	0.880909	0.853709	1.38774	1.54671	1.4303	1.41289	1.42345	0.495003	0.379369	0.362679	0.379373	0.39726	0.909836	0.683591	0.253981	0.692341
PTMA	-1.41765	-0.158469	-0.333604	-1.03539	-0.297588	2.93966e-223	5.67684e-221	4.11092	3.77587	3.47888	3.44085	3.3279	3.12867	2.98835	2.97908	3.48361	3.58973	3.59693	2.92431	3.87943	3.84133	3.74241	3.30142
BMP3	-0.00900256	0.020023	-0.0831759	0.182992	0.227866	4.2945e-223	8.20944e-221	0	0	0	0	0	0	0	0	0	0	0	0	0	0	0	0.283211
MYL6	1.1913	0.761907	-0.877092	-0.808831	0.423995	1.01231e-222	1.9158e-220	1.88505	2.33143	1.75896	1.88956	2.23614	2.67013	2.63766	3.3865	2.99132	2.52662	2.70192	2.13057	3.26112	1.81466	2.52802	1.65386
LAMA1	-0.0338513	1.15762	-0.261489	0.703617	0.887974	1.30566e-222	2.44649e-220	0.0235513	0.0348321	0.0779606	0.0863504	0.070323	0.106854	0.121764	0.554166	0.729589	0.508201	0.606506	1.21894	1.69019	1.01073	0.582467	0.670869
SNHG5	-1.29723	-0.0307329	-2.82313	-0.0109071	-1.01995	9.52562e-218	1.76738e-215	1.74629	2.28048	2.68632	1.97953	1.58872	1.63635	1.09799	1.38925	1.27507	1.05157	1.0178	0.849265	1.14095	1.5031	0.850193	1.13454
OTX2	2.18514	-1.23545	1.70557	-1.02534	-0.748463	4.02169e-216	7.38936e-214	0.553461	0.304887	0.198834	1.0126	1.18729	1.35769	1.60235	1.05839	0.842235	0.603702	0.662868	0.199788	0.355546	0	0	0.101772
KTN1	0.26632	1.35004	1.32692	0.169235	0.392029	1.82153e-215	3.31466e-213	0.607513	0.639588	0.511594	0.625881	0.6786	0.815366	0.969068	1.41259	1.56485	1.38531	1.95694	2.17007	2.33208	1.70852	1.55836	0.806063
PABPC1	-1.57387	-0.049272	-2.64002	-0.323729	0.0702361	5.12874e-214	9.24395e-212	3.60601	3.69424	3.62029	3.5066	2.60791	2.87805	2.84916	2.81955	2.80319	3.08579	2.57287	2.66841	2.84183	3.12265	2.87053	3.34183
RABGAP1L	-0.344447	-0.783688	-0.154228	-1.17687	-0.120995	1.1036e-212	1.97034e-210	0.644155	0.21277	0.0811225	0.0519835	0.106995	0.0479075	0.0369554	0.0543881	0.0234257	0.0180991	0.0358006	0	0	0	0	0.101772
EEF1A1	-0.231493	-1.47203	0.164743	0.147109	0.0472582	5.5417e-211	9.80156e-209	3.6074	3.13398	3.5996	3.80592	3.2041	3.13545	3.14479	2.74079	2.58294	2.76343	2.45307	3.0683	3.50817	3.48082	3.53782	3.60828
CDH2	1.19974	0.456093	1.2818	0.334339	0.267495	3.10625e-210	5.44314e-208	0.0592599	0.102644	0.114021	0.458061	0.577996	0.609449	0.995697	0.953342	0.866215	0.667211	0.985951	0.858677	1.10352	0.451354	0.82412	0.402824
LINC00678	-0.697323	-0.326928	-0.828228	-0.251288	-0.632536	1.14228e-209	1.98327e-207	0.467188	0.539107	0.864798	0.292576	0.240518	0.307989	0.0216794	0.00874866	0	0	0	0	0	0	0	0
MARCKSL1	0.139633	1.02809	0.665224	0.349506	0.578095	2.05011e-209	3.52713e-207	0.173468	0.185832	0.159629	0.167104	0.250054	0.181447	0.524477	0.767412	0.806992	0.790043	1.08341	0.948054	1.6182	0.991657	0.844305	0.633255
TUBB2B	0.21471	-0.167088	-0.225543	1.20345	-1.17752	2.26375e-208	3.85959e-206	0.649197	0.832297	1.87436	1.72452	1.36175	1.21383	0.851902	0.830238	0.582601	0.45313	0.531596	0.473326	1.36756	0.451354	0.436785	0.547061
S100A10	1.2937	0.290382	-0.534703	-0.967433	0.300918	9.12631e-207	1.5421e-204	0.546053	0.604888	0.467715	0.397371	0.790205	1.00915	1.4311	1.79322	1.20751	0.965283	1.17706	0	0.813271	0.465193	0.0778213	0.652583
HMGCS2	-0.0894485	0.163582	1.06768	-0.0422457	-0.353164	1.04838e-206	1.75581e-204	0	0	0	0	0	0	0	0	0.0144692	0.116475	0.495975	0	0	0	0	0
HAS2	1.8965	-0.630902	2.88287	0.332474	-1.03638	1.82439e-206	3.02865e-204	0.0295148	0.0920104	0.232962	0.857553	1.34143	0.518787	1.9799	0.104705	0.548261	0.766651	0.609382	0.614966	0.402582	0	0	0.116781
CCDC81	1.23357	-1.01469	1.77234	-0.252119	-0.429985	2.03872e-206	3.35502e-204	0.00866085	0.00276522	0.00800963	0.139359	0.516032	0.524856	0.769457	0.0222882	0.0643414	0.0891297	0.0629581	0	0	0	0	0
CST1	1.10059	0.57649	-0.655229	0.0273523	0.183765	1.82665e-205	2.98012e-203	0.00389353	0.00290559	0.0294315	0.252339	0.696051	0.668913	0.415105	1.01781	0.744598	0.615666	0.331099	0.475641	0	0	0.0871265	0
DANCR	-1.12848	-0.604908	-1.27386	-0.787361	-0.515516	2.24271e-205	3.62763e-203	1.13432	1.10956	1.10677	0.737418	0.607815	0.476831	0.305669	0.319996	0.332139	0.339306	0.352201	0.572115	1.09465	0	0.379566	0.618298
LGI2	0.169009	0.839481	-1.52487	0.123478	0.753171	8.48722e-205	1.36119e-202	0.00384275	0.00242282	0.0069584	0.00397159	0.0335469	0.0281278	0.22721	0.621531	0.524017	0.284171	0.182571	0.199788	0	0	0.213462	0.230973
SNRPN	-1.09025	-1.17526	-0.759646	-1.76645	-1.05468	9.53705e-205	1.51671e-202	1.65336	1.29166	1.35027	0.734567	1.00599	0.83065	0.52404	0.412888	0.564525	0.5991	0.59277	0.771902	0.265257	0.343947	0.413936	0.403678
RABL6	-0.105203	0.808597	0.685238	0.246793	0.170607	4.75067e-199	7.4922e-197	0.0476925	0.0399685	0.0350269	0.0366694	0.0476933	0.0795697	0.108733	0.340209	0.4045	0.531815	0.761892	0.643286	0.527385	0.320681	0.5593	0.232941
ANP32B	0.263648	0.851602	1.25365	0.553079	0.951289	8.76979e-199	1.37164e-196	0.271301	0.293259	0.138034	0.289862	0.280307	0.362286	0.521623	1.04007	0.804942	0.847386	1.33189	1.72259	1.14984	1.16589	1.41449	1.08052
FILIP1L	-0.0997988	0.251343	1.49187	0.276556	-0.031256	2.32571e-198	3.60771e-196	0.0025211	0.0408785	0.00877184	0	0.00231888	0.00492085	0.0261829	0.0871005	0.0589589	0.210309	0.670667	0.838972	0	0.543284	0.18861	0.421322
COLEC12	0.767176	0.616067	-1.19197	0.200776	0.714156	3.32037e-198	5.10879e-196	0.00213637	0.00673932	0.01663	0.253289	0.289591	0.401665	0.391035	0.968511	0.5884	0.421568	0.225434	0	0	0.104245	0.231483	0.316677
DUT	-0.758236	-0.733565	-0.515732	-1.48902	-0.161129	2.63917e-197	4.02793e-195	0.855251	0.841715	0.188358	0.215282	0.106261	0.139873	0.112352	0.383785	0.140013	0.214727	0.239711	1.16338	0.664437	0.711373	0.076164	0.253747
SFRP1	1.45968	-1.9429	-0.162623	-2.73171	-0.317483	1.66959e-195	2.52776e-193	1.29968	0.4134	0.334127	0.732998	0.831331	1.05989	1.40734	1.43292	0.675717	0.440986	0.314025	0	0	0	0	0
IDO1	-0.188057	-0.499794	-0.0357867	-0.774872	-0.0827734	1.83344e-194	2.7538e-192	0.389918	0.0518608	0.039856	0.00823655	0.0142105	0.0171336	0.00898352	0.0054078	0	0	0	0	0	0	0	0
PKM	2.05601	-2.58681	3.87444	-0.967143	-1.53241	2.9662e-193	4.4201e-191	1.19387	0.867165	0.931058	1.60583	1.91869	1.75402	2.28705	0.594983	0.737845	0.848786	0.949064	0	1.60042	0.523231	0.405977	0.793919
FRZB	0.0190054	0.93425	-0.736248	-0.00978277	0.297592	2.85328e-192	4.21862e-190	0.0402846	0.0211289	0.0194319	0.0205136	0.0776509	0.086036	0.166417	0.472037	0.584265	0.380266	0.508249	0.246026	0	0.168377	0	0.155186
CBR1	-0.491716	-0.0904111	-0.815452	0.390489	-0.841751	2.90311e-190	4.25902e-188	0.293476	0.877389	0.803577	0.867927	0.490891	0.531505	0.14495	0.183449	0.0969536	0.104357	0.0915414	0	0	0	0.193663	0
TDRD7	-0.118553	0.881033	-0.00112511	0.109883	0.0230287	6.44647e-190	9.38458e-188	0.0072026	0.0140098	0.00423719	0.0604114	0.0447419	0.0658313	0.0905774	0.21502	0.488391	0.375578	0.595735	0	0.628957	0.149324	0	0.116781
DNAJC15	1.10037	0.564091	0.215397	0.0503746	0.483637	9.12957e-188	1.31891e-185	0.280229	0.324327	0.536569	0.358779	0.65192	0.837705	1.21916	1.2107	1.17316	0.895869	0.954975	1.44649	0.652733	0.90511	1.1917	0.353829
AMOT	-0.0883024	0.83421	-0.23972	-0.0341755	0.0259785	8.50367e-187	1.21918e-184	0.0115239	0	0.0133666	0.00465784	0.013216	0.0303718	0.089616	0.326837	0.402472	0.385435	0.50123	0.687738	0	0	0	0
GATA6-AS1	1.17291	-0.811652	2.09828	0.288298	-0.7703	1.67783e-186	2.38744e-184	0	0.00376936	0.0374176	0.725838	0.630388	0.777084	0.506501	0.0362354	0.100787	0.153375	0.170436	0	0	0.161464	0	0
SOX2	-0.460063	-0.745202	-0.204657	-0.876261	-0.0509173	5.43176e-185	7.67135e-183	0.662512	0.255735	0.327441	0.0821703	0.102009	0.143366	0.0276854	0.0322905	0.00973071	0.0201249	0.055347	0	0.554289	0	0	0.379745
CITED2	-0.0513574	0.87542	-0.271291	-0.107815	0.028803	2.78628e-184	3.90595e-182	0.0439752	0.0170512	0.0534357	0.0386955	0.0284792	0.0744936	0.0678418	0.529855	0.43345	0.398926	0.617249	0.275853	0	0.188905	0	0
IMPDH2	-0.677188	-0.717824	-0.674923	0.252483	-0.146717	1.54649e-182	2.15201e-180	0.923815	0.956244	1.31677	0.891496	0.687332	0.658758	0.542655	0.22649	0.254917	0.248437	0.293667	0.197473	0.628957	0.563183	0.331607	1.28303
SERPINH1	0.0276876	0.903099	0.208494	-0.751196	0.071604	2.86679e-182	3.96014e-180	0.481704	0.618755	0.116939	0.290694	0.247206	0.50202	0.710874	1.02384	1.01082	1.0339	1.32974	0.541117	1.28979	0.547101	0.652006	0.254247
CYP1B1	-0.384796	1.07773	-0.216836	0.242842	-0.157664	1.71755e-181	2.35541e-179	0.00288878	0.0170632	0.163521	0.0778516	0.0120194	0.017547	0.0210389	0.125081	0.374455	0.521635	0.563319	0	0	0	0	0
SNHG14	-1.48285	-0.509472	-0.848503	-1.65255	-0.779852	2.02565e-180	2.75795e-178	1.54874	1.4347	1.09324	0.665359	0.654302	0.603621	0.395558	0.56417	0.673078	0.687452	0.895059	1.07789	1.02814	0.512574	0.585016	0.42625
LYPD6B	-0.149997	0.700737	0.0271317	-0.0110861	-0.0741796	9.96456e-178	1.34699e-175	0.00769981	0.00499484	0.00983171	0.00557746	0.00446647	0.00602706	0.0530168	0.197644	0.274198	0.378783	0.482982	0	0	0	0	0
ATP2B1	0.0427633	1.36986	-1.42752	0.320385	0.86163	1.16367e-177	1.56187e-175	0.202299	0.220587	0.232677	0.266809	0.224208	0.287248	0.351547	1.05997	0.888868	0.805567	0.730718	0.80995	0.3637	0.419334	0.625223	0.567998
DYNLL2	0.155083	0.558547	1.56523	-0.0161706	-0.00702176	2.23876e-177	2.9837e-175	0.123671	0.0563986	0.0915358	0.0723344	0.0802795	0.12792	0.476336	0.443767	0.422428	0.630508	1.01715	0.885211	0.984504	0.714532	0.279883	0.399183
FN1	0.958809	0.331691	1.63689	0.11482	0.182695	1.3495e-174	1.78596e-172	0.0591136	0.0659087	0.228624	0.146976	0.405938	0.326215	0.885618	1.05925	0.511249	0.528719	1.14753	0.601369	0	0.56456	0.709801	0.398401
PXDN	0.184934	0.822972	0.895392	-0.182665	0.0104686	1.28337e-173	1.68665e-171	0.239312	0.132043	0.0905666	0.207599	0.230474	0.295486	0.451659	0.755624	0.644314	0.836899	1.11754	0.747061	0.900695	0.243878	0.489116	0.268576
ASNS	-0.738092	0.517112	-1.25837	0.596432	-0.251658	4.77489e-172	6.23206e-170	0.151386	0.227277	1.14502	0.0862847	0.0743644	0.0761901	0.0738934	0.0712564	0.054442	0.0797573	0.0702004	0.246026	0	0	0.131353	0.116781
NEU1	-0.252106	0.925383	0.730096	0.234599	-0.0802378	2.56799e-171	3.32872e-169	0.0964176	0.0673297	0.150261	0.104664	0.116866	0.0995823	0.130899	0.257322	0.439109	0.612493	0.911359	0.563924	0	0.317701	0.304823	0.283154
RCN2	0.0674243	0.751121	0.761184	0.105192	0.0985417	1.18092e-168	1.52033e-166	0.0844764	0.0684435	0.068083	0.130755	0.127448	0.127952	0.211575	0.527489	0.534472	0.501501	0.792208	1.38977	1.73369	0.62299	0.364235	0.232941
MAF	-0.160838	0.711036	-0.112565	0.0896952	0.120215	6.52735e-166	8.34663e-164	0.0208354	0.0154451	0.0109558	0.00340348	0.00316233	0.0093373	0.0120515	0.2261	0.343274	0.325678	0.421791	0.523654	0.265257	0	0.329757	0
LY6E	0.266235	0.709637	0.754275	-0.0353533	-0.0126927	6.84954e-165	8.69984e-163	0.0871557	0.0406967	0.0230573	0.0567529	0.25705	0.20723	0.494762	0.385356	0.527992	0.747797	0.817977	0.475641	0	0.216436	0.177589	0.242381
SMAGP	-0.0906436	0.857437	-0.976443	0.0347362	0.248678	8.09729e-165	1.02161e-162	0.0137276	0.0147275	0.0426035	0.0166246	0.026405	0.0530617	0.058784	0.311464	0.505316	0.305537	0.257763	0	0.628957	0.161464	0	0
SET	-1.37913	-0.560883	-2.25359	-2.39678	-0.449987	1.05908e-164	1.32736e-162	2.7908	2.66796	2.08444	1.74659	1.68675	1.61655	1.62577	2.17456	1.90743	1.6901	1.91305	2.15701	1.88051	1.50073	1.48238	1.48587
THY1	-0.660708	-0.283845	-0.896797	-0.303533	-0.529392	7.11236e-163	8.85536e-161	0.387351	0.721424	0.705989	0.119923	0.263954	0.26068	0.0909038	0.0473984	0.0241928	0.00520211	0.0074865	0	0	0	0	0
BST2	1.17802	-1.10016	1.7431	-0.201917	-0.487575	1.12049e-161	1.38596e-159	0.130265	0.0162458	0.135979	0.246735	0.693011	0.546876	0.754664	0.0562614	0.0733794	0.111727	0.0769239	0	0	0	0	0.116781
HNRNPU	-0.558043	-0.22737	0.967201	-1.32676	1.02232	3.02501e-161	3.71742e-159	1.95312	1.99581	0.987904	0.944873	0.874454	1.25363	1.63279	1.89384	1.6286	1.85196	2.27718	2.64945	2.63377	2.63268	2.32178	2.2292
DPYSL2	-0.477638	-0.636046	-0.367755	-1.26612	-0.0882629	5.13793e-161	6.27325e-159	0.729185	0.350133	0.137809	0.0980654	0.0930672	0.108711	0.0538254	0.210652	0.109138	0.150115	0.17551	0	0	0	0.164948	0.116781
FAM60A	-0.311421	-1.76838	-0.558411	-1.84684	-1.15654	1.03228e-159	1.2523e-157	1.71881	1.54927	1.33391	1.19597	1.3461	1.18182	1.06919	0.808135	0.655902	0.626344	0.449849	0.760982	0	0.572305	0.774524	0.203975
CCL2	0.888877	-0.812114	1.44609	0.0351776	-0.485254	2.89113e-159	3.48501e-157	0.0100158	0.0362984	0.0310966	0.216362	0.583525	0.501938	0.317602	0.0183875	0.00691574	0.00337484	0.0113793	0	0	0	0	0
TARS	-1.00835	-0.831481	-0.97662	-1.1705	-0.32158	2.95321e-159	3.53731e-157	1.24827	1.27237	1.12838	0.473033	0.632681	0.467917	0.538738	0.528986	0.456277	0.339492	0.475466	0.673113	0.554289	1.03496	0.64493	0.555887
RGS2	-0.424474	1.16377	-0.841666	0.193339	0.157765	1.61421e-158	1.92132e-156	0.100261	0.0645129	0.196913	0.043408	0.0556056	0.0643824	0.0518746	0.201336	0.554113	0.593807	0.495772	0.288071	0	0	0.235601	0.101772
CD99	0.944103	0.0429825	1.17923	-0.217085	0.0129333	1.68404e-158	1.99191e-156	0.0970451	0.0366011	0.0359302	0.160349	0.37104	0.460261	0.861959	0.53622	0.510237	0.535047	0.732644	0	0.924135	0	0	0.438397
PAICS	-0.885313	-0.846998	-0.941754	-1.08177	-1.05933	3.82987e-158	4.50189e-156	1.30954	1.4252	1.21894	1.11856	0.850624	1.00854	0.407912	0.627664	0.507178	0.444128	0.567569	0.687738	0.375405	0.346406	0.28884	0.407594
DUSP4	1.02984	-0.87093	1.59658	-0.279825	-0.289845	5.90427e-157	6.89742e-155	0.00978437	0.013092	0.00597661	0.124413	0.251251	0.441106	0.704306	0.075574	0.0439469	0.0500078	0.0819841	0	0.289033	0.29315	0	0
PGK1	1.08549	-1.77946	2.01786	-0.104719	-1.11004	1.3798e-156	1.602e-154	1.01002	0.953382	1.06283	1.80211	1.28751	1.88515	1.18927	0.628424	0.53776	0.54143	0.699181	0.199788	0.554289	0.50787	0.344815	1.02794
MFGE8	-0.447787	-0.0494433	0.307135	-1.14376	-0.101947	4.38176e-156	5.05639e-154	0.652216	0.194956	0.0730182	0.0300551	0.072897	0.0612334	0.150876	0.267864	0.374606	0.429991	0.665226	0.443499	0.449571	0	0.353749	0.116781
TMEM141	0.346078	0.811676	-0.860753	-0.212337	0.357814	3.78002e-155	4.33557e-153	0.20475	0.145334	0.185983	0.130781	0.344693	0.375825	0.376473	0.936782	0.751202	0.554556	0.706227	0.199788	0.355546	0	0.0862202	0.369987
AHNAK	0.287233	0.746983	-0.198584	0.0629243	0.210438	1.2264e-154	1.39817e-152	0.00603953	0.00177044	0.0313904	0.0437228	0.141309	0.227462	0.309943	0.478354	0.529373	0.437689	0.527749	0.661205	0	0	0	0.218363
SERPINB9	0.956346	-1.19588	1.3955	-0.0246442	-1.09475	1.68638e-154	1.91107e-152	0.469063	0.205902	0.469062	1.21518	0.985481	0.807714	0.749659	0.186532	0.205005	0.10735	0.101843	0.197473	0	0	0	0
POU5F1	-0.512165	-0.424765	-0.54342	-0.445035	-0.473057	5.682e-154	6.4007e-152	0.481606	0.351653	0.585463	0.271231	0.211573	0.184427	0.0364391	0.025232	0.00355964	0	0	0	0	0	0	0
APOA1	0.29075	0.0570312	1.81185	0.549301	0.583504	1.61384e-153	1.80721e-151	0	0.00452361	0.00790119	0	0.0283169	0.0440898	0.330537	0.243412	0.191946	0.178995	0.697674	0.275853	0.560525	0.917674	1.01816	0.647758
COL18A1	0.349061	0.594342	-0.114126	0.507976	1.16069	3.50956e-153	3.90696e-151	0.121349	0.0895276	0.0452905	0.0762607	0.163123	0.153725	0.446292	0.74204	0.56282	0.49354	0.556931	0.645529	0.739821	0.90867	0.609429	1.01364
S100A6	-0.443003	1.23699	-1.12713	0.167873	0.335863	4.04162e-153	4.47296e-151	0.186094	0.073219	0.14613	0.0924157	0.128464	0.0892327	0.0839507	0.165562	0.775533	0.597103	0.49692	0.890819	0.265257	0.104245	0.145263	0.299792
SESN3	-0.265681	0.471046	1.07489	0.347901	0.192371	6.42566e-153	7.0701e-151	0.129594	0.0245405	0.0736484	0.0717111	0.00645643	0.0547121	0.0215907	0.0995978	0.203517	0.421911	0.696018	0.865509	0.644579	0.188905	0.444424	0.586881
FOXA2	0.542408	0.367553	0.872775	0.472748	0.600645	1.54381e-152	1.68882e-150	0.00190026	0.00156528	0.00681735	0.158009	0.129728	0.325441	0.43904	0.46737	0.453796	0.427062	0.607062	0.485129	0.265257	0.502206	0.852965	0.521908
SHISA2	0.312212	0.524155	-0.406451	-0.252877	0.161555	4.59133e-152	4.99373e-150	0.0339468	0.0116282	0.0132664	0.0469876	0.0477948	0.0893677	0.40668	0.557624	0.360382	0.402865	0.384328	0	0	0	0	0
PDPN	-0.395221	-0.603894	-0.323683	-1.02303	-0.1946	3.03534e-151	3.2825e-149	0.549093	0.359756	0.128576	0.064787	0.104482	0.0891607	0.0511904	0.0792411	0.0543444	0.0436652	0.0479007	0.199788	0	0	0.076164	0
BAMBI	-0.098926	0.453524	0.756363	-0.0196316	-0.270142	1.15622e-150	1.24326e-148	0	0.0106505	0.0184585	0.0128513	0.017171	0.0127731	0.0633242	0.0984356	0.189901	0.270444	0.540457	0.199788	0.840217	0	0	0
P4HA1	1.11234	-1.05345	1.50502	0.254358	0.108076	4.0787e-150	4.36099e-148	0.104632	0.129367	0.103601	0.361557	0.41526	0.838249	0.605588	0.0985764	0.075341	0.046747	0.11603	0	0	0	0	0.872079
KRT18	1.53709	-0.0688586	-0.573653	0.654232	1.44677	6.46339e-150	6.87189e-148	0.562379	0.887034	0.841289	1.06005	0.985738	1.34743	1.41054	2.16223	1.25051	0.812183	0.769175	1.38803	2.15445	2.32103	1.56395	1.49552
APLP2	1.18749	0.144421	2.10565	-0.897029	-0.430781	9.6298e-149	1.01812e-146	1.02989	1.01009	0.810359	1.18102	1.04017	1.70856	1.84368	1.8052	1.6322	1.59155	2.2065	1.52662	1.81436	1.23677	0.868008	0.971164
SERPINE2	1.03902	-0.491548	0.823399	0.478465	-0.713387	2.35002e-148	2.47079e-146	0.084343	0.0595333	0.775466	1.02276	0.428427	0.780858	0.918875	0.472662	0.174573	0.106314	0.220096	0.199788	0	0	0.127242	0
GAMT	-0.101706	0.386546	0.862077	0.0320219	-0.180695	4.66728e-148	4.88002e-146	0.025728	0.00603907	0.00170187	0.0312106	0.0234724	0.00688062	0.0643821	0.0833235	0.168478	0.234656	0.591001	0.246026	0	0	0.165198	0.0871944
MIXL1	0.725354	-0.539855	0.875378	0.395809	-0.549843	5.44508e-148	5.66198e-146	0.00253132	0.0641174	0.188067	1.01582	0.216326	0.333485	0.766369	0.00617422	0.00529211	0	0	0	0	0	0	0
FOXQ1	0.729305	-0.656029	0.805516	-0.397828	-0.0414833	1.25632e-147	1.29923e-145	0.00140157	0.006758	0	0	0.0233904	0.0607284	0.842568	0	0	0	0	0	0	0	0	0
CYCS	-1.2186	-0.296715	-2.11723	-1.1304	-0.941667	1.45182e-146	1.49324e-144	1.27577	1.74214	1.53578	0.879948	0.864084	0.726492	0.720781	0.851834	0.688178	0.598048	0.631387	0.39726	0.289033	0.836641	0.475408	0.181382
ENO1	1.08877	-1.97835	0.723999	-0.501992	-0.540099	2.0275e-146	2.07408e-144	2.26383	2.45958	2.08933	2.59837	2.58899	3.00765	2.4425	2.02457	1.69031	1.67488	1.68005	2.05663	0.402582	1.5544	0.882395	2.84553
CST3	-0.097483	0.463872	0.767205	0.207124	0.116031	4.14281e-146	4.21519e-144	0.0330068	0.0407963	0.0110703	0.00827195	0.0320936	0.034146	0.0398679	0.199108	0.21061	0.351518	0.553445	0.534097	0	0.484479	0.436184	0.209231
VCAN	-1.58002	0.812654	-0.899912	1.12531	1.58029	1.7691e-145	1.79039e-143	0.865149	1.55212	0.715485	0.419754	0.458648	0.338921	0.264649	0.519202	0.816904	1.05292	0.931955	2.38391	1.59014	1.84751	1.94892	2.21586
MCC	0.172124	0.895689	-0.466213	-0.0199889	0.0451467	8.18175e-145	8.23615e-143	0.0339014	0.0371303	0.0290675	0.0984964	0.233176	0.143395	0.35682	0.401882	0.611409	0.530099	0.520894	0	0	0	0	0
CD63	1.56932	-0.103919	0.622141	0.204882	0.391375	1.80366e-144	1.80605e-142	0.60535	0.893251	0.822501	0.940893	1.4292	1.39237	1.60432	1.71027	1.34842	1.09151	1.14726	0.588603	2.07458	0.87881	1.83934	0.799512
PITX2	-0.0878572	0.766068	1.27947	-0.0658995	-0.616355	5.13949e-144	5.1192e-142	0.0143483	0.210837	0.0636181	0.120243	0.164912	0.155591	0.259573	0.264134	0.359465	0.553766	1.0672	0.199788	0	0	0	0
EXPH5	-0.247425	0.767973	-0.341191	0.147169	0.144922	9.79274e-144	9.70302e-142	0.0346294	0.0308203	0.0377998	0.0079308	0.00821473	0.017813	0.0209571	0.0925018	0.403362	0.384219	0.299485	0.445814	0.485407	0.240601	0.245657	0
GLUL	-0.376356	0.897418	0.618631	0.000948605	0.240297	1.06442e-143	1.04917e-141	0.429618	0.282037	0.20126	0.222824	0.259858	0.195497	0.376561	0.383575	0.784646	0.822616	1.16425	0.913444	1.03081	0.587088	0.445581	0.797288
RCN1	0.034481	0.466607	1.66026	0.364442	0.188485	4.17008e-142	4.08905e-140	0.103147	0.0769146	0.11503	0.0773428	0.107216	0.143467	0.342015	0.234707	0.355175	0.533066	0.931474	1.37068	0.620803	0.655633	0.498468	0.685602
CRABP2	0.368388	1.06152	-1.1316	0.114404	0.77248	1.10008e-141	1.07314e-139	0.50351	0.080303	0.344387	0.45695	0.706077	0.450906	0.820802	0.803011	1.25208	1.12364	0.710026	0.288071	0.652733	0.689731	0.638699	0.70052
CADM1	-0.162341	0.899639	0.325161	1.2008	1.08452	1.96e-141	1.9022e-139	0.0567276	0.0488904	0.134933	0.195288	0.0947737	0.104037	0.119985	0.28069	0.488585	0.518433	0.657494	0.643214	0.620803	0.511909	1.24472	1.05168
ARL4D	1.17298	-0.40768	0.767182	-0.135078	-0.260619	2.30706e-140	2.22761e-138	0.040678	0.0364724	0.0937924	0.310144	0.573521	0.560146	0.852729	0.295508	0.429377	0.233767	0.197146	0	0	0	0	0
PCP4	-0.219964	0.672414	-0.370551	0.1157	0.0726609	6.14634e-140	5.90454e-138	0.00641192	0.00659655	0.0140124	0.00401439	0.00275178	0.00227995	0.00798234	0.0179157	0.332786	0.308436	0.231176	0	0.719247	0	0.076164	0
SMAD9	-0.138057	0.499971	0.26714	0.157227	0.0417788	1.16401e-139	1.11257e-137	0.00268736	0.00263965	0.00676516	0.00478259	0.00574863	0.00830715	0.00158616	0.0962096	0.205197	0.277945	0.353527	1.03032	0.3637	0.151533	0	0.201013
ARL4C	-0.195637	0.565013	0.424176	0.688962	0.766725	6.18788e-139	5.88471e-137	0.0765293	0.0425081	0.0514144	0.0392376	0.00827958	0.0158508	0.0613289	0.150024	0.326603	0.33628	0.499384	1.40822	0.3637	0.383778	0.824931	0.789062
ANXA3	0.107637	0.580227	-0.251431	0.123179	0.431432	1.09089e-138	1.03225e-136	0.0290738	0.0206303	0.0483355	0.00440369	0.0280945	0.062185	0.203068	0.442773	0.380105	0.293031	0.411109	0.246026	0.3637	0.307332	0.243537	0.294067
WBP5	1.43777	-0.38462	2.04368	0.313703	0.424184	3.40579e-138	3.20669e-136	0.327479	0.304761	0.494922	0.52382	0.793787	0.934784	1.3179	0.981339	0.832882	0.665044	0.968287	1.58805	0.979931	1.42499	1.08263	0.949079
CLU	-0.495241	-0.573886	0.350725	-0.547477	0.38734	1.50695e-137	1.41183e-135	0.680212	0.311582	0.350223	0.0590251	0.0595746	0.112027	0.153006	0.144288	0.113459	0.197006	0.369316	0	0	0.367638	1.09798	0.507233
PPDPF	0.120538	0.578551	1.75788	0.0542382	0.0960223	2.24122e-136	2.08941e-134	0.363278	0.218501	0.139454	0.347289	0.321734	0.494938	0.407335	0.529764	0.760851	0.903535	1.19997	1.2301	1.14095	1.28915	0.836557	0.55801
HIST1H1D	-0.987999	-0.121799	-0.810262	0.325845	0.0305664	2.45722e-136	2.27955e-134	0.740444	0.747173	1.14267	0.568679	0.301556	0.560874	0.0608995	0.205941	0.231884	0.290333	0.384136	0.626671	0.739105	0.346406	0.427726	1.10562
PTP4A1	-0.295813	0.633162	0.532355	-0.106637	-0.0384229	5.43557e-136	5.01796e-134	0.167779	0.179228	0.0443904	0.0431205	0.0376724	0.0413601	0.15788	0.246344	0.33328	0.520091	0.757476	0.88206	0.289033	0.188905	0.0778213	0.340942
ZNF503	0.0316718	-0.0701587	0.436931	0.305517	0.305928	7.75192e-136	7.12161e-134	0	0	0	0.00493241	0	0	0	0.00192563	0.00392128	0.0131596	0.0229759	0.485129	0.265257	0.744062	0.149421	0.344153
PHGDH	-1.12992	0.184334	-0.977396	-0.254491	-0.642312	9.45843e-136	8.64738e-134	0.760626	0.68275	1.26648	0.497141	0.312433	0.317405	0.222627	0.227015	0.360391	0.385393	0.484401	0.39726	1.09465	0.364551	0.292439	0.218363
SYT6	-0.297154	-0.430794	-0.0669662	-0.71169	-0.132113	1.11287e-135	1.01255e-133	0.395296	0.166588	0.100314	0.0415166	0.0101099	0.0455723	0.0126216	0.0151545	0.0101692	0.0333043	0.0498327	0.199788	0	0	0.0862202	0
ANP32E	-1.06434	-0.65502	-0.789166	-1.36052	-0.787702	3.67315e-135	3.32604e-133	1.29003	1.34668	0.929746	0.850117	0.611992	0.662583	0.405544	0.573997	0.533499	0.496009	0.657442	0.826458	0.714828	0.895587	0.162384	0.437181
HMGB1	-1.38011	-0.0856585	-0.734544	-1.01122	0.614685	5.82718e-135	5.2514e-133	2.69091	2.61923	1.91282	1.78854	1.77363	1.75593	1.51845	1.95523	2.29154	2.12452	2.2384	2.44166	3.00458	3.1755	3.157	2.18985
ANGPT2	0.815738	-0.723413	1.11964	-0.212311	-0.197872	2.86697e-134	2.57144e-132	0.00262165	0.00145579	0.0195546	0.180854	0.131929	0.296624	0.650057	0.0287098	0.00319283	0.0124642	0.00599077	0	0	0.240601	0	0
NOLC1	-1.23774	-0.272727	-1.89411	-1.0527	-0.503901	4.82354e-134	4.30289e-132	1.1635	1.59317	1.1135	0.706434	0.646001	0.46875	0.506408	0.812654	0.538677	0.460141	0.599005	0.285341	0.554289	0.469234	0.675594	0.320136
BEX1	0.145602	0.927235	-0.335291	-0.24459	0.386963	4.84288e-134	4.30289e-132	0.377124	0.54137	0.355632	0.313438	0.379988	0.398605	0.618606	1.28108	0.920303	0.848305	1.11327	0.541117	0.852153	0.767489	1.23611	0.17716
SCD	-0.702482	1.18553	0.751931	-0.311074	-0.173052	6.23723e-134	5.51587e-132	0.803188	0.822762	0.35872	0.623409	0.522752	0.54428	0.599807	0.732845	1.06188	1.49666	1.74341	0.919139	0.805117	0.82557	0.494501	0.947092
LRIG3	0.984758	-0.594205	1.17309	-0.293427	-0.1873	8.06145e-134	7.09595e-132	0.00889845	0.0110564	0.028527	0.167263	0.187063	0.401246	0.782242	0.209951	0.144752	0.112998	0.20207	0	0	0	0.0890335	0
GDF3	-0.30283	0.177151	-0.541016	0.413738	-0.327402	9.62355e-134	8.43175e-132	0.0242204	0.247428	0.539801	0.223997	0.151656	0.08175	0.0855587	0	0	0	0	0	0	0	0	0
H2AFY	0.519707	0.457145	0.542071	0.183329	0.546367	2.78229e-133	2.42649e-131	0.135785	0.184109	0.10229	0.333914	0.184281	0.305166	0.617594	0.827899	0.596902	0.615568	0.676113	0.731155	0.265257	1.10862	1.27442	0.161174
PDCD4	-0.165445	0.710228	0.274221	0.314293	0.325608	1.55088e-132	1.34635e-130	0.0939466	0.042035	0.0473027	0.0636327	0.0684759	0.095673	0.0710539	0.207467	0.417816	0.487168	0.544343	0.542952	0.738603	0.344846	0.482517	0.369987
RARRES2	-0.416382	-0.554386	-0.58624	-0.862445	-0.272471	2.11494e-132	1.82763e-130	0.464032	0.541993	0.211106	0.107063	0.142383	0.121003	0.129701	0.0720157	0.0423495	0.0033503	0.00342582	0	0	0	0	0
SKIL	-0.0770322	-1.08291	0.0303227	-0.462638	-0.844333	7.87317e-132	6.77272e-130	0.684914	0.780287	1.17436	0.562245	0.517262	0.732171	0.783529	0.163956	0.132101	0.0504616	0.125263	0	0.560525	0.194873	0.0778213	0.218905
SCG3	-0.529888	-0.364044	-0.724612	-0.584978	-0.333031	8.40092e-132	7.194e-130	0.424836	0.518818	0.354678	0.191681	0.121291	0.170045	0.0189878	0.0826967	0.0219518	0.0212215	0.003405	0	0	0	0	0
RAB17	1.41218	-0.77621	1.2188	-0.358674	-0.581653	2.66245e-131	2.26968e-129	0.218211	0.195793	0.255871	0.421735	0.974016	0.702585	1.04634	0.566369	0.435897	0.295219	0.351127	0	0	0	0	0
NTS	-0.416191	0.0279284	-0.525845	0.241458	-0.455005	6.66989e-131	5.66044e-129	0.120328	0.4849	0.406525	0.378496	0.223484	0.155947	0.00733091	0.0211733	0	0	0.0270027	0	0	0	0	0
MT-CO3	-0.441877	-0.863605	-2.17879	-0.0943971	-0.337557	1.15209e-130	9.73363e-129	3.09559	3.54389	3.87552	3.0194	3.1853	3.17591	2.66451	2.87715	2.7981	2.006	2.17169	2.81563	2.06375	3.13762	3.38244	2.44539
MT-ND4L	-0.0541226	-1.22732	0.157978	0.236374	-0.35201	1.38646e-130	1.16616e-128	1.17242	1.38728	1.70715	1.18491	1.42055	1.26686	0.93617	0.723862	0.724034	0.471166	0.448234	1.39805	1.09465	1.46051	2.09646	0.710471
MT-RNR2	-0.693409	-0.503046	-0.480586	-0.584246	-0.597464	4.48971e-130	3.75963e-128	5.95749	5.65994	5.64766	5.7079	5.59088	5.12203	5.57104	5.21393	5.09832	5.64175	5.04772	5.63003	4.57374	5.3066	5.1646	5.09188
S1PR3	0.910308	-0.752753	1.19214	-0.265701	-0.211778	1.12011e-129	9.3384e-128	0.0238903	0.0198777	0.00808308	0.153113	0.255331	0.260844	0.785416	0.0580156	0.0492294	0.0442723	0.064103	0	0	0	0.076164	0
RBM47	-0.0783405	0.806647	-0.0617751	0.102834	0.219739	1.19571e-129	9.9249e-128	0.075187	0.152204	0.0713672	0.0829269	0.079419	0.105642	0.151814	0.528238	0.423676	0.463619	0.690655	0	0.265257	0.34711	0.177589	0.3204
DLK1	0.145	0.0989413	1.43758	0.107385	-0.0100365	1.82969e-129	1.51209e-127	0	0	0	0.00241921	0.00774584	0.0313022	0.214223	0.101462	0.161442	0.20407	0.48003	0.750113	1.51189	0.643398	0.310129	0.181382
EIF3E	-0.340378	-1.11048	-0.100452	-0.200989	-0.509203	3.46017e-129	2.84712e-127	1.31503	1.2436	1.46944	1.38131	1.13198	1.17724	0.790262	0.683444	0.585084	0.578088	0.569512	0.542952	0.620803	1.10652	1.0604	0.984018
PPAP2B	-0.098107	0.678291	-1.02155	-0.0452382	0.430055	4.58394e-129	3.75546e-127	0.107648	0.0371938	0.00931463	0.0175249	0.0177169	0.0556059	0.0804427	0.363116	0.405593	0.3629	0.230072	0.197473	0	0	0.0862202	0.209231
CSPP1	-0.038508	0.796	0.170103	0.0939221	0.230623	3.61961e-128	2.95263e-126	0.145251	0.101093	0.186999	0.126086	0.100707	0.112941	0.309614	0.546755	0.491908	0.536297	0.796222	1.01444	0.861813	0.178733	0.197915	0.491088
MICAL1	-0.199379	0.504346	0.635344	-0.13053	-0.317661	6.10984e-128	4.96261e-126	0.0779325	0.0422662	0.0407178	0.0575425	0.0367219	0.0121667	0.0535307	0.134689	0.241779	0.273937	0.655282	0.199788	0	0	0	0
SCGB3A2	-0.451609	-0.379608	-0.566571	-0.581672	-0.305588	6.29447e-128	5.09072e-126	0.412674	0.405404	0.274959	0.20559	0.130979	0.13775	0.00881683	0.0292197	0.0382822	0.0150587	0	0	0	0	0	0
VSNL1	-0.522225	-0.047501	-0.685047	-0.223869	-0.229936	1.93332e-127	1.55694e-125	0.215788	0.432849	0.319825	0.0641191	0.0446833	0.0468528	0.0119301	0.00242325	0.00922257	0.0152832	0.0158537	0	0	0	0	0
CDKN1C	0.00212245	0.296493	1.13517	0.0181915	-0.134409	1.89541e-126	1.51994e-124	0.0342703	0.0159525	0.0153578	0.0145358	0.0297291	0.045752	0.122359	0.175998	0.156581	0.222431	0.685735	0.199788	0.449571	0	0.145263	0.233483
SYTL5	-0.115714	0.339845	0.328838	0.0072177	-0.140046	2.09513e-126	1.67301e-124	0	0	0	0	0	0	0.0030718	0.0314536	0.120892	0.185595	0.320147	0.197473	0	0	0	0
MT-RNR1	0.215504	-2.07202	1.04046	-0.503419	-0.351849	5.24623e-126	4.17164e-124	2.1088	1.97946	2.04442	2.2114	1.79543	1.77471	2.06031	1.44161	1.13481	1.00346	1.1654	2.5059	1.38709	2.39155	2.03028	1.7938
PTPRZ1	-0.508466	-0.563277	-0.258391	-0.665535	-0.451835	1.43427e-125	1.13571e-123	0.53313	0.533515	0.413623	0.206072	0.211551	0.282967	0.0336375	0.042208	0.0335768	0.038888	0.0954909	0.415178	0	0	0	0.101772
TAGLN	0.876702	-0.459418	-0.295133	-0.743202	0.140452	1.95486e-124	1.54148e-122	0.19632	0.13196	0.0896712	0.0526761	0.252298	0.407114	0.737803	0.559801	0.39676	0.0956625	0.0720733	0.473326	0	0	0	0
HNRNPA0	-0.192345	0.0722688	1.3606	-0.614648	0.183562	2.17375e-124	1.70698e-122	0.580564	0.373978	0.125531	0.152359	0.14265	0.196293	0.489245	0.476908	0.531953	0.674813	1.01432	1.81665	1.27953	1.05855	0.574852	0.670465
CXXC4	-0.148132	0.441966	0.324694	0.313793	0.234704	8.1115e-124	6.34339e-122	0.0181364	0.00928232	0.00644674	0.00933054	0.00763855	0.0108349	0.0106378	0.0782717	0.140481	0.335006	0.350543	0.197473	0	0	0.485236	0.243796
PRDM14	-0.309304	-0.462465	-0.222789	-0.678129	-0.190339	2.73544e-123	2.13038e-121	0.369485	0.301715	0.102403	0.0471212	0.0802596	0.0734046	0.0257939	0.00315094	0.00330771	0	0	0	0	0	0	0
DSC2	-0.0540016	0.669422	0.183384	-0.0998162	-0.0814045	4.14144e-123	3.21216e-121	0.0795408	0.0490477	0.0688468	0.0613092	0.0713391	0.0913589	0.138926	0.363583	0.387263	0.387746	0.628501	0.246026	0.813271	0	0	0.101772
HMGB3	-1.10162	-0.364339	-1.80028	-0.498178	-0.499368	7.34004e-123	5.66981e-121	1.34433	2.21177	1.38696	1.19606	1.2535	0.973386	0.888457	0.900409	0.992634	0.703719	0.751958	0.788391	1.54422	0.897375	1.32234	0.71414
EOMES	0.806876	-0.66784	0.943143	-0.0142152	-0.333299	2.29199e-122	1.76325e-120	0.00224602	0.0752105	0.0683851	0.423928	0.297599	0.226601	0.756364	0.0437217	0.0112763	0.00676978	0	0	0	0	0	0
TRDN	0.705454	-0.80963	1.08248	0.0247249	-0.607884	2.85792e-122	2.18972e-120	0.157094	0.0720211	0.33766	0.413483	0.569446	0.511638	0.440802	0.0505526	0.0302867	0.0134447	0.0139291	0	0	0	0	0
FASN	-0.059278	0.496489	0.826767	-0.367653	-0.32677	5.64567e-122	4.30823e-120	0.143966	0.123809	0.0142934	0.0554928	0.054726	0.105273	0.294137	0.292664	0.275915	0.580329	0.787252	0	0	0	0.0778213	0
COL4A2	0.200193	0.629438	-0.249442	0.419788	0.683945	5.87192e-122	4.4629e-120	0.0412538	0.0255379	0.0116398	0.0517261	0.16629	0.137606	0.322436	0.3445	0.482248	0.444776	0.391087	0.731569	0.628957	0.178733	0.165198	0.738466
EFNB2	-0.14599	0.599062	0.356083	0.665878	0.643295	2.96941e-121	2.24784e-119	0.0280518	0.0541457	0.0679574	0.0426485	0.0175159	0.023813	0.0468076	0.235522	0.280257	0.359902	0.450851	1.40787	0	0.704989	0.621272	0.656505
PHACTR2	1.31964	-0.428943	0.797271	-0.784522	0.127473	4.44708e-121	3.35303e-119	0.681081	0.341903	0.218575	0.592721	1.0157	0.781638	1.46184	1.06984	0.95331	0.902573	0.873136	0.717565	0	0.402065	0.363864	0.675468
PODXL	0.945837	-1.42766	0.956921	-1.98031	-0.261701	5.35034e-121	4.01806e-119	0.862917	0.284513	0.214131	0.173905	0.527448	0.497722	1.15432	0.783754	0.449859	0.292065	0.421969	1.3172	0.931432	0.29315	0	0.116781
SLC25A5	-0.533929	-0.66254	-1.00415	-0.122145	-0.558148	1.20066e-120	8.98123e-119	1.20564	1.4591	1.49825	1.38845	1.18033	1.047	0.740004	0.853648	0.725346	0.525687	0.563981	0.197473	1.1023	1.05841	1.12833	0.689197
DAG1	-0.0739875	0.790624	-0.372804	0.0230242	0.200692	1.23352e-119	9.19068e-118	0.113915	0.0523513	0.0547909	0.0806441	0.126555	0.0824048	0.174359	0.378068	0.468787	0.507206	0.50551	0.285341	0	0	0.292002	0.131169
SFPQ	0.534308	0.418723	1.70979	0.148424	0.569783	2.30592e-119	1.71135e-117	0.54133	0.442968	0.541782	0.482384	0.574531	0.35117	1.47384	0.908462	1.12404	0.93481	1.4359	2.01841	2.01783	1.50321	1.57845	0.901306
NODAL	0.714262	-0.88487	0.902253	-0.0828045	-0.589259	7.30931e-119	5.40346e-117	0	0.625143	0.123207	0.380047	0.501975	0.396647	0.872407	0.00424482	0.00173692	0	0	0	0	0	0	0
HSP90AA1	-0.108859	0.474384	-0.84906	-1.66226	-0.124362	8.28617e-119	6.10178e-117	2.83642	2.82231	2.30697	2.37897	2.24024	2.59724	2.89298	3.14893	3.0809	2.94499	3.15146	2.77525	3.17007	2.5555	1.96287	2.25641
MTTP	-0.00539879	0.00182088	0.395438	0.430954	0.429928	8.99642e-119	6.59912e-117	0	0	0.00246691	0	0	0	0	0.00170563	0.00398096	0.00923687	0.130932	0	0.265257	0	0.54069	0.417582
LITAF	-0.534659	-0.627773	-0.440828	-1.08005	-0.330229	1.59462e-118	1.16518e-116	0.739524	0.476342	0.349904	0.240863	0.262042	0.157357	0.157221	0.129141	0.171659	0.139029	0.147225	0	0.355546	0.178733	0.076164	0.0871944
SEMA3E	0.97359	-0.406813	0.904945	-0.0382642	-0.000216579	2.0994e-118	1.52812e-116	0.00850467	0.0172312	0.0318799	0.114412	0.388493	0.506907	0.435169	0.426047	0.266641	0.135529	0.127857	0.342577	0	0.698492	0.213462	0
PARP1	-1.06222	-0.573918	-0.708572	-0.78654	0.89928	4.46408e-118	3.23688e-116	1.66419	1.56634	1.02023	0.981896	0.542699	0.973538	0.620284	1.10276	1.00802	0.850211	1.09464	1.45506	1.99605	1.59658	1.9799	1.7128
ALCAM	0.163999	0.211492	-0.0768165	-0.112662	0.810189	8.80437e-118	6.35965e-116	0.283185	0.0520838	0.0771582	0.0282043	0.0400285	0.114376	0.274029	0.665446	0.40106	0.378739	0.390629	0.591506	0.926764	0.955255	0.540918	0.575085
PKDCC	-0.119714	0.498736	0.0113272	-0.0042936	-0.0522843	9.57463e-118	6.88973e-116	0.0127551	0.00332726	0	0.00770384	0.0103098	0.0037309	0.0291386	0.123545	0.198329	0.286512	0.318538	0.275853	0	0	0	0
AKAP9	0.851032	0.288366	2.37539	0.340741	0.273478	1.0863e-117	7.78724e-116	0.41853	0.353173	0.347817	0.613614	0.623725	1.01233	0.73096	1.13901	0.944367	1.00926	1.36479	2.35488	1.28429	1.45389	1.63249	0.658308
LIFR	0.198902	0.492362	0.9626	0.0531534	-0.0937194	1.14838e-117	8.20115e-116	0.0288463	0.0217444	0.0235054	0.0825191	0.110963	0.120578	0.561548	0.0730257	0.366255	0.580168	0.682437	0	0	0	0.20972	0.198363
SFTA3	0.00689941	-0.0154086	0.064574	0.150368	0.173991	1.1918e-117	8.47927e-116	0	0	0	0	0	0	0	0	0	0	0	0	0	0.149324	0.127242	0.155186
WLS	0.355992	0.502085	-0.96074	0.231017	0.619847	1.47045e-117	1.04225e-115	0.0068393	0.0128207	0.0942187	0.107459	0.142195	0.1315	0.252448	0.665939	0.382415	0.191379	0.204364	0	0	0.168377	0.155913	0.362187
GNAS	0.10459	1.17952	-0.569028	0.316907	1.00972	1.65592e-117	1.16934e-115	0.842582	0.890186	0.780087	0.897786	0.703256	0.957907	1.2238	1.5001	1.47899	1.62108	1.50956	1.31856	1.37016	1.74447	1.08943	1.65051
RSPO3	-0.0839636	0.193649	0.583361	0.0579166	-0.121522	7.79054e-117	5.48089e-115	0	0	0	0	0	0	0.00557763	0.00271772	0.033626	0.171355	0.296274	0	0	0	0.18759	0
NACA	-0.131424	-1.14585	0.121544	-0.0862119	-0.685607	8.83476e-117	6.19251e-115	2.22003	2.36725	2.40895	2.49701	2.337	2.25666	1.82655	1.7702	1.6186	1.54346	1.63313	1.4804	1.70445	2.13742	2.05	1.92874
STMN2	0.593697	-0.510231	0.767152	0.253228	-0.494035	9.99981e-117	6.98326e-115	0.0671564	0.0107901	0.339528	0.343863	0.606401	0.280685	0.380966	0.093397	0.0199467	0.00634549	0.00605602	0	0	0	0	0
MT-CYB	-0.888238	-0.0986079	-2.60323	0.364857	-0.400838	1.11462e-116	7.75522e-115	2.1918	2.6568	3.09365	2.27399	2.45245	1.92674	1.88986	1.82663	2.07334	1.59356	1.29366	1.44496	1.83013	2.87973	2.62547	1.38591
USO1	-0.619931	-0.889022	-0.695934	-1.16555	-0.234832	1.00366e-115	6.95762e-114	1.04186	0.896014	0.656206	0.479774	0.403082	0.553593	0.394542	0.31098	0.334325	0.280071	0.30332	0.719352	0	0	0.48508	0.475018
SLC7A7	-0.126113	0.507212	-0.0540008	1.0108e-05	-0.0398609	1.04809e-115	7.23906e-114	0.0133154	0.00498365	0.0105286	0.00465704	0.0077926	0.00859736	0.0405922	0.0910056	0.242056	0.231841	0.329492	0	0	0	0	0
ID3	-0.565564	1.49331	-1.42949	0.260522	0.22402	1.96429e-115	1.35179e-113	0.234034	0.418139	0.324528	0.294678	0.326368	0.107091	0.0505265	0.723954	0.826057	0.735236	0.71347	0.199788	1.07037	0.545242	0.513534	0.127015
ADD3	-0.146215	1.08687	0.420122	0.0403448	0.0557245	2.51253e-115	1.72281e-113	0.442937	0.304107	0.44128	0.334788	0.433997	0.486454	0.391417	0.759852	0.97934	0.961965	1.22068	1.66301	0.714828	1.08317	0.469771	0.544795
NEXN	-0.00850851	0.622742	-0.621222	0.109185	0.425501	3.1933e-115	2.1817e-113	0.0359354	0.0559688	0.0408652	0.037131	0.0158898	0.0133224	0.0953237	0.490466	0.308621	0.297072	0.312389	0.275853	0	0	0.49522	0.101772
PCDH10	0.386076	-0.185038	0.460442	0.532342	-0.486008	4.3685e-115	2.97388e-113	0.0271224	0.0171604	0.479744	0.526663	0.381901	0.41802	0.243422	0.11059	0.0695717	0.0264005	0.0530845	0.288071	0	0	0.0862202	0
PERP	0.476283	0.32617	-0.590202	-0.0459499	0.756724	4.20133e-114	2.84983e-112	0.170905	0.238256	0.0936329	0.197871	0.177622	0.222356	0.548335	0.969017	0.478315	0.337414	0.497928	0.717565	0.289033	0.149324	0.515524	0.58372
VEGFA	0.677197	-0.111852	0.197919	0.0605508	0.486302	7.26013e-114	4.90707e-112	0.0177045	0.00735418	0.045464	0.0502019	0.122338	0.259552	0.452569	0.510667	0.240156	0.0940473	0.207983	0	0.498113	0.168377	0.292439	0.378995
MCM3	-1.01489	-0.0541954	-1.83581	-0.377364	-0.0413224	1.49647e-113	1.00786e-111	0.869004	0.924156	0.959987	0.604827	0.365827	0.415878	0.137115	0.532407	0.404684	0.256503	0.333916	0.643286	0.289033	0.203088	0.401869	0.630345
ATP5H	-0.575673	0.0131308	-1.14497	0.316733	-0.882839	4.04876e-113	2.71712e-111	0.933426	1.32489	1.59057	1.41136	1.13881	1.14186	0.58776	0.789154	0.779915	0.628868	0.730739	1.00291	1.09465	0.477851	0.490851	0.736803
CPE	0.703291	0.0314598	0.983079	-0.14106	-0.0491674	8.8236e-113	5.90059e-111	0.0292876	0.032153	0.114538	0.140065	0.184412	0.290185	0.648435	0.512974	0.325832	0.323322	0.534699	1.19453	0.265257	0	0.486429	0
RAB3B	0.816013	0.189983	0.525321	0.350181	0.918196	1.47305e-112	9.81602e-111	0.288171	0.198184	0.130683	0.483664	0.420876	0.47222	0.847166	0.948692	0.689354	0.755863	0.594226	0.199788	1.07853	1.00049	1.49323	0.58975
GLRX5	-0.166523	0.693	0.527211	0.0988103	-0.170141	1.68522e-112	1.11905e-110	0.0685804	0.0559022	0.172058	0.101527	0.0668057	0.0806797	0.133622	0.251418	0.345201	0.373873	0.744756	0.199788	0.289033	0.168377	0.0890335	0.171245
HMGN1	0.0469351	0.0561525	2.51824	0.30626	1.11305	2.70278e-111	1.78846e-109	0.8982	0.936356	0.544067	0.567567	0.52222	0.831867	1.06949	1.01316	1.04052	1.16922	1.88259	1.248	1.28642	2.19715	2.3572	1.89404
LIN28A	-0.493351	0.0628999	-0.643818	-1.87744	-0.00845349	1.07303e-110	7.07562e-109	1.50628	0.955189	0.5375	0.773838	0.668701	0.623581	0.912497	1.28861	1.21735	1.22317	1.31194	1.34964	1.14095	0.903399	0.630694	0.643373
TGFB2	-0.082138	0.231083	0.524361	0.492826	0.47666	1.43177e-110	9.40842e-109	0.0104026	0.0234619	0.00185627	0	0	0	0.00290946	0.0259211	0.161734	0.154384	0.216969	0.919139	0.984504	0.739366	0.28801	0.570424
NASP	-1.69863	0.813211	-2.07059	-0.689456	0.0800059	1.52734e-110	1.00017e-108	2.14491	2.14608	1.93679	1.76839	1.22817	1.36082	0.9286	1.86737	1.97089	1.66645	1.93555	2.14842	2.45303	2.32102	2.1413	1.39274
EEF2	-0.175935	-1.7175	1.88588	-1.06301	-1.37279	1.72269e-110	1.12421e-108	2.29127	1.39131	2.12271	1.81185	2.185	1.55173	1.59833	0.995474	1.19272	1.24086	1.54031	1.44246	1.33173	1.6301	1.25583	1.30345
UTRN	-0.294477	0.900452	0.501462	0.607233	0.679295	1.64289e-109	1.06844e-107	0.300239	0.220956	0.243171	0.245389	0.161698	0.254705	0.220306	0.46791	0.645615	0.687675	0.991278	1.3524	1.38709	0.481373	0.649842	1.15194
AC020571.3	0.0238778	-0.0534608	0.22603	0.0532284	0.0410108	3.06971e-109	1.98953e-107	0	0	0	0	0	0	0	0	0	0	0	0	0	0.432783	0.0890335	0
SLC22A14	-0.00697327	0.0155255	-0.063448	0.140657	0.17463	5.37924e-109	3.47448e-107	0	0	0	0	0	0	0	0	0	0	0	0	0	0	0	0.217019
LDB2	-0.333198	0.0244965	-0.443399	0.174855	-0.319011	6.52932e-109	4.20297e-107	0.15767	0.167671	0.480498	0.281799	0.0952877	0.117909	0.0115944	0.00161325	0	0	0	0	0	0	0	0
SOX17	0.709382	-0.516468	0.835979	-0.235174	-0.11755	7.21091e-109	4.62598e-107	0	0	0.00585178	0.111106	0.132507	0.180046	0.576683	0.164423	0.0250444	0.0452958	0.0401747	0.885211	0	0.104245	0	0
MCM4	-0.954757	-0.1876	-1.36966	-0.877682	-0.0610097	1.48947e-108	9.52308e-107	0.82409	1.02468	0.453811	0.457576	0.21457	0.252194	0.187143	0.475338	0.35115	0.308742	0.339114	0.914741	0.289033	0.303729	0.377011	0.374965
CENPF	-1.75009	0.928088	-1.59333	0.77353	1.08834	1.84271e-108	1.17418e-106	1.49586	1.30507	1.45208	1.22268	0.590724	0.880767	0.375301	0.666408	1.47745	1.22573	1.06946	2.03489	2.74028	2.51526	1.89563	1.9441
GLIPR1L1	-0.236616	0.129993	-0.356716	0.341082	-0.285441	2.33437e-108	1.48248e-106	0.0230057	0.221746	0.329345	0.271162	0.140365	0.0853841	0.00842274	0.00492497	0.00254603	0	0.00955241	0	0	0	0	0
RN7SL498P	-0.00274209	0.00609248	-0.025722	0.0561678	0.070147	2.52588e-108	1.58286e-106	0	0	0	0	0	0	0	0	0	0	0	0	0	0	0	0.0871944
C4orf40	-0.00274209	0.00609248	-0.025722	0.0561678	0.070147	2.52588e-108	1.58286e-106	0	0	0	0	0	0	0	0	0	0	0	0	0	0	0	0.0871944
HSPE1-MOB4	-0.00274209	0.00609248	-0.025722	0.0561678	0.070147	2.52588e-108	1.58286e-106	0	0	0	0	0	0	0	0	0	0	0	0	0	0	0	0.0871944
MIR3661	-0.00274209	0.00609248	-0.025722	0.0561678	0.070147	2.52588e-108	1.58286e-106	0	0	0	0	0	0	0	0	0	0	0	0	0	0	0	0.0871944
MECOM	0.00402912	-0.0343908	0.703736	0.458437	0.441236	3.0951e-108	1.93316e-106	0.00941424	0.0159771	0.00209697	0.00800505	0	0.00374273	0	0.025394	0.0123173	0.0345063	0.170647	0.39726	0.947683	0.104245	0.719649	0.416727
SOX11	0.0994912	0.480585	0.198949	0.843156	1.48452	4.07636e-108	2.53767e-106	0.238215	0.122622	0.0929715	0.0933422	0.157011	0.118789	0.552018	0.35045	0.567375	0.527137	0.62204	1.4186	1.40065	0.900566	0.164866	1.99149
DCLK1	-0.351226	0.189805	-0.584356	0.329937	-0.27914	8.53128e-108	5.29359e-106	0.101253	0.148229	0.491745	0.334106	0.0533537	0.083425	0.0226225	0.023398	0.018645	0.00673186	0.00740979	0	0	0	0	0
C1orf21	-0.346948	-0.40134	-0.182229	-0.906586	-0.111081	1.91374e-107	1.18358e-105	0.530813	0.168638	0.124006	0.110804	0.0348915	0.088125	0.0471138	0.0786358	0.146527	0.127185	0.132998	0	0	0.243878	0.122593	0
RRBP1	0.714494	-0.488359	4.37607	0.847357	0.887186	3.5977e-107	2.2178e-105	0.509168	0.528765	0.308403	0.566532	0.48354	0.72789	1.10662	0.651314	0.678102	0.872218	1.52075	2.35989	2.58377	2.40465	2.48527	1.57252
PROM1	-0.340722	0.469194	0.49534	0.0420168	-0.171321	6.9111e-107	4.24651e-105	0.0789279	0.160642	0.0672432	0.0352019	0.0162626	0.0150278	0.00658611	0.0594982	0.185823	0.271152	0.554559	0.475641	0.474564	0	0	0.223809
DPYSL3	-0.616354	-0.333773	-0.681747	-1.25042	-0.0204467	7.49943e-107	4.5931e-105	0.834378	0.57834	0.171773	0.234722	0.180384	0.23089	0.150967	0.367618	0.352686	0.356187	0.427601	0	0.449571	0	0.0778213	0.398401
B4GALT1	-0.0522955	0.522254	0.42976	0.261501	0.198687	2.86161e-105	1.74696e-103	0.0441348	0.0134729	0.0320496	0.0433793	0.0849227	0.0412727	0.0859333	0.2322	0.261078	0.342354	0.519817	0.415178	0.3637	0	0.401884	0.302414
ADAM28	-0.106189	0.474814	-0.0221276	0.0102634	-0.0354707	4.74345e-105	2.88649e-103	0.00298091	0.00330337	0.0126985	0.00204833	0	0.0038785	0.00959302	0.166273	0.153908	0.282531	0.282597	0.3881	0	0	0	0
ALDOA	0.950913	-1.65328	1.25335	-0.129302	-0.332129	6.2972e-105	3.8197e-103	1.09032	1.10225	0.943779	1.43521	1.43571	1.62684	1.21853	0.838362	0.612808	0.633745	0.72199	0.39726	0.952754	0.529793	0.265411	1.75016
IFITM2	-0.0961775	-0.49255	-0.125504	0.0731062	-0.729436	2.98459e-104	1.80458e-102	0.534962	0.523901	0.931315	0.738123	0.764877	0.559573	0.420741	0.183837	0.250042	0.204762	0.185877	0	0	0.149324	0.400549	0.122037
NCL	-1.41126	0.175123	-0.943952	-0.592077	-0.346488	3.16328e-104	1.90653e-102	2.97247	3.32049	3.10643	2.63323	2.26132	2.36192	2.28436	2.75554	2.46575	2.45767	3.0069	2.90866	2.20248	2.98765	2.72683	2.59746
EIF4EBP2	-0.209603	0.919337	-0.30272	-0.153584	-0.139474	5.63285e-104	3.38418e-102	0.184938	0.124627	0.216288	0.114116	0.154123	0.168007	0.192324	0.399172	0.581756	0.56151	0.692378	0.246026	0.265257	0.104245	0.0862202	0
FOXA1	0.0384243	-0.00780892	0.824426	0.431567	0.395229	2.143e-103	1.28343e-101	0	0	0	0.00358014	0.00226698	0.00526079	0.00635815	0.052474	0.0451481	0.0720009	0.168877	0.275853	1.10352	0.723625	0.502391	0.390345
CRABP1	-0.298201	-0.330461	-0.221193	-0.221625	-0.389607	2.46571e-103	1.47204e-101	0.33772	0.203942	0.439201	0.263014	0.22411	0.150803	0.0162651	0.0178145	0.00301452	0.00408688	0	0	0	0.149324	0	0
DKK4	-0.133694	0.242047	-0.245656	0.590532	-0.268597	3.59704e-103	2.14069e-101	0	0.00659221	0.170625	0.767419	0.0075579	0.0100631	0.0560941	0.00508578	0	0	0	0	0	0	0	0
LHX1	0.820487	-0.377765	0.3182	-0.0913785	-0.0788498	5.61989e-103	3.33406e-101	0.0094284	0.00227228	0.00790845	0.557	0.0954104	0.192708	0.805872	0.281815	0.130075	0.0601301	0.034321	0	0	0	0	0
SERBP1	-1.44989	0.263779	-0.83338	-0.846005	-0.933785	1.21581e-102	7.1904e-101	2.67547	2.73081	2.65665	2.33228	2.14471	2.07501	1.67843	2.05795	2.2869	2.21443	2.51641	2.23868	1.15085	2.46943	2.64299	1.38074
KPNA2	-0.869498	-0.299012	-1.2713	-1.11146	-0.0363222	1.84722e-102	1.08905e-100	1.06014	0.696478	0.584821	0.465051	0.35693	0.333995	0.249991	0.265149	0.65864	0.408217	0.271023	0.199788	1.18133	0.55583	0.713215	0.171245
DACH1	0.00701089	-0.0024697	0.0615542	0.547483	0.640104	2.02266e-102	1.18878e-100	0.00281042	0	0.00861408	0.00699248	0.00488563	0.00685158	0	0.0127173	0.00702337	0.00322705	0.00621632	0.199788	0.91799	0	0.262528	0.725333
TSPAN3	0.017584	0.46908	0.592454	0.082545	0.175437	3.33552e-102	1.95433e-100	0.11321	0.0733529	0.0494457	0.099012	0.0944847	0.08538	0.19568	0.380087	0.340211	0.36716	0.66349	0.445814	0.265257	0.5165	0.256052	0.373983
DPP7	-0.0961346	0.277473	0.482621	-0.0360549	-0.188106	5.47758e-102	3.19948e-100	0.013943	0.00622613	0.00746717	0.00350692	0.00178781	0.0173644	0.0119218	0.0498003	0.0913407	0.182947	0.362786	0	0	0	0	0
H2AFZ	-1.23128	-0.0500602	-3.46395	-1.14984	-0.0809174	6.06007e-102	3.52883e-100	1.99751	2.29131	1.96763	1.4635	1.49423	1.33055	1.13337	1.68038	1.67308	1.21001	1.02674	0.385102	1.69526	1.8719	1.55457	0.954449
GJA1	1.0816	-2.19438	1.85103	-1.69217	-1.37461	8.83681e-101	5.12996e-99	1.55102	0.921104	0.979492	1.32891	1.84818	1.38617	1.5066	0.927746	0.764737	0.751534	0.759347	0.39726	1.56637	0.438236	0.319963	0.453349
DEK	-0.84817	0.361578	-0.85218	-0.158936	1.28054	9.90837e-101	5.73443e-99	1.01804	1.01402	0.475423	0.521855	0.256863	0.416399	0.45879	0.95498	0.846574	0.827527	1.0669	1.65217	0.664437	1.31655	1.09222	1.837
TYMS	-0.0539048	0.563203	0.156473	0.160501	0.171456	2.61201e-100	1.50708e-98	0.0391311	0.0645507	0.0410903	0.0692517	0.0549342	0.050554	0.0946724	0.312981	0.295253	0.343251	0.465983	0.288071	0.667839	0.32984	0.173347	0.253206
TSPAN13	-0.0937135	0.425497	0.433395	0.174537	0.184448	4.45583e-100	2.56312e-98	0.0511322	0.0700938	0.0233734	0.0234722	0.0275645	0.0289567	0.133784	0.142302	0.241167	0.322796	0.460836	0.246026	0.449571	0.29315	0.262803	0.3204
GATA6	0.845293	-0.354285	1.7638	-0.0687138	-0.264458	5.94399e-100	3.40879e-98	0.00492581	0.00566709	0.00865097	0.213387	0.26846	0.301627	0.788017	0.131158	0.21587	0.25084	0.464429	0.199788	0.840953	0.188905	0	0.218905
HSPA9	-1.21651	0.0349253	-1.98654	-0.745091	-0.568208	9.7891e-100	5.59694e-98	1.18388	1.543	1.67046	0.71615	0.650613	0.728253	0.734041	0.9451	0.679674	0.620278	0.878479	0	1.23465	0.253569	0.457222	0.672647
CEBPZ	-1.06913	-0.203217	-1.92055	-0.88287	0.0289895	1.46523e-99	8.35224e-98	1.29368	1.02352	1.26244	0.694335	0.496814	0.64108	0.387639	0.845245	0.624895	0.54219	0.669275	0.534097	0.289033	0.104245	0.683661	0.887133
LGR4	0.00761738	0.479544	-0.0879872	-0.244972	-0.0252249	1.48714e-99	8.45169e-98	0.0843637	0.0568156	0.0189123	0.0040032	0.055149	0.0545571	0.198921	0.29814	0.336339	0.293067	0.455158	0	0	0	0	0
VIL1	0.315117	0.180428	0.0589521	0.216239	0.570632	1.66244e-99	9.41966e-98	0.00926939	0.00863324	0.00479969	0.00571933	0.0516005	0.0630727	0.330292	0.324435	0.252799	0.185138	0.232774	0	0	0.240601	0.659218	0.271967
GGCT	-1.13122	0.367601	-1.23207	-0.15656	-0.208054	2.88468e-99	1.62963e-97	0.73578	0.900916	0.985297	0.467618	0.370964	0.343957	0.122613	0.410595	0.533235	0.454239	0.555612	0.441712	1.21367	0.344197	0.954749	0.262946
RTN4	0.238484	0.880004	0.180992	0.0722726	0.279214	6.50217e-99	3.66231e-97	0.427265	0.369434	0.544335	0.601875	0.338816	0.470735	0.985404	1.02106	0.910615	0.945176	1.2333	1.57531	0.735058	0.49417	0.58788	0.789704
CAPNS1	0.233268	0.572514	0.116988	0.199896	0.341823	8.76146e-99	4.9202e-97	0.0838255	0.0916242	0.0921663	0.167155	0.167834	0.213115	0.346235	0.534823	0.450213	0.461712	0.598408	0	0.667839	0.161464	0.378222	0.408728
CD9	-0.329135	-0.365508	-0.588905	-0.265761	-0.532343	9.1588e-99	5.12812e-97	0.377235	0.590873	0.496038	0.46884	0.334912	0.339261	0.100778	0.18671	0.0880263	0.00446713	0.0455959	0	0	0.194873	0	0
XRCC5	-1.01827	-0.506875	-0.906962	-1.03412	-0.941865	9.94199e-99	5.55021e-97	1.74077	1.96567	1.70703	1.4638	1.34227	1.37199	0.753739	1.28221	1.17641	1.0021	1.14813	0.738589	2.03247	1.86341	1.29723	0.544645
RAN	-0.75637	-0.984582	-1.04669	-1.49713	-0.716966	1.01458e-98	5.64734e-97	2.19039	2.24149	1.9105	1.75204	1.68063	1.59485	1.41706	1.60127	1.44058	1.22893	1.43207	0.619483	0.825782	1.84401	1.62396	1.04063
CAMK2D	0.147083	0.510355	0.4513	0.0550635	-0.0611173	1.54855e-98	8.59421e-97	0.0198413	0.012616	0.0258747	0.11922	0.117318	0.138546	0.198802	0.335105	0.317754	0.33804	0.573249	0.591506	0	0	0.0890335	0.13171
LDHB	-1.44187	0.266933	-1.54965	-0.520645	-0.152548	1.61111e-98	8.9153e-97	2.60336	2.62248	2.44434	2.34973	2.01395	1.89116	1.46366	2.20107	2.14008	2.05274	2.3151	1.20556	2.57542	2.4874	2.23215	2.18426
LPP	0.317463	0.487379	0.331597	0.324403	0.610355	2.1033e-98	1.1605e-96	0.124939	0.12851	0.110219	0.155191	0.14635	0.34545	0.377615	0.640343	0.443363	0.564789	0.641342	0.401582	0.265257	0.460581	0.591809	0.672312
SH3RF2	-0.11228	0.339172	0.0982317	0.0250599	-0.0711698	2.40902e-98	1.32531e-96	0	0.00426091	0.00152446	0	0	0.00287229	0.0079238	0.0239427	0.129456	0.180697	0.237033	0	0	0	0	0
IGSF9	-0.0997712	0.228474	0.593144	0.083869	-0.0662823	2.44501e-98	1.34121e-96	0.014733	0.0248597	0.00588671	0.0123311	0.00366554	0.00386563	0.0140582	0.037032	0.0778974	0.176039	0.337468	0.199788	0.449571	0	0.198757	0.0871944
BTF3	-0.00626191	-1.22168	-1.18997	-0.137481	0.318767	2.52268e-98	1.37982e-96	1.7293	1.78503	1.86774	1.65335	1.66739	1.60703	1.39543	1.46587	1.18828	0.834242	0.767547	1.42772	1.38368	1.69544	1.59062	1.88502
C4orf3	1.30909	-1.1867	1.2642	0.182599	0.451485	3.2375e-98	1.7657e-96	0.54495	0.452303	0.348216	0.76434	0.872116	1.36597	0.891073	0.567906	0.566561	0.465441	0.393049	0	0.730951	0.348123	0.693683	1.36152
FGFR3	0.0221094	0.37572	0.236695	0.0181692	0.0465634	4.60473e-98	2.49945e-96	0.0116657	0.00164663	0	0.0058865	0.0280924	0.00972939	0.11554	0.219177	0.181428	0.213322	0.402088	0	0	0	0.0871265	0.122037
EIF5	-0.696665	-0.00282997	-1.00689	-1.49495	0.207603	4.60929e-98	2.49945e-96	1.11215	1.38363	0.368811	0.53714	0.371769	0.419564	0.88635	0.999614	0.903381	0.92015	0.981571	0.573412	1.27354	0.775635	1.10163	0.469589
PCYT2	-0.0553904	0.296045	0.544618	-0.00782143	-0.121065	6.26517e-98	3.38766e-96	0.0116521	0.0196774	0	0.00403798	0.00983385	0.00731036	0.0826668	0.077383	0.132686	0.191383	0.403919	0.687738	0	0	0	0.101772
HNRNPAB	-0.0223398	0.750653	0.173954	-0.0587008	0.0886028	6.44282e-98	3.4738e-96	0.209375	0.234837	0.283877	0.189979	0.157008	0.178248	0.45283	0.601787	0.625535	0.542386	0.852238	0.662713	0.402582	0.660106	0.51455	0.17716
DDX21	-1.01314	-0.358687	-1.55728	-1.18597	-1.00149	7.24428e-98	3.89483e-96	1.2509	1.71308	1.44011	0.971879	0.789271	0.71258	0.928312	0.967003	0.645887	0.618388	0.798821	1.24164	0.402582	0.426362	0.503783	0.217019
SSBP3	0.400904	0.440621	0.133566	-0.00490992	0.171663	1.15577e-97	6.1963e-96	0.0849073	0.0646605	0.0659536	0.157225	0.243963	0.172793	0.597274	0.409701	0.49017	0.495589	0.485306	0.246026	0.879099	0	0.163291	0.264949
DIAPH2	-0.245729	-0.773927	-0.0885954	-1.03647	-0.303811	2.70724e-97	1.4473e-95	0.620659	0.324767	0.254483	0.196663	0.161122	0.280909	0.0930622	0.152143	0.0702442	0.0546597	0.0817361	0.199788	0	0	0.145263	0
FAM107B	-0.107804	0.436386	0.922174	0.0299474	-0.312734	5.53401e-97	2.95018e-95	0.0297949	0.0529755	0.127468	0.0491642	0.0390267	0.0655724	0.103839	0.149338	0.199452	0.300677	0.617645	0.441712	0	0.471533	0.0778213	0
NUDT4	0.534035	0.114466	0.32121	-0.129129	0.0689537	9.14759e-97	4.86287e-95	0.0241745	0.0216817	0.0274029	0.099687	0.147632	0.274979	0.380791	0.425453	0.353209	0.230313	0.290841	0.673113	0.265257	0.422327	0.145263	0
FZD7	0.959483	-0.811214	1.25809	-0.306748	-0.174204	1.62587e-96	8.61896e-95	0.12833	0.0541399	0.0880547	0.339971	0.271323	0.263757	1.00605	0.160258	0.112575	0.128687	0.14363	0	0.644579	0.104245	0.127242	0.13171
TMEM14B	1.18299	-0.501247	0.308166	-0.627967	-0.138157	2.90837e-96	1.53746e-94	0.403648	0.417586	0.538427	0.507154	0.603655	0.866645	1.34015	0.840769	0.734436	0.558652	0.463923	0.197473	0.289033	0.881987	0.337104	0.13171
TKT	-0.503034	-0.407984	-0.864577	-0.138847	-0.699687	3.6838e-96	1.94195e-94	0.95087	0.926314	1.34011	1.01314	0.857507	0.899836	0.426387	0.602601	0.465125	0.423099	0.464704	1.16106	0.3637	0.151533	0.251168	0.654648
DPYS	-0.0384523	0.0617835	0.544416	-0.0299438	-0.179216	4.05377e-96	2.13105e-94	0.00323717	0	0.00152946	0.00245658	0	0.00377718	0	0	0.00326225	0.0555382	0.234458	0.199788	0	0	0	0
IDH2	-0.259507	0.411317	0.399132	-0.0077208	-0.0234954	4.86979e-96	2.55293e-94	0.115476	0.113204	0.0432562	0.0442398	0.0178087	0.0270308	0.0278457	0.113201	0.214902	0.333849	0.470753	0	0	0.402696	0.298896	0.0871944
HMGN2	-0.488135	0.186288	0.522053	-0.342882	1.02721	5.20976e-96	2.72361e-94	1.31995	1.15715	0.503168	0.733053	0.924298	0.801386	0.637577	1.14498	1.40511	1.17143	1.56184	1.74107	2.28623	1.69398	2.27387	1.58148
CLIP1	0.15595	0.544209	0.462453	0.367946	0.442996	6.31472e-96	3.29218e-94	0.0723271	0.0873374	0.0854913	0.155277	0.116831	0.168517	0.257545	0.515618	0.388909	0.423633	0.63076	0.818141	0.265257	0.60106	0.485666	0.534444
RAC1	0.342697	0.568857	0.339655	-0.0863546	-0.0123149	2.16379e-95	1.12499e-93	0.155708	0.178778	0.250499	0.284051	0.251117	0.291206	0.598062	0.694491	0.583291	0.570591	0.769016	0.633719	1.20552	0.340197	0.281039	0.201013
EPS8L2	-0.12141	0.488561	0.183956	0.00064012	0.00704078	2.06356e-94	1.06994e-92	0.0638544	0.0484067	0.0268665	0.0217221	0.0346292	0.051294	0.0633573	0.179608	0.252666	0.327852	0.432955	0	0.485407	0	0.177589	0.0871944
CCDC34	-0.217696	1.04333	-1.2499	-0.10128	0.397582	2.25466e-94	1.16583e-92	0.354668	0.375217	0.380249	0.249173	0.225951	0.342286	0.389193	0.720518	0.885329	0.735158	0.675675	0.673113	0.667839	0.32984	0.662209	0.253206
RAD23B	0.107593	0.550929	0.491859	0.0565451	0.225765	2.92081e-94	1.50617e-92	0.193131	0.114112	0.13094	0.153811	0.208912	0.211477	0.314872	0.497643	0.548314	0.486655	0.733822	0.717565	0.909836	0.497447	0.444765	0.378995
BUB1	-0.525856	-0.446138	-0.523443	-0.595294	-0.462063	8.54464e-94	4.39422e-92	0.67119	0.344506	0.604244	0.522665	0.201828	0.366341	0.0386101	0.122617	0.169662	0.123205	0.0956801	0	0.355546	0.104245	0.217756	0
ITM2B	-0.0645531	0.55695	0.189084	0.487003	0.7307	2.77498e-93	1.42321e-91	0.154583	0.121103	0.0811219	0.0833112	0.145859	0.125915	0.171159	0.390069	0.383302	0.404204	0.680643	0.3881	0.265257	0.104245	0.488347	1.00231
NT5DC1	-0.393795	1.01624	-0.450665	-0.0560853	-0.0224022	5.01451e-93	2.56486e-91	0.312424	0.206389	0.246459	0.252376	0.237277	0.208206	0.111157	0.442679	0.669157	0.708676	0.740704	0.246026	0.813271	0.240601	0.241112	0.188967
ALDH3A2	-0.401998	0.0880122	-0.082423	0.329271	-0.843287	2.08665e-92	1.06442e-90	0.208724	0.884648	0.609183	0.683196	0.468026	0.441555	0.245803	0.205187	0.209466	0.18473	0.366031	0.275853	0	0.582008	0.0871265	0
PPP1R3B	-0.00514413	-0.0759829	0.44318	0.581787	-0.66034	3.61664e-92	1.83992e-90	0.20655	0.292395	0.570104	0.897173	0.387953	0.477446	0.209999	0.149612	0.130467	0.15708	0.245455	0.275853	0.355546	0.178733	0.24448	0.0871944
RHOC	0.0928749	0.711745	0.135798	0.00333395	0.00970068	4.22706e-92	2.14469e-90	0.15321	0.156542	0.132114	0.193418	0.295215	0.223388	0.352591	0.484632	0.545447	0.599234	0.747127	0	0.289033	0	0.369594	0.188967
IRX5	0.0556006	-0.0924749	0.508256	0.395801	0.439154	5.86799e-92	2.9693e-90	0.00358177	0.00312408	0	0	0.00191112	0	0.0212037	0.011742	0.0208622	0.00826434	0.0279139	0.781726	0.289033	0.412255	0.690791	0.273564
SLC9A3R1	-0.0284255	0.476639	0.355011	-0.33365	-0.13179	9.37252e-92	4.73e-90	0.181968	0.16309	0.051787	0.109971	0.0769672	0.160983	0.33943	0.280955	0.462276	0.401876	0.717693	0.288071	0	0.178733	0	0.155186
DNMT3B	-0.47206	-0.440733	-0.624494	-1.08305	-0.220478	9.41323e-92	4.73791e-90	0.673471	0.36183	0.324415	0.166837	0.151892	0.123213	0.155948	0.219148	0.202934	0.154839	0.162022	0	0	0.198912	0.0778213	0
NDNL2	0.137868	0.42163	-0.860644	0.0103859	0.348903	1.81756e-91	9.12395e-90	0.0203954	0.012046	0.0240785	0.0314261	0.051183	0.091651	0.139737	0.32754	0.335479	0.166157	0.0755607	0.197473	0.375405	0	0	0.131169
AKAP12	-0.916089	0.501507	0.882378	0.122818	0.168714	4.13833e-91	2.0719e-89	0.749658	0.697341	0.725989	0.450514	0.22769	0.363382	0.263345	0.530464	0.586345	0.843217	1.2118	1.53688	1.47507	1.02741	1.412	0.846686
H1F0	0.566993	-0.556322	1.10697	0.530587	-0.431157	4.28344e-91	2.13889e-89	0.233922	0.0724763	0.736964	0.50031	0.650769	0.695652	0.375368	0.197666	0.166229	0.134036	0.196974	0.473326	0	0.432684	0.409346	0.278932
GCNT1	0.722105	-0.837687	1.16725	-0.223258	0.00749199	7.3775e-91	3.67419e-89	0.102033	0.097696	0.0638856	0.0880712	0.183495	0.278563	0.67558	0.0420335	0.0163701	0.0240956	0.0552514	0	0	0.168377	0.417888	0.13171
NUAK1	0.791034	-0.683877	1.092	-0.126875	-0.0515679	7.85034e-91	3.89942e-89	0.0450271	0.0584432	0.10207	0.143122	0.165134	0.337999	0.69127	0.105789	0.0614981	0.0401373	0.0867827	0.374642	0.498113	0	0.167373	0.188967
ELL2	0.645388	0.0526654	1.09695	-0.133573	0.00424376	9.15093e-91	4.53354e-89	0.132258	0.0354296	0.118183	0.339395	0.119173	0.285746	0.8851	0.405988	0.391072	0.464144	0.679514	0	0	0	0.636192	0.127015
DHCR24	0.157695	0.712863	1.39633	0.0953219	-0.12401	1.19534e-90	5.90646e-89	0.347957	0.354987	0.252835	0.403709	0.505163	0.478468	0.601343	0.624228	0.819961	0.956965	1.20288	0.275853	1.00828	1.4442	0.475881	0.461178
SPON2	-0.0314894	0.0421461	0.58318	-0.0388719	-0.188269	1.53135e-90	7.5471e-89	0.00473848	0.00248602	0	0.00183593	0	0.00512188	0.00156289	0.00147751	0.00293362	0.027583	0.255315	0	0	0	0	0
KLF6	0.716348	-0.137221	0.143091	-0.204714	0.258544	2.71466e-90	1.33441e-88	0.120556	0.060848	0.073805	0.25218	0.173913	0.274997	0.651048	0.604576	0.287978	0.239895	0.283747	0	0	0.149324	0.306539	0.18637
TMX1	-0.459038	-0.511331	-0.470137	-0.694657	-0.0487992	4.29486e-90	2.1057e-88	0.621333	0.445188	0.386374	0.212666	0.175799	0.222232	0.128445	0.184945	0.126646	0.114881	0.168661	0	0	0	0.334759	0.288207
TAGLN2	0.561257	0.208948	-0.0220218	-0.0399112	0.231046	4.32101e-90	2.11305e-88	0.0720808	0.0715077	0.131112	0.128194	0.247951	0.244603	0.639564	0.495451	0.387457	0.356468	0.410899	0	0	0	0	0.379745
ID2	-0.582387	1.2515	-1.33402	0.375862	0.504675	4.54828e-90	2.21846e-88	0.244733	0.474711	0.424373	0.207717	0.15903	0.188068	0.121239	0.611887	0.769136	0.565621	0.679153	0.919139	0.750664	0.29315	0.846844	0.390345
TUBA1B	-1.46634	0.330962	-1.40541	-0.398765	0.0355244	4.76341e-90	2.31742e-88	2.4405	2.61162	2.11975	2.03561	2.03828	1.82253	1.24071	1.81573	2.29399	1.88165	2.14157	1.85429	3.15356	2.79239	2.18209	2.17145
GOLM1	-0.209606	0.471895	0.734297	-0.10715	-0.278817	1.6249e-89	7.88494e-88	0.12363	0.116411	0.103767	0.0566782	0.0830981	0.058658	0.0942822	0.193895	0.257485	0.36901	0.663082	0.645529	0.719247	0.149324	0	0.13171
PEBP1	-1.11942	-0.326047	-0.081746	-0.733723	-0.0366114	1.70495e-89	8.25221e-88	1.66432	1.71533	1.28713	1.22496	0.931611	1.07004	0.703741	1.15308	1.0639	1.14741	1.39203	1.30808	2.40693	2.2874	1.22517	1.51355
SRSF3	-0.803431	-0.584767	-0.687331	-0.716237	-0.890271	2.74971e-89	1.32751e-87	1.62072	1.63196	1.91509	1.41922	1.40189	0.780209	1.52196	0.989343	0.886075	1.04981	1.08508	1.64654	1.78359	0.782665	0.837703	1.01703
GNB2	0.0931938	0.342445	0.665599	0.104348	0.0754536	3.73781e-89	1.79995e-87	0.0392683	0.0214894	0.0181304	0.0348913	0.09922	0.0807615	0.175819	0.226455	0.256936	0.282685	0.506849	0.6415	0.355546	0.151533	0.26238	0.233483
TACSTD2	-0.0880191	0.212458	0.344516	0.0097756	-0.138924	4.60477e-89	2.21181e-87	0	0.00325852	0.00786183	0	0	0.00506696	0.00158949	0.00544514	0.0542641	0.142627	0.242632	0	0	0	0	0
IHH	-0.0224936	0.0716585	0.627341	-0.023963	-0.185513	5.56172e-89	2.6647e-87	0	0	0	0	0.00982626	0	0.0228165	0	0.0227066	0.0721618	0.250102	0.445814	0	0.104245	0	0
CCND1	-0.223938	-0.895055	0.298278	-0.79837	0.150541	1.20507e-88	5.75907e-87	0.667644	0.481287	0.189412	0.173212	0.202968	0.179249	0.33777	0.166885	0.0818319	0.174623	0.113801	1.48253	1.02814	0.340888	0.274343	0.600804
STARD10	-0.0333235	0.142424	0.631327	0.0433552	-0.0986271	1.41249e-88	6.73335e-87	0.00516771	0	0.00201021	0.0111808	0.00523791	0.0062683	0.0284943	0.0341384	0.0593744	0.0953069	0.311756	0.719352	0.289033	0	0	0.144099
SEMA3C	-0.0106818	0.0297895	-0.019069	0.432079	0.506285	2.33737e-88	1.11143e-86	0.00140157	0.00233195	0.00275715	0	0.0047437	0.00796318	0.00191667	0.00282691	0.0029447	0.007029	0.0362734	0	0.289033	0	0.0890335	0.636563
PPP3CA	-0.172853	0.525322	0.190982	0.0944657	0.0821361	2.4201e-88	1.14788e-86	0.0893664	0.056725	0.0704213	0.0579647	0.0374169	0.0448903	0.0635216	0.200969	0.257111	0.381425	0.447044	0.39726	0	0.348123	0.20972	0.181382
CDH6	-0.0757416	0.193704	0.512532	0.120058	0.00464979	2.71932e-88	1.28658e-86	0.0082411	0.0147476	0.00804482	0	0	0.0063986	0.00856294	0.050541	0.0451558	0.149509	0.311593	0	0	0	0.234297	0.122037
FAM98A	-0.663059	-0.26853	-0.656676	-0.73106	-0.155879	4.01175e-88	1.89333e-86	0.598067	0.71057	0.342712	0.166144	0.237499	0.172999	0.148458	0.17975	0.258882	0.216791	0.227009	0.197473	0.3637	0.492062	0.204875	0.198363
SFRP2	-0.363713	-0.157517	-0.423581	-0.304142	-0.195753	4.5714e-88	2.15208e-86	0.212884	0.358054	0.169107	0.0993027	0.0503685	0.04593	0.0288098	0.0127037	0.00587222	0.00657702	0.019623	0	0	0	0	0
ABRACL	-0.911511	-0.0159259	-0.594953	-0.363286	-0.195798	1.14757e-87	5.38902e-86	0.723584	0.892588	0.757365	0.49655	0.296358	0.301746	0.250799	0.362815	0.391496	0.420134	0.514161	0.61843	1.44512	0.689762	0.669144	0.415003
CASP3	-0.637393	-0.164407	-0.963267	-0.418239	-0.371645	1.70339e-87	7.97938e-86	0.37225	0.952069	0.469779	0.188221	0.256005	0.173563	0.249544	0.227464	0.117811	0.109024	0.147998	0	0	0.149324	0.21848	0
SLC7A2	-0.106943	0.561619	-0.102989	0.378893	0.467149	3.50296e-87	1.63688e-85	0.0529574	0.0360149	0.0772329	0.0266846	0.0395712	0.0351833	0.104436	0.235943	0.263248	0.331714	0.401196	0.197473	0.265257	0.240601	0.0871265	0.631923
LARP7	-0.842118	0.826108	-0.38437	1.14832	-0.218459	3.92949e-87	1.83167e-85	0.458114	0.630487	1.3616	0.852113	0.439101	0.476001	0.299116	0.407393	0.555546	0.594403	0.739427	0.673113	0.628957	1.06246	1.27466	0.456547
SLC7A8	-0.48004	-0.105034	-0.245579	-0.45084	0.118397	3.99948e-87	1.85971e-85	0.459677	0.216907	0.155687	0.0824059	0.0642747	0.0604803	0.0294564	0.0449571	0.141906	0.266633	0.233123	0	0	0.149324	0.0862202	0.415382
G3BP2	-0.524767	-0.885303	0.3321	-1.7573	-0.587359	7.40261e-87	3.43369e-85	1.20869	0.874583	0.537897	0.440159	0.54027	0.496587	0.542823	0.51839	0.492676	0.576084	0.699683	0.687738	1.00386	0.791752	0.285884	0.271967
NDFIP1	0.0433094	0.313468	0.619666	-0.101186	-0.118405	1.06914e-86	4.94708e-85	0.0447116	0.0416242	0.014968	0.0389589	0.0462371	0.0424979	0.165488	0.237695	0.2041	0.277692	0.475012	0.197473	0.667839	0.149324	0.166855	0
TNNT1	0.760374	-0.165243	-1.23841	-0.72897	0.069684	1.56472e-86	7.22252e-85	0.42455	0.182902	0.273323	0.458565	0.544468	0.573989	0.636902	0.868724	0.677979	0.271264	0.131609	0.246026	0	0	0	0
FAM162A	1.09063	-1.00118	1.21584	0.0074506	-0.0971995	3.17527e-86	1.46209e-84	0.36086	0.415134	0.394747	0.655576	0.59719	1.2726	0.718917	0.408518	0.401508	0.293121	0.359992	0.246026	0.355546	0	0.400408	0.773774
GPC4	0.803376	-0.932935	0.863274	-0.43077	-0.380651	3.32392e-86	1.52682e-84	0.191166	0.255199	0.0817292	0.383235	0.396376	0.428877	0.670462	0.241212	0.0602566	0.0148516	0.0380614	0	0	0.104245	0	0
GABRB3	-0.192606	-0.484933	-0.456516	-0.277526	-0.619767	4.79148e-86	2.19561e-84	0.439881	0.511893	0.673899	0.550457	0.303497	0.497652	0.262698	0.205612	0.0788424	0.0699766	0.0375899	0	0	0	0	0
FBLN1	0.141375	0.352248	0.796375	0.616192	0.613803	6.25241e-86	2.85814e-84	0.0356503	0.0646441	0.0331182	0.0845439	0.148333	0.0980322	0.250432	0.221614	0.346425	0.330178	0.491008	0.443499	1.01998	0.551356	0.859399	0.61634
EPAS1	-0.0404846	0.0864707	0.54521	-0.0144851	-0.153334	6.75713e-86	3.08141e-84	0.00527962	0	0	0.00422123	0	0.00376822	0.00379619	0.00506166	0.026864	0.0725393	0.239697	0	0	0.194873	0	0
SEPT9	-0.108073	0.58452	0.401448	0.238416	0.234922	1.03087e-85	4.68972e-84	0.120012	0.0993182	0.118986	0.0870413	0.104972	0.0939964	0.167356	0.312567	0.352352	0.467024	0.594483	0.39726	1.03154	0.429506	0.24103	0.476389
FST	0.59435	-0.443289	0.385482	-0.27536	0.0960251	1.36098e-85	6.17663e-84	0.0335097	0.048726	0.0256965	0.0237318	0.059949	0.130387	0.674514	0.0844671	0.100294	0.0471902	0.0148627	0	0.265257	0	0	0.131169
ESRRG	-0.112147	0.383991	0.070093	0.0520738	-0.0135111	1.40185e-85	6.34688e-84	0.0119659	0.00454238	0.018824	0.00994945	0.00303674	0.013527	0.00699401	0.0680388	0.175727	0.208168	0.241394	0.197473	0.449571	0	0.115842	0
SRSF9	0.128409	0.496329	0.054653	-0.124318	0.0456494	2.2299e-85	1.00718e-83	0.113402	0.0890597	0.0656305	0.198516	0.0941491	0.155084	0.252529	0.486571	0.432042	0.361706	0.511645	0	0.620803	0.460581	0.254499	0
TMSB4X	0.324148	-1.40948	-1.13985	-1.93185	-0.0513035	2.27847e-85	1.02667e-83	3.42446	3.20975	2.7229	2.41123	3.31744	3.26496	2.89051	2.89915	3.08587	2.56042	2.38672	1.73536	3.35391	2.47827	2.41821	2.71214
PHC2	-0.0127219	0.351054	0.126726	0.014712	0.0209366	1.05203e-84	4.72913e-83	0.00581965	0.00909761	0	0.00408436	0.0163955	0.0200873	0.0733976	0.14628	0.190928	0.17098	0.311729	0	0	0	0.175254	0
FAM213A	0.581432	0.339771	0.708681	0.343861	0.521696	3.33109e-84	1.49386e-82	0.252931	0.279545	0.32304	0.374258	0.449501	0.586675	0.597951	0.908967	0.699823	0.589704	0.861407	1.25085	1.47195	0.778282	0.722228	0.861428
ACAA1	-0.053908	0.2544	0.670382	-0.0296577	-0.210828	9.48977e-84	4.24572e-82	0.00852423	0.0419112	0.0179187	0.0217779	0.0188458	0.0228632	0.0560782	0.103086	0.0905235	0.22893	0.384802	0.197473	0.265257	0.300857	0	0
EIF4B	-0.107008	-1.21658	0.377592	0.330203	0.362296	1.21487e-83	5.42253e-82	1.41119	1.08759	1.32804	1.56895	1.10162	1.113	1.01613	0.79953	0.663743	0.581351	0.712891	1.05505	0.265257	1.00937	1.93468	1.65046
FREM2	-0.0851277	0.170657	0.679227	0.0676023	-0.0333584	1.64866e-83	7.34138e-82	0.0417885	0.0134463	0.0211659	0.00587366	0.00535469	0.0224819	0.0161116	0.0288957	0.0948386	0.202091	0.292644	0.591506	0.355546	0.168377	0.416043	0
RFX6	0.0256208	-0.0578574	0.297206	0.0937966	0.0761813	1.96788e-83	8.74229e-82	0	0	0.00167251	0	0	0	0	0.00253191	0	0	0.0167895	0.197473	0	0.340197	0.242687	0
NPPB	0.477706	-0.266974	0.134668	-0.242724	0.0815427	3.14182e-83	1.39248e-81	0	0	0	0.00429662	0.00959855	0.139341	0.389008	0.188933	0.0653829	0.018826	0	0	0	0	0	0
TUBA1A	-0.185026	0.892526	-0.374683	-0.0945146	0.539714	7.18936e-83	3.17894e-81	0.713247	0.696744	0.607892	0.563764	0.531958	0.610224	0.610244	1.22637	1.13331	0.999602	1.29881	0.246026	1.74515	0.909871	1.41995	0.729374
C14orf105	0.0157082	-0.0361527	0.150457	0.110713	0.116247	1.02964e-82	4.54216e-81	0	0	0.00191716	0	0	0	0	0	0	0	0	0	0	0.104245	0.316223	0
PLSCR1	0.559158	-0.575699	0.851952	0.0395498	-0.512132	1.20904e-82	5.3212e-81	0.114759	0.180525	0.20885	0.447424	0.435845	0.558632	0.301333	0.0820656	0.113135	0.0482071	0.0726508	0.199788	0.265257	0	0.076164	0
DLGAP1-AS2	-0.152925	-0.114176	-0.359312	0.12699	-0.370276	2.79769e-82	1.22845e-80	0.159561	0.218884	0.512264	0.281386	0.232392	0.18971	0.100729	0.0963492	0.00630646	0.00407738	0	0	0	0	0	0
HSP90B1	1.57991	-1.57861	3.79986	0.399646	-0.158631	3.38229e-82	1.48171e-80	1.86044	2.00763	1.85649	2.09151	2.52289	2.91059	2.65164	1.64585	1.95306	1.91578	2.25965	2.70693	3.07349	1.9211	2.49329	2.75832
FADS2	-0.234329	0.405922	1.00403	-0.187398	-0.130279	3.76816e-82	1.64694e-80	0.32578	0.20632	0.0772375	0.179636	0.229914	0.113029	0.237189	0.251047	0.371495	0.697646	0.778166	0.473326	0.652733	0.804248	0.212676	0.348729
FBN2	-0.0699109	0.66617	-0.175309	0.3995	0.377249	7.2678e-82	3.1692e-80	0.040195	0.0333999	0.0763588	0.111451	0.103373	0.0367405	0.0700791	0.341825	0.334093	0.324385	0.410231	0.445814	0.667839	0.303157	0.0862202	0.494242
ACKR3	0.477791	-0.459389	0.770013	-0.0528129	0.0476941	8.89968e-82	3.87187e-80	0.00442319	0.00190878	0.00373792	0.0532057	0.0729685	0.0892609	0.449635	0	0	0	0	0.199788	0.735058	0	0.217756	0.101772
SOX21	0.439563	-0.38013	0.291208	-0.365685	0.026635	1.00789e-81	4.37485e-80	0.0597899	0.00161555	0	0.0049563	0.0180816	0.0936729	0.407406	0.171654	0.0273374	0.00668335	0.0287966	0	0	0	0	0
GUCY1A2	0.018836	-0.0600187	0.519408	0.101322	0.0381342	1.07275e-81	4.6457e-80	0.0029259	0.00299247	0	0.00375314	0	0.00301975	0	0	0	0.00292692	0.0970425	0.341329	0	0.300857	0.327681	0
CAPN2	-0.0314051	0.481379	-0.0415289	0.186981	0.170086	1.11752e-81	4.82855e-80	0.0112832	0.0015056	0.0472907	0.0483158	0.029797	0.0439	0.0809176	0.221881	0.198957	0.267043	0.350251	0.285341	0	0	0	0.303418
ETV1	-0.331476	-0.14172	-0.422166	-0.0461492	-0.132254	2.50805e-81	1.0812e-79	0.199915	0.342422	0.255244	0.179846	0.101259	0.112338	0.0208185	0.0147084	0.00402975	0.0103145	0	0	0	0	0.0778213	0.127015
SVIP	-0.181004	0.411782	0.351797	0.216116	0.240613	9.27998e-81	3.99145e-79	0.103981	0.0775774	0.0875758	0.0420621	0.0433777	0.0457301	0.0323574	0.196972	0.221476	0.316751	0.452872	0.717565	0.3637	0.161464	0.50302	0.330073
CYP2S1	-0.205768	-0.342234	-0.164342	-0.524605	-0.129132	1.15926e-80	4.97482e-79	0.311456	0.130165	0.0822742	0.108213	0.0450828	0.04499	0.0202617	0.0189822	0.0192824	0.00870088	0.00496699	0	0	0	0	0
UBAP2	1.12456	-0.796796	1.02774	-0.116769	-0.164363	1.41638e-80	6.06449e-79	0.291499	0.340883	0.289988	0.596261	0.763308	0.594181	1.04385	0.601558	0.348155	0.304321	0.316596	0.199788	0	0.149324	0.779653	0.155186
ADM	0.551938	-0.26458	0.274067	-0.302888	0.0914066	3.91976e-80	1.67453e-78	0.042504	0.0650786	0.0179388	0.0354484	0.0293915	0.251033	0.552372	0.201771	0.167088	0.132164	0.126815	0	0	0	0	0.122037
CD81	0.258865	0.42685	-0.111048	0.314699	0.497935	6.84766e-80	2.91874e-78	0.0360346	0.0585055	0.0699388	0.141362	0.145354	0.131971	0.294238	0.447669	0.399498	0.273268	0.342781	0.819438	0.375405	0.104245	0.688348	0.282201
CYR61	0.0450839	0.380207	-0.580462	0.509435	0.937113	1.31023e-79	5.57215e-78	0.0449441	0.039527	0.048011	0.0193846	0.0190992	0.0347351	0.0799953	0.38897	0.255503	0.14224	0.176554	0.541117	0	0.408978	0.391599	0.774884
PALLD	0.616945	-0.281017	0.423916	-0.351322	0.266605	2.14394e-79	9.09731e-78	0.170186	0.0664284	0.128042	0.103776	0.089618	0.16307	0.832085	0.36974	0.295963	0.220386	0.278326	0.197473	0.375405	0.340197	0.294615	0.232941
GHR	-0.035544	0.124168	0.46218	0.153207	0.0669806	2.34332e-79	9.92112e-78	0	0	0	0	0	0.00229555	0.00938214	0.0224822	0.0500869	0.0792769	0.23364	0	0	0.168377	0.203406	0.144099
COL4A6	0.0866604	0.480313	-0.167287	-0.0195274	0.000114407	3.61158e-79	1.52565e-77	0.0177927	0.00860596	0.0244237	0.0451685	0.118819	0.0979669	0.0943627	0.308306	0.283659	0.267233	0.328349	0	0	0	0	0
MAN2A1	-0.392807	0.666411	0.292886	-0.0349824	-0.213398	4.21396e-79	1.77615e-77	0.225422	0.142045	0.217093	0.162835	0.114346	0.0893264	0.106533	0.205146	0.329004	0.553791	0.694047	0.288071	0	0.161464	0.139935	0.181382
MYO10	-0.2828	-0.891767	0.337632	-0.905476	-0.115895	6.10341e-79	2.56682e-77	0.752292	0.53772	0.404957	0.244688	0.227356	0.382512	0.347478	0.205944	0.13122	0.204248	0.301055	0.81697	0.355546	0.216436	0.320273	0.505911
RSL24D1	-0.283728	-0.436822	-0.466874	-0.217956	-0.850509	6.57755e-79	2.76009e-77	0.725501	0.849784	1.22788	0.781418	0.779746	0.719185	0.580452	0.477832	0.408594	0.320143	0.379636	0.246026	0.289033	0.57386	0.388646	0.122037
GRINA	0.0621887	0.248763	0.741755	0.0613674	-0.0531933	1.16624e-78	4.88298e-77	0.010259	0.0202112	0.0146985	0.0301083	0.0538528	0.0399039	0.145431	0.163254	0.146988	0.218606	0.429084	1.60953	0	0.168377	0	0.233483
HELLS	-0.963326	-0.346987	-1.85353	-0.646651	0.268349	1.50216e-78	6.2756e-77	1.41052	1.43946	1.14036	0.944574	0.828951	0.830342	0.485598	1.0397	0.828628	0.748233	0.56077	0.905253	0.735058	1.56803	0.895767	1.09797
PPFIBP2	0.470915	0.100363	0.0231843	-0.0864501	0.0911919	1.71069e-78	7.13101e-77	0.0199011	0.0206043	0.023618	0.0624492	0.190811	0.265137	0.275234	0.383655	0.279123	0.212594	0.187004	0.197473	0	0.104245	0.145263	0
LMAN1	0.215143	-0.881366	0.674742	0.25922	-0.444973	2.37594e-78	9.88232e-77	0.760395	0.771524	0.938459	0.968957	1.02369	1.0772	0.54378	0.420241	0.423395	0.381527	0.420555	0.588603	0	0.31991	0.982911	0.661692
PPAT	-0.484203	-0.385668	-0.445099	-0.235142	-0.0553993	2.82708e-78	1.1733e-76	0.536026	0.565612	0.475506	0.309231	0.306931	0.283582	0.129291	0.133374	0.15112	0.133809	0.14745	0.475641	0.739105	0.168377	0.0871265	0.590759
NDUFB4	-0.00975386	-0.499773	-0.434725	0.480073	-0.300103	3.25927e-78	1.34971e-76	0.972323	1.08167	1.23551	1.29137	1.45108	1.20652	0.598973	0.69542	0.811924	0.719717	0.458081	0.542364	0.620803	0.893571	1.32818	0.814716
PGM1	0.504125	-0.380431	0.710821	0.249306	-0.483017	4.51801e-78	1.86688e-76	0.119021	0.0986789	0.316884	0.459797	0.565524	0.476334	0.225803	0.199934	0.112581	0.0867843	0.144084	0	0.265257	0	0	0.116781
GAS5	0.682246	-0.189138	-0.00460617	1.30435	-0.00746578	7.45019e-78	3.07178e-76	1.40937	1.40745	2.34653	2.21332	2.02639	2.06284	1.76321	1.8419	1.55017	1.41964	1.42364	1.72995	1.60889	1.4776	2.13024	1.89686
FABP5	-1.09545	0.696931	0.340524	-0.287736	-0.38778	1.0322e-77	4.24662e-76	0.941695	1.37651	0.770497	0.768423	0.666248	0.536746	0.661498	0.598534	1.01911	1.21934	1.41917	0.694806	2.08007	1.50561	1.25062	0.578584
SYT1	-0.341205	-0.237967	-0.349293	-0.336983	-0.255487	2.03332e-77	8.34719e-76	0.350988	0.120715	0.349525	0.223859	0.0789359	0.0695253	0.0108997	0.0391538	0.0224939	0.00984954	0.00817531	0.39726	0	0	0	0
TRMT44	0.51229	-0.424464	0.718379	0.0134831	-0.246305	2.48443e-77	1.0177e-75	0.0130861	0.0330453	0.0327125	0.221203	0.26973	0.242098	0.320234	0.0300351	0.0263942	0.0363078	0.00838122	0	0	0.104245	0	0
IER5	0.0323984	0.36856	-0.226307	-0.0552252	0.0554225	3.18493e-77	1.30183e-75	0.00783842	0.00660607	0.0144121	0.00476279	0.0170514	0.0175462	0.150804	0.15637	0.241711	0.160836	0.226853	0	0	0	0	0
MEF2C	-0.115042	0.285817	0.152602	0.0214798	-0.0950428	4.07939e-77	1.66385e-75	0.00509531	0.0102629	0.0131029	0.00615585	0	0.00381947	0	0.0145158	0.106138	0.145522	0.231677	0	0	0	0	0
CERS6	0.193933	0.406707	0.048688	0.0961281	0.254592	7.72346e-77	3.14337e-75	0.0529473	0.0532854	0.0526628	0.060969	0.11905	0.158079	0.252399	0.36701	0.353748	0.31262	0.394241	0.288071	0.554289	0.253569	0.0862202	0.323891
PCBP1	0.328254	0.51805	0.522593	0.155987	0.214896	9.7327e-77	3.95261e-75	0.213136	0.263304	0.28805	0.427493	0.251887	0.456158	0.497641	0.826031	0.604781	0.545543	0.90984	1.01512	0.91799	0.104245	0.933666	0.386479
GAPDH	-0.314582	-0.797251	-0.230758	-0.529365	-0.663079	1.03187e-76	4.1816e-75	3.21814	3.21914	3.08688	3.34074	2.99406	3.24253	2.69131	2.66732	2.61541	2.77904	2.72001	1.61285	3.15255	2.5927	2.12811	3.12022
PTBP1	-0.0544926	0.378656	0.665957	-0.126345	0.347804	1.32699e-76	5.36608e-75	0.370649	0.393208	0.114763	0.176025	0.232152	0.200573	0.548192	0.500895	0.531886	0.687993	0.877093	1.05889	0.667839	0.61178	0.499178	0.745528
BIN1	-0.0869162	0.300535	0.278302	0.103928	0.00185155	2.14601e-76	8.65956e-75	0.0103165	0.00763863	0.0111398	0.0128947	0.0112551	0.0198506	0.0141792	0.0579515	0.121063	0.15376	0.314301	0.199788	0	0	0	0.181382
DDC	-0.0630437	0.141718	0.306617	0.160053	0.0725619	2.64383e-76	1.06456e-74	0	0	0	0	0	0	0	0	0.0209278	0.12795	0.168774	0	0	0	0.202525	0.131169
MAGED1	0.52916	0.254677	1.60118	-0.0715699	-0.347012	3.65211e-76	1.46743e-74	0.225992	0.227306	0.223503	0.421511	0.483835	0.48825	0.637628	0.608517	0.615629	0.612406	0.999725	0.98859	1.2077	0.563788	0.485162	0.201013
COL5A2	0.501295	-0.45006	0.719189	0.0568209	-0.321353	4.71041e-76	1.88865e-74	0.0553043	0.029946	0.0493498	0.292886	0.376702	0.287563	0.235208	0.0439429	0.0432266	0.0121704	0.0104088	0	0	0	0	0
WDR43	-0.723664	-0.492465	-0.831359	-0.859515	-0.334239	5.29607e-76	2.11899e-74	0.908322	1.19035	0.885363	0.511199	0.444202	0.491732	0.532048	0.606059	0.412965	0.339922	0.487998	0.636034	0	1.11047	0.46932	0.370528
ITM2C	-0.289841	-0.499828	-1.05708	0.440998	0.320969	6.25114e-76	2.49584e-74	0.744966	1.06983	1.00262	0.899936	0.662949	0.796573	0.585038	0.595764	0.394718	0.293107	0.274759	0	0.758129	0.346406	0.756262	1.26062
NPTX1	-0.050531	-0.167019	0.0108233	-0.260249	-0.0175695	6.42973e-76	2.56174e-74	0.12777	0	0	0	0	0	0.00203828	0	0	0	0	0	0	0	0	0
GNAI2	0.0430616	0.500933	0.35469	0.305816	0.285797	8.34288e-76	3.317e-74	0.0881287	0.0223156	0.0703765	0.112819	0.15306	0.120992	0.210382	0.244954	0.35275	0.396312	0.531097	0.39726	0.554289	0.161464	0.175254	0.552631
KIAA1324	-0.0641938	0.163112	0.320519	-0.0052076	-0.119481	8.44731e-76	3.35147e-74	0.00209193	0	0.00260025	0	0	0	0	0.0133174	0.0531306	0.0849259	0.222039	0	0	0	0	0
BAX	-0.117503	0.476906	0.545907	-0.0670459	-0.126167	1.06493e-75	4.21629e-74	0.153298	0.0834927	0.0754669	0.122943	0.126321	0.099112	0.123777	0.269482	0.304785	0.401686	0.653932	0.473326	0	0.168377	0.139935	0.181382
FAM159B	0.445754	-0.449779	0.589624	0.0460182	-0.351338	1.24883e-75	4.93403e-74	0.0387367	0.171875	0.0410313	0.320282	0.334363	0.4109	0.144388	0.0905875	0.0261907	0.0144757	0.00473756	0	0	0	0	0
QSOX1	0.00205238	0.379752	0.281747	0.0658507	0.114255	1.41512e-75	5.57939e-74	0.0452595	0.045449	0.0397827	0.0308251	0.0315125	0.0622883	0.120209	0.255987	0.225868	0.256795	0.414694	0.475641	0.3637	0.317701	0	0.279527
STX3	0.118235	0.455567	0.146689	-0.0376424	-0.00193688	2.43492e-75	9.58023e-74	0.0593983	0.0408367	0.0647451	0.0726474	0.138199	0.0966558	0.221595	0.35186	0.33183	0.325218	0.449372	0.275853	0.355546	0	0.251418	0
TOMM7	-0.281963	0.211124	-0.302382	0.761639	-0.91434	3.12537e-75	1.22713e-73	1.16591	1.78726	2.18131	1.7161	1.62058	1.78806	1.3721	1.15654	1.26107	1.25562	1.57436	0.485129	0.730951	0.776362	0.993825	1.48063
PRIM1	-0.45948	-0.184406	-0.722708	-0.112796	-0.149463	3.13423e-75	1.22806e-73	0.401619	0.428736	0.609997	0.261335	0.196001	0.259251	0.0471799	0.181025	0.130376	0.0499904	0.0482827	0.199788	0	0.403275	0.276046	0.144099
MYL9	0.601871	-0.214287	0.0537786	-0.71144	-0.0736263	4.39243e-75	1.7175e-73	0.261841	0.148828	0.0964471	0.117635	0.337146	0.345044	0.53163	0.609078	0.398749	0.267896	0.315004	0.994743	0	0.149324	0	0
CALB1	-0.271379	-0.11126	-0.388939	-0.0152094	-0.304548	5.40725e-75	2.10994e-73	0.122834	0.455255	0.204701	0.272727	0.142519	0.102186	0.119239	0.0122655	0.00682202	0.00289664	0.00411877	0	0	0	0	0
GAP43	-0.312265	0.00866131	-0.551755	0.15417	0.0155373	5.85253e-75	2.279e-73	0.132521	0.225665	0.374565	0.0720752	0.0543436	0.0933806	0.0190313	0.0270309	0.00431699	0	0.00655558	0	0	0	0	0.273564
SERPINF1	0.0106725	0.108927	0.349321	0.883687	1.09748	8.2461e-75	3.20447e-73	0.0394658	0.0230653	0.0275455	0.00721827	0.0234311	0.0205606	0.0425594	0.125754	0.117494	0.152336	0.15392	0	0	0.826078	1.08948	0.857524
CDKN1A	-0.274702	0.623877	-0.260738	0.0472138	-0.0404157	8.73306e-75	3.38674e-73	0.0520592	0.121274	0.0739795	0.0508288	0.0232101	0.0218583	0.0229154	0.156716	0.237381	0.404189	0.301379	0	0	0.393202	0	0
CALM1	-0.401846	-0.706038	-0.667385	-2.20464	-0.106197	8.8326e-75	3.41834e-73	2.14857	2.03708	1.07802	1.69665	1.03736	1.54467	1.50894	2.07415	1.49425	1.62417	1.67392	1.31197	2.4628	1.51369	1.44293	1.18477
SUPT16H	-1.0034	-0.345615	-1.13922	-0.718926	-0.160172	9.87172e-75	3.8127e-73	1.50062	1.68985	1.40646	1.06393	0.962195	0.960751	0.811687	1.09641	0.934771	0.855957	1.03113	1.78791	0.554289	1.24819	1.08131	1.13907
FAM50A	0.280402	0.277336	0.360163	-0.228816	-0.0930005	1.35016e-74	5.20401e-73	0.0764645	0.0841295	0.0732791	0.115157	0.110996	0.177719	0.371624	0.428205	0.324562	0.290084	0.521811	0.614966	0	0	0.175254	0
CCDC141	0.401212	0.00101272	0.0339544	-0.255069	0.063466	1.95615e-74	7.52442e-73	0.0387199	0.00917888	0.00222946	0.0129091	0.0811481	0.137507	0.373671	0.282182	0.205471	0.150055	0.165708	0	0	0	0	0
ATP11C	-0.134475	0.627336	-0.371353	-0.00359041	0.188995	1.96825e-74	7.55562e-73	0.13742	0.126578	0.104109	0.0677918	0.1017	0.113739	0.102763	0.352347	0.439667	0.347293	0.451821	0.401582	0	0.198912	0.308942	0.131169
AGL	0.750452	0.196351	0.874641	-0.0975119	-0.379091	3.53638e-74	1.35478e-72	0.209297	0.156118	0.171495	0.478926	0.64418	0.604017	0.630508	0.632954	0.594362	0.61956	0.738045	0.197473	0	0.161464	0.145263	0.122037
TNC	0.098565	0.409554	0.355797	0.00817343	-0.160917	5.24673e-74	2.00595e-72	0	0	0.0253283	0.0611351	0.140824	0.0849896	0.0627289	0.31155	0.193872	0.248472	0.45482	0	0	0	0	0
PCK2	-0.324374	0.185699	-0.569245	0.191145	-0.214541	5.34505e-74	2.03942e-72	0.115038	0.0711958	0.553548	0.0951129	0.0844875	0.0334561	0.0406932	0.0425303	0.0322584	0.0303202	0.0344226	0	0	0	0	0
PFN1	-0.417564	-0.256472	0.763572	-0.949567	0.0731152	5.90893e-74	2.25003e-72	0.81364	0.998088	0.221045	0.382255	0.308439	0.401284	0.608922	0.664557	0.529032	0.728163	1.05579	0.731155	1.36756	0.906108	0.75686	0.787069
NRGN	-0.0352036	0.0704063	0.450578	0.00312197	-0.126781	7.17666e-74	2.72728e-72	0	0	0.00339875	0.00286298	0	0	0	0.00326165	0.0125031	0.0588463	0.19001	0	0	0.161464	0	0
TMEM160	-0.00462173	0.106477	0.681777	0.158632	0.117888	9.01353e-74	3.41846e-72	0.0191924	0.0146887	0	0.00177165	0.00827234	0.00619828	0.0349311	0.103433	0.0585588	0.0902741	0.344814	0	0	0.161464	0.414765	0.17297
TUBA1C	0.320935	1.1359	-2.0118	-0.217321	0.0511042	1.35689e-73	5.13581e-72	0.809222	1.00299	1.16177	1.20177	0.951252	0.988997	1.43884	1.80615	1.54758	1.2231	1.30297	0.717565	0.620803	0.697639	0.762695	0.556278
CKAP4	-0.0241174	0.58339	0.322317	0.33936	0.379094	1.48414e-73	5.60627e-72	0.121876	0.165436	0.144075	0.136649	0.150762	0.136473	0.231121	0.438249	0.413074	0.43964	0.635274	0.584889	0.485407	0.604319	0.478067	0.525299
PTRF	-0.272277	-0.242419	-0.306104	-0.413743	-0.135176	2.02703e-73	7.64173e-72	0.289235	0.130028	0.209801	0.0818662	0.023044	0.0297083	0.0291377	0.0348278	0.00758298	0.00585575	0.00629361	0	0	0	0	0
CAMLG	-0.147441	-0.243711	-0.0815591	0.581314	-0.0160435	2.06962e-73	7.78678e-72	0.361314	0.296374	0.772119	0.646552	0.33443	0.38591	0.284162	0.188889	0.127649	0.12511	0.153493	0.288071	0	0.303157	0.732685	0.483974
PTMS	0.109135	0.329133	0.754776	0.0636219	-0.0128494	3.40426e-73	1.27828e-71	0.0649848	0.0281399	0.0774132	0.0911464	0.101298	0.0876555	0.27693	0.248919	0.249012	0.31754	0.578643	0.90601	0	0.149324	0.159437	0.274743
DAAM1	0.992583	-0.606801	1.03006	-0.403871	-0.0872015	4.28593e-73	1.60616e-71	0.279436	0.193668	0.265023	0.325513	0.385144	0.724901	0.82802	0.588174	0.383991	0.313821	0.432946	0.415178	0.289033	0.149324	0.405808	0.223809
SRP9	-0.944546	-0.0455175	-1.99842	-0.0099211	0.367126	5.55466e-73	2.07751e-71	1.25659	1.29626	1.28039	1.01293	0.936424	0.767521	0.586322	0.780346	0.911444	0.722721	0.576644	0.197473	1.55309	0.701183	1.13415	1.28393
TRIM28	0.00573742	0.366793	0.605108	0.0324805	-0.0432469	5.69486e-73	2.12574e-71	0.0651439	0.0533355	0.0328486	0.055525	0.103668	0.0615958	0.218797	0.128317	0.270778	0.340596	0.492277	0.542364	0	0.198912	0.245657	0.122037
SPTLC3	-0.0373774	0.072331	0.377278	-0.00628242	-0.121172	6.33243e-73	2.35908e-71	0	0	0.00484717	0	0	0	0	0	0.00749155	0.0808556	0.145495	0.246026	0.355546	0	0	0
NPY	-0.11492	0.437517	-0.616645	0.0555845	0.127938	6.77919e-73	2.52055e-71	0.00403638	0.00542038	0.0338634	0.00344012	0	0.00527482	0	0.0723487	0.251502	0.0933827	0.0948653	0	0	0	0	0
ATP5G2	-0.167562	-0.992558	0.0427795	-0.577083	-0.656445	8.1509e-73	3.02462e-71	1.26176	1.06882	1.24287	1.20129	1.14715	1.18308	0.763522	0.556388	0.811551	0.559359	0.637147	0.485129	0.265257	1.36111	0.737016	0.704729
DIAPH1	0.0215006	0.60567	-0.194308	0.027127	0.138809	1.40329e-72	5.1971e-71	0.0863763	0.12459	0.141699	0.135417	0.0653277	0.103629	0.310394	0.437581	0.381788	0.386045	0.515899	0.401582	0	0	0.320508	0.13171
NRP2	-0.0109094	0.448627	1.15196	-0.361932	-0.480247	1.52596e-72	5.6404e-71	0.278063	0.148549	0.0709836	0.265097	0.153813	0.407728	0.430563	0.105848	0.444142	0.86935	0.836638	0.911754	0	0	0	0.172578
CEP78	-0.151441	0.521699	-0.0199131	0.36942	0.720508	1.6513e-72	6.09179e-71	0.22264	0.15794	0.122603	0.116258	0.103269	0.156655	0.105717	0.399345	0.45424	0.43375	0.494281	0.485543	0.667839	0.942605	0.554231	0.749099
KCNQ1OT1	0.279695	0.158925	1.44817	0.858039	1.04404	2.06182e-72	7.59143e-71	0.193028	0.0873396	0.13305	0.147791	0.179465	0.264251	0.520505	0.328978	0.320313	0.599655	0.720223	1.3126	0.620803	0.731482	0.914524	1.46815
C17orf89	-0.0588168	0.340413	0.0417668	0.078674	0.111715	2.45711e-72	9.02928e-71	0.0255773	0.0148906	0.0133832	0.0144653	0.0150634	0.0176384	0.046996	0.147252	0.154635	0.174508	0.311971	0	0	0	0	0.232941
CLIC4	-0.598303	-0.412362	-0.598223	-0.998605	-0.480531	3.56244e-72	1.30657e-70	0.772842	0.66465	0.452682	0.408589	0.364885	0.281449	0.256784	0.232701	0.32863	0.242378	0.333656	0	0.355546	0.178733	0	0.144099
AC005276.1	0.246598	-0.27759	0.416283	0.179197	-0.335703	4.7832e-72	1.75091e-70	0.0600839	0.00391031	0.253791	0.255063	0.277894	0.250456	0.126329	0.00518997	0.00551114	0	0	0	0	0	0	0
CFLAR	0.758671	-0.23203	0.894512	0.345114	0.133518	6.24085e-72	2.28008e-70	0.0482863	0.0423523	0.0581584	0.295393	0.419002	0.481677	0.485271	0.227887	0.263264	0.297946	0.24544	0	0	0.265708	0.221427	0.472762
MYBL2	-0.141123	0.410399	0.0418712	0.122391	0.110262	6.73281e-72	2.45508e-70	0.0465219	0.0370639	0.0278605	0.0350768	0.0255353	0.0131749	0.0441836	0.0665658	0.242336	0.235417	0.266886	0	0.652733	0.402065	0	0.198363
PRSS1	0.404273	-0.228033	0.182404	0.0283184	0.262808	8.60219e-72	3.1307e-70	0	0	0.0140925	0.0279365	0.0918579	0.0500543	0.316237	0.201377	0.0412498	0.0181915	0	0	0	0.29315	0.165198	0.181382
NPC2	1.17548	-0.876264	1.30239	0.0411565	-0.0717125	1.14584e-71	4.1622e-70	0.56967	0.43978	0.684038	0.77558	1.10414	1.00843	1.10514	0.776716	0.670931	0.495101	0.600978	0.788391	1.22193	0.685339	0.756187	0.810349
NFKBIA	0.681118	-0.421767	0.678755	-0.0245338	-0.0778568	1.21077e-71	4.38963e-70	0.0595019	0.0261201	0.0695177	0.271821	0.261348	0.346883	0.52499	0.138287	0.151653	0.113507	0.10473	0.246026	0	0	0.076164	0.177755
MIDN	0.226666	0.280221	0.760428	0.450882	0.600456	1.50611e-71	5.44995e-70	0.101399	0.0840415	0.0976969	0.0950507	0.156941	0.0971239	0.486551	0.317739	0.325658	0.375993	0.597599	1.60319	0.554289	0.265708	0.319248	0.985572
ARID5B	0.0234338	-0.0820154	0.440186	0.382135	0.377308	1.86398e-71	6.73203e-70	0.00892145	0.00474085	0.0235731	0.020488	0.0016348	0.00810999	0.0038816	0	0.00506502	0.0119927	0.0127871	0.773202	0.809726	0.178733	0.577746	0.298163
VCP	0.0845241	0.346681	0.708845	-0.781747	-0.491235	3.02688e-71	1.09112e-69	0.358915	0.42388	0.18512	0.234847	0.262892	0.361118	0.540327	0.631683	0.613343	0.607044	0.942717	1.2224	1.16882	0.448442	0	0
FLNA	0.0796196	0.29159	0.492435	-0.0444099	0.0918783	3.24811e-71	1.16864e-69	0.092768	0.0662656	0.028955	0.065335	0.0549662	0.0732723	0.250226	0.332966	0.187971	0.309586	0.568588	0	0	0	0.0862202	0.35333
MYL7	0.342275	0.0175894	-0.234357	-0.139064	0.126846	4.40616e-71	1.58229e-69	0.00290356	0.00203161	0.00505594	0.00508165	0.0858012	0.12277	0.228082	0.253642	0.186958	0.0429318	0.0456249	0.197473	0	0	0	0
PLCXD3	0.308485	0.127539	-0.298819	-0.0998159	0.139021	4.45323e-71	1.59616e-69	0.00211781	0.00174023	0.00229452	0.0110014	0.0857242	0.130012	0.21875	0.27497	0.197866	0.154708	0.0412201	0.475641	0	0	0	0
IGF2BP3	-0.699829	-0.294671	-0.530365	-1.08522	0.0716387	5.07615e-71	1.816e-69	1.21838	0.551664	0.70556	0.522528	0.476077	0.395349	0.476627	0.517708	0.641412	0.74042	0.684352	1.01444	0	0.698523	0.527791	0.75374
KDELR2	0.105758	0.259057	0.965075	0.0995212	0.0785721	5.31926e-71	1.89938e-69	0.0922779	0.0859385	0.0659424	0.0787347	0.109618	0.132395	0.272084	0.25222	0.273565	0.305056	0.64721	0.415178	0.3637	0.32984	0.289885	0.387895
ZFAS1	0.613593	0.345707	-0.0987815	2.04679	0.686643	7.46918e-71	2.66204e-69	0.942153	1.01145	2.18355	1.89947	1.44273	1.58722	1.63929	1.65277	1.34623	1.159	1.2957	1.74326	2.54243	2.00211	1.60273	2.38298
FARP1	0.13145	0.326609	0.638353	0.14181	0.275094	8.46609e-71	3.01167e-69	0.141902	0.0700676	0.0498693	0.113694	0.142482	0.178068	0.339114	0.234594	0.384747	0.424308	0.57051	0.341329	0	0.422611	0.436359	0.435129
EEF1E1	-0.59171	-0.148513	-0.946886	-0.415968	-0.287432	9.72714e-71	3.45377e-69	0.515985	0.699576	0.592225	0.31598	0.311947	0.292435	0.151545	0.275365	0.238235	0.148276	0.250159	0	0.265257	0.151533	0.0871265	0.268576
MT-CO1	0.0668584	-0.450328	-1.06604	0.931712	0.223591	1.15599e-70	4.09684e-69	3.09184	3.57088	3.92107	3.39671	3.46096	3.69655	3.14004	3.01964	3.21956	2.81826	2.55214	3.32957	3.56004	3.75488	3.99121	3.31326
FSCN1	0.384564	0.105643	1.37392	0.0683144	0.198649	3.3731e-70	1.19319e-68	0.184804	0.178596	0.0966134	0.165599	0.270547	0.217566	0.677414	0.35728	0.427102	0.513784	0.738386	1.02457	1.61894	0.312997	0.535126	0.587367
HMGCS1	0.0188123	0.0232876	0.189774	-1.14124	-0.0689415	5.15628e-70	1.81975e-68	0.758798	0.414312	0.12655	0.447766	0.4044	0.209231	0.860946	0.633249	0.709374	0.78103	0.881694	0.374642	0.577349	0.216436	0.381223	0.304213
SALL1	0.250281	0.182663	-0.349281	-0.182469	0.127388	5.16356e-70	1.81975e-68	0.043758	0.00855101	0.00521155	0.0462685	0.0893337	0.056118	0.234029	0.345099	0.245657	0.0943251	0.169426	0	0	0	0	0
CLDN4	-0.098544	0.182526	0.541598	0.449487	0.469281	5.46402e-70	1.92205e-68	0.0656016	0.0150147	0.0377968	0.0249511	0.0155505	0.0185791	0.00584405	0.0849473	0.103925	0.145593	0.34401	0.199788	0	0.586866	0.271288	0.67659
SCN7A	-0.0461792	0.0975026	0.400347	0.0416514	-0.0629014	6.40152e-70	2.24766e-68	0.00286033	0.00173162	0	0	0	0	0	0	0.0266705	0.106598	0.137055	1.16694	0.355546	0	0	0.0871944
FLNB	0.707789	-0.169318	0.622117	-0.213609	-0.0109574	8.00262e-70	2.80462e-68	0.126305	0.0588792	0.124491	0.208809	0.261286	0.316664	0.726896	0.412205	0.306698	0.311474	0.368445	0	0	0.104245	0.207517	0.131169
TMEM132A	-0.0221742	0.230028	0.516589	0.0140039	-0.106327	8.09134e-70	2.83047e-68	0.00967044	0.00145598	0.0085272	0.0197446	0.0129086	0.0129178	0.0713855	0.0700754	0.112046	0.165636	0.31829	0.687738	0	0	0.159437	0
HNRNPD	-0.167567	1.07228	-0.488139	0.658813	0.988437	1.80531e-69	6.3036e-68	0.687591	0.665906	0.840454	0.889223	0.433275	0.741406	0.653095	1.41068	1.1306	0.959464	1.4367	1.5069	0.849969	1.16689	1.39371	1.50604
LGALS2	-0.0179212	0.0295394	0.359491	-0.0208267	-0.115602	2.17565e-69	7.58272e-68	0	0	0	0	0	0.00171686	0.00235144	0	0	0.021818	0.1564	0	0	0	0	0
GREB1L	-0.0778492	0.293837	-0.127383	0.0247189	0.00957004	2.71229e-69	9.43567e-68	0	0	0	0	0.00314393	0	0	0.0574148	0.112775	0.152869	0.133087	0	0	0	0	0
KPNB1	-0.682979	0.888827	-1.29811	-0.888436	0.0537053	2.87455e-69	9.98182e-68	1.21034	1.31203	0.807575	0.954725	0.706109	0.731283	1.12745	1.25009	1.4186	1.48333	1.3906	2.59143	1.01998	0.831221	0.894092	0.796208
CASK	-0.154106	0.696352	-0.0919278	0.0352438	-0.00888501	3.05834e-69	1.06006e-67	0.145661	0.108454	0.16271	0.168303	0.0976155	0.186104	0.142798	0.303324	0.444504	0.450234	0.578805	0	0	0.104245	0.300588	0.0871944
MAP4K4	-0.091794	0.43195	0.712597	0.0450053	0.311029	3.61819e-69	1.25182e-67	0.342338	0.282213	0.175194	0.261468	0.201715	0.225741	0.348747	0.514902	0.501411	0.656788	0.796743	0.818805	1.22046	0.979543	0.551602	0.635821
TOP2A	-1.2726	0.577492	-1.83183	0.409652	0.713142	4.65725e-69	1.60837e-67	1.17646	0.89096	1.16234	0.888563	0.553958	0.719196	0.187443	0.500812	1.0585	0.783552	0.674863	0.761396	1.28284	1.18904	1.0788	1.45187
CDX2	-0.00568475	0.0131853	-0.0408492	0.138201	0.168802	4.69503e-69	1.61846e-67	0	0	0	0	0	0	0	0	0.00173474	0	0	0.197473	0	0	0	0.217019
ADAMTS9	0.00721781	0.307384	0.0347172	-0.0328393	-0.0266669	5.10924e-69	1.75804e-67	0	0.00546058	0.00907254	0.0132178	0.00827012	0.0222948	0.0828038	0.147329	0.145713	0.186185	0.228273	0.415178	0	0	0	0
FGB	-0.0145594	0.0187084	0.473398	0.107914	0.0186704	8.89476e-69	3.05505e-67	0	0	0.00158623	0	0	0	0	0	0.00792996	0.0140604	0.169798	0.342577	0	0.243878	0	0.181382
PRSS23	0.0208368	0.238749	0.254123	0.195429	0.291523	1.34734e-68	4.61929e-67	0.0200484	0.01906	0.0179946	0	0.00959256	0.0200652	0.0712873	0.199315	0.136023	0.186024	0.256874	0.199788	0.265257	0.320681	0.363019	0.232941
ALPK3	0.0162772	0.34352	0.246158	-0.000505127	-0.0395176	1.38467e-68	4.73869e-67	0.0164373	0.0145107	0.0232025	0.0207121	0.0509869	0.026897	0.127066	0.160227	0.19404	0.23257	0.329788	0.199788	0.289033	0	0.145263	0
PABPN1	-0.0283033	0.336564	0.666748	0.255907	0.315539	1.67419e-68	5.71914e-67	0.129599	0.0831017	0.0475234	0.107346	0.0986601	0.0961698	0.175992	0.207249	0.31194	0.366104	0.498645	0.585572	1.09415	0.721592	0.204875	0.59111
ELAVL1	0.0709735	0.34047	0.315376	0.0672265	0.104501	1.70237e-68	5.80494e-67	0.0413256	0.0361448	0.035065	0.0509742	0.0526716	0.0996832	0.167016	0.220573	0.253549	0.292082	0.357519	0.721667	0	0.31991	0.254996	0.122037
RTF1	-0.19732	0.717732	0.290171	-0.0865484	0.356557	2.04489e-68	6.96033e-67	0.661783	0.746431	0.55165	0.527996	0.450857	0.596501	0.635052	1.11541	0.915639	1.03715	1.32419	1.06707	1.18052	0.905921	1.3084	0.759047
MXD4	0.0149643	0.215325	0.663585	0.00316803	-0.104985	2.44233e-68	8.29821e-67	0.02091	0.011796	0.00504414	0.0232217	0.0299011	0.0319903	0.11955	0.083904	0.126736	0.231295	0.346333	0.534097	0.449571	0	0.24103	0
GSC	0.415006	-0.349926	0.493103	-0.116045	-0.090447	2.812e-68	9.53712e-67	0	0.00162361	0.00764332	0.078206	0.0786586	0.134184	0.3468	0.0160539	0.00942733	0.00329566	0	0	0	0	0	0
CUZD1	-0.0487506	-0.164382	0.0100179	-0.257311	-0.021573	2.94478e-68	9.96959e-67	0.125945	0.00352059	0	0.00195878	0.00598009	0.00163625	0.00364473	0	0	0.00710389	0	0	0	0	0	0
PLD3	-0.00767669	0.28513	1.01603	0.320951	0.264651	3.38428e-68	1.14371e-66	0.131091	0.0775153	0.0875355	0.0791785	0.161359	0.132252	0.11796	0.243911	0.261861	0.381336	0.588372	0.731155	0.909836	0.59243	0.47111	0.561728
WSB1	1.03148	-0.208338	1.65146	0.504863	0.295766	4.09889e-68	1.38273e-66	0.365708	0.350093	0.368373	0.691804	0.685999	1.1944	0.854332	0.679365	0.740226	0.710293	0.965755	0.6294	0.265257	0.532928	0.599797	1.27563
HIPK2	0.34135	0.27211	0.669119	0.208382	0.32366	4.20533e-68	1.41612e-66	0.130558	0.058574	0.101874	0.207241	0.18518	0.239435	0.44587	0.411511	0.417779	0.41858	0.547298	0.199788	0.3637	0.679353	0.50297	0.406453
BCL7A	-0.0253491	0.100375	1.00434	0.0365862	-0.0171751	4.60721e-68	1.54869e-66	0.0731443	0.063306	0.0107095	0.0271347	0.026918	0.0525588	0.0798506	0.113073	0.112495	0.206007	0.431811	0.673113	0.485407	0.31991	0.417396	0.13171
NGFRAP1	1.30446	-0.630416	0.46254	-0.276167	-0.105374	8.47275e-68	2.84303e-66	1.48494	1.51407	1.73517	1.77494	1.91181	2.17778	2.11676	2.08455	1.87557	1.428	1.57736	1.36946	1.62989	2.07759	1.88178	1.26317
PMEL	-0.33874	-0.00668186	-0.423037	-0.104188	-0.20186	1.03909e-67	3.48048e-66	0.194877	0.156341	0.35645	0.118244	0.0433809	0.053037	0.020505	0.00168383	0.050918	0.0223874	0.024508	0	0.474564	0	0	0
CD276	-0.0309621	0.362549	0.175925	-0.0947327	0.0598692	1.13064e-67	3.78046e-66	0.115127	0.0519187	0.0339834	0.0573966	0.0568658	0.0518403	0.147714	0.272151	0.243665	0.336815	0.401769	0.197473	0.355546	0.194873	0.139935	0.131169
SPINT2	1.11571	-0.61523	1.05547	0.0309947	0.589152	1.68902e-67	5.63751e-66	0.626711	0.638386	0.594956	0.681992	0.866629	1.06765	1.21786	1.1585	0.812169	0.672846	0.892856	0.719352	1.07037	1.08664	1.05184	1.27806
CD34	-0.0564894	0.324147	-0.618952	0.0385484	0.165506	1.72945e-67	5.76229e-66	0	0	0	0	0	0.00282903	0.00220219	0.0729768	0.198804	0.065555	0.00944115	0	0	0	0	0
USP9X	-0.239055	-0.56951	-0.149229	-1.05803	-0.0253797	3.22648e-67	1.07313e-65	0.754869	0.174304	0.316385	0.217842	0.16939	0.232096	0.238709	0.290249	0.242752	0.246705	0.279759	0.288071	0	0	0.336229	0.217019
MIF	0.839954	-1.72028	2.52651	-0.727529	-0.0998051	3.97781e-67	1.3207e-65	0.727452	0.725457	0.203102	0.713259	0.469524	1.10432	1.03699	0.244633	0.308987	0.427441	0.598934	0.342577	1.39451	0.385571	1.18342	0.806832
GNB4	-0.294445	0.645197	-0.18016	0.059422	-0.173834	4.08523e-67	1.35399e-65	0.0881063	0.0757351	0.084544	0.139482	0.093997	0.0540525	0.02517	0.050362	0.293244	0.408134	0.364957	0	0	0	0	0
GRSF1	0.233991	0.325551	0.687568	0.0675249	0.0620663	4.59991e-67	1.52191e-65	0.0857062	0.107584	0.0841693	0.111545	0.178775	0.21225	0.407499	0.291121	0.372838	0.406275	0.593508	0.415178	0.289033	0.178733	0.312624	0.286896
PPP1R14B	0.0726242	0.226519	0.679337	-0.039602	-0.0579469	8.3647e-67	2.76269e-65	0.0523243	0.0385156	0.0202035	0.0212202	0.0795092	0.0689223	0.176889	0.152894	0.228321	0.248666	0.403441	0.639185	0.554289	0.151533	0.340119	0
EIF5A	-0.509878	-0.263009	-0.0807706	-1.01968	-0.329286	8.39318e-67	2.76726e-65	0.623426	0.647248	0.182193	0.232932	0.217336	0.221611	0.179637	0.298499	0.31284	0.349068	0.442086	0.285341	0.984504	0.240601	0.367259	0
DDIT4L	0.059552	0.269401	-0.397643	-0.138305	0.117843	2.20555e-66	7.25913e-65	0.0356405	0.0115252	0.0146334	0.00286298	0.0148858	0.0139253	0.0913181	0.289325	0.168042	0.131938	0.154832	0	0	0	0	0
TMEM150C	0.487051	-0.384975	0.827973	0.0574902	-0.256024	2.48147e-66	8.15311e-65	0.0238956	0.0119595	0.0128944	0.126533	0.395024	0.259829	0.157902	0.0480375	0.0542794	0.0478229	0.0316528	0	0	0.252395	0	0
TM7SF2	-0.0865937	0.276885	0.341116	0.139216	0.225322	3.03162e-66	9.94339e-65	0.0812082	0.0472667	0.0193445	0.0116945	0.0350515	0.0266912	0.0921199	0.132727	0.146858	0.258901	0.397086	0	0	0	0.316162	0.353549
ADAMTS19	-0.158106	0.270546	0.78858	-0.00289113	-0.323291	3.37769e-66	1.10593e-64	0.05356	0.0630314	0.0898161	0.0894946	0.0314698	0.0327929	0.043221	0.0542183	0.111753	0.246019	0.412728	1.33294	0	0.385426	0	0
BMP4	-0.0575161	0.452701	-0.639685	0.196955	0.341747	1.21786e-65	3.98066e-64	0.0135915	0.017971	0.0185596	0.0310592	0.0253308	0.0433904	0.0101954	0.183263	0.23437	0.180434	0.116409	0	0	0	0.0862202	0.231293
GULP1	-0.629412	-0.0683677	-0.301502	-0.781823	-0.469879	1.30918e-65	4.27176e-64	0.589982	0.401474	0.481692	0.232946	0.155856	0.163497	0.106635	0.254842	0.193542	0.326017	0.42397	0.285341	0.289033	0	0.123643	0
SMOX	-0.038461	0.358274	0.165409	0.0154325	-0.0463158	1.66038e-65	5.40837e-64	0.0147034	0.0191	0.0363825	0.0199463	0.039002	0.018164	0.0638552	0.161643	0.173385	0.200013	0.318612	0	0.355546	0	0.115842	0
DENND2C	0.0936085	0.470525	0.219921	0.25156	0.194773	1.71656e-65	5.58177e-64	0.0423224	0.0235711	0.0628574	0.0451199	0.183998	0.138572	0.126862	0.286335	0.310262	0.350186	0.420657	0.275853	0	0.499993	0	0.382201
KHSRP	0.021667	0.325027	0.459254	0.119398	0.183869	2.30873e-65	7.49447e-64	0.0865512	0.043919	0.038035	0.0468185	0.0761721	0.0789754	0.205336	0.174033	0.252357	0.36726	0.403146	0.275853	0.554289	0.161464	0.420542	0.233483
C12orf75	-0.0328854	0.275523	0.238567	0.0196771	-0.043338	2.45396e-65	7.95225e-64	0.00527482	0.0143139	0.0132941	0.0267386	0.0069805	0.020646	0.0454167	0.0988014	0.162024	0.0943893	0.305577	0.197473	0	0	0.145263	0
HSPE1	-0.81069	-0.226449	-2.49719	-0.632766	0.167642	2.59316e-65	8.38899e-64	1.50485	1.85832	1.30656	1.39537	1.13421	1.13491	0.88056	1.30737	1.16565	0.880563	0.85834	0.197473	1.0101	0.883373	1.1422	1.29006
BNC1	0.0153152	-0.0342504	0.144234	0.0426704	0.0367051	2.98429e-65	9.63784e-64	0	0	0	0	0	0	0	0	0	0	0	0	0	0.253951	0.0871265	0
SLC25A29	0.314455	0.209507	1.00999	-0.0936804	-0.205201	6.05515e-65	1.95219e-63	0.0805501	0.0741611	0.0797501	0.153596	0.173325	0.265722	0.336839	0.358048	0.298657	0.413613	0.573996	0	0.554289	0.743293	0	0.101772
PCBP2	0.173588	0.176334	0.652419	0.299581	1.01999	7.30515e-65	2.35119e-63	0.481129	0.373159	0.202788	0.315417	0.364796	0.328374	0.73841	0.596314	0.638538	0.714398	0.883646	0.563924	1.56922	0.590988	0.909603	1.48518
TRIM38	-0.0489798	0.159205	0.736628	0.0928179	-0.0982597	7.78992e-65	2.50296e-63	0.0135	0.0317921	0.0346713	0.0137377	0.0232247	0.0425956	0.0214743	0.0360055	0.0996654	0.128647	0.337982	0	0.355546	0.253951	0.305132	0
DNAJA1	-0.106079	0.0960046	-1.04101	-0.822775	0.743586	8.58313e-65	2.75315e-63	0.869333	1.17274	0.575441	0.355865	0.584836	0.38152	1.17709	1.22363	1.02785	0.779922	0.921371	1.40783	0.961923	0.701964	1.81503	0.575683
EDN1	-0.0828838	0.20135	0.0727874	0.335631	0.354407	1.02661e-64	3.28742e-63	0.0125635	0	0	0	0	0.00264535	0.00215598	0.0223883	0.0440772	0.150247	0.16023	0	0	0	0.139935	0.471341
HNRNPM	-0.609747	0.088615	-0.461932	-1.40742	0.00176849	1.17047e-64	3.74175e-63	1.77261	2.02911	0.898181	1.6372	1.09791	1.15514	1.21755	2.00463	1.71144	1.4802	1.77501	2.76937	2.46508	2.33471	2.3097	0.6732
RANBP1	-0.36729	0.196708	-0.16112	-0.586409	0.27081	1.51088e-64	4.82181e-63	0.528971	0.709227	0.183677	0.276881	0.115528	0.270976	0.385911	0.649058	0.502917	0.631262	0.681649	0.531368	0.931432	1.15184	0.56266	0.46619
CCNG1	0.83024	-1.36454	1.03422	-0.418465	-0.366011	1.52881e-64	4.87084e-63	0.895174	0.618526	0.821355	0.873367	1.1348	1.01786	1.27485	0.450496	0.528205	0.460935	0.509915	0.485543	0	0.104245	0.308554	1.01238
ACOX3	0.447634	-0.37557	0.765944	-0.0206828	-0.24283	1.61228e-64	5.12813e-63	0.00395158	0.0280244	0.0135251	0.103851	0.267579	0.205677	0.252163	0.0117263	0.0217567	0.0281722	0.0478453	0.197473	0	0	0	0
EGFLAM	-0.0567284	0.333235	-0.404257	0.025164	0.0941326	1.62402e-64	5.15682e-63	0	0.00311144	0.00503313	0.00917128	0.0016377	0.00377034	0.0036178	0.107478	0.173311	0.0973029	0.0980504	0	0	0	0	0
TRIM24	-0.295233	-0.960857	1.58432	-0.464932	0.1234	1.81269e-64	5.74626e-63	0.918001	0.677156	0.552245	0.411146	0.445098	0.515932	0.43946	0.326001	0.304093	0.391994	0.713195	1.72425	1.35941	1.17229	0.968391	1.05024
FOXP1	-0.0320245	-0.0336203	1.01176	0.566673	0.625517	2.74015e-64	8.67179e-63	0.0811685	0.0885497	0.0407692	0.0285186	0.035325	0.0238856	0.0361976	0.105956	0.0945969	0.137964	0.282018	0	0.860812	0.910889	1.16492	0.457483
UBE2R2	0.165147	0.261459	0.721683	-0.165536	-0.186957	3.19797e-64	1.01038e-62	0.094797	0.0639521	0.0811073	0.096207	0.137811	0.178522	0.225155	0.330551	0.290298	0.351617	0.506433	0.719352	0.909836	0.265708	0.162384	0
P4HB	0.409206	0.048671	1.68833	-0.0376587	0.218001	4.55219e-64	1.43584e-62	0.378624	0.447791	0.205961	0.392306	0.347957	0.484829	0.864637	0.650911	0.575796	0.726237	1.09593	1.5179	0.620803	0.893478	0.727436	0.859807
PYGB	-0.0751908	0.344357	0.22259	-0.0434938	-0.0278085	4.67743e-64	1.47288e-62	0.0645062	0.0449556	0.0148302	0.0336279	0.038514	0.0314266	0.0731102	0.190548	0.142804	0.31185	0.354416	0	0.289033	0	0.0890335	0.0871944
MAN1A2	0.160688	0.240582	0.776599	-0.0748674	0.0671717	5.24419e-64	1.64861e-62	0.155759	0.100859	0.110059	0.171343	0.0895006	0.148459	0.321486	0.480311	0.272671	0.405173	0.590789	1.49061	0	0.608239	0.366049	0.233483
ATP5E	0.0707687	1.04384	-0.590779	0.32351	0.637827	6.0241e-64	1.89065e-62	1.11791	1.26551	1.31517	1.25373	1.24388	1.25309	1.21145	2.02314	1.74195	1.527	1.86569	2.05416	1.30149	1.85322	2.01849	1.41562
H2AFX	-0.0712046	0.360406	-0.0394464	0.0803173	0.0975676	7.42208e-64	2.32554e-62	0.0177893	0.0262618	0.0147692	0.0121632	0.0153269	0.0116648	0.0614586	0.0959177	0.193028	0.217	0.206327	0	0	0.198912	0.237258	0
HSPA8	-0.552935	-0.689237	-1.32402	-2.12598	-0.772326	7.81615e-64	2.44497e-62	1.44569	2.07151	0.786223	1.01269	0.908132	0.999548	1.38371	1.03469	1.09926	0.947977	0.962831	1.42964	0.667839	0.31991	0.819861	0.203975
ID4	-0.0740059	0.317821	-0.0831319	0.0733999	0.0994568	7.94967e-64	2.48263e-62	0.0155361	0.00466682	0.0240774	0.00683324	0.00141097	0.0052059	0	0.130632	0.151504	0.102675	0.231167	0	0	0	0.0890335	0.101772
XRN2	-0.648887	-0.229397	-0.958074	-0.376129	-0.591424	9.71591e-64	3.02922e-62	0.952079	1.02407	1.19288	0.943365	0.697095	0.76727	0.405725	0.702165	0.575294	0.453442	0.538814	0.542952	1.59393	0.755861	0.291257	0.506761
ERVH48-1	0.515052	-0.4754	0.81766	-0.0811098	-0.283592	1.03076e-63	3.20841e-62	0.0322301	0.0655663	0.0563235	0.124749	0.235822	0.41198	0.225613	0.0316227	0.0492748	0.025417	0.0521864	0	0	0	0	0
SLC5A9	0.40894	-0.34284	0.597752	-0.02486	-0.16638	1.0492e-63	3.26044e-62	0	0.0016704	0.0248387	0.104449	0.145784	0.238162	0.207279	0.0157583	0.0196647	0	0.00520637	0.246026	0	0	0	0
WWC3	-0.132229	0.361659	0.333221	-0.0406911	-0.151916	1.1992e-63	3.72046e-62	0.0710425	0.02705	0.0612959	0.048104	0.035628	0.0450718	0.0688676	0.0839136	0.171134	0.297082	0.381403	0.246026	0	0	0.123643	0
FRK	-0.044649	0.111391	0.317762	-0.00617979	-0.113628	1.24126e-63	3.84467e-62	0	0	0.00345768	0.00433878	0	0	0	0.00908352	0.0363924	0.0556978	0.183375	0.197473	0	0	0	0
ERRFI1	0.396581	0.0422617	0.345073	-0.208164	0.021686	1.39855e-63	4.32476e-62	0.0526082	0.0848453	0.0617579	0.0640113	0.0850966	0.212708	0.408776	0.397446	0.194418	0.238925	0.376659	0	0	0	0.076164	0.13171
TMED9	0.109434	0.563198	1.32764	0.26615	0.192017	2.94962e-63	9.10628e-62	0.497802	0.617305	0.414329	0.451442	0.674674	0.678834	0.719989	0.730716	0.833189	1.16097	1.31833	1.04631	1.03081	0.614397	1.24774	0.902569
CEP70	0.875472	-0.587177	0.932181	-0.0326838	-0.0652551	3.19308e-63	9.84188e-62	0.217797	0.0996212	0.359089	0.24168	0.548178	0.618901	0.645942	0.341239	0.349187	0.225961	0.205685	0.197473	1.09876	0.178733	0.49258	0.218553
ACSL3	-0.41947	0.374138	-0.066451	-0.352083	-0.106613	3.45805e-63	1.06412e-61	0.306173	0.267405	0.114787	0.128056	0.0742563	0.0750913	0.0715052	0.219604	0.323129	0.325058	0.5627	0.531368	0	0	0.125843	0.188967
B2M	-0.330017	-0.0364104	0.111483	0.789194	0.0794476	4.43547e-63	1.36268e-61	0.401516	0.380452	0.89353	0.598983	0.42522	0.384778	0.180643	0.263006	0.258927	0.232066	0.294039	0.445814	1.09537	0.843546	1.06792	0.547935
ZNF611	0.124434	0.52425	-0.373648	0.0225055	0.0942082	5.86511e-63	1.79898e-61	0.0590445	0.0618397	0.101199	0.107851	0.165022	0.151831	0.189624	0.431161	0.334498	0.376586	0.321731	0.374642	0.355546	0	0	0.13171
HIF1A	-0.150835	0.632367	0.550953	-0.277039	-0.204658	6.63413e-63	2.03157e-61	0.454471	0.376278	0.302968	0.318294	0.424572	0.440128	0.293326	0.622516	0.74208	0.723633	1.04864	1.57473	0.667839	0.5874	0.247195	0.408933
PTOV1	0.0699483	0.199653	0.726226	-0.034875	0.0693581	7.22706e-63	2.20957e-61	0.129559	0.0521609	0.0511258	0.0796324	0.0887796	0.103068	0.234543	0.209463	0.272809	0.293885	0.501987	0.199788	1.00828	0.203088	0.332117	0.242381
LRRN3	0.0220311	-0.0802143	0.564189	0.0444649	-0.00707995	7.71722e-63	2.35562e-61	0.0143757	0.00246101	0.0017286	0.00560576	0.00166681	0.00331797	0	0.00374884	0.00887386	0.0188734	0.0779629	0.197473	0.265257	0.645942	0.139935	0
USP10	-0.636864	-0.0051246	-1.62126	-0.171769	-0.31219	9.00928e-63	2.74558e-61	0.685776	0.969632	1.00242	0.677333	0.50953	0.576344	0.400782	0.549441	0.423706	0.377537	0.308058	0	0	0.312533	0.25541	0.420956
LARS	-0.640424	-0.32489	-0.796588	-0.331739	-0.403417	9.45211e-63	2.8759e-61	0.949985	1.04987	1.24191	0.688551	0.740807	0.712714	0.50379	0.62304	0.550778	0.458308	0.540837	1.16601	0.984504	0.506245	0.715742	0.558954
COL4A3	-0.0345293	0.307469	-0.272977	0.164249	0.256856	9.97345e-63	3.02966e-61	0	0	0	0	0.00514454	0.0104176	0.0146713	0.091012	0.198821	0.0730009	0.114733	0	0.449571	0.161464	0	0.218905
FGA	-0.0371659	0.110902	0.378871	-0.0139396	-0.126994	1.18162e-62	3.58367e-61	0	0	0	0	0.00426525	0	0.0049248	0.0200152	0.0256668	0.0895422	0.183623	0.538802	0	0	0	0
CD22	-0.00440918	0.0097725	-0.0389311	0.0860512	0.104912	1.46018e-62	4.42142e-61	0	0	0	0.00213345	0	0	0	0	0	0	0	0	0	0	0	0.131169
PVRL2	0.0785807	0.246475	0.507963	0.148781	0.208298	1.50311e-62	4.54415e-61	0.0577198	0.038462	0.0145893	0.0380323	0.0845011	0.0736077	0.194914	0.149947	0.250021	0.259742	0.370637	0.445814	0.265257	0.344846	0.362844	0.258725
HSPH1	-0.25649	0.305408	-0.12258	-0.411547	0.31067	1.52138e-62	4.59204e-61	0.39917	0.586229	0.128294	0.177428	0.112155	0.164932	0.445642	0.550975	0.508401	0.521657	0.665517	0.561194	1.2077	0.649486	0.491011	0.473266
ZFP42	-0.743605	0.11042	-0.402366	-0.736764	-0.593491	1.71351e-62	5.16373e-61	0.588241	0.595984	0.529354	0.222861	0.258068	0.225064	0.205577	0.168527	0.343255	0.41005	0.551887	0.199788	0	0	0.115842	0
TCEAL4	0.153135	0.491419	0.229591	-0.207147	0.280268	1.7906e-62	5.38746e-61	0.609996	0.488796	0.484938	0.52137	0.53974	0.676162	0.541721	1.10742	0.895734	0.8516	1.13129	1.36541	1.14269	0.597523	0.959609	0.690698
TYRO3	0.198934	0.248393	0.13708	0.0169058	0.165333	1.94491e-62	5.84246e-61	0.0367717	0.0361103	0.0338752	0.0431718	0.0883666	0.102883	0.230873	0.309278	0.240947	0.226561	0.302556	0.719352	0.265257	0	0.23239	0.155186
PRODH	-0.0319107	0.264118	0.323847	-0.0983445	-0.136288	2.4759e-62	7.42575e-61	0.0399706	0.0117829	0.00606634	0.0222775	0.0350027	0.0377857	0.0221747	0.156773	0.145472	0.149511	0.35221	0.341329	0	0	0	0
IGDCC3	-0.0857575	0.184072	0.400506	0.410201	0.444726	2.57862e-62	7.72158e-61	0.0461009	0.0223389	0.0323754	0.0127784	0.00833986	0.00689166	0.0186216	0.0535143	0.130898	0.16324	0.20567	0.534097	0.554289	0.600896	0.369741	0.489647
GPR176	-0.194943	-0.222682	-0.111716	-0.498909	-0.0985851	2.65576e-62	7.94001e-61	0.264834	0.12235	0.0450893	0.0399823	0.0206179	0.0422103	0.0171111	0.0321324	0.0478688	0.0552938	0.0654151	0	0	0	0	0
CAMK2N1	0.0942992	0.183463	0.279791	0.0182797	0.0838411	2.94236e-62	8.78298e-61	0.00621757	0.00153795	0.00889914	0.0144247	0.0209768	0.0229792	0.051414	0.271026	0.113483	0.114408	0.249654	0.275853	0.3637	0.168377	0.281039	0
ALYREF	0.014282	0.317619	0.0844333	0.0894792	0.147404	3.40345e-62	1.01433e-60	0.0206913	0.0263161	0.0172162	0.0219741	0.0276714	0.0430644	0.0924188	0.181807	0.194979	0.205611	0.264401	0	0	0.340197	0.165198	0.116781
SLC25A6	0.0171061	-1.15742	1.17461	-0.22723	-0.592713	4.71749e-62	1.40375e-60	1.56483	1.04184	1.55659	1.54654	1.52438	1.39996	1.04542	0.846181	0.888021	0.957431	1.05056	1.00564	2.14149	1.54186	0.694855	1.57593
UGT3A1	-0.0665256	0.366154	0.0257802	-0.0287444	-0.0717219	5.05774e-62	1.50263e-60	0.0277014	0.0139002	0.0352476	0.0119541	0.0370392	0.0572818	0.0326045	0.0968384	0.214624	0.187647	0.269331	0.561194	0	0	0	0
MBD3	-0.0258956	0.293959	0.382877	-0.0810165	-0.145868	6.24487e-62	1.85242e-60	0.0427765	0.0188415	0.0191955	0.0199966	0.0589414	0.0105262	0.134695	0.114874	0.132044	0.311019	0.329923	0	0.265257	0.104245	0	0
PTPRF	0.0711068	0.172109	1.63672	0.422836	0.44248	7.48526e-62	2.21688e-60	0.283272	0.173025	0.188521	0.22349	0.221789	0.275646	0.341097	0.341299	0.426938	0.512748	0.833295	0.534097	1.35941	1.04111	1.08188	0.742207
TRAF4	0.029925	0.26691	0.336788	0.0721364	0.0621031	1.12608e-61	3.32987e-60	0.022829	0.0148568	0.0207944	0.0352519	0.0365666	0.0328217	0.129187	0.150711	0.168617	0.164049	0.364373	0.199788	0.265257	0	0.076164	0.218905
CGN	-0.0670945	0.407718	-0.129015	0.106661	0.352706	1.73643e-61	5.12667e-60	0.116184	0.0842619	0.0650921	0.0504968	0.0350753	0.0639186	0.186591	0.23838	0.291021	0.308198	0.362794	0.521879	0.3637	0.104245	0.131353	0.466939
LAMP1	0.0503477	0.341519	0.302816	0.17813	0.280392	1.94779e-61	5.74174e-60	0.0812328	0.0534247	0.0687013	0.0817534	0.101798	0.0484276	0.168036	0.3029	0.290665	0.315215	0.342508	0.443499	0.554289	0.508573	0.706771	0.0871944
MZT2B	-0.0317859	0.26174	0.688848	0.0470569	-0.0205866	2.06543e-61	6.07904e-60	0.0743162	0.0788674	0.0413651	0.0585397	0.0789566	0.0626831	0.155377	0.132154	0.189514	0.307921	0.461991	0.246026	0.289033	0.402065	0.163291	0.218363
PRKDC	-0.590821	-0.329535	-0.277934	-0.0711146	-0.325745	2.20948e-61	6.49292e-60	0.843701	0.905122	0.885518	0.805219	0.622465	0.722599	0.302287	0.422488	0.399478	0.476873	0.503486	1.42887	0.777987	0.168377	0.523242	0.789399
PCSK5	-0.102958	0.20997	0.397613	-0.0145304	-0.139459	2.69177e-61	7.89795e-60	0.0220916	0.0380132	0.0158837	0.0150331	0.00368133	0.0143227	0.00819486	0.0378268	0.0869639	0.145391	0.275995	0	0	0.272621	0	0
CCND2	-0.294894	-0.325245	-0.576953	0.311062	0.20574	3.98507e-61	1.16745e-59	0.410193	0.607262	0.62605	0.319401	0.406031	0.340433	0.259068	0.232637	0.135974	0.115517	0.0749931	0.197473	0	0.480522	0.342626	0.750009
MAATS1	-0.0401598	0.0420499	0.515909	0.261892	0.237698	4.14669e-61	1.21292e-59	0.028808	0	0.0199911	0.0020802	0.00289208	0.00159164	0.00267557	0.0191343	0.0358171	0.0630001	0.197511	0.246026	0	0.194873	0.479908	0.236201
NT5C2	-0.20505	0.944353	-0.689637	0.130957	-0.0815392	6.03418e-61	1.7623e-59	0.126369	0.171858	0.368527	0.196352	0.180992	0.170895	0.247189	0.433006	0.49654	0.544041	0.553178	0.401582	0	0	0.0871265	0.0871944
POLR2L	-0.163355	0.788655	0.108328	-0.544033	-0.307057	1.1701e-60	3.41205e-59	0.847358	0.741093	0.799907	0.549557	0.962095	0.66372	0.796437	1.05087	1.27717	1.12187	1.49894	0.766465	1.69092	0.644856	0.913553	0.434496
PABPC4	0.0976894	0.326398	0.471887	0.0384336	0.0911622	1.24136e-60	3.61427e-59	0.0752422	0.110166	0.104725	0.0857575	0.0809929	0.106152	0.299303	0.29011	0.334404	0.287029	0.46979	0.826458	0.849557	0.432302	0.253075	0.209231
AC004540.5	-0.0824098	0.202647	0.105755	0.0851798	0.0198299	1.6178e-60	4.70305e-59	0.00155178	0.00796254	0.004958	0	0	0	0.0026366	0.0127211	0.0539996	0.129891	0.160332	0	0	0	0	0.116781
COL14A1	-0.271788	-0.0153444	-0.297	-0.117839	-0.128437	1.89273e-60	5.49385e-59	0.145735	0.114145	0.234447	0.0324319	0.0203277	0.00697981	0	0	0.00510494	0.019994	0.025926	0	0	0	0	0
PCBD1	0.223545	0.356359	0.0957129	-0.134167	-0.0242431	2.1324e-60	6.18004e-59	0.135922	0.074063	0.0880339	0.13124	0.27678	0.230239	0.268971	0.372164	0.443791	0.375862	0.451285	0	0	0.243878	0.269827	0
MAK16	-0.434025	-0.209542	-0.51148	-0.254924	-0.276301	2.86661e-60	8.29521e-59	0.328503	0.655647	0.430823	0.218264	0.202298	0.173559	0.231557	0.152257	0.110951	0.0832829	0.100976	0.473326	0.787145	0.149324	0.127242	0.122037
FERMT2	0.805884	-0.513678	0.27109	-0.621442	-0.181909	2.9446e-60	8.50787e-59	0.278631	0.277034	0.166203	0.441386	0.289854	0.528451	0.832397	0.613192	0.292364	0.301268	0.278211	0	0.289033	0	0	0.101772
SLC16A3	0.432064	-0.341247	0.604657	-0.0369104	-0.0692045	2.96419e-60	8.55142e-59	0.00667069	0.003025	0.00506051	0.0895861	0.107606	0.250317	0.249252	0.0350978	0.0336386	0.0156789	0.0496963	0	0	0	0	0.101772
RGS5	0.194653	-0.682783	0.35936	-1.0403	-0.179159	3.63277e-60	1.04643e-58	0.448144	0.108769	0.0438211	0.0441522	0.171253	0.148443	0.389521	0.176261	0.118138	0.14364	0.162186	0	0	0	0	0
GPRC5C	0.203974	0.0999436	0.291655	-0.00925037	0.150637	5.73202e-60	1.64861e-58	0.0217304	0	0.00968442	0.0280445	0.0232614	0.0363214	0.28805	0.179203	0.145762	0.144847	0.270467	0	0.265257	0.104245	0	0.256959
PCDH8	0.0125194	0.266551	-0.514555	-0.025333	0.15622	7.10893e-60	2.04152e-58	0.0029439	0.00436897	0.00218529	0	0	0.00158395	0	0.22218	0.14245	0.0492148	0.0618696	0	0	0	0	0
MANEA	0.545815	-0.35575	0.739205	0.0296377	-0.333531	7.85202e-60	2.25151e-58	0.0542439	0.0414705	0.0504998	0.288141	0.347694	0.482073	0.153313	0.111784	0.139509	0.0663519	0.101113	0	0	0	0	0
AMOTL2	0.212239	0.269866	-0.167236	0.189765	0.42426	8.12593e-60	2.32652e-58	0.0273915	0.0630477	0.0278142	0.0714445	0.0835857	0.0863201	0.287883	0.33047	0.235976	0.217302	0.26625	0	0	0.149324	0.127242	0.441795
ATP5G1	-0.530068	-0.21644	-0.522416	-0.076936	-0.206066	9.15157e-60	2.61622e-58	0.582321	0.890577	0.673787	0.547599	0.516604	0.486764	0.223393	0.366783	0.317889	0.309444	0.387562	0.197473	0	0.299118	0.914198	0.334381
DYNLT3	-0.130122	0.439394	-0.0344692	-0.00700551	-0.0687207	1.31779e-59	3.76155e-58	0.0462926	0.0600194	0.0563333	0.0307345	0.0636121	0.0439724	0.0345949	0.134502	0.230238	0.246867	0.315744	0.445814	0	0	0.0862202	0
ARID1A	0.0936709	0.369216	0.456749	0.0427745	0.113548	1.3263e-59	3.78015e-58	0.127704	0.102576	0.0964654	0.13011	0.154821	0.124335	0.283155	0.364841	0.339427	0.414091	0.5134	0.342577	0.852153	0.178733	0.548216	0.144099
UACA	0.0740218	0.502926	0.886103	-0.169155	-0.249258	1.42753e-59	4.06254e-58	0.293575	0.27101	0.411191	0.256705	0.223434	0.485096	0.418794	0.619319	0.56571	0.639301	0.99129	0.986471	0.909836	0.393202	0.440212	0.228787
SEPT11	-0.52051	0.892596	-0.00265157	-0.0916625	-0.0300113	1.53083e-59	4.34999e-58	0.580441	0.731094	0.458046	0.517254	0.439736	0.426511	0.417599	0.765432	0.813941	1.0179	1.14156	0.197473	0.265257	1.10005	0.921779	0.375506
PRSS22	-0.0600965	0.154514	0.199911	0.171318	0.117164	1.54702e-59	4.38941e-58	0.00220716	0.00233082	0	0	0.0035243	0.00328578	0.00272287	0.0102272	0.041978	0.0832177	0.186403	0	0	0	0	0.275809
PTGES3	-0.438174	-0.555934	-0.71801	-0.652895	-0.821585	1.60067e-59	4.53483e-58	1.22225	1.41027	1.4101	1.15217	1.10125	1.13486	0.783185	0.956	0.825003	0.601985	0.818267	0.976373	0.739105	0.702393	0.729949	0.523975
DDAH2	0.299407	0.527538	0.433574	0.407236	0.202306	1.72016e-59	4.86609e-58	0.148682	0.15514	0.227204	0.373396	0.389225	0.315967	0.539576	0.459848	0.547462	0.547435	0.729174	0.673113	0.738603	0.104245	0.243084	0.708918
HHEX	0.345649	0.0341119	-0.0937718	-0.0991947	0.0611267	1.72757e-59	4.87975e-58	0.00397136	0	0.0162152	0.0746946	0.084148	0.120908	0.291779	0.238221	0.155001	0.130833	0.0782948	0	0	0	0	0
CDA	-0.0228291	0.0142509	-0.0310357	0.218181	-0.185613	2.04974e-59	5.78113e-58	0.0279805	0.0262362	0.147935	0.243685	0.141261	0.055445	0.00515264	0.00467821	0.00750309	0.00383277	0	0	0	0	0	0
MAOB	-0.00738184	0.0113133	-0.054	0.112119	0.141849	2.15392e-59	6.06592e-58	0.00172661	0	0.00191234	0	0	0	0	0	0	0	0	0	0	0	0	0.17716
TCF7L2	0.191609	-0.0113484	0.412176	-0.547566	0.0900445	2.27478e-59	6.39677e-58	0.36161	0.12665	0.11074	0.12979	0.179797	0.233724	0.377874	0.516155	0.366802	0.410625	0.542241	0.246026	0.644579	0.240601	0.363743	0.203975
MTHFD1	-0.492116	-0.0375129	-0.513401	-0.354658	-0.350913	2.27914e-59	6.39951e-58	0.335183	0.416473	0.41083	0.173629	0.151717	0.108989	0.0592258	0.148597	0.105399	0.123795	0.168431	0.199788	0.265257	0.149324	0	0
LEPREL1	0.680394	-0.458046	0.800336	-0.139533	-0.163267	2.61734e-59	7.33826e-58	0.0998083	0.0409138	0.0949982	0.273166	0.298123	0.298498	0.513594	0.262921	0.156904	0.0838713	0.139514	0.661205	0.402582	0	0.253753	0
FXR1	-0.0593839	-0.770964	-0.109669	-0.192723	-0.627072	3.60257e-59	1.00856e-57	1.31183	1.0029	1.47958	1.45415	1.24413	1.38399	0.797253	0.880562	0.8331	0.694431	0.783076	1.36085	0.355546	0.721445	0.619088	1.05095
KIF21A	0.0250366	0.356073	0.338604	-0.0774351	0.106553	4.31797e-59	1.20706e-57	0.134647	0.181852	0.112896	0.102141	0.0799986	0.106576	0.238835	0.48409	0.298655	0.333794	0.550827	1.17328	0.554289	0.348123	0.289885	0.238818
LL22NC03-2H8.5	0.0454721	0.129253	0.911134	0.110521	-0.0282119	5.76315e-59	1.60867e-57	0.0246091	0.0143034	0.0241416	0.0373406	0.0365725	0.0399209	0.119988	0.102221	0.0921573	0.201168	0.377682	0.415178	0.620803	0.348236	0.166855	0.188967
TUBB2A	0.449572	-0.531843	0.142347	-0.134178	-0.722527	6.07675e-59	1.6937e-57	0.292966	0.629101	0.729596	0.648704	0.546314	0.76095	0.672443	0.531075	0.223571	0.169811	0.289118	0.275853	0	0	0.199822	0
PDLIM7	0.224398	0.0106555	0.75919	-0.108349	-0.0566354	6.89887e-59	1.92002e-57	0.0302489	0.0166169	0.00794407	0.028616	0.0467745	0.0997272	0.196116	0.213614	0.119273	0.177913	0.301919	0.563924	0.719247	0.188905	0.24448	0
IER3	0.374826	-0.255214	0.590511	0.162348	-0.369237	7.21441e-59	2.00489e-57	0.0302001	0.0729688	0.0614793	0.524157	0.190438	0.339779	0.223063	0.0626405	0.0501428	0.0648628	0.0850703	0	0	0	0	0
CLTA	0.147647	0.0777875	0.533204	-0.290861	0.409162	7.82742e-59	2.17205e-57	0.364039	0.548404	0.160341	0.317134	0.0980747	0.357666	0.656463	0.731196	0.49013	0.494328	0.854294	0.61843	0.644579	0.282978	1.16893	0.481174
STUB1	0.00462586	0.365905	0.276587	0.0448668	-0.0392502	1.4895e-58	4.1272e-57	0.0342098	0.0278269	0.0660282	0.0704777	0.0533196	0.0811219	0.109134	0.220772	0.183683	0.24346	0.427156	0	0	0	0.076164	0.13171
DBN1	0.154603	0.284609	0.25554	-0.303433	0.059881	1.49619e-58	4.13968e-57	0.254813	0.213005	0.127926	0.171593	0.239201	0.180612	0.439833	0.522094	0.467268	0.45392	0.591919	0.738589	1.0397	0.149324	0.411215	0.17297
PDIA3	0.155567	-1.56303	1.74497	-0.454961	-0.216318	2.2957e-58	6.3425e-57	1.40797	1.75694	1.31596	1.15569	1.25017	1.70793	1.07569	1.15482	0.794581	0.842953	1.14332	2.22238	1.48718	2.17795	1.68356	1.46946
PTPLA	0.0013029	0.342144	-0.636384	-0.0510271	0.283827	3.61401e-58	9.97015e-57	0.0644062	0.0765238	0.0189887	0.0286614	0.0222705	0.0424433	0.103853	0.305261	0.235566	0.154184	0.175995	0	0	0	0	0.201013
TRIM71	-0.231722	0.344753	-0.773183	-0.637381	0.348232	6.81132e-58	1.87634e-56	0.671118	0.332775	0.30876	0.278684	0.32093	0.198715	0.44531	0.741712	0.648193	0.608993	0.67896	0.760982	0.289033	0.253569	0.240206	0.601613
COX5A	-0.0983661	-0.327612	0.754533	-0.724076	0.290318	6.98295e-58	1.92082e-56	0.569416	0.817444	0.122435	0.238945	0.168694	0.346425	0.564971	0.687358	0.419846	0.468985	0.832095	0	0.91799	0.800329	1.30618	0.390613
NR0B1	0.323171	-0.275357	0.506141	0.0140824	-0.16973	7.18966e-58	1.97481e-56	0.00249948	0.00441362	0.00764879	0.104325	0.172974	0.22888	0.0806395	0.0207289	0.0136545	0	0.0125759	0	0	0	0	0
BRD7	0.0120527	0.508979	0.347387	0.146303	0.183029	1.70903e-57	4.68745e-56	0.165573	0.191193	0.215292	0.21507	0.11865	0.214087	0.349338	0.425953	0.44622	0.464068	0.642503	1.16338	0.91799	0.194873	0.527351	0.372422
TLE1	0.033446	0.372836	0.0589254	-0.080915	-0.0383231	1.88577e-57	5.16473e-56	0.0571667	0.0408888	0.0732106	0.0503887	0.0476979	0.0913242	0.245268	0.151412	0.273377	0.306997	0.347229	0	0	0	0.131353	0
SLC25A1	-0.0959705	0.274112	0.679879	-0.0683869	-0.226154	2.10339e-57	5.7524e-56	0.0776757	0.0866829	0.0365982	0.0630392	0.0713582	0.0870109	0.0653207	0.118682	0.156579	0.265189	0.495579	0.6415	0	0	0.0862202	0.0871944
ZFHX3	-0.0385546	0.0597558	0.591528	0.508322	0.511355	2.41675e-57	6.59985e-56	0.0264924	0.0442537	0.0250975	0.0156125	0.0105264	0.0138498	0.0187694	0.0431191	0.064605	0.140548	0.163584	0	0.628957	0.572086	0.795094	0.38998
SERPINB6	0.515448	-0.127279	0.295106	-0.24932	-0.113489	2.71812e-57	7.41216e-56	0.0586005	0.0508387	0.100254	0.107524	0.197792	0.224802	0.501058	0.264458	0.239351	0.135245	0.234308	0	0	0	0	0
BUB3	-0.592327	-0.107003	-1.09928	-0.266766	0.107673	2.77538e-57	7.55742e-56	0.590189	0.567273	0.598352	0.316709	0.271109	0.253431	0.18405	0.300425	0.269914	0.235469	0.212591	0.197473	0.289033	0.194873	0.198976	0.588343
AJUBA	0.0607011	0.217562	0.227272	0.00277576	0.0967662	2.95259e-57	8.02842e-56	0.0318793	0.0169874	0.0122975	0.0161001	0.012072	0.0345587	0.174203	0.145856	0.162987	0.201046	0.256698	0.639185	0.652733	0	0	0.218363
RAI14	-0.623522	-0.0413608	-0.301529	-0.702124	-0.117067	2.9599e-57	8.03674e-56	0.631262	0.610813	0.45683	0.22586	0.167342	0.17559	0.185488	0.468176	0.362635	0.312379	0.507173	0.807221	0.652733	1.13481	0.165198	0.286355
MRPL41	-0.150448	0.00473186	0.853957	-0.228551	0.00195757	3.04431e-57	8.25408e-56	0.198631	0.295726	0.00988465	0.0656155	0.0315827	0.0743577	0.177876	0.202255	0.143897	0.2738	0.533615	0.197473	0.719247	0.555249	0.277621	0.308396
TPRG1L	0.215035	0.0971609	0.743224	-0.048144	-0.0953277	3.18944e-57	8.63522e-56	0.00517707	0.0109537	0.0369643	0.0474006	0.0493806	0.0465772	0.279561	0.199442	0.133662	0.14138	0.398633	0.246026	0.265257	0	0.251086	0
ELOVL5	-0.282977	-0.288278	0.076399	0.0612424	-0.166901	3.25102e-57	8.78937e-56	0.357636	0.328351	0.473581	0.360414	0.266767	0.207914	0.0885962	0.121709	0.109992	0.047116	0.130875	0.246026	0.265257	0.903372	0.18861	0.278932
BRI3	0.0733412	0.190762	0.480071	0.0601115	0.0587103	3.78118e-57	1.02081e-55	0.0221957	0.014599	0.0103679	0.0170788	0.0281904	0.0766058	0.136014	0.114022	0.171973	0.151541	0.332331	0.926841	0.289033	0	0.076164	0.238818
HIGD1A	0.813837	-0.777231	1.11055	-0.149181	-0.529196	4.02692e-57	1.0856e-55	0.363991	0.455172	0.443206	0.535066	0.938179	0.681534	0.827885	0.368056	0.384607	0.346812	0.34066	0.443499	0.805117	0.403275	0.216275	0.302785
UCHL1	-0.436338	0.0561033	-3.39795	-1.51749	0.0624868	4.0901e-57	1.10107e-55	1.2624	1.23773	1.01554	0.772543	0.839659	0.87439	0.32494	1.97974	0.912921	0.624327	0.642271	0.246026	0.289033	0.299118	0.299372	0.417268
CTD-2666L21.1	0.00831686	-0.0187291	0.081067	0.089729	0.0991005	4.38808e-57	1.17961e-55	0	0	0	0	0	0	0	0	0	0	0	0	0	0.253951	0	0.116781
IQGAP2	-0.379699	0.0987831	-0.0977865	0.0874158	-0.414407	8.61457e-57	2.31249e-55	0.179778	0.31601	0.403849	0.303056	0.129377	0.162972	0.0323339	0.0754415	0.0456495	0.14434	0.211212	0	0	0.161464	0.0862202	0
RBM17	-0.00286607	0.442611	-0.00553076	0.315741	0.708647	8.92754e-57	2.39311e-55	0.236039	0.25527	0.242381	0.196425	0.111757	0.23362	0.318455	0.608879	0.446733	0.402005	0.661486	0.80995	0.984504	0.32984	0.601412	0.918768
PTTG1	-0.590957	-0.271512	-0.85554	-0.229782	-0.313761	9.96294e-57	2.66688e-55	0.913327	0.885122	0.936065	0.879823	0.693107	0.812835	0.294903	0.271566	0.795577	0.36719	0.338936	0	1.58391	1.0066	0.809516	0.352444
ISG15	0.300423	0.338169	-0.614599	-0.313143	-0.0129361	1.61348e-56	4.31288e-55	0.156831	0.149458	0.216833	0.188718	0.242116	0.237474	0.458475	0.540785	0.494268	0.292171	0.346566	0.246026	0.449571	0	0	0
CCAR1	-0.19012	0.52798	0.0217816	-0.273963	0.278021	1.74479e-56	4.65729e-55	0.555835	0.611858	0.446818	0.423064	0.280315	0.422952	0.4366	1.04658	0.726648	0.699286	1.01883	1.30617	1.03677	1.04803	0.938513	0.489788
EGFR-AS1	-0.00903328	0.0194337	-0.0457181	0.139957	0.168472	1.95819e-56	5.21953e-55	0	0	0	0	0	0	0	0	0	0.00392594	0.00847097	0	0	0	0	0.217019
CCNI	0.790753	-0.57603	1.78411	-0.0722466	0.727997	2.23366e-56	5.94543e-55	0.694592	0.568286	0.365078	0.615401	0.571017	0.730965	1.36003	0.803408	0.74077	0.867696	0.969225	1.10592	1.7471	1.07503	1.48228	1.24869
SMPDL3B	-0.259492	-0.147333	-0.243277	-0.332578	-0.0317012	2.65948e-56	7.06892e-55	0.220594	0.233942	0.0969953	0.033417	0.0248357	0.0524341	0.00883635	0.0601774	0.0426537	0.0436519	0.0703657	0.246026	0.265257	0	0	0.13171
LPHN2	-0.136743	0.421204	0.0223661	0.146534	0.148354	2.97449e-56	7.89513e-55	0.0742174	0.0512808	0.0654	0.0268278	0.0652497	0.0631111	0.0308881	0.139407	0.235039	0.2613	0.334702	0.919139	0	0	0.145263	0.285558
FAM64A	-0.418867	0.0266657	-0.607666	-0.359043	-0.00965884	3.03478e-56	8.04388e-55	0.300634	0.270893	0.200309	0.0551301	0.0443177	0.0514108	0.0278755	0.0789128	0.154212	0.14053	0.107364	0.199788	0	0.104245	0.0778213	0.101772
ROMO1	0.553869	0.334907	0.478063	-0.772429	-0.665034	3.20797e-56	8.49104e-55	0.761116	0.91953	0.793256	0.778586	1.09737	1.11687	1.17979	1.26635	1.28975	1.23057	1.33821	1.50946	2.1452	0.863015	0.569262	0.254894
VWA5A	-0.0565152	0.480411	-0.824529	-0.0362907	0.152848	3.70674e-56	9.79751e-55	0.0656165	0.0208826	0.0550753	0.0662071	0.0610662	0.0546419	0.0737416	0.181783	0.362197	0.146272	0.132187	0	0	0	0	0
HLTF	0.0200937	-0.734791	0.0868458	-0.314294	-0.458223	5.20357e-56	1.37347e-54	0.658652	0.34874	0.802625	0.452023	0.656527	0.615562	0.329669	0.24646	0.248636	0.161742	0.183635	0.197473	0.3637	0	0.251168	0.317539
SORBS2	-0.0800247	-0.108389	0.325342	0.233964	0.519266	5.22659e-56	1.37762e-54	0.142931	0.0251515	0.00458869	0.00357611	0.0161503	0.0116943	0.00889326	0.0168137	0.0476758	0.0711908	0.135286	0	0	0.104245	0.753704	0.419853
ANKDD1A	0.417801	-0.365569	0.518496	-0.106996	-0.134296	6.23958e-56	1.64234e-54	0.0227699	0.0147599	0.0236104	0.0857434	0.124708	0.256636	0.230914	0.0446808	0.0261923	0.0189194	0.00420441	0	0	0	0	0
PTTG1IP	0.347409	-0.26758	1.6839	-0.109741	0.625761	1.10638e-55	2.90809e-54	0.590331	0.604899	0.304874	0.483688	0.273817	0.624535	0.77247	0.920466	0.621683	0.722472	0.993478	0.876674	2.19555	1.68104	1.64697	0.81488
PLS3	-0.433808	0.0980648	-0.275231	-0.889485	-0.330555	1.26012e-55	3.3076e-54	0.509669	0.333967	0.227708	0.155834	0.13583	0.15292	0.117323	0.342727	0.343127	0.337259	0.510628	0.538802	0.375405	0	0	0
SYTL4	-0.0141659	0.0335143	-0.0830405	0.205838	0.247937	1.30109e-55	3.4104e-54	0	0	0.00206451	0.00186098	0	0	0	0.00237308	0.00317891	0.00484124	0.0108915	0	0	0	0	0.315144
CMBL	-0.136309	0.379088	-0.153853	0.0142753	0.140204	1.32495e-55	3.46813e-54	0.0921626	0.0574631	0.0507539	0.0450977	0.0175772	0.0556411	0.0388652	0.161163	0.230497	0.26579	0.263554	0	0	0	0.454052	0
JUND	0.231519	0.0499949	0.792147	0.163342	0.208993	1.34042e-55	3.50379e-54	0.0232621	0.0223962	0.0229412	0.0332694	0.0649445	0.0643658	0.324408	0.160282	0.128153	0.193032	0.389058	0.275853	0.289033	0.310788	0.0871265	0.475586
TMEM259	0.0622649	0.191528	0.640206	0.0311622	-0.0471479	1.38784e-55	3.62274e-54	0.0208571	0.0302948	0.0227827	0.0410557	0.039148	0.0518483	0.131323	0.163014	0.135457	0.183901	0.375228	0.275853	0.719247	0.168377	0.076164	0.144099
FRMD3	-0.00163592	0.0114951	-0.0507034	0.172118	0.215154	1.97734e-55	5.15444e-54	0	0	0	0	0	0	0.00710513	0	0.00127379	0	0	0.199788	0	0	0	0.275268
MYADM	0.535576	-0.466367	0.629294	-0.068233	0.168754	2.18079e-55	5.67694e-54	0.0745371	0.0602454	0.0595095	0.109492	0.141718	0.106297	0.624714	0.100365	0.0874031	0.0328138	0.0953574	0	0.719247	0.168377	0	0.396779
PLOD2	0.577795	-0.352147	0.648956	0.101117	0.0638561	2.29088e-55	5.95536e-54	0.0426966	0.038404	0.0640912	0.216445	0.178685	0.386972	0.341051	0.175091	0.128174	0.114555	0.0664056	0	0.554289	0.331807	0.0862202	0.258439
DUSP6	-0.325267	-0.0132371	-0.713579	0.00365799	-0.131838	2.67995e-55	6.95721e-54	0.106826	0.555445	0.214575	0.215345	0.0871117	0.0670848	0.193101	0.079147	0.0347365	0.0159694	0.0134976	0	0	0	0	0.116781
EPHA4	-0.0512784	0.322409	0.46823	0.12178	-0.0680993	3.57509e-55	9.26829e-54	0.0265588	0.0210854	0.0411042	0.0794472	0.062224	0.0403504	0.0454185	0.0974452	0.202335	0.211523	0.31312	0.57443	0.644579	0.511751	0	0.101772
VDAC2	0.525244	-0.646906	0.0337109	0.498452	0.273518	4.11975e-55	1.06657e-53	0.505315	0.54064	0.722898	0.822413	0.769589	0.825838	0.750147	0.51557	0.394978	0.336241	0.25452	0.197473	0.289033	0.494552	0.522456	1.14134
BIRC5	-0.950882	0.518081	-1.72295	-0.117531	-0.1739	4.34409e-55	1.12311e-53	0.757395	0.719264	0.903483	0.616073	0.473295	0.417706	0.236847	0.280678	0.759914	0.540464	0.396044	0.197473	0.652733	0.529178	0.493755	0.286896
MIR181A1HG	-0.00106395	-0.00395335	0.000150909	0.117336	0.147558	4.36459e-55	1.12687e-53	0.00290008	0	0	0	0	0	0	0	0	0	0	0	0	0	0.115842	0.13171
CLN8	0.665894	-0.517351	0.684692	-0.0613756	-0.260133	4.41525e-55	1.1384e-53	0.137916	0.154189	0.223068	0.30398	0.421165	0.458947	0.562166	0.192168	0.171597	0.155385	0.120066	0.275853	0	0	0.115842	0.122037
AP000688.29	-0.0731439	0.00771231	-0.0959679	0.169557	-0.178938	4.42573e-55	1.13955e-53	0.019218	0.11511	0.156709	0.171722	0.103311	0.0870633	0	0.001563	0	0	0	0	0	0	0	0
SREBF2	0.00438079	0.145166	0.701233	0.10572	0.145438	4.91957e-55	1.26498e-53	0.0846865	0.0362104	0.0154841	0.0401435	0.0490418	0.0532309	0.114748	0.122292	0.169118	0.207905	0.381464	0.197473	0.667839	0.432783	0.228968	0.317539
SLBP	0.0277336	0.299136	-0.0413071	0.102718	0.170521	7.16442e-55	1.83971e-53	0.0143082	0.0142829	0.0152277	0.0476183	0.0236436	0.0196028	0.108724	0.176037	0.18351	0.155284	0.228282	0.246026	0	0	0.253753	0.101772
CFTR	-0.0641384	0.191864	0.0500064	-0.000392307	-0.0396978	7.88302e-55	2.02149e-53	0.00590557	0	0.00192461	0	0.00289339	0	0	0.0193764	0.0907329	0.0767939	0.150263	0	0	0	0	0
GLIPR2	0.446241	-0.128037	0.291908	-0.24157	-0.0522931	9.19418e-55	2.35453e-53	0.0481787	0.0187373	0.0425836	0.0605242	0.150017	0.0805119	0.563139	0.140107	0.177657	0.188502	0.140393	0.197473	0	0	0	0
CCNL2	0.0919407	0.211881	0.430158	0.495392	0.780405	9.41924e-55	2.40891e-53	0.123556	0.121591	0.0327528	0.0803317	0.114271	0.128334	0.208805	0.332377	0.262338	0.24434	0.502216	0.199788	0.265257	0.49417	0.432518	1.01347
PHC1	-0.297087	-0.346285	0.0310488	-0.655124	-0.280834	1.11291e-54	2.84235e-53	0.449254	0.150706	0.306887	0.118075	0.114708	0.0868698	0.0819305	0.10252	0.101146	0.102032	0.138961	0.415178	0.644579	0.272621	0	0
HMGA1	-0.298998	0.188773	0.761481	-1.01806	-0.19018	1.31847e-54	3.3628e-53	1.47097	1.06509	0.904483	0.951097	1.1468	0.82426	1.292	1.19372	1.35378	1.59627	1.74343	1.74997	1.31038	1.54948	0.852598	1.1775
AZIN1	-0.472535	-0.304435	-0.674734	-0.491658	-0.362112	1.39975e-54	3.56532e-53	0.612433	0.581875	0.61886	0.449439	0.346008	0.280193	0.323277	0.264077	0.214713	0.218517	0.246798	0.285341	0	0	0.145263	0.238818
LUZP2	-0.0575833	-0.144357	-0.00821515	-0.239906	-0.0202024	1.544e-54	3.92744e-53	0.116431	0.0188375	0.00285594	0	0	0.0014906	0	0.0117473	0	0	0.00762502	0	0	0	0	0
AES	0.246143	0.0863689	0.867489	-0.0312806	0.00235328	1.66164e-54	4.221e-53	0.0831489	0.0380816	0.0146026	0.103314	0.137762	0.103757	0.369338	0.1806	0.239812	0.263667	0.469375	0	1.00386	0.104245	0.165198	0.260165
TMEM245	0.017761	0.390492	0.454677	0.419053	0.392211	2.19412e-54	5.56618e-53	0.0803655	0.0723135	0.0967386	0.110283	0.107903	0.121036	0.19955	0.22663	0.287439	0.35224	0.461845	0.661205	0.758129	0.348123	0.306607	0.635577
CTD-2501M5.1	0.294375	-0.220583	0.209381	0.156452	-0.297402	2.80327e-54	7.102e-53	0.0733186	0.0354609	0.240892	0.301715	0.337272	0.260588	0.145482	0.134231	0.0486586	0.0438375	0.00812683	0	0	0	0	0
SPINT1	-0.0438504	0.176734	0.464615	-0.0570084	-0.177541	2.85886e-54	7.23314e-53	0.0199559	0.0184178	0.0131572	0.0144285	0.0196668	0.0128482	0.0564748	0.0507163	0.0731785	0.149896	0.292224	0.39726	0	0	0	0
LMCD1	0.397046	-0.460543	0.632122	-0.251709	-0.130285	3.0301e-54	7.65617e-53	0.0585157	0.0405674	0.0219314	0.0290058	0.114934	0.176238	0.314355	0.0286405	0.00901138	0.0195413	0.0240706	0	0	0.194873	0	0
EIF3M	-0.591235	-0.00798833	-1.29999	0.0394512	-0.106436	3.15578e-54	7.96308e-53	0.65345	0.990588	0.940542	0.683174	0.552261	0.539304	0.438168	0.521342	0.463556	0.381665	0.380652	0.643286	0.402582	0.389925	0.477204	0.664027
KLB	-0.0331932	0.0589496	0.292635	-0.0152801	-0.10107	3.6333e-54	9.15583e-53	0.00303511	0.00209552	0	0.00178492	0	0	0.00251493	0	0.00698861	0.0498165	0.143473	0	0	0	0	0
SAMD3	0.260539	-0.236838	0.441282	0.174798	-0.124527	4.45097e-54	1.12014e-52	0.0122751	0.0174739	0.0638734	0.222687	0.156861	0.2064	0.0951377	0.0208077	0.00612319	0	0	0	0	0	0.216099	0
COPRS	-0.0459959	0.207753	0.260383	0.0984305	0.039394	5.13343e-54	1.29017e-52	0.0053932	0.0185539	0.00189803	0.0162833	0.011002	0.00158395	0.0266462	0.0791672	0.0828902	0.0978613	0.263013	0	0.265257	0	0	0.198363
PDK1	0.175723	-0.228051	0.367637	0.158188	-0.349022	6.25462e-54	1.56988e-52	0.0427755	0.168171	0.151793	0.357731	0.169774	0.330637	0.107718	0.0249237	0.0285034	0.0141617	0.0331815	0	0.289033	0	0	0
MYOF	0.0905286	0.169914	0.442516	-0.0119425	-0.0306185	6.33832e-54	1.58878e-52	0.0152556	0.00342565	0.010111	0.0205641	0.0349954	0.0483576	0.173943	0.104428	0.128129	0.177765	0.314303	0.197473	0	0	0.076164	0.101772
DSTN	0.39745	0.223817	0.28354	-0.553872	0.181137	7.27825e-54	1.82197e-52	1.0288	0.960681	0.923158	0.855957	0.966429	1.08984	1.29195	1.5156	1.34644	1.19499	1.52759	1.00228	1.20023	1.02566	1.51019	0.83457
TMPRSS13	-0.0618532	0.165455	0.118885	0.00555323	-0.0580086	9.20137e-54	2.30034e-52	0.00303644	0	0.00211793	0	0	0	0	0.0116944	0.0578838	0.0927272	0.142524	0	0	0	0	0
ENC1	0.517719	-0.280274	0.293504	-0.157226	-0.00871726	9.42465e-54	2.35305e-52	0.0277107	0.0653535	0.0313461	0.215148	0.0886655	0.0790535	0.619512	0.188814	0.0968621	0.0775662	0.0658719	0.197473	0	0	0.123643	0
AKR1B1	0.486489	-0.652301	-0.0354258	-0.00230316	-0.197756	9.63227e-54	2.40172e-52	0.428623	0.506042	0.571256	0.621574	0.720837	0.734226	0.616914	0.393019	0.354524	0.198315	0.172613	0.341329	0.355546	0.194873	0	0.643186
GSTO1	0.326013	0.456455	-0.878146	0.418639	-0.447825	9.77467e-54	2.43402e-52	0.116566	0.5206	0.752379	0.844528	0.519591	0.605631	0.604746	0.813274	0.487496	0.366747	0.424502	0.246026	0	0.393785	0	0.101772
AFP	-0.033161	0.00995525	0.474708	0.0622812	-0.0203195	1.27312e-53	3.16608e-52	0.0110374	0.0194324	0.00324706	0	0	0.00356919	0	0.00672223	0	0.00759944	0.201381	0	0.449571	0	0	0.181382
CTSD	0.0452613	0.291497	0.396149	-0.0638118	0.0494113	1.37391e-53	3.41225e-52	0.127201	0.0870038	0.0485658	0.0829939	0.120225	0.123278	0.153731	0.354415	0.234477	0.29798	0.52998	0.621333	0	0	0.147102	0.288142
CTSC	-0.280063	-0.339483	-1.15319	-0.251934	-0.394978	1.65408e-53	4.10269e-52	0.778314	0.860726	1.10468	0.813555	0.783432	0.617538	0.410137	0.87637	0.451973	0.277837	0.302063	0.246026	1.19815	0.71787	0.489198	0.285558
SNRPD2	-0.159767	-0.393483	-0.98198	0.0838298	-0.437974	3.36741e-53	8.3414e-52	1.66023	2.00953	2.25581	1.8975	1.82523	1.97824	1.3704	1.76541	1.51728	1.27461	1.30702	0.864456	2.31866	2.17759	1.51768	1.45906
CSRP2	-0.599612	-0.0968389	-1.10053	-0.545634	-0.343849	3.43923e-53	8.50815e-52	0.714316	0.536017	0.79681	0.512047	0.352776	0.418588	0.17629	0.346821	0.445784	0.288204	0.245783	0.485129	0.652733	0.438882	0.26178	0.122037
TOX3	-0.0827746	0.3428	-0.51727	-0.0637931	0.166326	4.33523e-53	1.07107e-51	0.0690354	0.0422941	0.0277634	0.0214657	0.00314039	0.0401346	0.0124778	0.212703	0.207536	0.175004	0.133959	0	0	0	0.164866	0
NBPF10	0.0501898	0.150871	0.611903	0.26032	0.299681	4.65336e-53	1.14817e-51	0.0535771	0.00541419	0.0217967	0.037575	0.0440823	0.0593948	0.0728192	0.157163	0.162212	0.205945	0.258121	1.16432	0.91799	0.216436	0.594556	0.262879
MYO9A	-0.00812994	0.37822	0.233669	0.00795293	-0.0105192	5.42511e-53	1.33685e-51	0.0777505	0.0364748	0.0571886	0.0738801	0.0753202	0.105592	0.15052	0.189738	0.226466	0.356337	0.392832	0	0	0.104245	0.125843	0.116781
ZNF664	0.0662945	0.353194	0.188239	0.18413	0.211732	6.80507e-53	1.67472e-51	0.0456433	0.0549651	0.0333859	0.102959	0.0825713	0.0685652	0.213326	0.227274	0.242452	0.282607	0.372268	0.199788	0	0.344197	0.0862202	0.35552
PPP1CC	-0.394342	-0.276522	0.419298	-0.692167	0.0586119	6.97971e-53	1.71547e-51	0.689579	0.547865	0.246577	0.355003	0.160697	0.322609	0.290831	0.382035	0.388409	0.398851	0.661982	0.729783	0	0.59218	0.848284	0.385416
RBPJ	-0.382514	-0.685026	0.116403	-0.774994	-0.259515	7.1898e-53	1.76481e-51	0.776731	0.824318	0.456448	0.414886	0.397353	0.567464	0.310848	0.319698	0.310512	0.337676	0.39291	0	0.644579	0.843004	0.271106	0.467037
FOLR1	-0.0497639	0.263781	-0.0529455	0.277318	0.299707	8.61966e-53	2.11304e-51	0.00496538	0	0.00725597	0.00502409	0.0256472	0.016916	0.00899265	0.0433313	0.152102	0.119039	0.138291	0	0	0.265708	0.159437	0.286355
CALM2	0.881422	-1.50824	0.401805	-0.806158	0.409539	8.81195e-53	2.15739e-51	1.8746	1.65743	1.62343	1.4301	1.91216	1.868	2.21319	1.5615	1.69679	1.17068	1.35655	0.960215	2.48192	1.29764	1.99559	1.97616
AC005062.2	-0.152351	-0.361834	-0.222623	-0.388266	-0.253697	8.84454e-53	2.16257e-51	0.277297	0.269947	0.235408	0.118599	0.170334	0.201523	0.0565272	0.0471091	0.0458274	0.00688222	0	0	0	0	0	0
TPM3	-0.290249	0.846056	-0.722045	-1.08951	-0.680768	9.08785e-53	2.2192e-51	2.4182	2.76093	2.48091	2.06567	2.31627	2.44849	2.52419	2.87971	2.80752	2.73885	3.06608	2.08925	2.66322	1.85141	2.14615	1.60526
SLC26A2	-0.17352	0.456034	-0.195643	0.0519407	0.000458071	9.2382e-53	2.253e-51	0.0566896	0.0507258	0.0618847	0.0570624	0.0443481	0.0318644	0.0371381	0.0784079	0.239901	0.256625	0.244311	0.288071	0	0	0.159437	0
ZNF770	-0.24687	-0.637527	0.0336832	-0.387115	-0.406015	1.13714e-52	2.76967e-51	0.672642	0.696468	0.680578	0.539002	0.49758	0.580795	0.358892	0.308528	0.252344	0.233004	0.303984	0.285341	0	0.48189	0.454808	0.304213
BTG1	-0.0161919	0.268175	-0.0249026	0.10456	0.201601	1.26301e-52	3.0723e-51	0.0328551	0.0140417	0.0180396	0.00867368	0.0134147	0.0444338	0.0682369	0.130748	0.157567	0.160513	0.231828	0.199788	0	0	0.0862202	0.258184
OLFML3	-0.256103	-0.123466	0.515889	-0.381164	-0.137561	1.28692e-52	3.12644e-51	0.303264	0.124442	0.115362	0.0788966	0.0483626	0.0544948	0.0233952	0.0669159	0.127282	0.163098	0.289754	1.39797	0	0.246042	0.405468	0
SCAND1	-0.143295	-0.0502107	0.79082	-0.505813	-0.237284	1.44912e-52	3.51597e-51	0.215537	0.337927	0.00650168	0.0489451	0.0121726	0.136493	0.17936	0.217473	0.120737	0.297101	0.52012	0.561194	0	0.508573	0.115842	0.0871944
GNS	-0.0474357	0.226354	0.557446	0.0692998	-0.0808265	1.51446e-52	3.66979e-51	0.0324823	0.0309725	0.0189564	0.074878	0.0330804	0.0364364	0.0464251	0.11105	0.0993295	0.176902	0.377068	0.275853	0.265257	0	0.127242	0.13171
MT2A	0.109548	0.0471707	-0.0218888	0.342016	-0.260438	1.54839e-52	3.74723e-51	0.0351201	0.0144818	0.106808	0.585866	0.152053	0.21108	0.0433086	0.0555467	0.0870886	0.0496206	0.0182779	0	0	0	0	0
ACAT2	-0.162053	0.649673	-1.12477	-0.277329	0.294849	1.86468e-52	4.50691e-51	0.366591	0.501841	0.152753	0.324603	0.290216	0.3226	0.312902	0.685755	0.670842	0.575214	0.594596	0.285341	0	0.178733	0.266622	0.415382
HP1BP3	0.0362482	0.417601	0.457604	0.457682	0.83996	1.90198e-52	4.59119e-51	0.382784	0.354677	0.268985	0.325866	0.28058	0.409067	0.437926	0.594665	0.674915	0.693783	0.709349	1.14675	1.62736	1.23037	1.01426	1.01599
LINC00478	0.0109288	-0.0219573	0.0840257	0.0790905	0.0874307	2.21251e-52	5.33397e-51	0	0	0	0	0	0.0021921	0	0	0	0	0	0	0	0	0.243084	0
FZD8	0.418401	-0.321402	0.38967	-0.0583985	0.0345566	2.30982e-52	5.56149e-51	0.0207643	0.017461	0.0212539	0.139522	0.0676319	0.132451	0.343476	0.139687	0.0160849	0.00585704	0.0301666	0	0	0.178733	0	0.127015
FBXW5	0.00625351	0.275489	0.258029	0.0903227	0.173607	6.79204e-52	1.63328e-50	0.0600277	0.0704873	0.0319452	0.0479931	0.0420577	0.0677634	0.117269	0.24145	0.178294	0.212674	0.390858	0.275853	0	0.149324	0.175254	0.304139
RBP4	-0.0178995	0.02652	0.360128	-0.0235485	-0.117078	6.86337e-52	1.64834e-50	0	0.00501597	0.00152446	0	0	0	0.00360435	0.00518198	0.00239099	0.00904369	0.162556	0	0	0	0	0
EEA1	0.162851	0.256715	0.455996	-0.130131	0.0749621	9.42847e-52	2.26152e-50	0.183214	0.130228	0.11152	0.146977	0.149552	0.216045	0.342493	0.393587	0.410702	0.322302	0.577053	0.744159	0.3637	0	0.567643	0.13171
ADD2	-0.238721	-0.112133	-0.31371	-0.150488	-0.181549	1.13183e-51	2.71139e-50	0.144711	0.284977	0.175776	0.105731	0.0531261	0.117769	0.00860264	0.0301851	0.00948657	0.00893408	0.00913824	0	0	0	0	0
QPRT	0.0852854	-0.00293145	1.25634	-0.812024	-0.304477	1.25235e-51	2.99629e-50	0.692092	0.465247	0.276715	0.42932	0.443796	0.610274	0.678453	0.548476	0.732353	0.894752	1.06483	0.819438	0.375405	0.743648	0.767125	0.233483
SUDS3	-0.281525	-0.148441	0.313526	-0.264257	0.165926	1.355e-51	3.2378e-50	0.305974	0.320259	0.0410406	0.0480084	0.0537411	0.0758763	0.0946555	0.134986	0.0967251	0.186788	0.34811	0.285341	0.265257	0.307332	0.164041	0.502954
PDLIM1	0.800803	-0.762836	0.107173	-0.313209	0.279245	1.42847e-51	3.40906e-50	0.512041	0.320515	0.441199	0.620463	0.442575	0.766044	0.830687	0.711896	0.407573	0.267659	0.299154	0	0.289033	0.449362	0.214368	0.798906
LAPTM4A	0.845138	-0.879527	1.72583	0.379382	-0.204893	1.52727e-51	3.64026e-50	0.636519	0.63433	0.799735	0.969301	1.15977	1.01323	1.00751	0.654639	0.610981	0.494936	0.739803	1.16106	0.402582	0.854165	1.30657	0.808996
TCF25	0.232471	0.227734	1.00439	-0.321473	-0.23149	1.67192e-51	3.98e-50	0.328967	0.262335	0.234438	0.28414	0.389662	0.402203	0.365439	0.691583	0.513369	0.563458	0.859146	1.11483	0.91799	0.469234	0.608132	0.0871944
NISCH	0.0611022	0.243221	0.34393	0.101153	0.181557	1.89016e-51	4.49387e-50	0.0534832	0.0606518	0.0223193	0.0601387	0.0499943	0.0673763	0.167987	0.213986	0.21108	0.224939	0.338409	0.563924	0.449571	0.161464	0.315189	0.223809
XXbac-BPG27H4.8	-0.12962	-0.166418	-0.102887	-0.259476	-0.0675188	2.58442e-51	6.13679e-50	0.144807	0.0997789	0.0528731	0.0106342	0.0254678	0.0187463	0.00384652	0.00143124	0	0	0	0	0	0	0	0
ZCCHC11	1.04673	-1.00476	2.48705	-0.0700593	-0.163192	2.97566e-51	7.05694e-50	0.499161	0.386349	0.361342	0.531438	0.788201	1.04432	0.958332	0.388791	0.464419	0.505832	0.804815	1.20672	0.289033	0.300857	0.599351	0.975154
JUN	0.176876	-0.161397	0.227594	0.6167	0.875584	3.01632e-51	7.14441e-50	0.0257933	0.0145761	0.0134521	0.0215647	0.01235	0.0647924	0.126616	0.103462	0.0100626	0.0137641	0.014352	0	0.554289	0.580733	0.249835	0.978839
NDUFB2	0.0714236	0.747177	-0.590719	-0.363703	-0.0311415	3.62414e-51	8.57336e-50	0.680863	0.866335	0.755988	0.573261	0.875542	0.829623	0.703792	1.33531	1.1747	1.0164	1.22689	0.859771	1.18868	0.638267	1.07943	0.369987
RAF1	-0.0913875	0.453416	-0.511589	-0.0704197	0.181694	3.68325e-51	8.7023e-50	0.117234	0.119116	0.0650355	0.059294	0.0618214	0.0869534	0.11758	0.278052	0.328885	0.309414	0.245995	0	0	0.348123	0.115842	0.0871944
LHFPL2	0.31562	-0.0286143	-0.205742	-0.131598	0.182586	3.79342e-51	8.95142e-50	0.0410684	0.0396382	0.0369462	0.060715	0.0772596	0.0815462	0.228989	0.389457	0.121365	0.0705131	0.0564317	0.197473	0	0.188905	0.163291	0
PAK1	-0.448286	-0.40203	-0.365967	-0.599977	-0.244807	3.89752e-51	9.18563e-50	0.56981	0.810539	0.439345	0.29392	0.284459	0.465832	0.182592	0.31731	0.248275	0.22522	0.308836	0.199788	0	0.253569	0.59886	0.131169
REV3L	0.201586	0.278384	-0.0301036	0.436106	0.616151	4.33694e-51	1.02085e-49	0.0266107	0.045378	0.0599774	0.0656562	0.0835127	0.102127	0.341641	0.214106	0.261552	0.310089	0.201551	0.199788	0.265257	0.317701	0.394045	0.567505
GXYLT1	0.0278484	0.383852	0.00780261	0.151956	0.193944	4.46611e-51	1.04995e-49	0.044214	0.0508465	0.0601634	0.0757802	0.0799718	0.0723094	0.115744	0.274573	0.244256	0.274177	0.282518	0.760982	0.449571	0	0.41187	0.122037
ARSE	0.465587	-0.280164	0.610131	-0.0541415	-0.211172	6.43533e-51	1.51103e-49	0.00900096	0.0402268	0.0387553	0.154547	0.223719	0.212493	0.333446	0.0969382	0.0831008	0.0478654	0.116553	0	0	0	0	0
FDFT1	-0.598992	0.258628	-0.570801	-1.00915	-0.336768	6.51799e-51	1.52854e-49	0.798342	0.746562	0.282556	0.530129	0.469523	0.303793	0.329739	0.602456	0.699728	0.636595	0.888382	0	0	0.350287	0.339918	0.198363
SRI	-0.423989	-0.441507	-0.356056	-0.432282	-0.0043917	6.95724e-51	1.62953e-49	0.679958	0.689468	0.5229	0.400061	0.418614	0.41063	0.217006	0.346666	0.319703	0.278328	0.301296	0.441712	0.620803	0.338229	0.824814	0.387895
AP3D1	-0.0127969	0.578982	0.421191	-0.0066047	-0.161752	7.5596e-51	1.76647e-49	0.187119	0.205266	0.271603	0.258367	0.193535	0.215968	0.402276	0.423201	0.477052	0.521998	0.736966	0.197473	0.805117	0.381395	0.253075	0.155186
ZNF428	0.0176751	0.142274	0.561715	0.149513	0.169963	7.56057e-51	1.76647e-49	0.0412397	0.0455286	0.00311232	0.0272004	0.03077	0.0371316	0.100941	0.138	0.104328	0.159943	0.345824	0.727053	0.289033	0	0.280824	0.329532
AHCYL1	-0.0496029	0.475302	0.375166	0.22275	0.146416	8.4016e-51	1.96054e-49	0.133255	0.105041	0.166355	0.167156	0.127758	0.165371	0.180248	0.319689	0.319853	0.428684	0.552499	0.285341	1.39524	0.203088	0.145263	0.497257
C7orf50	-0.0484029	0.251608	0.634752	-0.29758	-0.105358	8.91126e-51	2.07692e-49	0.2446	0.27971	0.125869	0.0999425	0.193353	0.161937	0.299932	0.407505	0.319514	0.442111	0.726583	0	0.289033	0.330266	0.302319	0.218363
STAT3	-0.32056	-0.14451	-0.262478	-0.228653	-0.128091	9.6689e-51	2.25073e-49	0.25812	0.276032	0.194791	0.144658	0.0925399	0.0638694	0.0331537	0.0598516	0.0293526	0.0683032	0.075961	0.246026	0	0	0.0871265	0.101772
BAG1	-0.0539202	0.284747	0.204759	0.241249	0.267778	1.14988e-50	2.6734e-49	0.0362608	0.0634566	0.0327466	0.040488	0.0340865	0.0244582	0.0680231	0.174285	0.14267	0.186129	0.326403	0	0.664437	0	0.255777	0.385357
PET100	0.0352757	0.31977	0.379756	-0.146688	0.14447	1.44209e-50	3.34865e-49	0.323747	0.251572	0.183621	0.201628	0.31942	0.294435	0.337639	0.429087	0.559367	0.545555	0.65069	1.1674	0.644579	0.554666	0.523673	0.380079
PPIA	-0.516996	-0.518343	-1.71297	-0.825337	-0.251472	1.4559e-50	3.37659e-49	2.26016	2.28749	2.11031	2.31353	1.81395	2.00927	1.59761	2.0283	1.79852	1.67897	1.46005	1.32913	2.50845	2.30471	1.51876	1.71802
ALDH1A1	-0.0452474	0.0867926	0.349295	0.00173013	-0.127407	1.48333e-50	3.43598e-49	0.00169844	0.00442785	0.0180551	0.00891632	0.00141056	0.00401574	0.00163688	0.00780689	0.0130699	0.0696807	0.167911	0	0.265257	0	0	0
C4orf48	0.044385	0.108666	0.435374	0.276847	0.2728	1.4974e-50	3.46435e-49	0	0.00172147	0.00228515	0.00849967	0.0157087	0.0110723	0.0834834	0.0871417	0.0538056	0.0974967	0.252307	0	0	0	0.389446	0.313092
KDELC2	-0.0625603	0.295508	0.224774	-0.0101974	-0.129985	1.663e-50	3.84276e-49	0.0153592	0.0256103	0.0345846	0.023539	0.0340936	0.0317962	0.0341428	0.0934281	0.147753	0.146261	0.296812	0.415178	0	0	0	0
EIF4A2	0.00764787	-0.800417	0.963322	0.158961	-0.397694	1.82266e-50	4.20656e-49	1.10989	0.501857	1.28918	1.16773	1.04001	1.06991	0.636074	0.495426	0.587506	0.585866	0.759086	0.81697	1.12183	0.583791	0.735824	1.18726
YTHDF1	0.107742	0.292143	0.104046	0.0169696	0.092015	1.9132e-50	4.41015e-49	0.0423258	0.0458046	0.0569248	0.0937818	0.0546167	0.0605467	0.20796	0.269778	0.264543	0.18723	0.303905	0	0	0.479164	0.251086	0
MIAT	-0.0406212	-0.273633	-0.0314403	-0.40758	-0.0389814	2.25082e-50	5.18209e-49	0.191428	0.055763	0.0209675	0.0217986	0.00275515	0.056386	0.0370781	0.0454133	0.012079	0	0.00477032	0	0	0	0	0
TFDP2	-0.403644	-0.0944999	-0.371835	-0.54933	0.047656	2.52633e-50	5.80933e-49	0.468979	0.321251	0.223294	0.12327	0.109003	0.132343	0.0864981	0.244739	0.19815	0.26905	0.2857	0	0.265257	0.168377	0.192006	0.283211
HSPG2	0.256708	0.105679	0.187247	0.21887	0.415069	2.87123e-50	6.59442e-49	0.034565	0.00818294	0.0260976	0.0312155	0.0860365	0.106171	0.303753	0.167798	0.218917	0.217861	0.1649	0.445814	0.449571	0.194873	0.303402	0.38733
PTP4A2	0.0636165	0.53489	0.484854	0.118036	0.0957198	5.53872e-50	1.27055e-48	0.28397	0.217077	0.30513	0.418223	0.261884	0.232915	0.543956	0.543192	0.551883	0.647473	0.775417	1.00528	0.644579	0.471883	0.749847	0.308924
PTN	-0.30479	-0.120424	-0.145774	-0.169195	-0.0364908	5.61929e-50	1.28747e-48	0.240118	0.206731	0.240468	0.0672795	0.0492101	0.0730986	0.0242137	0.0258974	0.0589874	0.0671272	0.0914764	0	0	0.246042	0.24103	0.0871944
EIF1	0.619491	-0.935397	0.56766	-0.0241521	-0.502891	5.71359e-50	1.30749e-48	1.43936	1.60214	2.03491	1.71263	1.79321	1.66979	1.91448	1.62066	1.32237	1.00908	1.32411	1.22054	1.54422	2.13577	1.64543	1.2098
TSR3	0.0442141	0.220499	0.345442	-0.138716	-0.118618	6.91316e-50	1.58009e-48	0.0520793	0.0497218	0.0205715	0.0568462	0.0469267	0.0538121	0.15571	0.19101	0.173894	0.173476	0.391038	0	0	0	0.0871265	0
PRPS1	-0.345481	-0.0617226	-0.449018	-0.253014	-0.216005	7.15722e-50	1.6339e-48	0.242959	0.269824	0.264853	0.147362	0.0841943	0.0697002	0.0404922	0.0611115	0.0659177	0.0683255	0.0498607	0.197473	0.265257	0	0	0
HDGF	0.256258	0.45577	0.626728	0.0293617	0.0754423	9.08918e-50	2.07244e-48	0.376199	0.404547	0.275906	0.555161	0.440661	0.479155	0.741397	0.647227	0.751398	0.816656	0.886539	1.40051	0.375405	0.68797	0.82876	0.399994
PRDM1	0.45522	-0.231524	0.811036	-0.0976578	-0.18826	9.69588e-50	2.20812e-48	0.00167554	0.00970237	0.00491721	0.137543	0.149909	0.112636	0.407207	0.126923	0.0648214	0.0960448	0.183214	0.415178	0	0.161464	0	0
SLIT3	-0.0360876	0.0979208	0.303082	-0.00569298	-0.105551	1.08976e-49	2.47882e-48	0.0014885	0	0.0102731	0.00249748	0.00129657	0.00524865	0.00897662	0.0115902	0.0204011	0.0890802	0.15369	0	0.265257	0	0	0
PAPSS1	0.28309	0.269912	-1.14563	-0.36219	0.23928	1.12262e-49	2.55049e-48	0.312534	0.19386	0.262518	0.262042	0.362059	0.326508	0.265175	0.893535	0.495398	0.29925	0.310383	0	0	0.104245	0.199882	0.122037
COL4A5	0.0421728	0.36135	0.0689314	0.0626476	-0.0110744	1.1844e-49	2.68761e-48	0.0196065	0.0129728	0.0398458	0.0434924	0.110281	0.0867954	0.0968928	0.145477	0.250225	0.229072	0.263073	0.6294	0	0	0.167373	0
ATP6AP1	-0.0213443	0.260078	0.0509558	-0.0952109	0.120182	1.24172e-49	2.81431e-48	0.11142	0.0906851	0.0209679	0.0331995	0.0613967	0.0956753	0.0890824	0.232757	0.261307	0.217356	0.316021	0.246026	0.644579	0.216436	0.0890335	0.188967
FAM193B	-0.0299943	0.261788	0.337141	0.0286992	-0.0731461	1.52086e-49	3.44285e-48	0.0279015	0.0135675	0.0189615	0.0440987	0.0492784	0.0360312	0.0484612	0.113106	0.123673	0.208898	0.291928	0.246026	0.289033	0.104245	0	0.0871944
WNT11	-0.00427325	0.00820942	-0.0319857	0.0668907	0.081432	1.58196e-49	3.5769e-48	0	0	0.00190436	0	0	0	0	0	0	0	0	0	0	0	0	0.101772
OCIAD2	-0.524894	0.127815	-0.776106	0.0370817	-0.434392	1.63181e-49	3.68519e-48	0.355975	0.934507	0.81711	0.382563	0.434715	0.450264	0.250232	0.41977	0.358471	0.249524	0.351692	0.285341	0.620803	0.863562	0.348138	0.116781
BUB1B	-0.449457	-0.191046	-0.467917	-0.11861	0.136905	1.74028e-49	3.92548e-48	0.453451	0.432617	0.416682	0.283177	0.14126	0.261999	0.0297902	0.194771	0.212896	0.125201	0.1269	0.199788	0.265257	0.646227	0.559412	0.299285
FAM101A	-0.0320538	0.155059	0.243166	-0.0131429	-0.088014	2.8136e-49	6.33896e-48	0.00220113	0	0	0	0	0.0173287	0.0300213	0.0188952	0.0540994	0.124259	0.178755	0	0	0	0	0
ZMAT3	-0.0866906	0.387719	-0.122719	0.167149	0.194113	2.83947e-49	6.38966e-48	0.0359254	0.0450262	0.0440618	0.0213777	0.0413454	0.033171	0.0615739	0.143483	0.185443	0.231122	0.258678	0	0	0	0.177589	0.218905
VCL	0.220631	-1.01873	-0.640242	-1.36351	-0.420137	3.17174e-49	7.12887e-48	0.80116	0.831043	0.770387	0.492835	0.427185	0.446804	1.14388	0.814828	0.280096	0.21446	0.279375	0.197473	0.355546	0.203088	0.076164	0.116781
RNF152	0.400692	-0.249071	0.681798	-0.108966	-0.112895	3.19061e-49	7.16279e-48	0.00297464	0	0.00503334	0.0438542	0.101058	0.169261	0.275819	0.0949279	0.051479	0.0631549	0.117372	0	0	0.253951	0	0
ZWILCH	-0.40859	-0.141711	-0.573567	-0.35492	-0.385669	3.28704e-49	7.37054e-48	0.381633	0.485127	0.412424	0.286363	0.255375	0.217186	0.0975485	0.181784	0.152065	0.111608	0.146296	0.39726	0	0	0.0871265	0
GTF3A	-0.15403	0.18456	0.438544	-0.199238	-0.0837082	3.68509e-49	8.25329e-48	0.140633	0.185467	0.0505836	0.0341781	0.0456428	0.0410289	0.0997509	0.182061	0.208953	0.181529	0.451808	0.246026	0.265257	0.431128	0.162384	0.0871944
FSTL1	-0.380027	0.292962	0.0325518	-0.583129	-0.0758433	5.2635e-49	1.17744e-47	0.625652	0.290082	0.233416	0.305027	0.310944	0.271971	0.229724	0.376775	0.543049	0.720929	0.664331	0.687738	0.527385	0.253569	0.403471	0.283154
PPP2R3A	-0.145164	0.257813	0.399911	0.304599	0.363032	5.37239e-49	1.20038e-47	0.122381	0.0702255	0.0733005	0.0583581	0.0561258	0.0540299	0.0269193	0.13614	0.205529	0.227969	0.374869	0	0	0.29315	0.841264	0.273564
UNC119	-0.056105	0.259313	0.16274	-0.0800921	-0.0445747	9.06481e-49	2.02301e-47	0.0567463	0.0487238	0.0109384	0.0400082	0.0207981	0.0389352	0.0572264	0.130815	0.181638	0.193671	0.247119	0.687738	0.644579	0	0.115842	0
CNBP	-0.247966	-0.55277	-1.02844	-0.6727	-0.661224	1.09598e-48	2.44305e-47	1.13158	1.20653	1.37932	0.951544	1.0861	1.06952	0.828926	0.920005	0.751757	0.633595	0.637404	0.441712	0.3637	0.104245	0.925007	0.360497
MUC1	0.00569534	-0.0133023	0.123034	0.252298	0.276546	1.12064e-48	2.49508e-47	0	0.0033784	0.00533437	0.00182557	0.00172527	0.00275027	0	0.00364857	0.00223402	0.0111329	0	0.687738	0	0.149324	0.188981	0.285558
GTF3C6	-0.117515	0.13349	0.645964	-0.626778	-0.156329	1.68257e-48	3.74179e-47	0.464558	0.585653	0.222889	0.229013	0.330382	0.324168	0.374398	0.655904	0.562461	0.501725	0.899671	0.915038	0.825782	0.481373	1.03281	0
OTOGL	-0.061002	0.170364	0.0821839	0.0189828	-0.0455461	1.8526e-48	4.11507e-47	0	0	0	0.00207649	0	0.00187456	0	0.00461884	0.0598199	0.10309	0.113609	0.199788	0	0	0	0
DUOX2	-0.0422032	0.0882877	0.249277	0.003709	-0.0886416	2.36242e-48	5.24137e-47	0	0	0	0	0	0	0	0	0.00575395	0.0814246	0.128866	0	0	0	0	0
CMTM3	0.339704	0.0345401	0.490249	0.0274033	0.0842774	3.4054e-48	7.54652e-47	0.031806	0.0188951	0.0720427	0.0796023	0.135442	0.108781	0.363236	0.253637	0.188476	0.172796	0.301698	0.197473	0	0.357282	0.127242	0.188967
SLIRP	-0.914536	0.235997	-2.69385	-1.30218	-0.87438	3.4191e-48	7.56802e-47	1.59196	2.17935	1.82119	1.27047	1.39227	1.37589	1.11365	1.65584	1.53493	1.26681	1.16098	1.02017	1.48596	1.54599	0.911794	0.298222
EIF3L	-0.263371	-0.617467	0.297776	-0.305054	-0.728381	3.69386e-48	8.16662e-47	1.13241	0.964612	1.26793	1.21909	1.05292	0.864494	0.864833	0.667842	0.678561	0.636057	0.807535	1.21361	1.02814	0.90436	0.645133	0.730812
HABP2	-0.0128774	0.0283408	0.278208	-0.0171472	-0.0893812	4.49792e-48	9.93269e-47	0	0	0	0	0	0.00342283	0	0.00750863	0	0.0222678	0.125105	0	0	0	0	0
SRRM2	0.240239	0.133287	0.717374	-0.0397506	0.462761	5.22632e-48	1.15278e-46	0.435979	0.358741	0.250847	0.302825	0.357672	0.375032	0.71283	0.618799	0.585616	0.699597	0.801758	0	1.02339	0.753365	0.877414	0.723757
LRAT	-0.259415	0.0256568	-0.359604	-0.00943165	-0.170257	5.31643e-48	1.17129e-46	0.0577344	0.319253	0.228119	0.027118	0.054532	0.0284738	0.0941323	0.0158145	0.00489994	0.0146346	0.0279682	0.197473	0	0	0	0
ANKRD36C	0.0309861	0.204877	0.494392	0.215525	0.245738	5.55298e-48	1.22198e-46	0.0491862	0.039603	0.0223934	0.0359002	0.0535914	0.0631213	0.0757723	0.20037	0.160205	0.191923	0.333334	0.833842	0	0.253569	0.480222	0.253747
TPM2	0.360119	0.067789	0.181705	-0.477032	-0.101145	8.01305e-48	1.76129e-46	0.242911	0.229944	0.156394	0.179086	0.25389	0.387093	0.48505	0.514638	0.4448	0.427472	0.461652	0.97308	0.355546	0	0.330111	0
GATA4	0.289759	-0.045146	0.167587	-0.124045	-0.00112389	8.3449e-48	1.8321e-46	0.00289315	0	0.00243021	0.0126737	0.0678391	0.0775511	0.302407	0.0875445	0.130088	0.0821773	0.0977561	0	0	0	0	0
CCNB1	-0.714933	0.0912827	-1.16966	-0.279661	0.00320612	1.06504e-47	2.33556e-46	0.641952	0.71644	0.539227	0.498119	0.279555	0.38742	0.164239	0.230066	0.55127	0.327668	0.252757	0.197473	0.3637	0.546702	0.763663	0.171245
CBX3	-0.43586	0.58648	-1.15392	-0.289182	0.795011	1.2339e-47	2.70272e-46	1.25916	1.23655	1.07155	0.895762	0.870386	0.868988	1.1469	1.39445	1.43407	1.36435	1.3357	2.17236	1.18032	1.14387	1.83326	1.32628
BCAM	-0.0773489	0.159534	0.24903	0.0469638	0.0423681	1.2622e-47	2.76153e-46	0.0430348	0.0118434	0.0142621	0.0144223	0.00939058	0.00639615	0.0200332	0.02948	0.102373	0.119737	0.204841	0	0.265257	0.104245	0.17616	0.0871944
EIF3H	-0.0422757	-0.39005	-0.549207	0.103666	-0.418004	1.2875e-47	2.81361e-46	0.876828	0.953246	1.31536	1.1228	0.995609	0.977584	0.802544	0.803061	0.689599	0.502903	0.580112	0.949294	0.265257	0.684112	0.851147	0.640072
CHAC1	-0.156974	0.104283	-0.229174	0.163173	-0.13811	1.37401e-47	2.9992e-46	0.0334526	0.0481792	0.311755	0.00426817	0.0966545	0.00301563	0.0258268	0.00986151	0.00650157	0.00781537	0.0234611	0	0	0	0	0
WWOX	0.438419	-0.347711	0.568289	-0.0128563	0.0764776	1.70981e-47	3.72789e-46	0.0270668	0.0348472	0.0461725	0.0852151	0.0938659	0.149619	0.454339	0.045103	0.0478912	0.0543042	0.071693	0.475641	0	0	0.0778213	0.248491
MAP2K2	0.0463842	0.192293	0.51782	-0.0421682	-0.149078	1.77913e-47	3.87457e-46	0.0176813	0.027587	0.0149598	0.0477148	0.0440607	0.0541699	0.12221	0.122532	0.118149	0.189856	0.335791	0.199788	0.265257	0	0.0871265	0
ENTPD4	0.0787514	0.394995	0.0444377	0.0966801	0.119795	2.01761e-47	4.38888e-46	0.0830661	0.0336067	0.0999988	0.0962244	0.147565	0.143826	0.146045	0.28838	0.343018	0.249953	0.383249	0	0.714828	0.104245	0.173347	0.198363
LINC00488	-0.00281834	0.00750056	-0.0325118	0.0760063	0.0931513	2.2643e-47	4.91985e-46	0	0	0	0	0.00182307	0	0	0	0	0	0	0	0	0	0	0.116781
HNRNPA1	-0.327782	-0.841859	0.247396	-0.0153539	0.117771	2.46126e-47	5.34166e-46	2.62296	2.3579	2.31666	2.59972	2.48696	2.24215	1.94468	1.96906	2.10513	1.96668	2.02437	3.11178	2.3734	2.4602	2.79292	2.64437
DIO2	-0.0585428	0.222917	-0.0504476	0.173646	0.181288	2.46968e-47	5.3538e-46	0	0	0.00267022	0	0	0.00829575	0	0.0122744	0.135928	0.0884398	0.0711729	1.23237	0	0.188905	0	0.217019
CALM3	-0.00887141	0.536587	0.284029	-0.448889	-0.197789	2.53208e-47	5.48279e-46	0.639169	0.523409	0.405479	0.63393	0.573096	0.531742	0.682131	0.877766	0.825484	0.900297	1.25321	0.246026	0.766283	0.104245	0.312578	0.634664
NFATC2IP	-0.107846	0.486839	-0.339282	0.054795	0.249295	2.79355e-47	6.04205e-46	0.125497	0.169923	0.0920417	0.102367	0.0693628	0.111915	0.14772	0.32733	0.338408	0.324728	0.381743	0	0.265257	0	0.421319	0.188967
ENO2	0.649098	-0.184271	0.524373	0.203911	0.160587	2.92361e-47	6.31614e-46	0.148438	0.0661664	0.209413	0.337082	0.307422	0.653014	0.349146	0.42083	0.2985	0.285486	0.311119	0	0.449571	0.149324	0.076164	0.592103
JUP	0.0578922	0.180286	0.570387	-0.08575	-0.041891	4.17827e-47	9.01638e-46	0.0937672	0.0433911	0.0292787	0.0703444	0.0756031	0.0718721	0.166102	0.17899	0.242522	0.212829	0.3753	0.285341	0.289033	0.504019	0.251086	0
COL4A4	-0.0109466	0.235205	-0.034524	0.02285	0.0310607	4.19727e-47	9.04707e-46	0	0.00634133	0	0.00973609	0.0105989	0.0248194	0.0378046	0.0697866	0.15157	0.0783571	0.166801	0	0	0	0.0862202	0
PPP2CB	0.182271	0.27204	-0.149561	0.151496	0.289962	4.21047e-47	9.0652e-46	0.0399394	0.0300619	0.0605632	0.106284	0.0839498	0.102438	0.277396	0.258001	0.250006	0.203947	0.255072	0.199788	0.265257	0	0	0.399376
NUDT15	-0.258329	0.0987897	-0.487243	0.26753	-0.379968	4.29437e-47	9.23534e-46	0.273233	0.374049	0.634889	0.545123	0.337785	0.317456	0.17007	0.243009	0.215837	0.159005	0.191615	0	0	0.168377	0.390771	0
FEZ1	-0.153881	-0.165717	-0.069324	-0.178312	-0.040511	4.36716e-47	9.38122e-46	0.152995	0.127183	0.0706645	0.0588747	0.0437311	0.0174851	0.0018438	0.00986281	0	0.00425639	0.0132858	0	0	0	0.177589	0
AREG	0.006843	-0.0158164	0.0744292	0.00273687	-0.00492553	4.56334e-47	9.79153e-46	0	0	0	0	0	0	0	0	0	0	0	0.197473	0	0.104245	0	0
ADAMTS12	0.00255273	0.273313	-0.156222	-0.0337058	0.0217443	7.16738e-47	1.53616e-45	0.00982926	0.0217437	0.00523287	0.00958041	0.0311064	0.0244917	0.0440434	0.167288	0.139436	0.14018	0.17133	0	0	0	0	0
SDC1	-0.0614954	0.209836	0.13654	0.0279399	0.029006	7.38015e-47	1.57997e-45	0.02524	0.0220522	0.01056	0.00963895	0.010222	0.00669128	0.00467531	0.106748	0.0984746	0.103003	0.230746	0	0	0.168377	0	0.116781
USP53	0.602445	-0.48059	0.86479	0.207476	-0.14714	7.84354e-47	1.67728e-45	0.103348	0.301919	0.244251	0.268331	0.460799	0.577179	0.48531	0.156341	0.206313	0.168404	0.18015	0.199788	0	0.161464	0.425274	0.242381
PSPC1	0.0764434	0.259733	0.110392	-0.15495	-0.0484287	8.72052e-47	1.86271e-45	0.0674296	0.0617831	0.0720726	0.058904	0.0675467	0.0448158	0.217221	0.261932	0.251169	0.205367	0.303928	0.246026	0.738603	0.29315	0	0
TDO2	-0.0302522	0.0552436	0.263855	-0.0103173	-0.0918574	8.80767e-47	1.8792e-45	0.0014885	0	0.00407929	0	0	0	0	0	0.00949819	0.0361923	0.132964	0	0	0	0	0
EHD1	-0.018129	0.208977	0.252387	-0.111607	-0.0732802	1.06138e-46	2.262e-45	0.0486555	0.0463441	0.0148783	0.0225497	0.00950567	0.0326631	0.135368	0.102351	0.137298	0.220382	0.266386	0.246026	0.289033	0	0.0890335	0
ASXL3	-0.0522251	0.201958	0.0376659	0.072935	0.0543535	1.09431e-46	2.32957e-45	0.00253171	0	0.0070747	0	0	0	0.00331701	0.0399442	0.0985911	0.11178	0.10283	0.246026	0.375405	0	0.173347	0
PBX1	-0.403443	0.101736	-0.161417	0.393598	1.00916	1.25995e-46	2.67917e-45	0.480936	0.268882	0.187384	0.222638	0.180563	0.123338	0.064239	0.274593	0.337539	0.391609	0.348533	1.00668	0.265257	0.518745	1.14795	1.05056
FAM84B	0.144728	0.258558	-0.0895022	-0.0783439	0.0587514	1.2741e-46	2.70621e-45	0.0524867	0.031899	0.0358728	0.0507051	0.0773793	0.124317	0.247026	0.161445	0.284299	0.257883	0.194787	0	0	0.240601	0.0778213	0
EFCAB14	0.21734	0.142404	-0.0556431	0.00152639	0.375622	1.34956e-46	2.86327e-45	0.121305	0.0788743	0.06498	0.0876953	0.0965378	0.121637	0.306362	0.386259	0.267844	0.230185	0.263875	0.39726	1.07037	0	0.231483	0.391524
ISL1	-0.0146996	0.234721	-0.337536	0.141559	0.263187	1.36981e-46	2.90299e-45	0	0.00458376	0.00411536	0.00413312	0.00143452	0.00514747	0.00169042	0.12035	0.137506	0.076225	0.0370196	0	0	0.178733	0.18861	0.0871944
TNFRSF21	0.296438	-0.113351	0.11686	-0.157884	0.161036	1.44651e-46	3.06211e-45	0.049098	0.0373254	0.0151199	0.00932755	0.0309635	0.0586312	0.382337	0.173631	0.101166	0.0943937	0.13151	0	0	0	0	0.198363
DLGAP5	-0.646755	-0.0701952	-0.815973	0.00161653	0.364834	1.7613e-46	3.72431e-45	0.73578	0.546971	0.662766	0.485756	0.323397	0.437618	0.142729	0.24014	0.519155	0.308945	0.324351	0.342577	0.554289	0.500857	0.935118	0.702889
MAZ	-0.027524	0.169735	0.469045	0.0414347	-0.0609667	1.95325e-46	4.1256e-45	0.0252283	0.015172	0.0106104	0.0280647	0.0321104	0.0313195	0.0559471	0.0408305	0.0977523	0.173288	0.252255	0.415178	0.652733	0	0.0778213	0.101772
EPHB2	0.0173081	0.236322	0.234481	-0.0534312	-0.0976105	1.97545e-46	4.16783e-45	0.0211942	0.00699254	0.0240644	0.0132516	0.0467514	0.0339145	0.110015	0.0876304	0.161762	0.155482	0.271671	0	0.265257	0	0	0
LGALS1	0.0207659	-0.0262989	-0.130245	0.193413	-0.27575	2.98402e-46	6.28871e-45	0.08593	0.0524936	0.355588	0.263197	0.22018	0.168596	0.121189	0.0426216	0.0597813	0.0620023	0.0114886	0	0	0	0	0
SMOC2	0.00610512	-0.0468257	0.119324	0.133871	0.18028	3.30089e-46	6.94876e-45	0.0144621	0	0.00198816	0	0	0	0	0	0	0	0	0	0	0.168377	0.235601	0.116781
CLDN18	0.204569	-0.0639075	-0.0605492	-0.11266	0.0707366	3.47664e-46	7.3106e-45	0	0	0.00202548	0.0102527	0.00491494	0.0215016	0.183956	0.149075	0.0311584	0.0238009	0.00885549	0	0	0	0	0
SAMHD1	-0.235804	0.252169	-0.528601	-0.121421	0.28071	3.63737e-46	7.6401e-45	0.199152	0.109158	0.0733862	0	0.0368674	0.0356393	0.00635607	0.158938	0.26169	0.147201	0.197263	0	0	0.161464	0.145263	0.248491
NAALAD2	-0.0790212	0.240877	0.00766059	0.0841742	0.0812924	4.31673e-46	9.05699e-45	0.0162227	0.0195515	0.00694735	0.00450015	0.00417474	0.01435	0.0128319	0.0321532	0.135315	0.122539	0.146416	0.246026	0.265257	0.149324	0	0.13171
BCR	0.0425457	0.253115	-0.0246581	-0.156832	-0.02896	5.40309e-46	1.13237e-44	0.0582131	0.0446271	0.0401148	0.0281428	0.0409154	0.060102	0.120346	0.246001	0.201284	0.164187	0.265644	0.246026	0.402582	0	0	0
TFF1	0.172925	-0.0399378	-0.154266	-0.107174	0.0956216	5.44054e-46	1.13896e-44	0	0	0.00284297	0	0	0.00803785	0.13387	0.175859	0.026671	0	0	0	0	0	0	0
HES1	0.0878807	-0.245588	0.769607	0.959841	0.864536	6.20358e-46	1.29727e-44	0.0515955	0.13945	0.162722	0.0814566	0.0936895	0.237513	0.0335186	0.0229259	0.0277387	0.04497	0.0750426	0.199788	0.620803	0.344197	1.47322	0.719043
EIF2AK3	-0.00914762	0.263623	-0.35204	0.0737488	0.198291	6.4092e-46	1.33879e-44	0.0141462	0.00522091	0.00549436	0.0158907	0.0195808	0.0113349	0.0161301	0.163742	0.143032	0.0814737	0.113018	0	0	0	0	0.155186
PLXNA2	0.369426	-0.234478	0.423716	0.00126059	-0.131178	6.93885e-46	1.44782e-44	0	0.00762434	0.00568143	0.182016	0.138558	0.136479	0.260999	0.0783572	0.0272067	0.0225978	0.0357388	0	0	0	0	0
MYO1B	0.475727	-0.0162528	0.787636	-0.0415573	-0.0311003	8.3867e-46	1.748e-44	0.106178	0.0981911	0.105554	0.160007	0.255612	0.327927	0.530984	0.251048	0.32162	0.347147	0.443244	0.288071	0	0	0.405071	0.161174
KIT	0.486269	-0.312066	0.587323	-0.131273	-0.158637	8.48131e-46	1.76577e-44	0.045139	0.0356007	0.0686265	0.134315	0.201366	0.222309	0.371314	0.156162	0.0983199	0.0801831	0.107397	0	0	0.253951	0	0
EIF2AK4	-0.27571	-0.0496251	-0.112064	-0.502774	0.0980057	8.79752e-46	1.82959e-44	0.396806	0.262627	0.0871258	0.101017	0.0762462	0.152931	0.0874251	0.2174	0.251358	0.235532	0.34343	0.521879	0	0.272621	0.076164	0.350264
EPHB4	0.0467127	0.202484	0.322098	-0.00837235	-0.0128796	9.13094e-46	1.89685e-44	0.0302758	0.0125906	0.020619	0.0348965	0.0310102	0.0476971	0.144189	0.106829	0.160051	0.173035	0.281307	0	0.805117	0	0	0.13171
COX7C	-0.0842893	-0.888876	-1.14437	-1.56124	0.00637256	9.32303e-46	1.93463e-44	2.61546	2.23047	2.25341	1.97721	2.07178	2.26668	1.99096	2.40891	2.09715	1.89181	1.92543	0.591506	2.39915	1.9743	2.06431	1.91855
IWS1	0.64654	-0.0959875	1.31762	-0.657269	-0.507656	1.02383e-45	2.12222e-44	0.540346	0.532428	0.5675	0.501078	0.560662	0.970982	0.972375	0.873154	0.808958	0.72403	1.18987	0.862802	0.265257	0.754682	0.24891	0.379538
PRKD3	0.0817335	-0.08041	-0.00735257	0.337141	-0.341498	1.26853e-45	2.62657e-44	0.178638	0.191293	0.513829	0.49503	0.312867	0.449635	0.181939	0.175345	0.148989	0.139131	0.122305	0	0.265257	0	0.153985	0.13171
CNN3	0.341836	-0.225977	0.472461	-0.379226	0.562385	1.32615e-45	2.74289e-44	0.612213	0.492188	0.282242	0.351133	0.460029	0.504933	0.80004	0.754288	0.647758	0.627607	0.767115	0.441712	0.915059	0.621207	0.959857	0.859898
CDC34	0.0511786	0.203964	0.201695	0.0441258	0.0683489	1.35128e-45	2.7918e-44	0.0150904	0.0150045	0.00911004	0.0116818	0.0272907	0.0504276	0.141652	0.0951852	0.127816	0.19912	0.232441	0	0.3637	0	0	0.188967
PRDX3	-0.677697	-0.0165717	-0.194254	-0.223569	-0.378767	1.77257e-45	3.65822e-44	0.760978	0.827632	0.798292	0.630612	0.606726	0.469309	0.257116	0.463091	0.512282	0.43006	0.739942	0.197473	0.750664	1.15034	0.076164	0.727603
ARHGAP29	0.0617661	0.228163	0.433133	-0.0574619	-0.177323	2.28655e-45	4.71383e-44	0.0151023	0.0254596	0.0215126	0.0732724	0.0487117	0.0605273	0.156554	0.137991	0.124668	0.214687	0.351878	0	0	0	0	0
ATP7B	-0.0518959	0.196539	0.00775901	0.00899991	-0.0263656	2.39666e-45	4.93546e-44	0	0.00563531	0.00318376	0.00446522	0.00288479	0.00439114	0.00160551	0.0490739	0.0678747	0.118948	0.11553	0.246026	0	0	0	0
SHH	0.0212438	-0.0392707	0.184197	0.0962328	0.0995573	2.86426e-45	5.89197e-44	0	0	0	0	0	0.00157123	0	0.00714419	0	0.00412104	0	0.341329	0	0.310788	0.0890335	0.0871944
PLXNB1	0.0354423	0.183448	0.43083	0.250548	0.272011	3.07217e-45	6.31279e-44	0.031984	0.0301646	0.0195553	0.0328963	0.046781	0.0345632	0.0993756	0.160049	0.121401	0.205277	0.272846	0	0.289033	0.649362	0.115842	0.395601
SC5D	-0.490717	0.513417	-1.04437	-0.46088	-0.100928	3.27079e-45	6.71363e-44	0.386872	0.292907	0.259734	0.159511	0.178044	0.0891287	0.159794	0.19621	0.520163	0.372742	0.354762	0.39726	0	0	0.0778213	0
PCNA	-0.672192	0.112633	-1.42125	-0.406249	0.0390104	3.28607e-45	6.7377e-44	0.609775	0.729103	0.724614	0.342165	0.250491	0.254784	0.24896	0.558924	0.436146	0.214835	0.36597	0.717565	0.664437	0.272621	0.453175	0.345568
H2AFY2	0.192327	0.210345	0.393377	0.272109	0.307224	3.58199e-45	7.33648e-44	0.0498848	0.0580236	0.0166599	0.13878	0.121943	0.193167	0.155535	0.271557	0.238153	0.304213	0.2974	0.415178	0	0.666406	0.333598	0.349723
DCAF5	0.562563	-0.0989199	0.56044	-0.000243844	0.0238076	4.1835e-45	8.55922e-44	0.107802	0.0867163	0.149534	0.360056	0.173557	0.348485	0.529022	0.458128	0.23898	0.262464	0.363661	0	0	0.381821	0.216099	0.218363
ZBTB10	0.141779	0.170463	0.458157	0.0166383	-0.0163289	4.31451e-45	8.81773e-44	0.0192294	0.0214253	0.0269833	0.0492512	0.0658717	0.101598	0.160566	0.175107	0.172315	0.192829	0.292431	0.563924	0	0.149324	0.271288	0
TUSC3	0.046716	0.198979	0.307268	-0.163681	-0.0266638	5.64522e-45	1.15249e-43	0.0960775	0.0961129	0.0570664	0.0542878	0.0676588	0.0607242	0.176856	0.298529	0.200338	0.225758	0.375101	0	1.00828	0.194873	0.0890335	0.0871944
TOP1	-0.192943	0.535923	-0.0750429	-0.397251	-0.0390295	5.77241e-45	1.17719e-43	0.459947	0.649795	0.296545	0.485159	0.252873	0.372178	0.540285	0.752537	0.709509	0.697768	0.88733	1.14633	1.09415	0.612818	0.632626	0.243796
PLCXD2	0.000176249	0.160547	0.129157	-0.0143823	-0.0281388	6.90536e-45	1.40672e-43	0.00238279	0	0	0	0.0159511	0.0039458	0.0584775	0.0461682	0.084659	0.13273	0.130847	0.246026	0	0.149324	0	0
EIF2S3	-0.335329	-0.277706	-0.174042	0.0188945	-0.298805	7.33086e-45	1.49179e-43	0.604971	0.559893	0.665237	0.698518	0.532676	0.441645	0.291536	0.285756	0.301742	0.263539	0.345081	0.661205	0.289033	0.460315	0.153985	0.590759
MLTK	-0.0735364	0.384148	-0.177796	0.065934	0.086203	7.72518e-45	1.57034e-43	0.0400942	0.0423024	0.0494293	0.0524291	0.0393667	0.0268402	0.0702688	0.170541	0.186033	0.256567	0.208627	0.197473	0	0	0.266803	0
GNB1	0.168056	0.428243	0.483908	0.104563	0.0142998	7.76145e-45	1.57602e-43	0.186509	0.172725	0.200704	0.317115	0.271858	0.24761	0.454278	0.459882	0.424851	0.561806	0.652184	0.246026	0.735058	0.541458	0.0778213	0.442714
GOLGA4	0.05642	0.562026	1.32102	0.579945	0.354326	7.77605e-45	1.5773e-43	0.549823	0.542451	0.73318	0.675364	0.494464	0.712509	0.766685	0.882068	0.842207	0.980467	1.36832	1.50482	0.801572	1.39004	1.31761	1.10135
MTCH1	0.21144	0.281793	0.0130462	0.0792212	0.387681	7.91454e-45	1.60367e-43	0.186028	0.188873	0.167486	0.247203	0.161535	0.213294	0.40371	0.590049	0.377131	0.36793	0.507198	0	0	0.71282	0.333345	0.481574
SLC40A1	0.211451	0.222255	0.000458764	0.163725	0.151522	8.71109e-45	1.76318e-43	0.00302194	0	0.00521031	0.0513525	0.185572	0.130905	0.130012	0.190041	0.21248	0.174666	0.202542	0	0	0	0	0.248491
CPXM1	-0.0418969	0.199506	0.487487	0.118099	0.0603722	8.81469e-45	1.78224e-43	0.0465108	0.0415912	0.0501091	0.0323671	0.0467596	0.0312977	0.0355021	0.153835	0.117125	0.180225	0.310723	0.246026	1.20552	0.104245	0.202007	0.209231
WNT5A	-0.0626894	0.0745786	0.421474	0.00675168	-0.106903	9.48116e-45	1.91495e-43	0.0220053	0.00635197	0.0188363	0.0160463	0	0.0061186	0	0.00184837	0.0204328	0.0897601	0.170459	0.726028	0	0	0.115842	0
DIAPH3	0.00820955	0.35861	-0.358116	-0.161742	0.277306	9.84265e-45	1.98584e-43	0.231798	0.213994	0.153707	0.112	0.1194	0.182813	0.432789	0.323938	0.441004	0.45159	0.400661	0.812438	0.289033	0	0.223266	0.383973
PGP	0.00722552	0.157175	0.38993	0.0430302	0.0113421	1.14862e-44	2.31497e-43	0.0133166	0.0290866	0.00880392	0.0221904	0.0185754	0.00358397	0.0806375	0.109716	0.0984869	0.109977	0.267651	0.197473	0	0.29315	0.0862202	0.101772
TMEM164	-0.0474373	0.264206	-0.0605786	0.129787	0.156561	1.17859e-44	2.37285e-43	0.0115677	0.0169423	0.014515	0.00234303	0.0237148	0.0125421	0.0156415	0.0867005	0.159702	0.114005	0.150149	0	0	0.253951	0.167373	0.0871944
MEX3A	0.283815	0.115281	0.732423	0.0969242	0.208564	1.36517e-44	2.74557e-43	0.146563	0.0730741	0.0852407	0.161846	0.224351	0.138405	0.443466	0.300405	0.327263	0.355257	0.458494	0.818141	0.577349	0.470005	0.348928	0.405986
USMG5	0.413789	0.613627	-0.983792	-0.0432978	0.283642	1.49125e-44	2.99596e-43	0.860344	1.15528	1.15974	0.948499	1.13249	1.25638	1.24851	1.70096	1.45228	1.13557	1.39959	0.731569	1.89287	0.948328	0.72518	1.28755
MARS	-0.523583	0.141127	-0.878674	-0.166632	-0.420318	1.56017e-44	3.13109e-43	0.354669	0.580404	0.71356	0.300363	0.242212	0.233681	0.213601	0.311119	0.235373	0.194492	0.237945	0.197473	0.355546	0.401719	0.076164	0
SMO	-0.0428783	0.229096	0.0849702	0.205067	0.244063	1.64126e-44	3.29034e-43	0.0271208	0.00871546	0.0261726	0.0226195	0.011508	0.0151742	0.0278332	0.113128	0.117421	0.143996	0.186399	0.485543	0	0.393785	0	0.348729
RGS16	-0.260208	0.108195	-0.231413	0.145843	-0.186308	1.71125e-44	3.42703e-43	0.0605557	0.27453	0.23464	0.0845526	0.14882	0.0498358	0.0361945	0.0106112	0.030439	0.0669585	0.0970326	0	0	0	0	0.0871944
ACTG1	1.01985	-0.816361	1.59813	-0.2377	-0.625305	1.78814e-44	3.57723e-43	2.5477	2.44153	3.00133	3.03869	2.63248	2.68956	3.50002	3.22157	2.09428	2.67467	2.86866	1.73717	2.84935	2.62476	2.19132	2.59841
RUVBL1	-0.527355	0.0636493	-0.904137	-0.22383	-0.483472	2.07776e-44	4.15224e-43	0.508923	0.675424	0.802004	0.500995	0.39486	0.424119	0.233464	0.370567	0.371166	0.291492	0.317054	0.630648	0.3637	0.149324	0.444776	0
IRX2	0.0106524	-0.123105	0.256521	0.312982	0.48548	2.12737e-44	4.24689e-43	0.0632462	0.00331974	0.00590773	0.0111942	0.0066005	0.00187456	0.0182244	0.0129798	0.0184441	0.00806744	0.0109885	0.197473	0	0.354621	0.583056	0.348729
ZIC2	0.249436	-0.612567	0.444036	-0.349286	-0.310025	2.2494e-44	4.48577e-43	0.223054	0.148086	0.146926	0.235659	0.198	0.257478	0.304845	0.0207786	0.00787156	0.00644461	0	0	0	0	0	0
VIM	-0.413696	-0.101184	1.04091	0.122337	-0.0468394	2.28419e-44	4.55035e-43	0.403212	0.459959	0.259619	0.380928	0.182216	0.312797	0.122416	0.095875	0.145653	0.368615	0.689685	0	0.554289	0.328208	0.485549	0.768412
HNRNPH1	-0.349384	-0.166623	0.0723824	-0.668522	0.464407	2.31651e-44	4.60988e-43	1.08592	0.857637	0.56342	0.624094	0.601425	0.517397	0.719229	0.882227	0.877825	0.840697	0.944093	1.10828	1.76503	1.33242	1.22971	0.956569
UQCRQ	-0.278722	0.766003	-0.821258	-0.319134	0.177195	2.37441e-44	4.72014e-43	0.749131	0.973826	0.776998	0.525402	0.78675	0.59537	0.656859	1.25518	1.14148	0.955848	1.15944	0.197473	2.03035	1.24861	1.08588	0.514623
ABCC4	0.325493	-0.147875	-0.012932	0.104047	0.292791	2.89117e-44	5.74138e-43	0.0170154	0.0146603	0.0223066	0.0339046	0.122167	0.0997844	0.209489	0.20765	0.0522484	0.0195788	0.0149629	0	0	0	0.0862202	0.30468
PIM2	0.0500318	-0.491118	0.193245	-0.524603	-0.166611	2.9069e-44	5.76657e-43	0.269052	0.0853846	0.0615644	0.117162	0.0903019	0.11003	0.168791	0.0182307	0.0119699	0.0154204	0.0124338	0	0	0	0	0
UNC50	0.391405	-0.32784	0.446989	0.128595	-0.15095	2.94164e-44	5.82938e-43	0.0886282	0.112783	0.108497	0.297374	0.37844	0.291761	0.236103	0.128627	0.0833553	0.0705583	0.0988806	0	0	0	0	0.253206
H1FX	-0.00404043	0.188124	0.144802	0.203145	0.238843	3.16169e-44	6.25889e-43	0.0136819	0	0.00463846	0.00208563	0.0180607	0.0141906	0.0642882	0.0796917	0.0809457	0.156195	0.185761	0.275853	0	0	0.164041	0.30468
MYH10	-0.3617	0.32913	0.133077	-0.402219	0.381967	3.51693e-44	6.95485e-43	1.08776	0.726048	0.765395	0.689488	0.647315	0.689117	0.695105	1.0717	1.03435	0.943419	1.43648	0.860992	0.838265	1.04756	0.704841	1.39614
C1orf122	0.00833712	0.216036	0.157908	-0.100593	-0.0450866	3.91501e-44	7.73398e-43	0.0381632	0.0591607	0.0170261	0.0226457	0.0308288	0.0423547	0.0902677	0.189711	0.137502	0.171852	0.276157	0.197473	0	0.104245	0.0778213	0
NELFB	-0.0390723	0.237709	0.188806	0.0874362	0.107427	4.61178e-44	9.10093e-43	0.0414042	0.0281365	0.00678608	0.0389234	0.025188	0.0316954	0.0503127	0.118847	0.144983	0.139975	0.281926	0.288071	0	0.178733	0	0.256959
B4GALT2	-0.03001	0.268407	0.132952	0.0500868	0.0131594	4.63041e-44	9.12819e-43	0.0171759	0.025421	0.029229	0.0344951	0.0206307	0.020355	0.0759333	0.123351	0.120434	0.185045	0.240864	0.275853	0.375405	0	0	0.13171
VRTN	-0.0134653	-0.54362	0.270335	-0.445764	-0.397941	4.92425e-44	9.69733e-43	0.346325	0.222658	0.171472	0.224983	0.360161	0.149558	0.173208	0.0262682	0.0341483	0.0596031	0.0556871	0	0	0	0	0
MT-ND1	-0.11797	0.463114	-2.70536	1.28712	0.699822	5.19738e-44	1.02246e-42	1.47332	1.88525	2.49254	2.0445	1.84212	1.64859	1.76152	1.99966	1.79009	1.37992	1.10675	1.5558	1.10547	2.03204	2.56163	1.78728
MYL12A	0.343353	-0.343459	-0.649861	-0.119473	-0.693895	5.48949e-44	1.0788e-42	0.799383	1.15534	1.3187	1.15527	1.24346	1.10727	1.08008	1.14408	0.842562	0.573145	0.704208	0.859771	1.1023	0.593765	0.499886	0.498982
CTTNBP2	-0.139905	-0.135392	-0.0491114	-0.204108	0.0453298	5.90822e-44	1.15989e-42	0.163338	0.0783132	0.038795	0.0180026	0.0088627	0.0198998	0.00287307	0.0148577	0.0168936	0.0333436	0.0496842	0	0	0	0.076164	0.116781
SLAIN2	-0.0752617	0.309328	0.0797496	0.0601477	0.0846137	6.39118e-44	1.2534e-42	0.0604284	0.0503172	0.0313011	0.0483539	0.0333986	0.0466453	0.0786967	0.132056	0.176364	0.191592	0.327321	0.197473	0	0	0	0.262879
IPO7	-0.216827	-0.557203	0.100329	-0.602791	-0.793217	7.78252e-44	1.52468e-42	0.703537	0.568502	0.75353	0.655003	0.541543	0.503923	0.44184	0.343961	0.275883	0.269052	0.370876	0.760658	0	0.243878	0.253075	0
CETN2	0.18279	0.232994	0.31612	0.406857	0.626106	8.55299e-44	1.67389e-42	0.134611	0.165866	0.141326	0.14998	0.186423	0.238745	0.245822	0.458384	0.341768	0.355595	0.440641	0	0.739105	0.572086	0.890268	0.572346
MATR3	-0.52525	-0.593256	-0.221925	-0.770331	-0.800256	9.21748e-44	1.80208e-42	1.95228	1.8533	1.91027	2.00497	1.49389	1.75846	1.18612	1.69525	1.37392	1.23901	1.57259	2.66009	0.900695	1.65271	1.46257	1.15993
ST14	-0.013444	0.106195	0.279548	0.250947	0.273076	9.53941e-44	1.86309e-42	0.0121271	0.00471978	0.00999204	0.00208563	0.00239359	0.00342777	0.0204431	0.0555109	0.0761912	0.0746625	0.146309	0	0.644579	0.161464	0.327064	0.256959
CDC6	-0.506744	0.150755	-0.780167	-0.231705	-0.1904	9.66106e-44	1.8849e-42	0.302563	0.354601	0.484661	0.118811	0.0908853	0.100104	0.0787534	0.18916	0.168264	0.121488	0.194433	0.887526	0	0	0	0.116781
SRM	0.0153029	0.174988	0.324358	-0.0809236	-0.0971939	1.23545e-43	2.40793e-42	0.0224983	0.0366894	0.01542	0.0188318	0.0162958	0.0392372	0.0930989	0.109893	0.134927	0.138457	0.253956	0.246026	0.449571	0.161464	0	0
RRAGC	0.149377	0.172856	0.115995	0.0862324	0.194437	1.24787e-43	2.42961e-42	0.0222719	0.0164218	0.0301215	0.028277	0.0562735	0.076195	0.178985	0.208926	0.162533	0.152797	0.23589	0.275853	0	0.198912	0	0.286896
NR2F6	0.095604	0.149774	0.595481	0.0294373	-0.0265704	1.25134e-43	2.43388e-42	0.0241674	0.045229	0.0400001	0.0184302	0.0752187	0.0705499	0.159581	0.143195	0.15788	0.191712	0.32372	0	0.644579	0.404578	0.0862202	0.116781
LINC00657	0.163848	0.236407	0.556389	0.015038	0.298412	1.33816e-43	2.60007e-42	0.297892	0.223384	0.160669	0.261228	0.27603	0.238564	0.444634	0.551162	0.460193	0.460038	0.694559	1.20994	0	0.702127	0.394749	0.616715
KDR	-0.0916015	-0.0385506	-0.11635	0.102628	-0.187483	1.36556e-43	2.65058e-42	0.0723959	0.0772694	0.258987	0.141211	0.0783854	0.109861	0.0308701	0.00573722	0.001731	0	0	0	0	0	0	0
UBXN4	-0.0121641	0.697811	-0.269367	-0.111956	0.224809	1.36813e-43	2.65286e-42	0.664956	0.68922	0.588983	0.670998	0.6158	0.749458	0.52387	1.24212	1.00305	0.966014	1.09726	1.77843	1.18463	0.803367	1.05972	0.584205
MT-ND3	0.199433	-0.143942	-0.0157229	0.57553	-0.623517	1.37894e-43	2.67107e-42	1.16418	1.50164	2.21474	1.60094	1.60951	1.70275	1.41695	1.49513	1.29174	1.05781	1.32437	1.63111	1.79781	1.84542	1.36399	1.17154
SRSF1	-0.473087	-0.204979	-0.287336	-0.711857	-0.0515274	1.38248e-43	2.6752e-42	0.654402	0.590129	0.356583	0.27719	0.244063	0.232078	0.311812	0.338162	0.35723	0.406684	0.394236	0.441712	0.652733	0.151533	0.836418	0.101772
MT-ND5	0.531682	-0.966707	0.961907	0.660772	0.156267	1.57887e-43	3.0521e-42	1.66339	1.60713	2.27061	1.79358	2.07535	1.75543	1.99509	1.52534	1.5895	1.2632	1.30225	2.01665	2.93991	2.27476	3.34466	1.47016
HMGN5	-0.368399	-0.0287039	-0.533585	-0.263194	-0.264973	1.64307e-43	3.17296e-42	0.278309	0.300927	0.306015	0.221976	0.117804	0.121967	0.0327856	0.109734	0.09677	0.108492	0.0893559	0	0.265257	0	0	0
PLXNA1	0.0934929	0.218445	0.096125	0.0451018	0.136337	1.90829e-43	3.68138e-42	0.0329709	0.0179041	0.0214002	0.037838	0.0597595	0.0413915	0.133805	0.216362	0.187618	0.145794	0.234113	0.275853	0	0.408978	0	0.17297
VAMP8	0.437899	0.300039	-0.357706	0.334246	-0.145678	1.9641e-43	3.7852e-42	0.137141	0.250602	0.275839	0.577977	0.641581	0.524722	0.312221	0.532381	0.521189	0.345095	0.348946	0.197473	0	0	0.164948	0.222119
CORO2A	-0.139792	0.0864816	-0.221305	0.396853	-0.265154	2.27667e-43	4.38312e-42	0.139691	0.306886	0.478668	0.446387	0.229754	0.265964	0.213408	0.137539	0.107772	0.151605	0.145656	0	0.449571	0	0.0871265	0.217019
KIF1C	0.0570887	0.249925	0.472058	-0.0049844	-0.00392198	2.90709e-43	5.59113e-42	0.0900964	0.0468265	0.0607687	0.0800198	0.113576	0.0588949	0.205882	0.221943	0.22881	0.238304	0.439962	0.39726	0	0.389925	0	0.230973
GMNN	-0.763446	0.310476	-1.4276	-0.0927401	0.125099	2.99186e-43	5.74832e-42	0.628185	0.758053	0.806429	0.457631	0.315291	0.364733	0.188772	0.559036	0.504739	0.406234	0.433192	0.199788	0.289033	0.749102	0.6097	0.478718
MDM4	-0.0903876	0.505438	-0.0703316	0.146656	0.137856	3.10231e-43	5.95448e-42	0.130164	0.0728563	0.144679	0.136191	0.127236	0.153634	0.0760965	0.274042	0.366317	0.355307	0.372192	0.856891	0.3637	0.246042	0.314369	0.18637
NREP	-0.113927	-0.180756	1.04547	-0.523445	0.336096	3.63956e-43	6.97858e-42	0.814833	1.01801	0.394421	0.395285	0.584892	0.533835	0.772521	0.974426	0.682803	0.872451	1.14716	1.95693	1.66115	1.29484	1.12662	1.02852
XXbac-B476C20.13	-0.00546201	0.00749026	-0.0492652	0.105357	0.138759	4.32684e-43	8.28801e-42	0.00285589	0	0	0	0	0	0.00152573	0	0	0	0	0	0	0	0	0.17297
LAMA5	0.0311667	0.140826	0.307263	0.367507	0.502064	4.8677e-43	9.31457e-42	0.0505218	0.0138321	0.0114821	0.0159042	0.0427951	0.0240468	0.0918553	0.141455	0.126696	0.124796	0.257316	0.246026	1.01998	0	0.276108	0.645487
ANKRD11	0.245527	0.324913	0.761285	0.0898309	0.335339	6.26756e-43	1.19812e-41	0.427744	0.47164	0.542309	0.376072	0.367633	0.404492	0.955754	0.837472	0.655515	0.775905	0.980799	1.65151	1.14436	0.98021	0.694844	0.844495
CLTC	0.190404	0.355813	0.516549	-0.1979	-0.0740881	6.44786e-43	1.23134e-41	0.342611	0.313471	0.272826	0.307849	0.401222	0.385145	0.55526	0.608554	0.587403	0.638564	0.816066	0.831598	0	0.633347	0.289188	0.348729
RBM8A	0.889952	-0.424649	1.31658	-0.514735	-0.213237	6.957e-43	1.32723e-41	0.820769	0.948928	0.80521	0.817625	1.13255	1.05021	1.6122	1.17633	1.03027	1.01403	1.33664	1.11323	1.07853	0.873462	0.89356	0.925217
RCAN1	-0.0455159	0.194889	0.128301	0.0550268	0.000293628	7.28505e-43	1.38841e-41	0.00304784	0.00431678	0.0114987	0.00356941	0.012075	0.00626238	0.0071371	0.0462109	0.101446	0.070024	0.181469	0	0	0	0.145263	0
SMARCA4	-0.0646535	0.52191	0.309928	0.045429	0.125521	7.42362e-43	1.4134e-41	0.30052	0.379027	0.227454	0.343181	0.238712	0.37308	0.328123	0.58441	0.528038	0.580473	0.828479	1.74402	0.265257	0.104245	0.538424	0.536038
MAP2	-0.122154	-0.0982756	-0.00101071	-0.160115	0.107319	7.66956e-43	1.45876e-41	0.161623	0.0224604	0.0475004	0	0.00533357	0.00378775	0.00349285	0.0252084	0.028458	0.0636862	0.0587895	0.199788	0	0	0.173347	0.127015
ARHGAP26	-0.0281983	0.229209	0.412993	-0.0193561	-0.105999	8.05568e-43	1.53066e-41	0.0360549	0.039604	0.044082	0.0407117	0.0297573	0.0366735	0.0714126	0.150922	0.116998	0.192055	0.31226	0.721667	0.265257	0	0.164948	0
MRPL23	-0.0352341	0.00787324	0.630699	0.004247	0.0413427	8.37443e-43	1.58963e-41	0.0732481	0.0489167	0.00721899	0.00937512	0.0162652	0.02147	0.0421454	0.0838	0.0438077	0.11345	0.285865	0	0.289033	0.300857	0.202968	0.181382
ACSM4	0.236067	-0.21426	0.385199	-0.0068664	-0.107078	8.45686e-43	1.60367e-41	0	0	0	0.0312268	0.131805	0.132582	0.0805592	0.00196938	0	0	0	0	0	0	0	0
MAMDC4	-0.0398062	0.199651	0.0267034	0.00238231	-0.0277778	8.84226e-43	1.67507e-41	0	0.00750007	0.00191073	0.00439052	0.00601656	0.00295186	0.00381798	0.0776008	0.073382	0.0962456	0.150642	0	0	0	0	0
MLF1IP	-0.730462	0.316914	-1.37683	-0.267567	0.0749803	1.08578e-42	2.05484e-41	0.610904	0.551638	0.768944	0.343142	0.212685	0.258105	0.14309	0.504931	0.496987	0.361928	0.311002	1.0266	1.09876	0.677939	0.418302	0.305748
AC068490.2	0.230727	-0.19779	0.288704	-0.0723474	-0.0532517	1.2855e-42	2.43037e-41	0	0	0	0.0131855	0.0644884	0.0946478	0.144918	0.0182038	0.00577886	0	0.00380547	0	0	0	0	0
KIAA1217	-0.118466	0.347024	0.0875013	0.470365	0.475739	1.36258e-42	2.57353e-41	0.0592332	0.0463704	0.116089	0.0455689	0.0294444	0.0647798	0.0319786	0.140832	0.195762	0.210816	0.281964	0.288071	0.265257	0.272621	0.50297	0.492385
HOOK3	0.345259	0.113025	0.600918	0.211198	0.316433	1.57125e-42	2.9647e-41	0.124503	0.109586	0.108261	0.212612	0.181602	0.302601	0.368397	0.395819	0.320124	0.36757	0.423883	0.81697	0	0.78092	0.320508	0.505694
SUMO1	-0.377701	-0.467574	-1.02622	-0.492509	0.0342594	1.84799e-42	3.48339e-41	0.907652	0.914838	0.862368	0.586572	0.705406	0.632854	0.477807	0.619578	0.577706	0.417568	0.342275	0.197473	0.449571	0.924936	0.690595	0.610081
RYK	-0.0909183	0.514281	-0.320106	0.193092	0.164253	1.9333e-42	3.64057e-41	0.0604103	0.0551146	0.129766	0.131914	0.0549445	0.0516953	0.15375	0.192682	0.303266	0.273592	0.28488	0	0	0.178733	0.255777	0.122037
DKK1	0.0319796	-0.00528819	0.884264	0.0826789	-0.200685	2.55935e-42	4.81468e-41	0.00295609	0.00575263	0.0185613	0.0645235	0.0744756	0.0161291	0.0187925	0.00420583	0.0302875	0.113977	0.163911	0.759744	0.915059	0.62898	0	0
DPY19L1	0.0105032	0.187791	0.200571	0.0156279	0.0209157	2.67325e-42	5.02395e-41	0.0202196	0.00840825	0.0179356	0.0107468	0.0305293	0.0223937	0.0499761	0.13147	0.114578	0.11242	0.238092	0	0	0	0.235349	0
ST8SIA4	0.285532	-0.238171	0.453745	-0.0410714	-0.0164901	2.947e-42	5.53293e-41	0	0.00231015	0	0.0402257	0.0592789	0.0745571	0.258109	0.00281968	0.0155331	0.0151513	0.0341937	0	0	0	0.167373	0
GADD45A	0.209233	0.198127	0.115195	-0.00712018	0.0459905	2.95508e-42	5.5426e-41	0.0223423	0.0691717	0.0531821	0.0876798	0.0795785	0.177825	0.199794	0.279429	0.227052	0.20111	0.255274	0.285341	0.289033	0.282978	0	0.122037
NCK2	0.0304729	0.262596	-0.0546104	0.0145188	0.0951979	3.01936e-42	5.65755e-41	0.0255566	0.0424452	0.0163703	0.0288696	0.0399979	0.0352715	0.12602	0.173762	0.164933	0.180107	0.218673	0	0	0.149324	0	0.131169
EFEMP1	-0.0940089	0.24331	0.0525874	0.25935	0.209253	3.24338e-42	6.07132e-41	0.00955622	0.0195546	0.0450974	0.0174961	0.00950225	0.0103314	0.00529946	0.0319865	0.116774	0.124295	0.150813	0.199788	0	0.194873	0.278226	0.188093
PBRM1	-0.0318814	0.419551	-0.0275573	0.0908278	0.229751	4.05617e-42	7.58528e-41	0.134755	0.166536	0.110355	0.116297	0.125908	0.126799	0.212876	0.326918	0.36883	0.298163	0.458467	0.563924	0.289033	0.253569	0.234431	0.363003
SH3BP5	0.0381878	0.224336	-0.202324	-0.0147077	0.124083	4.40922e-42	8.23736e-41	0.0259594	0.0116177	0.0123559	0.0104016	0.0214985	0.0445419	0.0595733	0.181282	0.151179	0.138308	0.11925	0.199788	0	0	0.167373	0
HOMER1	-0.0967846	0.259009	0.182546	-0.0440925	-0.0148623	5.06746e-42	9.45775e-41	0.0819044	0.0568743	0.0554247	0.0413696	0.0243205	0.0504766	0.0598664	0.123283	0.181953	0.203467	0.290062	0.443499	0.265257	0.198912	0.0890335	0.0871944
PIK3R5	0.264539	-0.225953	0.449986	0.0251458	-0.160781	6.57323e-42	1.2256e-40	0.00475944	0.00632123	0.00765186	0.149886	0.129294	0.139286	0.146063	0.00333179	0.00714699	0	0.0260728	0	0	0	0	0
PLEKHG3	-0.0288754	0.128377	0.339962	-0.0360028	-0.0886667	6.76866e-42	1.2608e-40	0.0197742	0.0120147	0.0083444	0.00419242	0.0118089	0.00466072	0.0361723	0.0507513	0.0734185	0.105974	0.202269	0.199788	0	0.253951	0	0
CLDN19	-0.0138407	0.248673	-0.0161776	0.000990611	0.0134192	7.79535e-42	1.45061e-40	0.0169698	0.00829612	0.0137283	0.0192761	0.0289432	0.00594335	0.0821807	0.0978402	0.12262	0.178308	0.171116	0	0	0	0.0890335	0
CCDC152	-0.495788	0.00541039	-1.25592	-0.0664118	0.0668993	9.37369e-42	1.7426e-40	0.550778	0.412634	0.652579	0.442515	0.310547	0.316768	0.113607	0.306402	0.324804	0.196869	0.141646	0.246026	0	0.104245	0.263577	0.454219
SULF2	0.0520998	0.310864	-0.271142	0.10111	0.168128	1.08668e-41	2.0182e-40	0.0163732	0.0176471	0.0111907	0.0695039	0.058176	0.0644522	0.104443	0.178187	0.177967	0.206837	0.156779	0	0	0	0	0.181382
CBLB	-0.0401539	0.280677	-0.181695	0.235325	0.383124	1.21721e-41	2.25839e-40	0.0492637	0.0212641	0.0277342	0.0274029	0.0349252	0.0184509	0.045275	0.181335	0.152084	0.139432	0.205024	0.890819	0	0	0	0.519838
RNF115	0.0679764	0.244198	-0.109678	-0.00217364	0.160007	1.26343e-41	2.34186e-40	0.0589451	0.0336861	0.0506078	0.0689314	0.0358427	0.0824058	0.104915	0.283161	0.201658	0.140934	0.254932	0	0	0.161464	0.139935	0.13171
DNMT1	-0.755967	0.152799	-0.978962	-0.441059	-0.164708	1.63085e-41	3.01995e-40	0.729901	0.849452	0.671968	0.617676	0.30247	0.384854	0.254567	0.61926	0.493808	0.430178	0.57308	1.1728	0.667839	0.339394	0.568337	0.359956
CTBP1	0.174804	0.183364	0.664063	-0.0599324	-0.0887114	1.6478e-41	3.04835e-40	0.109526	0.0509372	0.06151	0.135658	0.1806	0.133746	0.256823	0.256538	0.28692	0.280047	0.445287	0.531368	0.265257	0.528752	0.0890335	0.122037
DLL1	-0.03644	0.150693	0.048871	0.0409362	0.0359026	1.8819e-41	3.47802e-40	0.00506693	0	0	0	0.00341135	0	0.00487027	0.0320968	0.0851859	0.0553425	0.121594	0	0	0	0.145263	0
ADI1	-0.0699064	0.241377	-0.13728	-0.252455	-0.00425135	1.95176e-41	3.60361e-40	0.130512	0.104411	0.0470718	0.0466475	0.0383116	0.0474741	0.102537	0.271858	0.189689	0.231041	0.287521	0	0.289033	0	0.122593	0
CLDN10	-0.241209	-0.0184533	-0.379046	-0.0369913	-0.0365874	1.95426e-41	3.60472e-40	0.148902	0.158305	0.208432	0.0825342	0.0533519	0.0644358	0.0058174	0.0118471	0.0346433	0.0417214	0.0155886	0	0	0	0	0.13171
BCLAF1	-0.0819589	-0.0411454	0.693406	-0.0395679	0.762582	1.97841e-41	3.64571e-40	0.678821	0.511798	0.370925	0.452472	0.324517	0.283865	0.61852	0.780793	0.584549	0.672354	0.80673	1.06565	1.47771	1.33656	1.5459	0.865105
HEPH	-0.024511	0.104207	0.711405	0.0530058	-0.0177514	2.08086e-41	3.83077e-40	0.071601	0.0301519	0.0315758	0.0412964	0.0598537	0.0394562	0.0708147	0.068267	0.122028	0.177121	0.319217	0.34548	0.628957	0.188905	0.353847	0.0871944
ARRDC3	-0.0836386	0.297214	-0.0957659	0.183738	0.179811	2.25845e-41	4.15366e-40	0.0225606	0.010228	0.0313857	0.0193036	0.0168666	0.0366744	0.00327568	0.0922277	0.102898	0.187188	0.183998	0	0	0	0	0.288207
WDR54	0.468072	-0.497396	0.586663	-0.239434	-0.373447	2.27277e-41	4.17594e-40	0.170951	0.10321	0.213698	0.267709	0.283009	0.520744	0.262734	0.144103	0.129291	0.110444	0.0922935	0	0.3637	0	0	0
GOLGB1	0.430498	0.230348	1.40723	0.543927	0.536115	2.37775e-41	4.3646e-40	0.569487	0.35665	0.597501	0.70772	0.627093	0.745464	0.741531	0.957442	0.836626	0.874931	1.11278	2.1021	1.14169	1.34928	1.46792	1.05324
MYO6	0.367222	0.205199	1.06123	0.00381206	-0.15926	2.54896e-41	4.67433e-40	0.245982	0.175625	0.279672	0.326941	0.402725	0.456926	0.418865	0.563895	0.519922	0.476456	0.748743	1.4484	0.289033	0.750188	0.419187	0.238818
MAP7D1	0.0778253	0.226256	0.108965	-0.0659538	-0.0527107	2.76888e-41	5.0727e-40	0.019706	0.030782	0.0184814	0.0586625	0.0514621	0.0425197	0.146375	0.178035	0.176013	0.13865	0.257364	0.197473	0	0.104245	0	0
ATP1B1	-0.0276618	-0.0682996	1.13222	0.447425	0.357827	3.11433e-41	5.70006e-40	0.106723	0.0831062	0.10528	0.101227	0.0546677	0.0791236	0.0838465	0.0789175	0.06995	0.14386	0.368381	0.534097	0.560525	0.53537	0.913097	0.456181
FAAH	-0.0394694	0.128056	0.210265	0.0314701	-0.0414575	3.19692e-41	5.84557e-40	0.0024318	0	0	0.0131438	0	0.0022211	0.00269232	0.0282207	0.0388959	0.081999	0.150003	0	0	0	0.0871265	0
ACADVL	0.0659471	0.251978	0.110791	0.111344	0.17165	3.20322e-41	5.85145e-40	0.0339456	0.0398412	0.0381105	0.033951	0.0720812	0.0646018	0.149154	0.175754	0.208864	0.176793	0.27319	0.197473	0	0.149324	0.217756	0.18637
G3BP1	-0.564057	-0.388984	-0.477403	-1.31607	-0.604314	3.35914e-41	6.13035e-40	1.16697	0.943247	0.865971	0.585426	0.759153	0.548129	0.681937	0.67363	0.722343	0.655527	0.798848	0.275853	0.355546	0.721974	0.380342	0.262946
POLR1D	-0.0126887	-0.218661	0.255875	0.154158	-0.589151	3.78919e-41	6.90852e-40	0.404683	0.442312	0.816221	0.738924	0.501576	0.500035	0.413364	0.399864	0.285506	0.235894	0.34875	0.531368	0.777987	0.5165	0.608901	0
SENP6	-0.00435134	0.323938	0.517983	-0.0302783	0.16549	3.80393e-41	6.92871e-40	0.323311	0.226446	0.218741	0.276576	0.213041	0.298982	0.272822	0.518076	0.473984	0.51326	0.674569	0.572115	0.577349	0.76305	0.671669	0.320136
FAM115A	-0.048824	0.303745	0.747952	0.139977	-0.0629159	4.02101e-41	7.31707e-40	0.126186	0.0451895	0.128334	0.162003	0.131595	0.128805	0.0833907	0.210778	0.229684	0.357695	0.471736	0.285341	0.628957	0.422327	0.464237	0.0871944
JARID2	-0.310015	-0.473179	-0.247686	-0.744313	-0.330098	4.08712e-41	7.43023e-40	0.642215	0.400947	0.511759	0.359273	0.248138	0.307069	0.28234	0.271147	0.224017	0.183412	0.24941	0	0.289033	0.240601	0.226155	0.0871944
ADAMTS1	-0.0672747	0.215173	0.669545	0.171784	-0.125762	4.10471e-41	7.45505e-40	0.0159877	0.0532544	0.079709	0.114197	0.0272445	0.0508413	0.0387469	0.108962	0.0735716	0.148721	0.363298	1.93199	0	0	0.0862202	0.203975
FBRSL1	0.00862985	0.0947083	0.371839	0.053144	0.00909845	4.11117e-41	7.45963e-40	0.00591002	0.00144836	0.00330323	0	0.00918022	0.00375711	0.063864	0.0374666	0.0521371	0.0897404	0.194027	0	0.652733	0	0	0.155186
DCN	0.00896723	-0.0201205	0.0857413	0.0105054	0.0038188	4.21424e-41	7.63201e-40	0	0	0	0	0	0	0	0	0	0	0	0	0	0.188905	0	0
CTB-49A3.4	0.00896723	-0.0201205	0.0857413	0.0105054	0.0038188	4.21424e-41	7.63201e-40	0	0	0	0	0	0	0	0	0	0	0	0	0	0.188905	0	0
C1orf168	0.00306447	0.198744	0.0485594	-0.0364751	-0.0279553	4.44732e-41	8.04641e-40	0.00960103	0.00551848	0.00292239	0	0.0220002	0.0182599	0.0597713	0.0835896	0.111917	0.118205	0.174691	0	0	0	0	0
HCAR1	0.00767839	-0.0172313	0.0732329	0.00889947	0.00326035	5.19402e-41	9.37052e-40	0	0	0	0	0	0	0	0	0	0	0	0	0	0.161464	0	0
BLNK	0.00767839	-0.0172313	0.0732329	0.00889947	0.00326035	5.19402e-41	9.37052e-40	0	0	0	0	0	0	0	0	0	0	0	0	0	0.161464	0	0
AP000997.2	0.00767839	-0.0172313	0.0732329	0.00889947	0.00326035	5.19402e-41	9.37052e-40	0	0	0	0	0	0	0	0	0	0	0	0	0	0.161464	0	0
WIPI2	0.0853568	0.262325	-0.0929453	-0.0835987	0.0411694	5.46325e-41	9.84685e-40	0.0619808	0.0505993	0.0412328	0.110534	0.0590096	0.0750096	0.147584	0.301851	0.209835	0.211188	0.24433	0	0	0.310788	0.0890335	0
APOBEC3G	0.190286	-0.153341	0.296601	0.0822973	-0.151363	5.70268e-41	1.02686e-39	0.00468346	0.00158917	0.0473295	0.137309	0.152408	0.106188	0.0938223	0.0014228	0.00930831	0	0.00774133	0	0	0	0	0
SDPR	0.00710867	-0.0159542	0.0676977	0.00818643	0.00301317	5.86815e-41	1.05465e-39	0	0	0	0	0	0	0	0	0	0	0	0	0	0.149324	0	0
SNORA80	0.00710867	-0.0159542	0.0676977	0.00818643	0.00301317	5.86815e-41	1.05465e-39	0	0	0	0	0	0	0	0	0	0	0	0	0	0.149324	0	0
MSH2	-0.0266181	-0.446117	-0.187705	-0.233225	-0.557426	6.44298e-41	1.15686e-39	0.527196	0.619904	0.730305	0.659153	0.55784	0.616047	0.398982	0.454001	0.283292	0.233901	0.264996	0.275853	0.3637	0.411309	0.226155	0.155186
SPPL3	0.00798411	0.225771	0.0809968	-0.0106509	0.0369164	7.45691e-41	1.33765e-39	0.0315323	0.0308807	0.0123301	0.0198437	0.0403422	0.0308918	0.0802311	0.14175	0.150676	0.177753	0.199072	0.197473	0	0.178733	0.159437	0
PRELID1	0.00329844	0.27214	-0.115295	-0.0603832	0.107133	1.06036e-40	1.90032e-39	0.059743	0.115089	0.031425	0.0534842	0.0342697	0.0603451	0.146388	0.23652	0.228993	0.167975	0.275892	0	0.289033	0.104245	0.164041	0.0871944
CAV1	-0.253991	0.0480242	-0.386609	0.00324663	-0.180197	1.12391e-40	2.01229e-39	0.0595382	0.355643	0.166991	0.0944667	0.0738195	0.0750974	0.0548725	0.0351005	0.0234004	0.0439687	0.0365071	0	0	0	0	0
LLGL2	0.0133928	0.34774	-0.219062	0.257798	0.305087	1.15916e-40	2.07344e-39	0.00843416	0.0472578	0.0538698	0.0620595	0.0381177	0.0613137	0.098401	0.202575	0.199265	0.149864	0.224276	0.445814	0	0	0.127242	0.347544
MAGEB16	0.00499575	-0.0112185	0.047133	0.00552328	0.00209462	1.21612e-40	2.17329e-39	0	0	0	0	0	0	0	0	0	0	0	0	0	0.104245	0	0
TM9SF3	0.20213	0.212222	0.391343	0.165308	0.273909	1.23161e-40	2.19889e-39	0.109284	0.113712	0.0889805	0.158187	0.168074	0.161998	0.316351	0.361569	0.296493	0.291888	0.456118	0.197473	0.3637	0.198912	0.487593	0.364652
CSNK2A1	-0.0257807	-0.90596	0.240746	-0.3319	-0.126909	1.37121e-40	2.44581e-39	0.967405	0.862723	0.900935	0.865005	0.773562	0.856637	0.674587	0.637492	0.479109	0.448291	0.490854	0	0.714828	0.986288	0.971259	0.724649
IRX1	-0.00186176	0.000403285	-0.0146768	0.10583	0.133948	1.55356e-40	2.76846e-39	0.00256183	0	0	0	0.0016656	0	0	0	0.00128236	0	0	0	0	0	0.0778213	0.13171
SF1	-0.127468	0.280248	-0.0279262	0.148861	0.623627	1.57946e-40	2.81197e-39	0.26827	0.330311	0.126323	0.137509	0.111119	0.112383	0.393967	0.330043	0.4003	0.358249	0.547853	0.275853	0.289033	0.393202	0.517731	0.817063
MPC2	-0.0953867	0.44511	0.184529	-0.0354374	-0.145858	1.59801e-40	2.84233e-39	0.134031	0.124785	0.162146	0.152833	0.160525	0.165343	0.07405	0.303697	0.326178	0.316321	0.5255	0.199788	0	0.168377	0.311721	0
NCAPG2	-0.236989	-0.27055	-0.224067	-0.418248	-0.0807486	1.71919e-40	3.05499e-39	0.348042	0.208162	0.206761	0.106076	0.125054	0.134138	0.0322834	0.090666	0.112002	0.0438216	0.086735	0.197473	0	0.151533	0.0778213	0.116781
CHD4	-0.109134	0.355755	1.13244	0.13005	0.387358	1.72886e-40	3.06929e-39	0.849161	0.601524	0.813625	0.727244	0.609267	0.563227	0.859267	1.03067	0.932934	0.972071	1.41509	2.22659	1.65509	1.34631	1.41693	1.15656
ANKRD36	0.0635878	0.219279	0.416069	0.423526	0.444828	2.2174e-40	3.93293e-39	0.0396955	0.0473425	0.0463694	0.071584	0.059372	0.0979052	0.125284	0.211252	0.132926	0.275424	0.296922	0.867359	0.375405	0.149324	0.456481	0.548307
KCNK12	0.299996	-0.194142	0.320709	-0.123698	-0.0402097	2.26544e-40	4.01437e-39	0.00301802	0.00476181	0.00611803	0.0221455	0.0402495	0.0930354	0.298702	0.0263644	0.0407203	0.053928	0.0320141	0	0	0	0	0
CCT5	-0.580491	-0.142639	-1.03528	-0.866934	-0.844567	2.29294e-40	4.0593e-39	0.903836	1.10072	1.01104	0.74617	0.749537	0.672273	0.488637	0.748352	0.658906	0.469452	0.645942	0.630648	0.554289	0.654442	0.177589	0.0871944
PI4K2B	-0.0434966	0.308631	-0.268375	0.107458	0.192135	2.29806e-40	4.06456e-39	0.0355668	0.0111948	0.036952	0.0292256	0.0269586	0.0470374	0.0281434	0.14898	0.159937	0.158549	0.175752	0	0	0	0	0.232941
ZKSCAN1	0.205243	0.315661	1.02185	1.35535	1.17638	2.56214e-40	4.52741e-39	0.232293	0.159367	0.324271	0.426249	0.305366	0.548981	0.298244	0.43966	0.448652	0.521372	0.78484	0.915759	0.652733	0.697478	0.946353	1.84041
KIAA0101	-0.617061	0.30564	-1.24514	-0.146384	-0.493713	3.6425e-40	6.43044e-39	0.531624	0.651855	0.893326	0.674452	0.346228	0.415391	0.179529	0.524688	0.480259	0.323116	0.30585	0.787192	0.446025	1.13527	0.0778213	0
MEIS2	-0.00758592	0.0696097	0.212381	0.355857	0.369276	3.65977e-40	6.4549e-39	0.0022244	0	0.00342963	0.00877637	0.00889536	0.00883243	0.00692645	0.0239711	0.0297988	0.0907391	0.0672945	0.445814	0.3637	0.161464	0.287459	0.391334
SLC38A10	-0.00399155	0.198494	0.204656	0.00413593	-0.0189576	3.78714e-40	6.67333e-39	0.0171723	0.0149161	0.00957951	0.0185683	0.0239848	0.018591	0.0684267	0.0953649	0.117378	0.112542	0.243108	0	0.289033	0	0	0.0871944
PAPOLA	-0.610131	-0.438662	0.156425	-0.743337	-0.388461	3.90308e-40	6.87124e-39	1.20926	1.18444	0.891559	0.854667	0.853942	0.824854	0.646166	0.685853	0.734955	0.76815	1.04248	1.17287	0	0.882421	0.689772	0.929437
FGD6	0.446056	-0.0101534	0.108549	0.171534	0.335511	3.95396e-40	6.95433e-39	0.093145	0.079042	0.0866813	0.162981	0.252826	0.267521	0.40189	0.309308	0.307624	0.225537	0.177449	0.246026	0	0.393785	0.253899	0.373983
VASH2	-0.207888	-0.190487	0.0377824	-0.339697	-0.148233	4.02668e-40	7.07567e-39	0.231916	0.157182	0.146867	0.0335628	0.0623317	0.0600277	0.0315298	0.0269985	0.0430481	0.0506352	0.107835	0	0	0.149324	0.0871265	0
MRPS26	-0.230859	0.203484	-0.181835	-0.194611	0.232519	4.54096e-40	7.97195e-39	0.226227	0.345822	0.0580251	0.0460939	0.0596543	0.104174	0.167139	0.283423	0.219294	0.340254	0.391335	0	0	0.272621	0.203664	0.400286
FZD4	0.0819181	0.186877	0.191339	-0.0505984	-0.0665098	4.54882e-40	7.97835e-39	0.0119559	0.00219563	0.00730319	0.0041498	0.073148	0.0450089	0.128501	0.086597	0.170115	0.121532	0.224714	0.275853	0	0	0	0
HNRNPL	0.0599638	0.202472	0.452094	0.352552	0.549987	4.66363e-40	8.17215e-39	0.15932	0.112135	0.0944023	0.117952	0.131855	0.18966	0.184818	0.232562	0.373762	0.311002	0.354395	0.473326	0.909836	0.698605	0.873728	0.453349
ARHGAP5	0.176753	0.261589	0.259598	0.328528	0.646391	4.70449e-40	8.23612e-39	0.266192	0.137485	0.187663	0.220292	0.194827	0.382394	0.395787	0.377961	0.455785	0.535867	0.506692	0.919067	0.824976	0.161464	0.521498	0.933577
NFE2L2	0.144547	0.135722	0.223785	0.00939789	0.128119	5.44566e-40	9.52487e-39	0.0484687	0.0201613	0.0493016	0.0477079	0.0641022	0.0628945	0.190916	0.225525	0.182339	0.133015	0.266753	0.374642	0	0.419334	0	0.223809
DLC1	0.242717	0.0601289	0.0680316	0.0288338	0.124337	5.47047e-40	9.55943e-39	0.00784851	0.00392838	0.0196591	0.0627287	0.0794474	0.100235	0.166172	0.226641	0.134897	0.113061	0.112705	0	0.289033	0	0.29343	0
CCDC125	-0.019027	0.220774	0.239759	-0.0119784	0.0611091	5.58317e-40	9.74737e-39	0.0814441	0.0445624	0.0253972	0.0383256	0.0647407	0.0629998	0.0535446	0.166917	0.208592	0.194236	0.264947	0.39726	0.449571	0.149324	0.38014	0
ZC3H13	-0.301829	0.702555	0.782199	0.0637135	-0.0478601	5.81041e-40	1.01347e-38	0.756884	0.90422	0.896766	0.774439	0.573786	0.78731	0.653293	1.21722	0.993577	1.04522	1.52476	2.21234	1.34275	1.44238	1.41667	0.683547
AGGF1	-0.0325037	0.238239	0.567165	-0.0261542	-0.125275	6.10561e-40	1.06398e-38	0.0918143	0.048194	0.0820964	0.113034	0.0686603	0.088891	0.0631843	0.199862	0.201827	0.21613	0.40047	0.688057	0.554289	0.253569	0.272505	0
SEPP1	0.260647	0.0331485	0.2829	-0.0512186	0.214353	6.2592e-40	1.08975e-38	0.112316	0.0682552	0.083954	0.0796252	0.122833	0.175921	0.222055	0.430768	0.172661	0.213331	0.3416	0	0	0.178733	0.406751	0.209231
C6orf141	-0.0708199	-0.102379	-0.0488275	-0.126738	0.0778309	6.80755e-40	1.18413e-38	0.101943	0.0369667	0.0044162	0	0.00415888	0	0.00316013	0.0078873	0.0112762	0.0100356	0.0119249	0	0	0	0.076164	0.0871944
NME1	-0.754284	0.345083	-1.35296	-0.544814	-0.134151	7.00917e-40	1.21808e-38	0.714224	0.965799	0.676287	0.505151	0.427106	0.39969	0.271194	0.766418	0.602264	0.559979	0.649484	0.97308	0.289033	0.566947	0.471736	0.357988
CD200	0.254326	-0.334063	0.525112	0.149	-0.288054	9.21374e-40	1.59973e-38	0.15803	0.121771	0.301042	0.335255	0.325609	0.424865	0.152318	0.104635	0.0839257	0.100693	0.111934	0	0.265257	0	0.213462	0.122037
PDHB	0.371577	-0.564574	0.135263	-0.260534	-0.654714	9.48868e-40	1.64595e-38	0.556699	0.505061	0.760918	0.856022	0.730263	0.784975	0.572589	0.606222	0.419473	0.227492	0.405721	0	0.628957	0.235149	0.237258	0.181382
SLC2A4RG	-0.00888358	0.153036	0.232304	0.120442	0.103776	1.01449e-39	1.75818e-38	0.00943451	0.00644989	0.00641163	0.00998146	0.0167656	0.0189724	0.0152394	0.0804721	0.0897614	0.0933596	0.180473	0	0	0.434085	0	0.181382
HNRNPH3	-0.296133	0.775875	-2.08077	-0.385404	0.406707	1.06885e-39	1.85068e-38	0.767554	0.725749	0.799192	0.634838	0.495237	0.613777	0.615154	1.1482	1.09776	0.785949	0.743945	1.15253	0.265257	0.94208	0.48214	0.619283
CDC123	-0.469662	-0.118601	-1.06762	-0.589422	-0.438467	1.29336e-39	2.23737e-38	0.536099	0.855403	0.558507	0.370147	0.468591	0.389298	0.233355	0.449344	0.3533	0.297309	0.237411	0	0.355546	0.47959	0.145263	0
DCAF13	-0.43142	-0.000434889	-0.75175	-0.128543	-0.155342	1.32552e-39	2.29091e-38	0.353544	0.517581	0.500507	0.304784	0.219941	0.233512	0.151159	0.237121	0.208376	0.149524	0.197449	0.199788	0.265257	0.104245	0.250568	0.201013
SLC6A15	-0.160261	-0.0300744	-0.208822	-0.0637106	-0.0846379	1.36257e-39	2.3528e-38	0.0825593	0.111309	0.119625	0.0493941	0.0228924	0.0145725	0.00163688	0.00283596	0	0	0	0	0	0	0	0
MAFB	-0.0354087	0.189411	-0.0320088	-0.00761225	-0.00843119	1.45e-39	2.50148e-38	0.00481006	0.00389223	0.00235332	0.00193525	0.0015821	0.00657372	0.0330771	0.0396689	0.0871624	0.111137	0.11496	0	0	0	0	0
MBOAT7	0.184641	0.136114	0.131176	-0.157594	-0.0553233	1.51476e-39	2.61083e-38	0.0523665	0.0245628	0.0555393	0.0617834	0.0809511	0.0951621	0.224689	0.250902	0.179722	0.177309	0.249607	0.288071	0	0.104245	0	0
ZNF608	0.624411	-0.230631	0.109952	0.500539	0.497671	1.66024e-39	2.85897e-38	0.204976	0.170066	0.268887	0.532003	0.390936	0.509578	0.554025	0.486701	0.312306	0.235178	0.211015	0.999295	0	0	0.484167	0.829934
KDM1A	-0.0514241	0.401445	0.259654	0.577222	0.596946	2.08381e-39	3.58511e-38	0.123232	0.141295	0.144605	0.161178	0.138078	0.142096	0.194264	0.242498	0.342302	0.331643	0.451896	1.3659	0.667839	0.360376	0.454849	0.864345
CLSPN	-0.711176	0.448034	-1.30515	-0.157267	0.166604	2.20793e-39	3.79519e-38	0.498266	0.598944	0.553769	0.339835	0.17448	0.111299	0.163331	0.558528	0.404279	0.402607	0.369261	0.534097	1.02814	0.243878	0.658121	0.24795
B4GALNT4	0.0925649	0.0719721	0.546733	0.26476	0.266107	2.2217e-39	3.8154e-38	0.0154423	0.00332129	0.0147996	0.0278748	0.0269796	0.0601633	0.0940972	0.123942	0.069533	0.128189	0.249692	0.445814	0	0.402065	0.165198	0.414864
OIP5-AS1	-0.294534	0.1276	-0.118931	0.667453	-0.216003	2.45236e-39	4.20771e-38	0.543175	0.605757	0.878037	0.914633	0.696994	0.65153	0.275449	0.448164	0.494259	0.436321	0.537604	0.747061	0.777987	0.734927	0.41795	0.808775
CENPE	-0.688399	0.679995	-0.458883	0.863783	0.491777	2.52963e-39	4.33635e-38	0.434435	0.429607	0.660213	0.563514	0.225921	0.34928	0.10514	0.251069	0.567343	0.491409	0.570542	1.0524	0.951081	0.536959	1.00773	0.909908
RNF11	0.0817889	0.223424	0.213911	-0.0220201	-0.0448863	2.66961e-39	4.57215e-38	0.0250395	0.027403	0.0238469	0.0597252	0.0642252	0.072776	0.158868	0.147285	0.173234	0.166952	0.304919	0	0	0	0	0.0871944
FOXM1	-0.18315	0.398523	-0.269992	0.123894	0.210996	2.68749e-39	4.59863e-38	0.0966675	0.0966735	0.0690266	0.0743914	0.0300653	0.0552313	0.042631	0.131143	0.254618	0.218056	0.256893	0	0.402582	0.178733	0.0862202	0.288142
DAZAP1	-0.11926	0.263596	0.396882	-0.1958	-0.1511	2.72311e-39	4.65536e-38	0.182722	0.114567	0.0570798	0.118355	0.0987607	0.113491	0.141271	0.15305	0.247095	0.350894	0.462323	0	0.289033	0.161464	0.0890335	0.101772
LINC00348	-0.0499874	0.176858	-0.0632443	0.146874	0.158403	3.02154e-39	5.16089e-38	0	0	0.00228663	0	0	0	0	0.0174245	0.0903919	0.0806369	0.0576057	0.687738	0	0	0.139935	0.127015
ACLY	-0.095597	0.492926	-0.507014	-0.0739455	0.254506	3.20334e-39	5.46648e-38	0.276574	0.215266	0.145376	0.245737	0.173194	0.200167	0.327523	0.345647	0.51363	0.44494	0.485806	0	0	0	0.335563	0.348729
KRT10	0.0333102	0.182594	0.269179	-0.0104861	0.021597	3.24968e-39	5.54055e-38	0.0326263	0.0510969	0.0341848	0.0467787	0.0184324	0.0444035	0.12347	0.155925	0.168749	0.123564	0.274959	0.246026	0.289033	0.104245	0.29079	0
ATAD3B	-0.00640657	0.192775	0.209397	0.030671	-0.0239899	3.27554e-39	5.57962e-38	0.00687761	0.0101163	0.00832853	0.0159407	0.0254896	0.0059801	0.0895869	0.0578187	0.0863777	0.144227	0.219047	0	0	0	0	0.0871944
FGF2	-0.145874	-0.153058	-0.186431	-0.275298	-0.0682561	3.50374e-39	5.96297e-38	0.176316	0.0790413	0.101356	0.0388653	0.0251505	0.0224828	0.0152848	0.0279861	0.0113972	0.0177186	0	0	0	0	0	0
PPP2CA	-0.277992	0.059995	-0.0105957	-0.554464	-0.0219061	3.61482e-39	6.14649e-38	0.377037	0.468235	0.0960291	0.146429	0.11155	0.14584	0.290573	0.304368	0.334027	0.326738	0.515408	0	0.766283	0.182483	0.236398	0.248491
NEK2	-0.0793996	0.504426	-1.03944	0.148864	0.316839	3.7842e-39	6.42873e-38	0.062972	0.0456703	0.148108	0.0929713	0.0430236	0.102312	0.0335078	0.267965	0.330603	0.138982	0.0947041	0	0	0	0.112756	0.144099
SMARCB1	-0.0298741	0.0766959	0.431306	-0.0202044	0.105347	3.81117e-39	6.46873e-38	0.0986483	0.0469554	0.00416604	0.0293664	0.0382543	0.0211627	0.0739048	0.115824	0.134994	0.108332	0.308231	0.39726	0	0	0.468622	0.101772
CHEK2	-0.248659	0.0941616	-0.430122	0.0915049	-0.212369	3.85435e-39	6.53616e-38	0.114064	0.251727	0.319992	0.190113	0.111585	0.149154	0.0264951	0.0720977	0.0749933	0.064585	0.0635498	0	0	0	0.076164	0
ARL4A	-0.095437	-0.323658	0.351401	0.153356	0.277093	4.01237e-39	6.79805e-38	0.175355	0.235708	0.159215	0.0792337	0.0854907	0.0960374	0.0825063	0.0383585	0.0279958	0.0107311	0.0347322	0.275853	0.738603	0.52902	0.62819	0.311151
MCF2L2	0.378696	-0.267374	0.456559	-0.105169	-0.127483	4.13101e-39	6.99279e-38	0.0276175	0.0145974	0.0234701	0.101092	0.131502	0.180172	0.307366	0.0402327	0.0571368	0.0785947	0.0419777	0	0	0	0	0
PLEKHG2	0.0991179	0.128979	0.108828	-0.107374	-0.0218957	4.29089e-39	7.25693e-38	0.0168858	0.0180598	0.00575014	0.0217575	0.0190429	0.0231878	0.162044	0.140825	0.130747	0.106647	0.178369	0.275853	0.289033	0	0	0
IGSF21	-0.052883	0.149132	0.0899691	0.00890033	-0.0511912	4.52599e-39	7.64771e-38	0.00233823	0.00249338	0.00836153	0.00461037	0	0.00279478	0.00604975	0.0128422	0.0550456	0.0801124	0.125398	0	0	0	0	0
SRSF7	-0.388212	-0.511033	-0.581329	-0.468049	-0.0885837	4.79651e-39	8.09758e-38	0.899918	1.04082	0.909155	0.68498	0.682494	0.496467	0.799108	0.57745	0.576049	0.390952	0.529278	0	0.758129	0.975097	0.802808	0.622097
AC079602.1	-0.00867805	0.0109276	0.200654	0.015941	-0.0303364	4.82804e-39	8.14355e-38	0	0	0.00165849	0	0	0	0	0	0	0.0111237	0.0782023	0	0	0	0.076164	0
FLT1	-0.136261	-0.144333	-0.12883	-0.207448	-0.0884983	5.4186e-39	9.13152e-38	0.139131	0.105111	0.0940514	0.0336946	0.0316717	0.0339471	0.0109323	0.00316147	0.00266728	0	0	0	0	0	0	0
TCF3	0.142122	0.106581	0.501908	0.0627771	0.28249	5.49033e-39	9.24417e-38	0.146835	0.0881518	0.0596191	0.0951948	0.128329	0.116542	0.301476	0.262065	0.24964	0.291197	0.409845	0.288071	0.289033	0.253951	0.48643	0.361937
TXLNG	-0.343737	-0.140095	-0.662656	-0.359795	-0.159811	5.61278e-39	9.44194e-38	0.337428	0.394185	0.350923	0.200644	0.121259	0.154012	0.114693	0.207061	0.123127	0.0702548	0.0925522	0	0	0.253951	0	0.0871944
MXRA7	-0.022677	0.230751	0.0664975	0.121279	0.0900109	6.03081e-39	1.01362e-37	0.00571528	0.00777357	0.014089	0.0158451	0.024708	0.0261824	0.0589946	0.0538044	0.112752	0.132579	0.198998	0	0	0	0	0.198363
SREK1IP1	0.511036	-0.303201	0.330525	0.191015	-0.389347	6.38817e-39	1.07273e-37	0.322166	0.45078	0.434238	0.763078	0.702785	0.859616	0.443393	0.416495	0.444792	0.37235	0.319939	0.197473	0.375405	0	0.476778	0.242381
CDC42EP3	0.228906	0.119454	0.296786	-0.35851	-0.139463	6.45757e-39	1.08342e-37	0.110851	0.19807	0.137379	0.0661652	0.0687962	0.125465	0.623047	0.284488	0.233837	0.418139	0.389679	0.39726	0	0.104245	0.076164	0
CXCL5	-0.0506366	-0.155366	-0.00936322	-0.234287	-0.0330434	6.68106e-39	1.11992e-37	0.124636	0.0089111	0.0320964	0.00459817	0.0122616	0.015611	0.00344814	0.0117891	0.00299858	0	0.00420441	0	0	0	0	0
GFPT2	-0.0891018	-0.309783	-0.0716611	-0.23205	-0.0968602	7.05865e-39	1.18217e-37	0.207225	0.178052	0.153273	0.10167	0.106476	0.104301	0.104535	0.0144999	0.00406785	0.00571063	0.00382894	0	0	0	0	0.122037
ITSN1	-0.246163	-0.148408	-0.638532	-1.26201	-0.116775	7.33519e-39	1.2274e-37	0.913556	0.810286	0.572356	0.42295	0.390613	0.606	0.519758	1.0748	0.651571	0.614744	0.799465	1.00742	0.449571	0.79881	0.18861	0.421462
MAD2L2	-0.379496	-0.247765	-0.142367	-0.347458	0.121608	8.86104e-39	1.48141e-37	0.508724	0.481662	0.253328	0.254664	0.215293	0.251995	0.132329	0.20573	0.269069	0.218498	0.29994	0.814655	0.449571	0.104245	0.630327	0.398401
MYSM1	-0.0389698	-0.0233041	-0.15922	0.503642	-0.232212	8.89665e-39	1.48605e-37	0.262055	0.544765	0.583285	0.590818	0.477638	0.60643	0.258159	0.261021	0.30906	0.217354	0.266251	0.246026	0.644579	0	0.347126	0.436917
C2orf72	-0.000791601	0.0268675	0.379684	0.0152945	-0.0706517	1.02274e-38	1.70682e-37	0	0	0.00306165	0	0.00805545	0.00831247	0	0.0151065	0.0133878	0.0491792	0.120071	0	0	0.34711	0	0
PPP2R2B	-0.309517	-0.0138837	-0.603557	-0.212134	-0.154018	1.0958e-38	1.82714e-37	0.187424	0.333951	0.217523	0.0812846	0.0939772	0.125828	0.0114752	0.0742074	0.0919779	0.056286	0.0284155	0	0	0	0	0
AKIRIN1	0.160959	0.157329	0.263177	-0.0373424	0.40573	1.24852e-38	2.07996e-37	0.330804	0.177378	0.209454	0.237963	0.221752	0.24208	0.530939	0.437891	0.461475	0.445566	0.597922	0	0.652733	0.282978	0.490637	0.643186
PDZK1	0.14954	0.0510877	0.318077	-0.0937464	-0.0775845	1.27057e-38	2.11482e-37	0.00140157	0	0	0.0182606	0.0359947	0.0488777	0.147246	0.122122	0.0829365	0.0767037	0.21091	0	0	0	0	0
GADD45GIP1	-0.0343347	0.057781	0.385097	-0.0774856	0.492998	1.3084e-38	2.17587e-37	0.366237	0.421849	0.181615	0.217604	0.159336	0.312416	0.26726	0.653135	0.325716	0.411792	0.698962	0.917007	0.289033	0.655633	0.583134	0.841444
ERBB3	-0.0708314	0.115087	0.491735	0.136626	0.0762453	1.47098e-38	2.4441e-37	0.0439155	0.0456635	0.0445008	0.023662	0.0201368	0.0157568	0.0246531	0.0704367	0.0760817	0.107432	0.269752	0.197473	0.265257	0.32984	0.198976	0.209231
RNF187	0.0126048	0.333539	0.127412	0.20914	0.134755	1.47496e-38	2.44856e-37	0.0284842	0.0197143	0.114667	0.0596747	0.0573493	0.0727331	0.148284	0.177447	0.169973	0.240071	0.315082	0.246026	0.265257	0	0.0890335	0.30468
PIPOX	-0.145316	-0.0693422	-0.174735	-0.108855	-0.0871009	1.48709e-38	2.46653e-37	0.0978773	0.0983549	0.134565	0.0203827	0.0244022	0.0352437	0	0.00190271	0	0	0	0	0	0	0	0
CLDN3	0.0122799	0.150937	0.0671962	0.0184995	0.0621759	1.69285e-38	2.80535e-37	0.0100025	0.00589114	0.00238171	0.00198996	0.00647482	0.0136684	0.071738	0.0658577	0.10274	0.0847887	0.156968	0	0.265257	0	0	0.116781
YWHAE	0.34523	-1.39176	1.7305	-1.44396	-0.2718	1.71768e-38	2.84402e-37	2.10354	1.64591	1.45862	1.43683	1.82116	1.74082	1.79379	1.60449	1.57092	1.51615	1.82106	1.72575	1.76604	2.22691	1.96494	1.50647
RAD21	-0.31008	-0.350066	-1.64959	-0.0984034	0.0879059	1.95427e-38	3.23291e-37	1.34841	1.25536	1.54444	1.51979	0.934585	1.37349	0.940026	1.15273	1.0532	0.733134	0.736308	1.00701	0.840217	0.640943	0.996488	1.3116
ETS2	0.37901	-0.321142	0.528724	-0.0992769	-0.0277662	2.02456e-38	3.34627e-37	0.0314211	0.0530675	0.0310035	0.0369947	0.12222	0.171026	0.289513	0.10159	0.0421746	0.0284905	0.071069	0	0	0.253951	0	0.101772
METTL9	0.061611	0.255039	0.294857	0.478566	0.601229	2.03055e-38	3.35324e-37	0.0984798	0.0882869	0.0786618	0.105877	0.132479	0.10784	0.183749	0.289628	0.21005	0.311712	0.388857	0	0.265257	0.628958	0.26238	0.832242
ASPH	-0.301795	-0.0802077	1.16174	0.037717	-0.266527	2.34063e-38	3.86193e-37	0.302864	0.309403	0.33895	0.249465	0.160291	0.215554	0.0904516	0.125488	0.148584	0.212065	0.595937	0.246026	0.355546	0.74578	0.592464	0.218363
MAL2	-0.0182249	0.20683	0.528334	0.0870968	-0.0289453	2.40368e-38	3.96252e-37	0.0395334	0.0492455	0.0438672	0.0597803	0.0551431	0.0438806	0.0871579	0.119368	0.134099	0.216233	0.304535	0.341329	0.289033	0.45959	0.139935	0.101772
BEST1	0.0280936	0.165493	-0.115207	0.00122767	0.118426	2.49815e-38	4.11466e-37	0.0152448	0.00474281	0.0150948	0.0115384	0.00400891	0.00741522	0.0230456	0.186884	0.0997785	0.0875914	0.0920552	0	0.265257	0.194873	0.127242	0
ADPGK	0.0205961	0.237903	-0.00441052	-0.0565828	0.0531917	3.16182e-38	5.20326e-37	0.0523665	0.0657904	0.0180161	0.0284617	0.057534	0.056579	0.103025	0.196644	0.198504	0.149826	0.26043	0	0	0	0.237258	0
SYDE2	-0.048498	0.175136	0.173363	0.282349	0.306126	3.34596e-38	5.5015e-37	0.0241543	0.018682	0.0116201	0.0332832	0.00548222	0.0111779	0.0238957	0.068444	0.0993152	0.111706	0.173111	0.443499	0.3637	0	0.364235	0.311004
SUCLA2	-0.159563	-0.00964505	-0.3686	0.231174	-0.195533	3.38869e-38	5.56692e-37	0.212381	0.278912	0.497489	0.354604	0.286687	0.260959	0.112987	0.175016	0.156051	0.0801845	0.105851	0	0.3637	0.198912	0.163291	0.17297
PMEPA1	0.326768	-0.304742	0.393416	-0.0553621	-0.0929996	3.50656e-38	5.75557e-37	0.0142133	0.0501207	0.0441745	0.142705	0.0770717	0.0871651	0.37029	0.0159101	0.00732189	0.00459499	0.00842599	0	0	0	0.076164	0
ABHD11	0.164558	0.042081	-0.0229395	-0.0465569	0.249624	3.51348e-38	5.76193e-37	0.076151	0.0363357	0.0161379	0.0391832	0.0587318	0.076956	0.165101	0.269848	0.14616	0.0887267	0.197517	0.275853	0	0.149324	0	0.317794
TTC39B	0.312437	-0.29472	0.471234	-0.00847657	-0.21633	3.64632e-38	5.97459e-37	0.028783	0.0668792	0.085922	0.111122	0.234632	0.150144	0.247242	0.035371	0.0158384	0.0227688	0.0348982	0	0	0	0	0
PPP1R15A	0.381676	-0.0728466	0.492685	-0.183684	-0.104135	3.8092e-38	6.23608e-37	0.0602769	0.060329	0.0933938	0.109562	0.126694	0.161132	0.429863	0.248582	0.193966	0.189821	0.225116	1.11483	0.265257	0.188905	0.0890335	0
HNRNPUL2	0.0194161	0.182965	0.536093	0.232632	0.212745	4.15997e-38	6.80444e-37	0.059223	0.051517	0.0321033	0.0637982	0.0724662	0.0706433	0.108246	0.148574	0.15166	0.220375	0.337626	0.285341	0.265257	0.494552	0.175254	0.401757
MORF4L1	-0.101898	-1.11081	0.0978232	-0.885644	0.182458	4.4626e-38	7.29315e-37	1.98305	1.76072	1.54025	1.34343	1.78711	1.55035	1.43247	1.5133	1.41143	1.25174	1.45973	1.14494	0.93593	1.66466	1.88799	1.82709
NDN	0.0766705	0.163047	0.237131	-0.060523	-0.055394	4.56156e-38	7.44844e-37	0.0184702	0.0239658	0.0250385	0.040623	0.0263257	0.0664517	0.105127	0.164411	0.128242	0.162127	0.209942	0.197473	0.355546	0.243878	0	0
DDX18	-0.543591	-0.20441	-1.07162	-0.540133	-0.153569	4.837e-38	7.89139e-37	0.740886	1.07962	0.789805	0.553998	0.414671	0.578225	0.456491	0.711108	0.417429	0.424155	0.488308	0.542364	0.750664	0.348123	0.430726	0.543171
PA2G4	-0.813022	0.214705	-1.49813	-0.114793	0.52452	4.84718e-38	7.9012e-37	1.02079	1.32238	1.04879	0.720487	0.654543	0.655575	0.6129	1.01756	0.865981	0.73215	0.87461	1.04185	0.739105	0.907244	1.32969	1.16391
SHMT2	-0.440649	0.19777	-0.895216	0.0604263	-0.175013	4.91174e-38	7.99954e-37	0.275769	0.389311	0.610471	0.26817	0.18497	0.149378	0.187738	0.21373	0.188179	0.148968	0.183077	0	0	0	0.214368	0.122037
HMGB2	-1.09234	0.953195	-2.33715	0.69004	0.801559	5.05916e-38	8.23256e-37	1.29761	1.04404	1.61304	1.21621	0.830992	1.09727	0.421838	1.00344	1.49727	1.04403	0.961351	1.24318	1.09558	1.74058	1.54867	1.53618
YTHDC1	0.37603	-0.140836	1.59822	0.172901	0.554957	6.07099e-38	9.87058e-37	0.538426	0.528384	0.409102	0.57308	0.321514	0.763897	0.710429	0.895009	0.572129	0.711756	1.10018	1.8987	0.887989	1.04453	1.22504	1.19832
ENPP1	-0.187574	-0.0336031	-0.283469	-0.0248225	-0.156568	6.3901e-38	1.03805e-36	0.134493	0.100452	0.265249	0.133181	0.0501321	0.060662	0.025339	0.036704	0.0172858	0	0.00445358	0.199788	0	0	0	0
CKS2	-0.687772	0.142469	-1.80586	-0.683227	-0.444244	6.47816e-38	1.05145e-36	0.822789	0.965767	0.968184	0.643212	0.502728	0.673494	0.42214	0.556273	0.759119	0.470053	0.439966	0.443499	0.652733	0.31991	0.300318	0.144099
FOXI2	0.0663456	0.0959217	-0.369677	-0.0676934	0.128712	7.0889e-38	1.14959e-36	0.0132274	0.00241413	0	0	0.00937792	0.00299295	0.0165938	0.208335	0.0603105	0.0222499	0.0051391	0	0	0	0	0
ERVMER34-1	-0.0731463	0.0133748	-0.165168	0.409937	0.490721	7.71899e-38	1.2507e-36	0.0347403	0.0354743	0.0698068	0.00787453	0.0136411	0.00869714	0.00205539	0.00157369	0.00624852	0	0.00483102	0	0	0.104245	0.153985	0.583139
GPR37	0.327901	-0.263636	0.617902	-0.0336049	-0.0558533	8.15021e-38	1.31944e-36	0.0086866	0.0115372	0.0224054	0.0597407	0.0870932	0.125323	0.258702	0.0409693	0.030804	0.0401394	0.0630566	0	0.265257	0.168377	0.164041	0
YBX1	-0.876322	1.03495	-1.31719	0.31406	0.582301	9.28647e-38	1.50211e-36	1.60338	1.66604	1.82327	1.62113	1.0617	1.47253	1.19428	1.78647	1.76774	1.8284	1.84131	2.15066	2.20371	1.93332	2.02066	1.8828
TMEM185A	0.0106168	0.226476	0.0750572	-0.000331511	-0.0493716	9.55981e-38	1.545e-36	0.00311862	0.00754829	0.00421419	0.0146092	0.0423081	0.0426312	0.0703896	0.0548002	0.134171	0.150306	0.179843	0	0	0	0	0
LINC00599	-0.0545749	-0.107845	-0.0218823	-0.168913	-0.0243462	1.0042e-37	1.62154e-36	0.0916976	0.0152451	0.0140635	0.0163814	0	0.0041964	0	0	0	0	0	0	0	0	0	0
INPPL1	0.0935786	0.0873393	0.495762	-0.0308744	-0.0816588	1.09588e-37	1.76808e-36	0.0101151	0.00164663	0.0119103	0.0179615	0.0407369	0.0135971	0.158987	0.0889997	0.072542	0.157162	0.225519	0.475641	0.265257	0	0.131353	0
LRMP	-0.0147234	0.0248312	0.199079	-0.00830446	-0.0651148	1.13622e-37	1.8316e-36	0	0	0	0	0	0	0	0	0	0.0194848	0.0888847	0	0	0	0	0
FGF9	-0.00799772	0.0143505	-0.0525455	0.10775	0.128497	1.15711e-37	1.86368e-36	0	0	0.00508717	0	0	0	0	0	0	0	0	0	0	0	0	0.161174
NUCKS1	-0.770064	-0.115341	-0.243199	-0.18539	-0.232864	1.28272e-37	2.06425e-36	2.83727	2.39815	2.65655	2.78567	2.38696	2.48826	1.712	2.36451	2.4104	2.3493	2.37415	1.9124	2.77159	2.94237	3.10023	2.07023
CXADR	-0.317336	-0.586606	-0.160918	-0.812208	-0.0961728	1.38035e-37	2.21947e-36	0.846498	0.673434	0.549888	0.402721	0.466984	0.419171	0.489508	0.427215	0.400214	0.360871	0.456255	0.39726	0	0.560369	0.476677	0.48526
CAB39	-0.010694	0.284933	0.063043	-0.0536889	-0.0544771	1.51077e-37	2.42711e-36	0.0433758	0.0441306	0.0484184	0.0525209	0.0458317	0.0394954	0.109169	0.167072	0.194509	0.168203	0.276314	0	0	0.253951	0	0
NPNT	0.196085	-0.189179	0.297566	0.0163428	0.122155	1.59495e-37	2.56018e-36	0	0.00641422	0.00681523	0	0.00268145	0.0215059	0.212759	0.00717062	0.00338756	0	0	0	0	0	0.357984	0
EXOSC8	-0.374965	-0.0767682	-0.73687	0.0993992	-0.0692479	1.75485e-37	2.81445e-36	0.48161	0.630508	0.801192	0.417468	0.418918	0.524346	0.20136	0.368311	0.354018	0.234404	0.275181	0.197473	0.449571	0.422611	0.540301	0.434861
STK17A	-0.0506155	0.193168	0.0896728	-0.0186308	-0.057158	1.83366e-37	2.93835e-36	0.0159798	0.00940738	0.0208919	0.0109439	0.0108804	0.0109957	0.024222	0.051058	0.0987992	0.116771	0.154302	0.199788	0.355546	0	0	0
NEBL	0.0129754	0.278525	-0.199625	0.163549	0.249075	1.94805e-37	3.11902e-36	0.0177183	0.0271398	0.00653757	0.0320979	0.0485745	0.0415679	0.0484823	0.177339	0.161844	0.118496	0.183128	0.288071	0	0	0	0.308407
MRPL3	-0.37057	-0.209118	-0.404215	-0.387068	-0.462718	1.98527e-37	3.17594e-36	0.445228	0.734287	0.433629	0.420191	0.404729	0.34253	0.228138	0.286762	0.255165	0.222101	0.264465	0.443499	0.355546	0.168377	0.350326	0
CTC-503J8.6	0.0325336	0.115274	0.413775	0.0752551	0.0551096	2.06214e-37	3.29611e-36	0.0219425	0.00646167	0.00488757	0.0309177	0.0288801	0.0132596	0.0791954	0.0879228	0.104571	0.0946224	0.234185	0.246026	0.355546	0.149324	0.173347	0.122037
ARHGAP32	-0.0878577	0.315218	-0.0212966	0.128759	0.0776973	2.10228e-37	3.35744e-36	0.0303203	0.0197916	0.0472876	0.0396853	0.0268276	0.0377278	0.0298581	0.0850662	0.143796	0.192228	0.20961	0.199788	0	0	0.115842	0.13171
MVD	-0.122174	0.308901	0.302159	-0.154004	-0.155526	2.11621e-37	3.37683e-36	0.143459	0.143715	0.0596205	0.0933298	0.106214	0.0825044	0.166965	0.15546	0.227189	0.358772	0.440703	0	0	0.253569	0	0.101772
UQCRFS1	-0.18487	0.0129696	0.13619	-0.273587	0.193644	2.1756e-37	3.46868e-36	0.281668	0.312262	0.0324734	0.113296	0.0632651	0.116016	0.171404	0.241921	0.213965	0.283719	0.385002	0	0.741773	0.303729	0.252691	0.410169
EI24	-0.0342714	0.334856	-0.0682897	-0.0381384	0.155861	2.30354e-37	3.66957e-36	0.135939	0.190303	0.0816551	0.111029	0.113824	0.104723	0.178448	0.343958	0.302318	0.355885	0.321297	0	1.09876	0.367289	0.340201	0.127015
PKP3	-0.0210273	0.148084	0.233786	-0.000816056	-0.064401	2.34875e-37	3.73845e-36	0.00640729	0.00408562	0.00603625	0	0.0183151	0.00637248	0.0414493	0.0268194	0.0798147	0.103079	0.16944	0	0	0.168377	0	0
RNASE1	0.269126	0.027743	0.264759	0.212315	0.268552	2.44456e-37	3.88768e-36	0	0.0018545	0.0141535	0.0577578	0.0779372	0.131271	0.237205	0.120585	0.144988	0.12955	0.141845	0	0	0.240601	0.165198	0.30468
NAA38	-0.309109	1.02838	-2.23968	0.244357	0.366177	2.54186e-37	4.03902e-36	0.325227	0.430321	0.448627	0.47332	0.405808	0.37628	0.242679	0.549704	0.883124	0.475225	0.361374	0.275853	0	0	0.254996	0.400535
EIF3D	-0.179226	-0.332072	0.0742658	0.0761559	-0.339719	2.65689e-37	4.21826e-36	0.583303	0.678123	0.784373	0.778395	0.590842	0.594629	0.372068	0.487701	0.319754	0.38529	0.405297	0	0.849969	0.751067	0.760238	0.348188
ARGLU1	-0.370281	0.212982	-0.373721	0.100897	1.14053	2.75203e-37	4.36565e-36	0.955989	1.07674	0.684782	0.688598	0.459831	0.758594	0.707127	1.14936	0.949039	0.928394	1.06453	1.6832	1.99725	1.20846	1.61302	1.64365
GREB1	0.319945	-0.218921	0.319146	0.106359	0.211379	2.77414e-37	4.39704e-36	0.0194144	0.00493882	0.0156141	0.0523828	0.07228	0.142824	0.249104	0.0682688	0.0456548	0.0338331	0.0382508	0	0.265257	0	0.0778213	0.317539
ATPAF1	-0.00190452	0.248897	-0.0831374	0.0474836	0.0553982	2.84109e-37	4.49938e-36	0.00443125	0.0172168	0.0154561	0.0155929	0.0372775	0.0209964	0.0596406	0.10584	0.141293	0.114977	0.166489	0.199788	0	0	0	0.0871944
RSL1D1	-0.521194	-0.542789	-0.277916	-0.515724	-0.168451	2.96262e-37	4.68792e-36	1.32751	1.68704	1.34145	0.970438	1.109	1.11917	1.03832	1.08621	0.881584	0.884526	1.18662	1.37579	0.628957	1.1423	0.909858	1.45117
GDF15	-0.0614382	0.18876	-0.00499652	0.126301	0.104459	3.05996e-37	4.8379e-36	0.00477159	0.00302578	0.00603917	0.00486549	0.00929237	0	0.00428881	0.0364708	0.0497698	0.123481	0.119772	0	0	0	0	0.181382
MPST	-0.00531156	0.0517399	0.677704	-0.0966079	-0.0835096	3.51017e-37	5.54507e-36	0.0835569	0.068316	0.0188391	0.0306383	0.0514981	0.0311879	0.129518	0.0724947	0.138592	0.156729	0.312648	0.475641	0.3637	0.510249	0.0862202	0.0871944
KIAA1598	-0.00773104	0.466158	-0.124457	0.0398542	0.11532	3.52251e-37	5.55992e-36	0.171478	0.116307	0.226007	0.175161	0.16018	0.183753	0.156473	0.492809	0.360119	0.380317	0.438512	0.687738	0.644579	0.556194	0	0.317794
VEGFB	-0.00174094	0.131311	0.379921	0.23522	0.204698	3.68006e-37	5.80376e-36	0.0235701	0.00772413	0.00862719	0.0399146	0.0200134	0.0445065	0.0569291	0.0403382	0.0966395	0.107138	0.233643	0.727053	0.289033	0	0.127242	0.396119
MEX3D	0.0857688	0.121019	0.61667	0.0154075	-0.0397378	3.82914e-37	6.03384e-36	0.0392203	0.0370943	0.0229497	0.056145	0.0676183	0.0547393	0.167983	0.123023	0.154687	0.142213	0.335342	1.11483	0.554289	0	0.0890335	0.181382
KRTAP5-AS1	-0.000686366	0.00556052	-0.0318023	0.0771402	0.0976732	4.35364e-37	6.85463e-36	0	0	0	0	0	0.00158036	0.00228855	0	0	0	0	0	0	0	0	0.122037
SLC44A5	-0.0149327	0.137885	0.140464	0.265669	0.291403	4.4094e-37	6.93665e-36	0.00944606	0.00269508	0.00614373	0.0166736	0.00668598	0.0118288	0.0269826	0.0531835	0.0715334	0.109612	0.114404	0.445814	0.265257	0.161464	0.173347	0.337453
CNTN6	-0.0244967	0.0655357	0.180305	-0.0060331	-0.0632455	4.61635e-37	7.25618e-36	0	0	0	0	0	0	0.00403409	0.0032143	0.0216095	0.0351147	0.109094	0	0	0	0	0
ITGAV	0.223824	0.0397377	0.0972024	-0.125429	0.0228955	4.85182e-37	7.61997e-36	0.0311196	0.022085	0.0257699	0.042607	0.0508962	0.102943	0.179278	0.260089	0.126487	0.079446	0.188396	0	0	0	0.0890335	0
EIF1AX	-0.478933	0.626546	-0.585109	0.401589	0.85005	4.86688e-37	7.63729e-36	0.588251	0.700959	0.579405	0.449464	0.326997	0.40572	0.470776	0.720206	0.749693	0.714596	0.88595	1.60126	1.09876	0.366994	1.19117	1.259
LPAR2	0.110495	0.113949	0.253836	-0.1467	-0.0191994	4.87311e-37	7.64073e-36	0.0617872	0.047664	0.0284856	0.0426335	0.0413796	0.0578077	0.206833	0.208185	0.146057	0.155395	0.299961	0	0	0.149324	0	0.0871944
CRNDE	0.114531	0.0763717	0.418703	0.368919	0.407991	5.46339e-37	8.55915e-36	0.00531349	0.00556806	0.0306683	0.0197903	0.0402548	0.040394	0.145172	0.0977499	0.10446	0.132205	0.173216	0.285341	0.848608	0	0.583206	0.356019
EDNRB	0.0382155	-0.116654	0.096854	0.0923843	-0.218601	5.54152e-37	8.67438e-36	0.0359656	0.108093	0.198375	0.0949559	0.15811	0.170265	0.0462058	0.00496376	0.0050286	0.0208621	0	0.199788	0	0	0	0
CCDC88A	-0.449639	-0.097701	0.0324568	0.63504	0.377554	5.79845e-37	9.06907e-36	0.59666	0.545497	0.781647	0.652405	0.366918	0.54043	0.185405	0.38226	0.316125	0.315368	0.529445	0.812438	0.402582	0.462321	0.961667	1.13391
EIF3K	-0.179886	0.192113	-0.786067	0.342701	-0.527766	5.83943e-37	9.12561e-36	0.653115	0.839588	1.20902	1.11004	0.8674	0.866797	0.588683	0.801802	0.664923	0.596318	0.679263	0.542364	0.289033	0.717576	0.316256	0.62773
TRIML2	-0.245866	-0.096832	-0.358622	-0.278631	-0.132901	6.03577e-37	9.42467e-36	0.185959	0.255903	0.137292	0.0543413	0.0508659	0.0980901	0.0405674	0.0100625	0.0573419	0.0770489	0.0173123	0	0	0	0	0
ZFP36L2	-0.0843833	0.152734	0.289604	0.00566972	0.20973	7.01003e-37	1.09369e-35	0.131646	0.1518	0.0533586	0.029309	0.0484955	0.052771	0.108828	0.233799	0.161612	0.204113	0.365754	0.521879	0.766283	0.104245	0.251418	0.378995
TRPM6	-0.0493347	0.10885	0.0931075	0.00464375	-0.0470072	9.09376e-37	1.41762e-35	0.00486139	0	0.00219324	0	0.00307707	0	0	0	0.0229824	0.0941513	0.0854408	0	0	0	0	0
ATP1A1	0.231579	0.18027	0.602557	-0.105064	-0.0898124	9.856e-37	1.53518e-35	0.166542	0.0963242	0.174689	0.216515	0.191475	0.221495	0.412658	0.362143	0.326348	0.386644	0.531405	0	0.375405	0.344846	0.29343	0.116781
HK1	-0.231787	-0.220391	-0.238495	-0.359651	-0.260477	9.92249e-37	1.54427e-35	0.284117	0.263488	0.221698	0.197685	0.0844077	0.205019	0.0425026	0.0645849	0.0786168	0.0499561	0.0775761	0	0	0	0	0
UBE2K	-0.189725	-0.762583	-0.168564	-0.528492	-0.0666964	1.00321e-36	1.56004e-35	0.972451	0.96007	0.832625	0.761778	0.726249	0.700669	0.692538	0.671437	0.518655	0.430319	0.523158	1.15253	0.801572	0.596879	0.857714	0.772575
WARS	0.0952222	-0.0468519	-0.191439	0.149935	-0.437971	1.01668e-36	1.5797e-35	0.167704	0.236425	0.459946	0.486407	0.369136	0.277322	0.31253	0.22183	0.182267	0.0927948	0.137775	0	0.265257	0	0	0
SNHG8	-0.257181	0.270494	-0.837257	0.311886	-0.474723	1.04899e-36	1.62856e-35	0.40692	0.644893	1.0413	0.653659	0.616415	0.53877	0.442933	0.521816	0.48286	0.373007	0.416894	0.563924	0.449571	0.194873	0.561948	0.131169
EXT1	0.058545	0.176087	0.173432	-0.0880969	-0.0689521	1.0975e-36	1.70247e-35	0.0287701	0.00778587	0.0162921	0.0323867	0.0310992	0.0391453	0.141048	0.117723	0.128681	0.162686	0.223405	0.199788	0	0	0	0
TPT1	0.341738	0.753293	0.260795	1.60095	0.560872	1.13828e-36	1.76429e-35	1.66522	1.66065	2.49764	2.59137	1.84128	2.08132	2.25169	2.38822	2.08091	2.03583	2.43615	1.83389	2.51408	1.96778	2.78287	2.65368
ARID3A	-0.00263024	0.310107	0.409921	-0.0669155	-0.122505	1.19976e-36	1.85805e-35	0.121394	0.075103	0.0908732	0.148367	0.114448	0.0822215	0.196464	0.238416	0.253888	0.376998	0.363372	0.812438	0.667839	0.402065	0.164948	0
STT3B	0.256488	0.0214046	0.920357	0.154987	0.155276	1.21236e-36	1.87603e-35	0.0965341	0.0534275	0.0717301	0.125425	0.160454	0.16033	0.319834	0.214976	0.224608	0.24974	0.411354	1.20357	0.644579	0.381821	0.240206	0.450916
DUS1L	-0.0198282	0.212369	0.133282	-0.0317296	-0.0805675	1.26025e-36	1.94854e-35	0.0194082	0.00664465	0.0278849	0.0125159	0.0354774	0.0295293	0.0455685	0.0825377	0.118086	0.12136	0.223613	0	0	0	0	0
KCNIP1	0.00433678	-0.00958033	0.0385095	0.037945	0.0419762	1.3199e-36	2.03911e-35	0	0	0	0	0	0	0	0	0	0	0	0	0	0	0.115842	0
HAUS6	-0.334274	-0.117871	-0.61053	-0.0934508	-0.158973	1.35785e-36	2.09603e-35	0.367546	0.460518	0.50155	0.320394	0.229452	0.310199	0.160221	0.200739	0.190306	0.103033	0.168252	0	0	0	0.251418	0.218553
TMSB15B	0.450879	-0.254357	0.450603	0.163165	0.202897	1.39764e-36	2.15569e-35	0.0594494	0.0591726	0.0945137	0.157815	0.229241	0.189523	0.415441	0.162945	0.13724	0.108465	0.115852	0.199788	0.289033	0.198912	0.217574	0.370524
GSN	0.0838782	0.347817	-0.17746	-0.00674135	2.68389e-05	1.55285e-36	2.39314e-35	0.0542172	0.0440737	0.0827074	0.124479	0.11415	0.123235	0.126611	0.284864	0.269575	0.244986	0.225865	0.246026	0	0.393785	0	0
NT5DC2	0.0201188	0.224833	0.667957	0.141091	0.00774506	1.62464e-36	2.50173e-35	0.0782677	0.0597934	0.0940834	0.0981825	0.0951756	0.119085	0.208825	0.0976525	0.200192	0.283867	0.449619	0.197473	0.628957	0.149324	0.0862202	0.363003
GNG4	-0.148204	-0.0809344	-0.176864	-0.138486	-0.0788191	1.73891e-36	2.67552e-35	0.102198	0.127548	0.0855959	0.0335948	0.0292993	0.0166047	0.010348	0.00508518	0.00128236	0.00322705	0	0	0	0	0	0
NUDCD1	-0.2557	-0.097273	-0.249626	0.163894	-0.00764665	1.77572e-36	2.72993e-35	0.226021	0.36885	0.405503	0.244141	0.152997	0.249266	0.0861044	0.134612	0.0975044	0.084035	0.116192	0.415178	0	0.198912	0.418458	0.253747
SEMA6D	0.0118105	0.224327	-0.0793832	-0.0183735	0.00448468	1.77871e-36	2.73232e-35	0.0118717	0.0030148	0.00208825	0.0217395	0.0274636	0.0177221	0.111662	0.0455973	0.14653	0.151957	0.12818	0	0	0	0	0
TMEM106C	-0.172241	0.386918	-0.0205953	0.0459479	-0.0445466	1.8674e-36	2.86623e-35	0.0939662	0.048815	0.129211	0.0683998	0.0722567	0.0700493	0.034937	0.0989098	0.219741	0.262551	0.299576	0	0.265257	0.104245	0.0871265	0.0871944
ZFAND5	0.0769161	0.115844	0.723549	-0.0121169	0.155529	1.86933e-36	2.86686e-35	0.213154	0.104849	0.181274	0.123136	0.124843	0.180754	0.269853	0.328739	0.314258	0.262862	0.563599	0.599054	0.402582	0.529102	0.455604	0.359137
AC144831.1	0.00335765	-0.00742294	0.0295032	0.0290218	0.0322554	2.00864e-36	3.07801e-35	0	0	0	0	0	0	0	0	0	0	0	0	0	0	0.0890335	0
NNMT	0.00325506	-0.00719693	0.0285575	0.0280844	0.0312352	2.13329e-36	3.26375e-35	0	0	0	0	0	0	0	0	0	0	0	0	0	0	0.0862202	0
RNU6-942P	0.00325506	-0.00719693	0.0285575	0.0280844	0.0312352	2.13329e-36	3.26375e-35	0	0	0	0	0	0	0	0	0	0	0	0	0	0	0.0862202	0
NOVA1-AS1	-0.0171663	0.163256	-0.078538	-0.00771783	0.0118718	2.19537e-36	3.35601e-35	0	0	0.00576164	0	0.00128108	0.00814349	0	0.0847988	0.06801	0.0696653	0.0978899	0	0	0	0	0
GAS6	0.0024626	0.153497	0.119561	0.21501	0.263538	2.25147e-36	3.439e-35	0.0137915	0.00577134	0.00437157	0.00987415	0.0179288	0.0203867	0.0326115	0.0985857	0.0736726	0.118011	0.158654	0	0.449571	0	0.17616	0.313092
BDP1	0.0973533	0.234623	0.840769	0.199129	0.465698	2.5398e-36	3.87626e-35	0.389336	0.425389	0.306197	0.292555	0.321891	0.437294	0.515363	0.631528	0.569906	0.573508	0.899007	1.39925	1.27354	0.60857	0.708473	0.995977
PIH1D3	0.00294898	-0.00652269	0.0257333	0.0252849	0.0281896	2.62052e-36	3.99623e-35	0	0	0	0	0	0	0	0	0	0	0	0	0	0	0.0778213	0
PDE7B	0.00288862	-0.00638973	0.0251758	0.0247323	0.0275886	2.74344e-36	4.18032e-35	0	0	0	0	0	0	0	0	0	0	0	0	0	0	0.076164	0
SDAD1	-0.50651	-0.0989514	-0.486638	-0.34499	-0.348923	3.01136e-36	4.58487e-35	0.528509	0.664194	0.773939	0.374259	0.26373	0.287028	0.336443	0.445453	0.268592	0.220064	0.398951	0.620669	0	0.764954	0.355836	0.122037
SEC61G	0.741748	-0.349804	-0.0358456	-0.494448	-0.547167	3.34004e-36	5.08121e-35	0.546213	0.896467	0.681822	0.798478	0.899694	1.216	0.936382	0.964359	0.79563	0.643521	0.679594	0.285341	0.620803	0.29315	0.348669	0.27435
TNFRSF19	0.0223804	-0.0189392	0.338747	0.3186	0.338422	3.34589e-36	5.08602e-35	0.00565001	0.00480015	0.0124041	0.00241728	0.0101799	0.00375266	0.00969333	0.0095684	0.0517889	0.0270838	0.023852	0.197473	0.750664	0.344197	0.519127	0.201013
BRD3	-0.190767	0.316035	0.378482	-0.28156	-0.0291437	3.37656e-36	5.12852e-35	0.453088	0.294802	0.211468	0.305156	0.275538	0.329773	0.205532	0.462526	0.484282	0.64379	0.675218	1.1803	0.449571	0.489521	0.506443	0.288142
FBLIM1	0.486635	-0.402988	0.31519	-0.0478777	0.274399	3.56641e-36	5.41253e-35	0.144924	0.109812	0.140857	0.130956	0.187132	0.17943	0.617179	0.214598	0.119725	0.128271	0.113913	0.275853	0.265257	0	0.131353	0.49114
METTL7A	-0.190237	0.0354653	-0.215724	0.104034	0.0940977	3.90227e-36	5.9175e-35	0.0257512	0.24496	0.0239733	0.0152857	0.0190975	0.0160357	0.00163688	0	0.00799845	0.0113512	0.0371838	0	0	0	0.0871265	0.18637
NKTR	0.0545799	0.39029	0.60401	0.576735	0.803355	4.22355e-36	6.39958e-35	0.433628	0.4401	0.404605	0.442883	0.387017	0.459197	0.479843	0.785458	0.65334	0.731794	0.823917	1.59441	1.56439	1.12584	1.29402	1.05988
FKBP1A	-0.290672	-0.256199	-0.0102723	-0.908394	-0.177575	4.32546e-36	6.54874e-35	0.694479	0.445127	0.232735	0.374681	0.304061	0.305257	0.273066	0.387885	0.435619	0.384437	0.530055	0	0.375405	0.489239	0.294644	0.218363
TCEA3	-0.0093447	0.163225	0.0355177	0.0724883	0.0690098	4.46915e-36	6.76088e-35	0	0	0.00476769	0.00479993	0.0130098	0.0118573	0.0316117	0.0521288	0.0843874	0.068372	0.147137	0	0	0	0	0.131169
SURF4	0.137168	0.0906808	0.747396	-0.306308	-0.146711	4.4881e-36	6.78412e-35	0.207704	0.214877	0.0745973	0.170666	0.163405	0.170216	0.433849	0.317354	0.315535	0.34461	0.597756	0.341329	0.766283	0.240601	0.0890335	0.218905
RSPRY1	0.157028	0.300586	-0.532052	-0.119451	0.0994591	5.00972e-36	7.56656e-35	0.106269	0.116377	0.116473	0.136061	0.16304	0.175674	0.20767	0.408537	0.368732	0.186998	0.212766	0.473326	0	0.178733	0.127242	0
CD47	-0.04308	0.0682368	0.20733	0.417288	0.46052	5.02678e-36	7.58627e-35	0.0211078	0.0220792	0.020355	0.00592382	0.00573933	0.0123931	0.00374581	0.0273016	0.039448	0.0733932	0.110416	0	0	0.168377	0.536002	0.399376
ZCCHC24	-0.0563223	0.225888	-0.0471161	0.00764888	-0.0250753	5.19979e-36	7.84112e-35	0.0114922	0.00449317	0.0148204	0.0304944	0.00628143	0.00936448	0.0133528	0.0577533	0.114368	0.0841956	0.153168	0	0	0	0	0
ARHGAP21	0.0886449	0.198976	-0.202584	-0.131248	0.209997	5.2072e-36	7.84603e-35	0.140111	0.107149	0.0820459	0.092784	0.0727905	0.0982896	0.21612	0.403736	0.241316	0.214273	0.277078	1.05846	0.289033	0	0.115842	0.253747
LSM3	-0.525122	0.728913	-1.58347	-0.359723	0.176039	5.54284e-36	8.34513e-35	0.652091	0.827052	0.588033	0.519638	0.502071	0.409972	0.378763	0.896651	0.930795	0.685765	0.713354	0.807221	1.14984	0.600357	0.83647	0.290406
VAT1	0.0717819	0.198622	0.21553	-0.154376	0.128822	5.68103e-36	8.54638e-35	0.203015	0.198504	0.0994025	0.118415	0.165892	0.15029	0.333559	0.378237	0.305282	0.379024	0.468973	0.561194	0	0.265708	0.292002	0.279527
BRD2	0.137457	0.292893	0.568312	0.0586325	0.120004	5.93306e-36	8.91844e-35	0.250056	0.182891	0.29318	0.283649	0.234775	0.220972	0.508976	0.473675	0.41683	0.521301	0.636379	1.03651	1.13353	0.253569	0.574502	0.393364
ESCO2	-0.285915	-0.0726727	-0.326141	-0.203445	0.0222022	6.12169e-36	9.19468e-35	0.226089	0.256701	0.143034	0.087104	0.0500874	0.0596629	0.0282665	0.0768434	0.0895133	0.074448	0.0722168	0	0	0.253951	0.164948	0.101772
SPP1	-0.205423	-0.0452291	-0.358485	-0.142863	-0.103285	6.74063e-36	1.01163e-34	0.142014	0.132193	0.219316	0.0335689	0.0478356	0.0430963	0	0.0596434	0.0193224	0.00665468	0.012015	0	0	0	0	0
UGT3A2	-0.113126	0.333397	-0.255539	-0.042066	0.024579	7.58078e-36	1.13682e-34	0.0728144	0.0551839	0.0592295	0.0433509	0.0371421	0.0611964	0.0178332	0.136833	0.221594	0.160573	0.220428	0	0	0	0.127242	0
RANGAP1	-0.254028	0.261867	-0.251387	-0.251947	0.0963214	7.61599e-36	1.14119e-34	0.26664	0.229654	0.094278	0.107222	0.0840475	0.0926917	0.0923787	0.269581	0.303375	0.251943	0.391156	0.197473	0	0.312997	0.0778213	0.256959
RBM25	0.37878	0.00980675	1.36071	0.0596218	0.599735	9.03371e-36	1.35255e-34	1.19416	1.0975	0.98596	1.20455	0.945638	1.43284	1.22708	1.70208	1.2079	1.42734	1.84242	2.38411	1.51933	0.997039	1.928	1.84172
SSR3	0.070999	-0.543709	0.609748	0.105416	-0.5115	9.17658e-36	1.37203e-34	0.725439	0.958088	0.947373	0.953257	0.947039	0.879013	0.769427	0.58209	0.551201	0.518702	0.630485	1.40147	1.38368	0.430022	0.981541	0.569646
PPP6R2	0.00120209	0.119122	0.354114	-0.0547601	-0.126914	9.17831e-36	1.37203e-34	0.0166742	0.00823582	0.00355715	0.0114958	0.0276295	0.0254293	0.0473892	0.0600138	0.0563589	0.122478	0.219547	0.199788	0	0	0	0
ANKMY2	0.113408	0.282495	-0.477219	0.198923	0.437301	1.09015e-35	1.62834e-34	0.0578415	0.0848211	0.0863627	0.0835685	0.0953613	0.125554	0.109347	0.389346	0.246704	0.163571	0.159345	0.197473	0	0.161464	0.399762	0.253206
PGLS	0.00739762	0.145376	0.319447	-0.0696543	0.0518917	1.09156e-35	1.62916e-34	0.0899582	0.0942029	0.0193485	0.0432093	0.0579953	0.0628812	0.155913	0.159701	0.160706	0.247891	0.282357	0.729783	0.3637	0.243878	0.076164	0.203975
GPM6B	-0.164548	-0.26384	-0.133439	-0.39791	-0.193277	1.16274e-35	1.73402e-34	0.236333	0.246925	0.14581	0.0828435	0.0962482	0.107037	0.0696829	0.0750319	0.0355476	0.0292853	0.0536692	0	0.265257	0	0	0
SNRPA1	-0.366835	-0.0822034	-0.70477	-0.0984703	-0.276192	1.34518e-35	2.00453e-34	0.491441	0.637888	0.685626	0.508773	0.449987	0.464712	0.202705	0.360617	0.383059	0.205766	0.292082	0.703249	0	0.188905	0.663253	0.127015
CASP6	-0.104246	0.357549	0.088193	0.0635497	0.128857	1.36716e-35	2.03569e-34	0.119374	0.175136	0.14041	0.083479	0.103999	0.0938513	0.109469	0.264885	0.348928	0.258901	0.332312	0.443499	1.09465	0.494552	0.607599	0
RNF19A	0.195181	-0.127674	0.300321	0.196889	-0.295354	1.52125e-35	2.26333e-34	0.0594419	0.122509	0.1757	0.352443	0.272974	0.235114	0.159143	0.0918076	0.0933112	0.0551166	0.0731613	0.443499	0	0.104245	0.076164	0
EVL	0.010435	0.129302	0.539047	0.448226	0.445501	1.5686e-35	2.33195e-34	0.0509112	0.0313459	0.0659163	0.0534808	0.0373417	0.0771162	0.0960116	0.0905241	0.130771	0.177686	0.27721	0.341329	0	0.558302	0.48726	0.522693
LSS	-0.0667492	0.231283	0.0826236	-0.137514	-0.0955418	1.60959e-35	2.39101e-34	0.0763715	0.0465046	0.0142395	0.0418259	0.0360841	0.047124	0.0698857	0.109272	0.141753	0.224188	0.243662	0.197473	0	0	0	0
SHC2	0.192969	0.016565	0.309594	0.101001	0.175993	1.6452e-35	2.44199e-34	0.00150261	0	0.0109497	0.0109222	0.0340141	0.0744408	0.167972	0.145372	0.0767169	0.073905	0.18537	0	0	0.198912	0	0.286896
C1orf86	0.0508736	0.096851	0.330391	-0.029466	0.033193	1.74778e-35	2.59222e-34	0.0437961	0.0174385	0.0112367	0.02258	0.0258494	0.0344052	0.116991	0.121009	0.0983318	0.130805	0.242624	0.473326	0	0.161464	0	0.17297
NBL1	0.227137	-0.18208	0.482901	0.215223	0.289913	1.86587e-35	2.7652e-34	0	0.0016926	0.00486766	0.0123931	0.0375978	0.0600065	0.189285	0.033566	0.0213447	0.0116729	0.0599908	0	0.667839	0.178733	0.202062	0.360497
NEK5	-0.00358414	0.0131094	-0.0530565	0.131482	0.159308	1.99525e-35	2.95463e-34	0	0	0	0	0.00429088	0.00208013	0	0	0	0.00288233	0	0	0	0	0	0.201013
NRXN3	-0.00428743	0.203607	-0.199619	0.0188062	0.107765	2.0037e-35	2.96482e-34	0.0123903	0.0122055	0	0.0194313	0.00560339	0.0200836	0.00470752	0.151247	0.0958718	0.12914	0.0679308	0	0	0.178733	0.0862202	0
ALDH2	-0.00327002	0.258995	0.13888	-0.0490222	-0.0235297	2.06625e-35	3.05498e-34	0.0669372	0.0554881	0.0618384	0.0644551	0.0555332	0.0834385	0.0954269	0.204295	0.187225	0.209292	0.310238	0	0	0.340197	0	0.0871944
PRIM2	-0.0719435	0.262021	-0.351336	0.0182984	0.0621604	2.3381e-35	3.45422e-34	0.00921871	0.0227046	0.015785	0.00924637	0.0065403	0.0102139	0.0082683	0.0684752	0.122226	0.121922	0.0548962	0	0	0	0	0
DNAJB6	-0.23816	-0.441146	-0.0415832	-0.920624	-0.344649	2.41069e-35	3.55868e-34	0.570177	0.46802	0.312469	0.206563	0.252304	0.246647	0.365109	0.220398	0.252658	0.255142	0.319017	0	0	0.265708	0.213462	0
NBPF1	0.075355	0.107454	0.547236	0.288645	0.374681	2.80061e-35	4.13106e-34	0.068978	0.0533307	0.0531932	0.0409237	0.0558816	0.0875086	0.157022	0.206225	0.101887	0.223655	0.349633	0.199788	0.289033	0.405342	0.175254	0.620324
FGFRL1	0.050054	0.109568	0.258651	-0.0238659	-0.0271036	2.95338e-35	4.35301e-34	0.00530275	0.00322915	0.00180218	0.00190321	0.0201708	0.00832195	0.0970399	0.0701454	0.093134	0.0864154	0.170962	0.246026	0.289033	0	0.0890335	0
SF3B1	-0.0930342	-0.63453	0.500323	-0.117308	-0.530126	3.11015e-35	4.58051e-34	0.999595	1.09178	1.03913	1.2462	0.925984	1.18979	0.544462	0.871346	0.666816	0.53804	0.826486	1.10324	1.15998	1.16768	0.744937	0.829151
UBE2C	-0.686795	0.274354	-1.56557	0.106996	0.517764	3.7323e-35	5.49251e-34	0.616778	0.702191	0.476985	0.467985	0.343189	0.41126	0.149577	0.24798	0.646425	0.373667	0.260424	0	0.560525	0.161464	0.866332	0.69421
ABL1	-0.0592654	0.236641	0.25916	0.0122336	-0.0458281	3.91397e-35	5.75539e-34	0.0443009	0.0492816	0.0251014	0.0441619	0.0445515	0.0292684	0.0484567	0.114864	0.136748	0.175809	0.270721	0	0.402582	0.235149	0	0.0871944
SNHG3	-0.27818	0.251742	-0.80378	0.417429	-0.204977	4.02273e-35	5.91072e-34	0.36342	0.418798	0.639554	0.774113	0.474163	0.343352	0.290653	0.259934	0.425453	0.242803	0.296325	0.197473	0.664437	0.253569	0	0.528023
UBE2J2	-0.0183704	0.1476	0.212073	0.0243286	0.055575	5.26918e-35	7.73617e-34	0.0282941	0.0344543	0.00790202	0.015103	0.0047392	0.0159074	0.0654325	0.0979282	0.0839989	0.128686	0.210844	0	0	0.161464	0.115842	0.101772
NOMO1	-0.0328334	0.126484	0.337245	-0.0389874	-0.0921006	5.78147e-35	8.48172e-34	0.0290456	0.0176703	0.010899	0.0186983	0.0163418	0.0136669	0.0382925	0.0461096	0.0880907	0.117673	0.192206	0	0.449571	0.240601	0	0
ZBTB16	-0.010191	0.0685665	0.235336	0.0241956	-0.0209841	5.78621e-35	8.48211e-34	0	0	0	0	0	0.00296681	0.00871156	0.0273623	0.0222384	0.0718854	0.100364	0.275853	0	0.104245	0.0871265	0
TPI1	0.500854	-1.29243	0.623638	-0.786655	-0.305377	5.87742e-35	8.60915e-34	1.82531	1.75703	1.53431	1.69514	1.86377	2.06027	1.54962	1.65929	1.3563	1.31395	1.49456	1.24055	0.739105	1.27466	1.39429	1.77365
EFEMP2	0.0400838	0.0974595	0.299826	0.052097	0.0451345	6.23185e-35	9.12125e-34	0.00412608	0.00922656	0	0.00405108	0.0159732	0.0305518	0.0509849	0.0716849	0.0920907	0.0700253	0.168217	0.541117	0	0	0.302495	0
TULP4	-0.00173106	0.272343	0.108424	0.0123738	0.0217071	6.35413e-35	9.29304e-34	0.0561406	0.0312734	0.0616462	0.0577749	0.04138	0.068183	0.131779	0.146282	0.17774	0.258532	0.242489	0.199788	0	0.104245	0.251086	0
KIAA1462	0.212979	-0.0369293	-0.0279507	-0.091185	0.0448073	6.52765e-35	9.53944e-34	0.00642175	0.00145579	0.00464646	0.0310509	0.0285831	0.0675745	0.171549	0.146969	0.0605057	0.0547091	0.0286426	0	0	0	0	0
RXRA	-0.00695741	0.235514	0.0598613	0.0326597	0.0349965	6.88395e-35	1.00524e-33	0.0269074	0.0184462	0.019392	0.0505501	0.0334857	0.0119776	0.0790748	0.145057	0.11461	0.154923	0.228923	0	0	0	0.076164	0.0871944
TP53INP1	0.00155627	0.191894	0.116427	-0.0260633	-0.0602856	7.02082e-35	1.0241e-33	0.0113947	0.00975746	0.00302844	0.0205229	0.0345434	0.0170437	0.0639216	0.0853589	0.0877609	0.152588	0.181902	0	0	0	0	0
HIATL1	0.155875	0.0679734	-0.0910735	-0.163893	0.0707933	7.02394e-35	1.0241e-33	0.0589563	0.030022	0.0209063	0.0308002	0.0560515	0.0407503	0.201325	0.210798	0.165597	0.120302	0.10384	0	0.265257	0.282978	0	0
CAST	-0.0914672	0.258415	0.506866	1.18525	1.25708	7.40224e-35	1.07843e-33	0.195423	0.161622	0.252679	0.216016	0.164899	0.204247	0.104007	0.312582	0.293624	0.346816	0.420238	1.59649	1.19853	0.915542	1.00676	1.52834
SPOCK1	0.253785	-0.162089	0.22211	-0.0555435	0.0816899	9.23749e-35	1.34476e-33	0.00833325	0.0127661	0.0110852	0.0187636	0.0201166	0.0577738	0.294895	0.0307409	0.0506385	0.0365424	0.0317781	0	0.289033	0	0	0.131169
PHPT1	-0.0710266	0.574635	-0.0966353	0.0357146	0.293864	1.07456e-34	1.56311e-33	0.569176	0.66719	0.540256	0.435551	0.681893	0.611416	0.546661	0.827201	0.905837	0.995126	0.893338	1.32599	1.56087	0.86149	1.05191	0.674439
TUBB4B	0.378608	0.189922	0.123118	-0.33744	0.0410979	1.14624e-34	1.66609e-33	0.552891	0.54869	0.588235	0.600652	0.54076	0.537184	1.18907	0.784138	0.876542	0.752572	0.920281	1.16515	0.355546	0.243878	1.01102	0.374457
SQSTM1	0.0658607	0.158205	-0.257466	0.039919	0.455017	1.15139e-34	1.6723e-33	0.132658	0.148878	0.0375458	0.0899708	0.0718989	0.0710804	0.224408	0.357246	0.217993	0.189931	0.268389	0.197473	0	0.168377	0.252324	0.466939
ILF3	-0.723418	0.0630175	-1.36481	-0.0825977	0.987124	1.32702e-34	1.92591e-33	1.49175	1.51515	1.34896	1.24421	0.737719	1.03793	1.12813	1.36028	1.27816	1.08015	1.19065	2.24756	1.68956	1.11577	2.0733	1.7998
CLPTM1L	0.0495677	0.193456	0.386238	-0.00771511	-0.00559561	1.36664e-34	1.98189e-33	0.0590574	0.0718827	0.0823313	0.06838	0.0623554	0.0669753	0.166486	0.212713	0.202859	0.144651	0.367789	0.197473	0.714828	0.252395	0.0862202	0.155186
DDX52	0.067706	0.313518	0.311862	0.418541	0.734414	1.40895e-34	2.04169e-33	0.310035	0.374434	0.279285	0.236904	0.33728	0.273733	0.461764	0.603	0.519152	0.509367	0.700823	0.573412	1.21562	0.358196	1.1487	0.877244
UBE2L6	-0.19467	-0.0657345	-0.141939	-0.057723	-0.0495395	1.4262e-34	2.0651e-33	0.14786	0.105949	0.184732	0.0845949	0.0422231	0.0312438	0.00921076	0.0192908	0.0259341	0.0337068	0.0152188	0.197473	0.3637	0.188905	0	0.101772
MLLT4	0.143615	0.250401	0.670478	0.227972	0.22714	1.50543e-34	2.17815e-33	0.189875	0.110883	0.188502	0.292998	0.172744	0.211512	0.330392	0.427551	0.345175	0.355969	0.599159	0.573412	1.47771	0.104245	0.548596	0.502197
MIS18BP1	-0.516631	0.0496108	-0.669741	0.0842153	0.711736	1.61658e-34	2.33718e-33	0.588223	0.580315	0.320106	0.421737	0.185102	0.333897	0.102212	0.425901	0.432925	0.393243	0.354489	0.197473	0.3637	1.11534	0.757001	0.91889
BPTF	-0.0171966	-0.167089	0.691464	-0.644	0.339133	1.87985e-34	2.71574e-33	1.13374	0.937662	0.723203	0.797762	0.665381	0.894985	0.940766	1.21089	1.02858	1.06316	1.23718	1.47788	1.26366	1.929	1.36724	0.970156
CGNL1	0.180517	-0.721433	0.613757	-0.495429	-0.0664418	1.9838e-34	2.86373e-33	0.415845	0.10114	0.102935	0.203164	0.24685	0.292534	0.206204	0.093777	0.0670912	0.100648	0.101901	0.199788	0	0.243878	0.0871265	0.299792
YWHAQ	-0.311879	-0.145132	-0.0561913	-0.517342	0.355732	2.01448e-34	2.90579e-33	0.755906	0.647672	0.380887	0.44003	0.318368	0.371977	0.495702	0.555142	0.619722	0.52683	0.620375	1.01793	1.60042	1.03664	0.654178	0.77463
ABCE1	-0.353515	-0.186276	-0.211549	0.0270909	0.163443	2.07236e-34	2.98701e-33	0.402903	0.428434	0.395892	0.281907	0.224504	0.201197	0.117983	0.221333	0.175055	0.142168	0.209417	0.197473	0.289033	0.613944	0.477584	0.471927
ANKRD6	0.225363	0.131547	0.103159	-0.0580906	-0.0662888	2.07422e-34	2.98742e-33	0.0217208	0.0137888	0.0623745	0.0782708	0.0967789	0.168637	0.200187	0.191971	0.188979	0.155135	0.206901	0	0	0	0	0
RRP36	0.00387049	0.291347	-0.113515	0.00231389	0.0968195	2.17564e-34	3.1311e-33	0.0565402	0.08401	0.0890605	0.0742462	0.0483181	0.0399308	0.156078	0.257412	0.202132	0.206074	0.251921	0	0	0.526572	0	0.13171
MGAT4B	0.0329268	0.0873005	0.330788	0.191258	0.213149	2.60563e-34	3.74707e-33	0.0106859	0.00925033	0.00189552	0.00702447	0.0133317	0.00358702	0.102305	0.0626379	0.0521595	0.083907	0.219398	0	0.289033	0	0.0871265	0.371333
CD74	-0.226193	-0.00669143	-0.260105	0.111071	0.0262357	2.69093e-34	3.86681e-33	0.145643	0.148537	0.277673	0.102836	0.0703424	0.0759801	0.0334702	0.0330562	0.0334798	0.0602663	0.050018	0	0	0	0.251418	0.155186
LEF1	0.0156592	-0.0308297	0.157282	0.0602113	0.0568505	3.10032e-34	4.45171e-33	0	0	0	0	0	0	0	0.00191779	0.00535493	0	0	0	0.664437	0.161464	0	0.0871944
GALNT10	0.0868166	0.230347	-0.035294	0.00201834	0.0249921	3.19415e-34	4.58296e-33	0.00990454	0.0263508	0.0277665	0.029841	0.0620533	0.0472144	0.177633	0.12093	0.183431	0.166785	0.168063	0.199788	0	0	0.0890335	0
CTNNB1	0.0637102	-0.00297453	1.1079	-0.444466	-0.0570549	3.55392e-34	5.0953e-33	0.609966	0.380767	0.280872	0.456003	0.44743	0.36259	0.624968	0.582141	0.618804	0.597078	1.0056	0.900307	1.67807	0.438751	0.446643	0.670696
SKA3	-0.375168	0.14219	-0.71657	0.0271179	0.0564873	3.91198e-34	5.6044e-33	0.180321	0.309077	0.300245	0.0877167	0.0640984	0.0925478	0.0237929	0.101619	0.146321	0.0703629	0.0639588	0.199788	0.628957	0	0.0871265	0.217019
CTGF	0.0624328	0.117156	-0.131227	-0.0564591	0.104147	3.94077e-34	5.64138e-33	0.0221546	0.00638734	0.0207408	0.00399782	0.00465892	0.00672636	0.0626599	0.204768	0.0816103	0.0731222	0.09442	0	0	0.149324	0.0871265	0
MYCT1	0.170256	-0.142362	0.264018	0.0475458	-0.108751	4.49069e-34	6.42376e-33	0.00175308	0	0.00944219	0.112089	0.107884	0.0891025	0.0775768	0.00132039	0.00186716	0	0	0	0	0	0	0
C12orf39	0.00780178	-0.0239438	0.153194	0.128748	0.134854	4.66339e-34	6.66576e-33	0.00294269	0	0.00369799	0	0.00133719	0.00192133	0	0	0.00244988	0.00379755	0.0187229	0	0	0.25668	0.115842	0.127015
CCNB1IP1	-0.28772	0.15562	-0.816534	0.609878	0.203488	5.08545e-34	7.26355e-33	0.339223	0.367326	0.76309	0.518685	0.330452	0.306444	0.28961	0.316287	0.266818	0.195373	0.221282	0.199788	0.739105	0.265708	0.131353	0.848377
GALNT1	-0.153487	0.608658	0.126954	0.138486	-0.182246	5.12313e-34	7.31186e-33	0.179778	0.128625	0.355891	0.297595	0.17429	0.17515	0.241449	0.363179	0.343109	0.528443	0.571701	0.563924	0.355546	0.243878	0.235641	0.13171
AKT1	0.0761472	0.153508	0.29537	0.205977	0.221897	5.12839e-34	7.31385e-33	0.0178299	0.0173404	0.0245805	0.0234037	0.0704806	0.0255645	0.127232	0.120663	0.152903	0.104764	0.242202	0	0	0.168377	0.398856	0.181382
DTX4	-0.0208073	0.147935	0.216337	-0.0785899	-0.0918508	5.57722e-34	7.94795e-33	0.0303842	0.0143395	0.00943669	0.0133364	0.0166037	0.0122247	0.0637268	0.0686193	0.0837209	0.123296	0.208494	0.197473	0	0	0	0
TMEM88	-0.0328235	0.128506	0.0829491	0.000778069	-0.0422546	5.68735e-34	8.0988e-33	0.00223971	0	0	0.00604755	0.0076897	0.00319522	0.00390641	0.0297648	0.0420174	0.0842122	0.109794	0	0	0	0	0
DKK3	-0.059042	0.270764	-0.165593	-0.0446024	-0.00101236	6.082e-34	8.65427e-33	0.0410988	0.0247202	0.0355035	0.0338834	0.0169231	0.0335121	0.0272534	0.12996	0.153919	0.159988	0.143492	0.199788	0.449571	0	0	0
DDX17	0.439109	-0.592008	1.60531	-0.222359	0.61259	7.22032e-34	1.02663e-32	0.864454	0.609862	0.386563	0.727358	0.533477	0.873387	0.84131	0.876667	0.76453	0.790865	0.928195	1.62511	1.84408	1.30399	1.766	1.00756
MDH2	0.644244	-0.801617	0.462038	-0.35813	-0.208643	8.82999e-34	1.25456e-32	0.566985	0.64244	0.670396	0.591776	0.723818	0.859027	0.974923	0.593918	0.472568	0.394477	0.467926	0	0	0.48189	0.486028	0.543318
PYURF	-0.0208614	-0.0602593	0.747875	-0.112245	0.140996	8.85583e-34	1.25729e-32	0.176617	0.22614	0.0517956	0.0819	0.0295758	0.110752	0.193122	0.211795	0.191795	0.225447	0.351016	0.473326	0.741773	0.961677	0.505917	0.181382
PARVB	-0.0183917	0.117468	0.261015	-0.0353792	-0.0972747	9.1395e-34	1.29659e-32	0.00985196	0.00714013	0.0131893	0.00624534	0.00529595	0.0119856	0.0426379	0.0242629	0.0844013	0.0394074	0.196847	0.246026	0	0	0	0
MLEC	-0.28462	0.300213	0.42768	-0.103062	0.0902193	1.047e-33	1.48423e-32	0.413066	0.392301	0.32836	0.274117	0.173591	0.257596	0.322896	0.420127	0.440374	0.530185	0.729542	1.01614	0.644579	0.63577	0.555157	0.482654
CHST9	0.0384319	0.295401	-0.180617	-0.0819918	-0.0359682	1.04973e-33	1.48698e-32	0.0375155	0.0669207	0.0786786	0.0379064	0.0768001	0.0895174	0.127736	0.22056	0.212813	0.174565	0.247661	0	0	0	0	0
TEAD2	0.0521901	0.218866	0.113464	0.122237	0.243772	1.07391e-33	1.5201e-32	0.0723728	0.0674471	0.0335026	0.0444951	0.0941721	0.0986881	0.126933	0.20202	0.213133	0.21761	0.272784	0	0.355546	0	0.425962	0.209231
PGRMC1	-0.36841	0.0162876	-0.211082	0.0258193	0.638541	1.15274e-33	1.63046e-32	0.456243	0.497202	0.216031	0.265282	0.132862	0.1705	0.200052	0.426089	0.307068	0.300305	0.464775	0.573412	0.620803	0.422611	0.778734	0.861713
SEC61A1	0.0363614	0.143196	0.47293	-0.0929326	-0.128118	1.15367e-33	1.63055e-32	0.0548949	0.0436099	0.017033	0.0367226	0.0832724	0.0262416	0.149009	0.125359	0.125647	0.177228	0.333988	0.199788	0	0	0.139935	0
MAP4	-0.178191	-0.636829	-0.371126	-0.344217	-0.117075	1.47438e-33	2.08228e-32	0.868813	1.00181	0.853832	0.732766	0.684457	0.797949	0.656013	0.6508	0.474808	0.446598	0.446153	0.443499	0.840953	0.905297	0.235601	0.925352
ADNP	0.149283	0.179047	0.484977	0.0456976	0.0960581	1.49674e-33	2.11229e-32	0.111654	0.0907162	0.0924506	0.159385	0.114668	0.150142	0.264534	0.290838	0.289178	0.262457	0.376574	0.760982	0.909836	0.47959	0.203406	0.248369
RAB13	-0.591789	0.366723	-1.07978	0.425818	-0.00819918	1.50332e-33	2.12e-32	0.556058	0.794177	0.927861	0.73829	0.465414	0.602709	0.264235	0.549133	0.522229	0.471747	0.524464	0.534097	0.449571	0.434061	0.571049	0.734026
CLDN6	0.0682791	-0.290077	0.654536	-0.77259	-0.0588813	1.5089e-33	2.12627e-32	0.628305	0.257802	0.280245	0.26227	0.39825	0.263513	0.522202	0.485225	0.460412	0.416429	0.714278	0.246026	1.10352	0.357282	0.242687	0.48791
PHLDA1	0.0680477	-0.300905	0.659059	0.362748	0.437452	1.52284e-33	2.14432e-32	0.0821309	0.0908989	0.0700215	0.0510815	0.0338075	0.10386	0.0586843	0.0133868	0.0136983	0	0.0113442	0.197473	1.37721	0.657897	0.530427	0.471266
POMGNT1	0.0400961	0.137936	0.332351	-0.0224504	-0.0406995	1.68972e-33	2.37755e-32	0.0260493	0.0221852	0.0141544	0.0232225	0.044189	0.0392182	0.0857166	0.108662	0.126121	0.106563	0.250595	0	0.355546	0	0.177589	0
SERPINI1	-0.00825549	0.297427	-0.334994	-0.0331097	0.0342535	1.69861e-33	2.38827e-32	0.0354631	0.0102284	0.0786823	0.0461617	0.0292513	0.0454525	0.0510647	0.201364	0.19039	0.100446	0.160965	0.275853	0	0	0	0
PXN	0.0658847	0.229319	0.195401	0.0746192	0.0742272	1.72435e-33	2.42267e-32	0.0280902	0.0634433	0.045642	0.0764373	0.052605	0.0465078	0.223682	0.147345	0.177065	0.226638	0.249113	0.661205	0.265257	0.240601	0	0.217019
NUCB2	0.296827	-0.0363053	1.01871	0.0224533	0.035939	1.73478e-33	2.43551e-32	0.146417	0.0963263	0.144235	0.130768	0.217148	0.311403	0.269949	0.288895	0.295967	0.288283	0.460834	0.686809	0.714828	0.253569	0.832948	0.0871944
PTPN5	0.0068485	0.180723	-0.0462845	0.067688	0.0889819	1.84836e-33	2.59305e-32	0	0	0.00493622	0.00622004	0.0141171	0.013788	0.0601436	0.0661091	0.083141	0.127273	0.100538	0.246026	0	0	0	0.116781
ENSA	0.817823	-0.61686	0.477867	-0.697816	-0.638058	1.90649e-33	2.67262e-32	0.742507	0.76286	0.695902	0.913747	1.07013	1.03428	1.00677	1.11899	0.787417	0.597906	0.716711	1.05846	0.652733	0.617295	0.601306	0.101772
CSNK1G2	0.0627679	0.080666	0.597476	-0.00458914	0.0256611	1.91933e-33	2.68863e-32	0.0573851	0.0650432	0.0281028	0.0620075	0.0264094	0.0369784	0.15501	0.183453	0.124123	0.165826	0.297042	0.285341	0	0.554666	0.372248	0
RDX	0.198592	-0.0692597	0.634959	-0.396246	0.216587	2.0814e-33	2.91349e-32	0.514792	0.395018	0.33425	0.365302	0.274972	0.347296	0.818432	0.56423	0.60848	0.558272	0.720808	0.485129	0.355546	1.2109	0.78011	0.402339
SRPK1	-0.465365	-0.152164	-0.270408	-0.264858	-0.123795	2.19459e-33	3.06966e-32	0.534877	0.630273	0.457672	0.392392	0.33116	0.28337	0.201259	0.31367	0.309331	0.241606	0.377685	0.39726	0	0.547035	0.616881	0.243796
TFAM	-0.524939	-0.148663	-0.754917	-0.787847	-0.43591	2.27524e-33	3.18013e-32	0.697578	0.891439	0.626628	0.487389	0.414241	0.388741	0.410959	0.540334	0.489348	0.334125	0.48076	0.639185	0.620803	0.744072	0.201464	0.131169
SQRDL	-0.0116761	0.0202802	-0.06349	0.136688	0.172258	2.32371e-33	3.24548e-32	0.00274002	0	0.00186017	0	0	0	0	0.00153281	0	0.00848407	0.0034021	0	0	0	0	0.217019
NHP2	-0.607942	-0.103701	-1.07569	-0.56872	-0.17868	2.40296e-33	3.35369e-32	0.934493	1.13653	0.946733	0.633541	0.700574	0.71134	0.503391	0.712145	0.76607	0.568596	0.660044	0	1.11401	0.796445	0.80568	0.503374
GUK1	0.0942651	0.0256641	0.890365	-0.139277	0.0354239	2.53678e-33	3.53784e-32	0.220176	0.227506	0.112871	0.162487	0.124899	0.268261	0.279815	0.358469	0.254872	0.341523	0.609301	0.617182	1.00828	0.340197	0.221781	0.471071
SLTM	-0.606801	0.0451032	-0.176761	-0.608977	-0.0869219	2.96655e-33	4.13416e-32	0.880603	0.985118	0.634523	0.575291	0.485423	0.578519	0.386013	0.833903	0.608632	0.729808	0.959882	0.475641	0.402582	1.3752	0.354889	0.807918
ZHX1	-0.043359	0.25074	0.181584	0.102733	0.027766	2.98562e-33	4.15767e-32	0.027052	0.0273188	0.037619	0.0407702	0.0432541	0.049067	0.0268897	0.108596	0.132802	0.156712	0.251899	0	0	0.188905	0.0871265	0.116781
RBM26	-0.153292	0.563055	-0.0143786	0.302456	0.197619	3.00515e-33	4.18179e-32	0.1704	0.18937	0.289265	0.23675	0.136025	0.165955	0.263639	0.326366	0.384758	0.436658	0.54195	0.621333	0.402582	0.104245	0.526233	0.387895
FAT3	-0.154836	0.292777	-0.120371	0.113262	0.103944	3.08336e-33	4.28748e-32	0.0508347	0.0553212	0.0448188	0.0453254	0.0107618	0.0250767	0.00504146	0.0592868	0.13383	0.193403	0.158468	0.246026	0	0	0.235349	0.0871944
GART	-0.405832	-0.0577464	-0.537361	-0.261746	-0.187165	3.10052e-33	4.30817e-32	0.361968	0.500487	0.331188	0.261662	0.23336	0.17072	0.113674	0.225645	0.176714	0.171474	0.175304	0.614966	0.758129	0	0.0890335	0.201013
MDN1	-0.418354	-0.0848611	-0.16381	-0.0153533	-0.190236	3.16693e-33	4.39722e-32	0.349998	0.719298	0.394217	0.406725	0.23054	0.287472	0.236608	0.250019	0.194627	0.209745	0.304555	0.687738	0	0.594147	0.367834	0.271967
MYO1C	-0.0571481	0.266968	0.0235936	-0.0164339	0.0629584	3.43716e-33	4.76893e-32	0.0894017	0.0395025	0.0619697	0.0638571	0.0391401	0.0233225	0.132486	0.1402	0.202967	0.1939	0.26803	0.246026	0.355546	0	0.145994	0.116781
SLC7A5	0.347314	-0.187187	0.361625	-0.126017	-0.0891632	3.76192e-33	5.2157e-32	0.0222614	0.0167719	0.0592816	0.016507	0.155588	0.0693509	0.368631	0.0794284	0.0942525	0.0390386	0.100155	0	0	0	0	0
PPM1G	-0.307317	0.465051	-0.212481	0.07012	0.423773	3.85161e-33	5.33614e-32	0.397944	0.58838	0.41639	0.31689	0.191459	0.266285	0.341752	0.764233	0.500126	0.498031	0.780294	1.30617	0.909836	0.545727	0.814915	0.695204
RNF125	0.371064	-0.460485	0.656024	-0.214539	-0.263753	3.96844e-33	5.49398e-32	0.104341	0.0861768	0.0747798	0.145148	0.196969	0.242676	0.314099	0.0382375	0.0344402	0.0473818	0.0539602	0.441712	0	0	0	0
NUDT21	-0.421963	-0.154234	-0.822508	-0.1544	0.111152	4.01796e-33	5.55847e-32	0.582736	0.555144	0.527835	0.474527	0.335771	0.326702	0.265428	0.331546	0.311768	0.232488	0.298155	0.199788	0.449571	0.151533	0.0778213	0.775973
KCNJ16	-0.0225557	0.0787708	0.138035	-0.00770336	-0.050755	4.19339e-33	5.79693e-32	0	0	0	0	0	0	0.00892023	0.0120952	0.0247156	0.0510435	0.101158	0	0	0	0	0
SREK1	-0.133671	0.44415	0.191667	-0.176613	-0.0250605	4.33893e-33	5.99374e-32	0.377097	0.374773	0.325135	0.313283	0.26702	0.338013	0.303363	0.594749	0.557648	0.577377	0.726153	0.703249	0.402582	0.743471	0.687235	0.13171
ACTB	0.52823	-1.21226	2.73831	-1.62422	-0.918309	4.57523e-33	6.31556e-32	1.80988	1.4317	1.07734	1.79761	1.31214	1.66437	1.7183	1.7403	1.14514	1.72142	1.94012	1.30176	3.15778	1.59671	1.62143	0.915692
ZNF326	-0.285124	0.370666	-0.476306	-0.369827	0.0989647	4.89295e-33	6.74921e-32	0.411878	0.473202	0.225484	0.312945	0.144718	0.300087	0.213451	0.600707	0.457636	0.483841	0.589809	0.680911	0.91799	0.178733	0.240206	0.396065
HNRNPC	-0.581853	-0.360444	0.0596065	-0.301351	-0.348097	6.10097e-33	8.40938e-32	2.0528	2.05231	2.08083	1.88179	1.89363	1.75871	1.46708	1.64568	1.74935	1.53215	1.87618	1.36323	2.15077	1.97716	2.46907	1.51678
HLA-C	0.0888425	0.523138	0.355585	-0.104668	-0.287901	6.1185e-33	8.42741e-32	0.392647	0.284341	0.553728	0.460267	0.491554	0.489199	0.355689	0.829613	0.646708	0.646393	0.902665	0.275853	0.739105	0.890868	0.462054	0.131169
CNKSR2	-0.116495	0.116619	0.119447	-0.12447	-0.099006	6.14223e-33	8.45394e-32	0.0688069	0.0382386	0.0183911	0.01353	0.00786249	0.00341792	0.0020273	0.0378097	0.0695941	0.0952207	0.188274	0	0	0	0	0
APRT	-0.409595	-0.24607	-0.495423	-0.795731	-0.905285	6.43666e-33	8.85275e-32	0.750406	1.04822	0.851002	0.671143	0.678246	0.708114	0.436958	0.657538	0.515246	0.447959	0.627499	0.919139	0.816615	0.149324	0.33785	0
PPP2R5A	-0.0199754	0.280358	0.115421	0.164975	0.101894	6.62985e-33	9.11183e-32	0.028915	0.0295702	0.0478716	0.0615491	0.0611821	0.0661465	0.057566	0.133884	0.153781	0.159742	0.294085	0	0	0	0.0862202	0.248491
MCM5	-0.321773	-0.00937257	-0.314204	-0.384159	-0.133403	6.77335e-33	9.30229e-32	0.266978	0.287873	0.140382	0.104693	0.0788545	0.0711347	0.0352998	0.12626	0.147049	0.139645	0.15954	0	0.375405	0.168377	0.0862202	0
ANK2	0.145535	0.117414	-0.292405	0.171744	0.494579	6.78184e-33	9.3072e-32	0.0676906	0.0539735	0.0288737	0.0411546	0.0782081	0.0807866	0.126791	0.338723	0.137985	0.109614	0.154817	0.199788	0	0	0.162384	0.493106
NOB1	-0.0484806	-0.178499	-0.126499	0.0470125	-0.28857	6.91779e-33	9.4869e-32	0.233219	0.284067	0.408441	0.364046	0.294312	0.325769	0.164397	0.137466	0.130337	0.101123	0.1181	0.285341	0	0	0.153985	0.131169
ATP5B	-0.648759	-0.157449	-0.451839	-0.860158	-0.85642	7.53307e-33	1.03232e-31	1.31708	1.569	1.33534	1.1221	1.1663	1.08118	0.921121	1.04069	1.01609	1.07508	1.23177	0.90601	1.20552	1.06896	0.664711	0.702695
UBE2Z	0.0224518	0.221016	-0.0425442	-0.0674972	0.00965699	8.34302e-33	1.14249e-31	0.0504625	0.0262538	0.0360315	0.0473787	0.0446952	0.0489528	0.0952515	0.170047	0.177051	0.140131	0.212355	0	0	0.104245	0.076164	0
SMARCC1	-0.177444	0.306719	0.161622	-0.0956035	0.547725	8.99917e-33	1.23145e-31	0.816586	0.767647	0.699353	0.604955	0.445241	0.649415	0.81783	0.986406	0.880097	0.919255	1.1541	0.876847	0.976186	1.18811	1.15232	1.11638
AGT	0.00932854	-0.022081	0.138321	0.0121436	-0.00429239	9.20077e-33	1.25813e-31	0	0	0	0	0	0	0	0	0	0.0034195	0.0125928	0	0	0.243878	0	0
C1orf61	0.139522	-0.11413	0.149606	0.0901033	-0.137149	9.59166e-33	1.31063e-31	0.00664525	0.0217587	0.0970913	0.186557	0.0644126	0.109007	0.135162	0.00935727	0.00462144	0	0	0	0	0	0	0
HEXB	-0.0178129	0.223492	-0.0372284	-0.0761836	-0.0136881	9.63015e-33	1.31494e-31	0.0369718	0.0595565	0.0371779	0.0266186	0.0221715	0.0342699	0.0897951	0.14409	0.166147	0.126629	0.205814	0	0	0.253951	0	0
MDH1	-0.424368	-0.193156	-1.17681	-0.424248	-0.131626	1.01593e-32	1.38619e-31	0.789916	0.778124	0.767282	0.609104	0.646409	0.582485	0.334292	0.490735	0.641013	0.310927	0.365562	0	1.09465	0.386682	0.395831	0.493647
NCAPH	-0.304988	-0.0148541	-0.538976	-0.147635	-0.0877369	1.1185e-32	1.52504e-31	0.228184	0.270099	0.252616	0.203841	0.058193	0.115624	0.0235646	0.115989	0.117032	0.0564778	0.043255	0	0	0.265708	0.153985	0
SCN9A	-0.0653365	-0.114697	0.075714	-0.171814	-0.041388	1.16663e-32	1.58953e-31	0.0927192	0.0356407	0.0246532	0.00419025	0	0.00190636	0.00672244	0.00510545	0	0.00342405	0.0281978	0	0	0.149324	0	0
LRRFIP1	0.492003	-0.0662217	0.30695	-0.198809	0.128832	1.23213e-32	1.67755e-31	0.304718	0.318259	0.274735	0.400615	0.333433	0.411317	0.712282	0.715624	0.422029	0.417835	0.574713	0.288071	0.628957	0.253569	0.370261	0.446331
UBA52	0.140147	-0.136468	-1.61543	0.214759	-0.0439541	1.31512e-32	1.78926e-31	1.68823	2.09214	2.2843	2.13443	1.88089	2.08527	1.73318	2.18748	1.81312	1.34235	1.48637	1.40822	1.84241	1.67152	1.99868	1.60263
CENPB	-0.022007	0.184521	0.0696764	0.17331	0.196936	1.43413e-32	1.94978e-31	0.0152924	0.0150099	0.0236135	0.00731828	0.0154815	0.025422	0.0440849	0.0828325	0.0871377	0.121586	0.17712	0	0.265257	0	0.0862202	0.285558
LCP1	-0.0286502	0.0573506	0.221028	0.0156055	-0.0430199	1.45142e-32	1.97187e-31	0.00452878	0.00160016	0.00418076	0	0	0.00470961	0.00185466	0	0.0152055	0.0641462	0.0902119	0.385102	0	0	0.0778213	0
MARVELD1	-0.012795	0.183564	0.0707258	-0.0264246	-0.0484006	1.50211e-32	2.03928e-31	0.0157608	0.0018178	0.0117404	0.0210453	0.0237374	0.0183255	0.0253948	0.103306	0.0757425	0.125479	0.16943	0	0	0	0	0
PALM3	-0.170664	-0.0864933	-0.121706	-0.152518	-0.147796	1.58141e-32	2.14539e-31	0.149787	0.0730511	0.217725	0.04885	0.0375315	0.0447408	0.00873734	0.0371225	0.00580865	0	0.0564998	0	0	0	0	0
NUDT5	-0.389587	0.0915209	-1.24354	-0.0587056	-0.154968	1.61831e-32	2.19388e-31	0.394011	0.658805	0.607443	0.445034	0.364709	0.351055	0.238848	0.390799	0.337402	0.2137	0.177462	0	0.289033	0.194873	0.223084	0.223809
SALL4	0.454232	-0.512162	-0.395207	-0.725498	-0.198849	1.62008e-32	2.19471e-31	0.438765	0.294431	0.307583	0.435169	0.359476	0.502726	0.497243	0.632966	0.297032	0.184986	0.156079	0	0	0	0.0862202	0
DCAF7	-0.111905	0.445061	0.445257	0.139605	0.0255861	1.6252e-32	2.20006e-31	0.23679	0.227303	0.25601	0.26308	0.233697	0.195502	0.264794	0.369685	0.41883	0.473334	0.629561	1.1324	1.01998	0.577652	0.198976	0.46411
SMC4	-0.672907	0.445698	-0.647412	0.750547	1.18217	1.77233e-32	2.39753e-31	0.791588	0.712343	0.718058	0.786258	0.295776	0.530664	0.328449	0.71546	0.737456	0.711386	0.796163	1.25149	1.03318	0.874194	1.73382	1.55218
CHCHD10	0.0937277	0.0869625	0.351648	0.11943	0.172808	1.93173e-32	2.61128e-31	0.0316377	0.0152148	0.0125319	0.0321894	0.0460643	0.0570992	0.134338	0.106511	0.124894	0.117151	0.227544	0.441712	0.265257	0.168377	0.0890335	0.30887
PIDD	-0.0370238	0.204632	0.143448	-0.00530654	-0.0840544	2.02041e-32	2.72921e-31	0.0121407	0.0189322	0.0197508	0.0396064	0.0155592	0.0232632	0.0309781	0.078069	0.0989033	0.11213	0.201337	0	0.265257	0	0	0
EPB41	-0.358354	-0.176803	-0.264723	-0.478626	-0.100806	2.05857e-32	2.77878e-31	0.444881	0.412104	0.264929	0.219408	0.152638	0.206075	0.108563	0.240089	0.201599	0.186786	0.261113	0.443499	0	0.151533	0.364946	0.122037
LCK	-0.122672	-0.0810603	-0.152779	-0.126305	-0.0755398	2.17239e-32	2.93032e-31	0.102984	0.0778535	0.100717	0.0485672	0.0204072	0.0256375	0.00171474	0.00981477	0.00159687	0	0	0	0	0	0	0
PPIL1	-0.400608	0.0139671	-0.479613	-0.245541	-0.187053	2.17771e-32	2.93541e-31	0.282025	0.453624	0.306485	0.187377	0.130696	0.134097	0.104492	0.180545	0.161264	0.10585	0.224188	0	0	0	0.321358	0
MYH9	0.0565809	0.343089	-0.0500105	-0.0976243	0.0810756	2.27061e-32	3.05845e-31	0.210327	0.14141	0.195348	0.178301	0.190358	0.156926	0.359388	0.380998	0.394117	0.414096	0.426238	0.39726	0.446025	0.299118	0.221427	0.198363
SOAT1	0.166678	0.164894	0.0327564	0.205046	0.25922	2.56097e-32	3.4471e-31	0.020401	0.017629	0.0253364	0.0677526	0.117571	0.0859197	0.177478	0.175386	0.172094	0.153467	0.190536	0.246026	0	0.149324	0	0.387383
MRPS34	-0.207751	0.132294	0.168228	-0.345214	-0.0509682	2.5971e-32	3.49325e-31	0.25384	0.34659	0.139337	0.0857133	0.0871192	0.129533	0.218776	0.266148	0.2672	0.297274	0.471016	0.643286	0	0.509587	0.164041	0.201013
ANXA11	0.0378367	0.223389	-0.090432	-0.0929803	0.0400693	2.68845e-32	3.61356e-31	0.0643852	0.0647531	0.0412242	0.0543825	0.0442631	0.0641149	0.183692	0.183843	0.174761	0.228694	0.217636	0	0.265257	0	0	0.101772
B4GALNT3	-0.0200884	0.161097	0.208306	-0.00160454	-0.0909469	2.78569e-32	3.7416e-31	0.00500997	0.00667496	0.00843543	0.0144273	0.0284746	0.0169761	0.0303876	0.0482532	0.06365	0.116324	0.182784	0	0	0	0	0
SLC39A14	-0.0579752	0.175859	0.400673	-0.359695	-0.205577	2.93571e-32	3.9403e-31	0.184464	0.239959	0.0925086	0.0729465	0.106922	0.0780081	0.342173	0.211508	0.276528	0.287882	0.523741	0	0	0.194873	0.166855	0
CKMT1B	-0.104317	0.0381343	-0.164999	0.064466	-0.0743419	3.00785e-32	4.03427e-31	0.0232488	0.0653272	0.135107	0.0441312	0.0227495	0.0229543	0.00180344	0.00157369	0	0	0	0	0	0	0	0
COX7B	0.231031	-0.600783	-0.488586	-0.429264	-0.430683	3.07582e-32	4.12252e-31	0.786402	1.01234	0.841361	0.929319	0.978565	0.997094	0.78599	0.772751	0.684012	0.451846	0.528511	0.285341	0.355546	0.415032	0.46281	0.547653
PCDH15	-0.0349179	0.0766879	0.125041	-1.04663e-05	-0.0498263	3.09542e-32	4.14584e-31	0.00209193	0.0015688	0	0	0	0	0	0	0.0208202	0.0519934	0.0883166	0	0	0	0	0
FDX1	0.0164631	0.139542	0.277069	-0.0482351	-0.0818313	3.45217e-32	4.6204e-31	0.017091	0.0297011	0.017513	0.0183417	0.0311109	0.0231421	0.0844298	0.0956797	0.0955754	0.0948185	0.249433	0	0	0	0.076164	0
ACSL1	0.22296	-0.139568	0.24046	-0.124015	-0.0281099	3.48139e-32	4.6562e-31	0.00778955	0.00424346	0.0105335	0.00434092	0.0297434	0.0467561	0.244618	0.0396943	0.0342941	0.0391715	0.0479839	0	0	0	0	0
STMN3	-0.0977547	-0.117309	-0.0797924	-0.198593	-0.0501459	3.51301e-32	4.69518e-31	0.107557	0.0906857	0.016353	0.027767	0.0141428	0.017922	0.00193439	0.0121508	0	0.0115199	0.0047114	0	0	0	0	0
CLGN	0.0311308	-0.0797663	0.169203	0.127898	-0.210165	3.54976e-32	4.74095e-31	0.0363697	0.0500415	0.274314	0.122475	0.0979803	0.112762	0.121831	0.016344	0.00810559	0.0128267	0.0368038	0	0.265257	0.178733	0	0
WDR82	0.113039	0.187011	0.216841	0.0694072	0.279391	3.66531e-32	4.89182e-31	0.140183	0.131628	0.115387	0.0905624	0.120277	0.159853	0.289479	0.32081	0.276913	0.270062	0.410185	0.538802	0	0.373606	0.173347	0.472111
NAP1L3	-0.0868356	-0.208228	-0.0961763	-0.332063	-0.0749794	3.66943e-32	4.89387e-31	0.187228	0.0689603	0.0822944	0.0287545	0.0484432	0.0421097	0.0349328	0.0326271	0.0354107	0.00281347	0.011724	0.199788	0	0	0	0
AKR7A2	0.000383156	0.130011	0.0719699	0.248306	0.299315	3.69177e-32	4.9202e-31	0.00447639	0.00936086	0	0.00646224	0.0104299	0.0117515	0.036308	0.0594013	0.0760716	0.0757857	0.120755	0.199788	0	0.104245	0.202525	0.311004
CTNNBIP1	0.00900282	0.190553	0.139666	0.0286621	0.00688659	3.69523e-32	4.92134e-31	0.01807	0.0101538	0.0151401	0.0269014	0.0361785	0.0287586	0.0692608	0.0931586	0.113744	0.132414	0.195793	0.199788	0.265257	0	0	0.101772
ZYX	0.245366	-0.0941922	0.272396	-0.173206	-0.0469951	3.71225e-32	4.94053e-31	0.0192251	0.0284309	0.0129256	0.0255886	0.0418698	0.0201956	0.352519	0.0799305	0.0750084	0.0878801	0.124075	0	0	0	0	0
TPX2	-0.778832	0.397496	-1.46986	-0.0272098	0.370688	3.75151e-32	4.98927e-31	0.813658	0.790572	0.749347	0.586437	0.40296	0.635266	0.229871	0.433529	0.894062	0.505152	0.549185	0.510809	1.10352	0.480676	0.80911	0.80153
FOXJ3	0.288961	-0.149073	0.0348707	-0.0903544	0.193184	3.86875e-32	5.14158e-31	0.0588252	0.0737951	0.0254578	0.0539147	0.0537653	0.11747	0.348818	0.153932	0.109245	0.0897833	0.0740227	0	0.265257	0	0	0.262879
AK3	0.00777446	0.10768	0.398488	-0.127778	0.0643913	4.77947e-32	6.34747e-31	0.161489	0.101395	0.0596295	0.0589774	0.111871	0.0950617	0.123096	0.233646	0.255137	0.203361	0.342996	0.275853	0.355546	0.408978	0.519635	0
PHB	-0.520382	-0.0415139	-0.840145	-0.261042	-0.207477	4.79541e-32	6.36417e-31	0.634132	0.896851	0.699517	0.55149	0.505436	0.486252	0.358797	0.491934	0.442071	0.444295	0.434288	0.626671	1.09415	0.435474	0.212676	0.579125
TP53TG5	0.173328	-0.160891	0.280076	-0.017903	-0.0738887	5.24867e-32	6.96084e-31	0	0	0	0.0169583	0.0834772	0.104244	0.0591288	0	0	0	0	0	0	0	0	0
CCT8	-0.3042	-0.193656	-0.634745	-0.141685	-0.431751	5.25319e-32	6.96194e-31	0.777776	0.919307	0.978352	0.829698	0.845321	0.742113	0.514465	0.607108	0.629386	0.446269	0.563826	0.859771	0.853659	0.198912	0.644378	0.498982
ATP2A2	0.141692	0.153568	0.209342	-0.00542311	0.188195	5.27786e-32	6.98975e-31	0.114337	0.124991	0.0782595	0.0939092	0.106885	0.13993	0.315705	0.278128	0.243623	0.263966	0.357517	0.982829	0.449571	0	0.0778213	0.424822
PRKCSH	0.141028	0.116451	0.91168	0.0110475	-0.113317	5.83368e-32	7.72045e-31	0.110088	0.0839668	0.10416	0.137216	0.155698	0.181042	0.261015	0.180352	0.258557	0.261605	0.488558	0.643286	0.719247	0.252395	0.251086	0.181382
LMNA	0.0651945	0.176953	-0.118356	0.0483669	0.19988	5.96272e-32	7.8857e-31	0.0339346	0.0388808	0.027913	0.0360799	0.0384101	0.0365219	0.0906918	0.239608	0.134712	0.106537	0.16608	0.199788	0.375405	0	0.122593	0.181382
CCDC84	0.0861397	0.179914	0.322809	0.0097223	0.0777343	5.98967e-32	7.91581e-31	0.0807605	0.0604873	0.0797565	0.0902051	0.0766631	0.070079	0.173633	0.260311	0.242639	0.145413	0.318635	0.197473	0.620803	0.555249	0.175254	0.116781
IMP3	-0.231981	-0.130557	-0.0314571	-0.454189	0.0388027	6.06101e-32	8.00451e-31	0.290511	0.45563	0.0820857	0.0947585	0.051123	0.117244	0.190705	0.257339	0.166061	0.196149	0.289699	0	0	0.582107	0.351191	0.116781
ADSS	-0.391984	-0.16978	-0.764304	-0.62596	0.0363964	6.19376e-32	8.17412e-31	0.637361	0.518755	0.368435	0.379362	0.258522	0.337332	0.118716	0.53087	0.319375	0.322103	0.310927	0.441712	1.18463	0.104245	0.173347	0.447415
C12orf55	0.0014676	0.00129878	-0.00307589	0.163521	0.196144	6.26777e-32	8.26603e-31	0	0.0021126	0.00202255	0.00171392	0.00124191	0	0.0018526	0.00420684	0.00295474	0	0	0	0	0	0.177589	0.161174
ABCD3	-0.0696784	0.198326	0.227748	-0.0837588	-0.0621995	6.60558e-32	8.70024e-31	0.0882111	0.0372676	0.0715531	0.0306038	0.045524	0.0346392	0.0681826	0.125488	0.161605	0.157217	0.287324	0.443499	0	0.104245	0.17616	0
EHMT2	-0.0880332	-0.0229699	0.793446	-0.0354407	0.131279	6.60621e-32	8.70024e-31	0.230467	0.166036	0.0471381	0.116123	0.106003	0.130761	0.133565	0.137562	0.171956	0.309157	0.394682	0.888504	1.48111	0.452481	0.0862202	0.571759
MAPKAPK2	0.0616711	0.156744	0.319517	-0.0259529	-0.0491911	6.76427e-32	8.90221e-31	0.0334681	0.00753004	0.0475229	0.0431228	0.0472827	0.0261844	0.145281	0.132983	0.138007	0.138574	0.247102	0.551244	0.265257	0	0.164866	0
MYEOV2	-0.0463794	0.743448	-0.775576	0.18691	0.377183	7.11072e-32	9.35166e-31	0.508879	0.687883	0.638758	0.560238	0.659082	0.531439	0.65074	0.992998	0.946294	0.72605	0.995333	1.24893	0	0.791368	0.618582	0.909525
PCYOX1	0.169242	0.226	0.447383	0.0433666	0.155959	7.36625e-32	9.68099e-31	0.223016	0.171335	0.200169	0.20659	0.270886	0.266158	0.337766	0.456136	0.39954	0.41029	0.548211	1.00742	0.289033	0.471533	0.407834	0.39259
POLR3K	-0.293052	-0.038765	-0.383664	0.0788342	-0.0358186	7.59178e-32	9.97046e-31	0.235153	0.403744	0.406761	0.198925	0.199577	0.193424	0.107325	0.162506	0.130795	0.116145	0.124384	0.246026	0.620803	0.383778	0.0871265	0.34059
ZDHHC7	0.0441549	0.105426	0.347801	0.0429783	0.0651217	8.19071e-32	1.07496e-30	0.0274595	0.0219349	0.0173995	0.00783875	0.02601	0.0389603	0.0993896	0.107482	0.0943866	0.0984039	0.251359	0.475641	0	0	0.123643	0.17716
AHCY	-0.629432	0.464486	-1.00787	0.0355115	-0.453961	8.66588e-32	1.13653e-30	0.552962	0.643466	0.911933	0.641368	0.490297	0.356739	0.344631	0.513582	0.460703	0.51246	0.571589	0.39726	0.265257	0.198912	0.147102	0.330073
FADS1	-0.304705	0.410511	0.259075	0.348361	0.540206	8.80668e-32	1.1542e-30	0.461876	0.413073	0.273335	0.458786	0.314988	0.26446	0.207612	0.572559	0.492597	0.617456	0.747408	0.820456	0.758129	0.706782	1.05346	0.833228
VRK1	-0.41213	0.0511658	-0.664312	-0.0522501	-0.06059	9.14294e-32	1.19744e-30	0.34495	0.361564	0.549794	0.242897	0.172794	0.201972	0.0704755	0.272312	0.204849	0.147162	0.165184	0	0.730951	0.444441	0.237258	0.198363
HRAS	0.00141669	0.136474	0.293787	-0.0756188	-0.125638	9.18714e-32	1.2024e-30	0.0196098	0.0304938	0.0211439	0.0234061	0.0182591	0.0325659	0.0720915	0.0896614	0.0790701	0.112321	0.241319	0.246026	0	0	0	0
AATF	0.393964	-0.027161	0.0145863	-0.252609	-0.0471108	1.04221e-31	1.36308e-30	0.133918	0.202667	0.17993	0.204355	0.227701	0.240403	0.487176	0.449794	0.337552	0.193293	0.252511	0.441712	0.91799	0.240601	0.173347	0
MAD2L1	-0.560891	0.308288	-0.954995	-0.147642	-0.117086	1.0717e-31	1.40069e-30	0.37157	0.51629	0.42288	0.332604	0.191032	0.206443	0.0956866	0.248652	0.383573	0.260847	0.272027	0.246026	0	0.541983	0.244109	0.101772
ROR2	0.308854	-0.106579	0.547875	0.0240759	-0.065435	1.08925e-31	1.42263e-30	0.00486749	0.00200119	0.0129359	0.10382	0.110718	0.140703	0.27241	0.0595765	0.0797084	0.108012	0.163742	0.199788	0	0	0	0.131169
SYNE2	-0.19836	0.295698	0.0614731	0.442225	0.940207	1.12339e-31	1.46621e-30	0.426293	0.395208	0.298977	0.286122	0.192073	0.307237	0.205195	0.629332	0.498263	0.510172	0.554055	1.20994	0.849969	1.19105	1.19134	0.947153
CNIH1	-0.252292	-0.00448005	-0.455301	0.107294	-0.167092	1.13827e-31	1.48461e-30	0.250138	0.384107	0.425225	0.327811	0.285242	0.205895	0.18068	0.141444	0.16137	0.133776	0.157581	0.275853	0	0	0.163291	0.248491
MSRB2	0.0309332	0.0792414	0.499848	-0.0634513	-0.150452	1.25091e-31	1.63041e-30	0.0235173	0.00738868	0.0341668	0.0274683	0.0309361	0.0247991	0.0678189	0.104246	0.0488582	0.120576	0.241868	0.199788	0.355546	0.161464	0	0
VANGL1	0.38104	-0.230622	0.307595	-0.0267403	-0.0166997	1.279e-31	1.66587e-30	0.028356	0.0773848	0.0593105	0.184307	0.12076	0.102665	0.445124	0.12284	0.0849606	0.0505129	0.0688893	0.197473	0	0.178733	0	0.116781
AKAP13	0.61358	-0.363256	0.999213	0.1602	0.000512379	1.29848e-31	1.69008e-30	0.161788	0.202845	0.222654	0.425125	0.333671	0.427617	0.588921	0.391567	0.223284	0.283947	0.288276	0	0.766283	0.749681	0.467207	0.273564
MGST1	-0.524496	-0.297537	-0.478301	-0.678556	-0.517873	1.44751e-31	1.88275e-30	1.10363	1.26259	1.03339	0.987204	0.886139	0.881045	0.656387	0.82835	0.855428	0.628262	0.913305	1.00742	0.813271	1.19699	0.530607	0.688724
LGR5	0.179053	-0.173397	0.32153	-0.00754311	0.0123165	1.49874e-31	1.94805e-30	0	0	0.00163076	0.0116973	0.0367777	0.0596582	0.119018	0.0135706	0	0	0	0	0	0.178733	0.115842	0
NOP58	-0.61188	0.0619192	-0.954412	-0.054592	-0.135246	1.77643e-31	2.30741e-30	0.771935	1.0897	1.13441	0.658388	0.671569	0.555027	0.520284	0.807843	0.640838	0.453997	0.641122	1.04458	1.28698	1.22955	0.622193	0.67163
SNHG18	0.308524	-0.214657	0.44251	0.0165297	-0.296511	1.9064e-31	2.47453e-30	0.082227	0.0468575	0.0873458	0.255152	0.317245	0.284781	0.143779	0.0615009	0.117016	0.0952272	0.0911274	0	0	0	0	0
PITHD1	0.0214574	0.219391	-0.0118169	0.246137	0.402098	1.96429e-31	2.54792e-30	0.0575176	0.0757959	0.0476847	0.047127	0.0537407	0.0524583	0.136193	0.222499	0.140549	0.245113	0.199057	0.475641	0.667839	0	0.310129	0.43834
TES	-0.207532	0.272931	0.400632	0.918021	0.333108	2.02111e-31	2.61984e-30	0.105229	0.22576	0.543517	0.267009	0.144876	0.211677	0.141127	0.211608	0.154106	0.188536	0.421274	0.738589	0	0.282978	1.10585	0.543498
YAF2	0.0528282	0.209551	0.0486299	0.404662	0.419248	2.21289e-31	2.86646e-30	0.00444834	0.0201247	0.0226633	0.0344683	0.0797532	0.070912	0.0673177	0.111308	0.140088	0.136321	0.18719	0	0	0	0.363623	0.434564
C3	0.230883	-0.181314	0.273791	-0.0607973	-0.0589911	2.31198e-31	2.99276e-30	0.00469632	0	0.0125424	0.0339234	0.0767694	0.0630704	0.205738	0.00375322	0.0209471	0.0130096	0.00870335	0	0	0	0	0
AADAC	0.0062801	-0.0144727	0.0675824	-0.00299305	-0.0113166	2.41914e-31	3.12934e-30	0	0	0	0	0	0	0	0	0	0	0	0	0.355546	0	0	0
HAPLN3	-0.0300497	-0.0265946	0.343383	-0.125616	-0.0647435	2.51917e-31	3.25651e-30	0.0671343	0	0.00414216	0	0.00289862	0	0.0228536	0.023272	0.0308723	0.0653787	0.127997	0.199788	0.554289	0	0.0890335	0
WHSC1	-0.13579	0.381889	0.0914234	-0.0237476	-0.0446305	2.801e-31	3.61835e-30	0.140431	0.148772	0.120754	0.128541	0.109905	0.128817	0.0713194	0.246387	0.303957	0.298044	0.372255	1.16338	0.730951	0.20553	0.131353	0.131169
ENPP2	-0.0127946	0.164207	0.15739	0.0649051	0.0327373	2.97198e-31	3.83661e-30	0.00903619	0.0141012	0.0198053	0.0261349	0.0104154	0.025515	0.0231661	0.0874548	0.0941915	0.0928737	0.168366	0	0.289033	0	0.237258	0
EPS8L1	-0.0357636	0.224486	0.0765374	-0.0061917	-0.0700999	3.06729e-31	3.95696e-30	0.0152801	0.0238085	0.0238762	0.0356207	0.0295251	0.029508	0.0406238	0.07981	0.112602	0.148186	0.180861	0	0.3637	0	0	0
RFWD2	0.0342888	0.148739	0.0830371	-0.0385365	-0.000682469	3.10786e-31	4.00485e-30	0.0228001	0.007775	0.0107917	0.0354331	0.0247195	0.0197795	0.0680909	0.11913	0.126244	0.0959064	0.147232	0.246026	0	0.310788	0	0
CHTF18	-0.0663097	0.224366	0.0874407	-0.0971186	-0.0781445	3.10865e-31	4.00485e-30	0.0574449	0.0694538	0.0327588	0.0298196	0.0338452	0.0517523	0.0291065	0.143573	0.153427	0.145571	0.248406	0	0.289033	0.161464	0	0
ARHGEF17	-0.0285192	0.0958374	0.155176	0.0233066	-0.0211611	3.23987e-31	4.17106e-30	0.00402415	0	0	0.00568435	0.0031731	0.00188122	0.00786525	0.0205882	0.0244714	0.0856961	0.104907	0	0	0	0.0871265	0
SNRPG	-0.482332	-0.214412	-1.44931	-0.754884	-0.373483	3.73857e-31	4.80982e-30	1.18608	1.3782	1.21951	0.970362	1.03436	1.06925	0.721951	0.999419	0.998589	0.847984	0.713045	0.859771	0.719247	0.902662	1.02144	0.469823
C5orf24	0.0554896	0.232873	0.147096	0.581863	0.693768	3.77767e-31	4.85682e-30	0.0791877	0.0397713	0.0773806	0.095929	0.11383	0.0803449	0.176936	0.187817	0.204831	0.236264	0.284045	0.199788	0.620803	0.253569	0.331607	0.880658
TEAD1	0.0265486	0.391223	-0.0640391	0.240433	0.328948	3.80867e-31	4.89336e-30	0.113703	0.180389	0.128217	0.184885	0.113613	0.164319	0.253033	0.351618	0.341122	0.308267	0.417763	0	0.3637	0	0.660895	0.286896
ANGPT1	-0.211613	0.185408	0.144989	-0.0348794	-0.205492	3.83458e-31	4.9233e-30	0.0258183	0.212689	0.0417878	0.0287241	0.0198053	0.0487919	0.00225275	0.0165502	0.0657836	0.11521	0.238067	0.199788	0	0	0	0
SMAP1	0.343969	-0.168989	0.498751	0.156143	0.498896	3.95942e-31	5.08013e-30	0.138408	0.151033	0.0679234	0.149368	0.103192	0.253613	0.385292	0.323217	0.19477	0.218037	0.281561	0	0.355546	0.741916	0.281227	0.669525
CACYBP	-0.278764	-0.394238	-0.556879	-0.801175	0.0972733	3.96633e-31	5.08555e-30	0.693009	1.03837	0.318265	0.395472	0.395489	0.485027	0.596159	0.541365	0.508257	0.375492	0.55113	0.197473	0.554289	0.545242	0.251086	0.736657
GPC1	0.044597	0.0580074	0.439382	0.0560164	0.00189499	4.24164e-31	5.43487e-30	0.00510227	0.00330042	0.00842009	0.0273564	0.0168803	0.0084283	0.0543758	0.0773029	0.0611842	0.0766832	0.158308	0.445814	0.289033	0.240601	0.221427	0
EPHB6	0.0990629	0.0358452	0.128503	0.0145294	0.241225	4.31035e-31	5.51917e-30	0.0667475	0.0197905	0.00880139	0.0231826	0.0264254	0.0590508	0.097684	0.168956	0.156671	0.0893839	0.11268	0.485129	0.554289	0.161464	0.407949	0.0871944
ULK1	0.0338358	0.161905	0.399248	-0.00757971	-0.0903258	4.6326e-31	5.92778e-30	0.0255438	0.0220372	0.0353759	0.0462382	0.0436692	0.0519604	0.0760554	0.125082	0.123485	0.177691	0.211092	0.197473	0.652733	0.422611	0	0
TERF2IP	0.0519496	0.247103	0.306538	0.166069	0.128288	4.8304e-31	6.17671e-30	0.0641833	0.0554358	0.0712639	0.103125	0.0782583	0.164547	0.137751	0.173899	0.185744	0.293409	0.338062	0	0.265257	0	0.301087	0.260165
ZNF292	0.281734	0.0325986	0.266748	0.0587468	0.49033	4.88195e-31	6.23842e-30	0.324627	0.140329	0.14613	0.297528	0.271753	0.378356	0.323059	0.519989	0.448087	0.381726	0.443206	0.937058	0	0.718642	0.521414	0.631914
PLA2G16	-0.369408	-0.0124619	-0.13475	0.185567	0.0351114	5.38004e-31	6.86697e-30	0.304602	0.44536	0.492668	0.194445	0.263743	0.235097	0.0851413	0.194798	0.201266	0.175998	0.236716	0.915038	0.652733	0.454613	0.503734	0.384983
RBMS1	0.188429	0.196706	-0.533601	-0.213327	0.223269	5.38109e-31	6.86697e-30	0.245344	0.202712	0.152335	0.281957	0.200341	0.20379	0.37749	0.584153	0.385384	0.315632	0.298594	0.888504	0	0.243878	0.164866	0.248491
MRPL20	-0.136544	0.350337	-0.293019	-0.365538	0.128206	5.64019e-31	7.19276e-30	0.493877	0.62212	0.366703	0.384473	0.37037	0.376147	0.515237	0.736382	0.681451	0.547818	0.82767	1.22436	1.03081	0.149324	0.622956	0.505626
NRXN1	-0.159587	-0.0964606	-0.165182	-0.169751	-0.103658	5.84418e-31	7.44789e-30	0.141973	0.0960962	0.140091	0.0614771	0.0100908	0.0555707	0.0181321	0.00414052	0.0108996	0.0261022	0.0101186	0	0	0	0	0
GINS4	-0.45887	0.270379	-0.929228	0.0135237	0.0860369	5.99303e-31	7.63244e-30	0.247097	0.318693	0.361973	0.155456	0.0808641	0.0632353	0.0577409	0.205111	0.193011	0.133555	0.16699	0	0	0.198912	0	0.300135
ARFGAP1	0.0336711	0.239019	0.289565	-0.167633	-0.194955	7.22523e-31	9.19553e-30	0.0832256	0.0834355	0.0815274	0.07691	0.0815863	0.115737	0.188955	0.20032	0.207255	0.233631	0.393816	0.246026	0	0	0	0
DMBX1	-0.0302543	0.136888	0.02216	-0.011831	-0.0197415	7.46983e-31	9.50044e-30	0.0044695	0.00323469	0	0	0	0.00343273	0.0178638	0.0338342	0.0564291	0.0838586	0.100964	0	0	0	0	0
OVOL2	-0.0355614	0.184707	-0.133299	0.116703	0.155913	7.70769e-31	9.79638e-30	0.00807487	0.00420077	0	0.00568844	0.01499	0.0100192	0.00781048	0.0408423	0.111698	0.0603489	0.0889031	0	0.289033	0	0	0.181382
C1orf35	0.130255	-0.0103304	0.424349	-0.124421	0.111568	7.72043e-31	9.80599e-30	0.096703	0.127288	0.024592	0.0583037	0.0249092	0.121404	0.204059	0.279183	0.123578	0.170787	0.311717	0.246026	0.719247	0.178733	0.153985	0.248491
PTPLAD1	0.756056	-0.682438	0.0247505	-0.378735	0.188237	8.15383e-31	1.03495e-29	0.843753	0.901489	0.678875	0.908271	1.10228	0.896468	1.13424	1.28171	0.812666	0.607928	0.677887	0.473326	1.43162	0.775392	1.04634	0.783621
CTD-2306M5.1	0.0632908	-0.208138	0.178233	-0.0187354	-0.19758	8.26908e-31	1.04888e-29	0.0866916	0.0669389	0.0886496	0.175165	0.134897	0.162197	0.0153288	0.00883234	0.00139865	0	0	0	0	0	0	0
SDC2	-0.0680517	-0.0901886	0.376494	0.166924	0.422422	8.58724e-31	1.0885e-29	0.144039	0.0862077	0.0343787	0.0277007	0.0220072	0.0405138	0.0311011	0.10259	0.0799907	0.0553139	0.198213	0.285341	0.644579	0.424054	0.302495	0.557609
YY1	0.209103	0.185749	0.436985	0.0919698	0.241467	8.76665e-31	1.1105e-29	0.215191	0.184058	0.225148	0.304577	0.185847	0.253361	0.378952	0.553765	0.39326	0.334447	0.542138	0.531368	0.644579	0.544735	0.764702	0.268576
DARS	0.116566	-0.495787	0.0529424	0.073668	-0.119332	9.07347e-31	1.1486e-29	0.515526	0.49744	0.632306	0.634245	0.553621	0.713717	0.358394	0.411966	0.283044	0.248176	0.333757	0.199788	0	0.392134	0.153985	0.772895
STK25	-0.0902459	0.368082	-0.0110601	0.422821	0.529964	9.58439e-31	1.21246e-29	0.123012	0.157132	0.147555	0.119539	0.0866459	0.116033	0.193827	0.228484	0.285064	0.336578	0.349661	0.445814	0.402582	0.340438	0.512136	0.618595
CDYL	-0.19607	-0.264978	-0.172079	-0.438729	-0.142882	9.7619e-31	1.23409e-29	0.322889	0.230975	0.211917	0.14954	0.0851139	0.145608	0.104771	0.11999	0.0826323	0.101555	0.0889381	0	0	0.149324	0.166855	0
CELF1	0.402808	-0.193006	0.844073	-0.489653	-0.090747	1.0023e-30	1.26626e-29	0.408372	0.281463	0.222653	0.299631	0.348862	0.421247	0.676846	0.505472	0.483505	0.55049	0.537414	0.39726	0.652733	0.686253	0.74027	0
MPP6	-0.332612	0.0367065	-0.377381	-0.192932	-0.136806	1.01455e-30	1.28088e-29	0.193817	0.323916	0.182111	0.11471	0.0734569	0.0580233	0.0460677	0.099052	0.0970574	0.100948	0.121224	0	0.3637	0	0.145263	0
RCOR3	0.27609	0.0269092	0.0832692	-0.187016	-0.0682902	1.03966e-30	1.3117e-29	0.0758977	0.0518711	0.0241061	0.0989483	0.197619	0.100107	0.293657	0.235855	0.208554	0.153652	0.194923	0.246026	0	0	0	0
LBH	0.158852	-0.216811	0.454604	0.791633	1.06261	1.04243e-30	1.31432e-29	0.0773988	0.134269	0.053527	0.0710155	0.0785837	0.079894	0.228731	0.144331	0.0301151	0.0873206	0.103041	0.887526	0.474564	0.425548	0.784846	1.15409
PARPBP	-0.318699	0.031902	-0.391222	-0.0192523	-0.0904893	1.08913e-30	1.37229e-29	0.207572	0.303236	0.262007	0.195148	0.113019	0.127336	0.0279819	0.0885238	0.125469	0.0778436	0.112232	0	0.554289	0.178733	0	0.198363
EPHA7	-0.0945418	0.218103	-0.0125361	0.0180933	-0.0572455	1.12407e-30	1.41537e-29	0.0139529	0.0233981	0.0342813	0.0103075	0.0161456	0.0134586	0.00455667	0.0159435	0.101801	0.0977457	0.148846	0	0	0	0	0
ZMYND11	-0.0180385	0.188991	0.170121	0.246698	0.325302	1.16663e-30	1.46798e-29	0.0538916	0.0421393	0.0350386	0.0232893	0.0537606	0.0374976	0.0745793	0.114427	0.160791	0.165023	0.206461	0.197473	0.449571	0.168377	0.413336	0.300135
NEDD4L	-0.120812	0.2991	-0.0793941	0.0401483	0.127794	1.17728e-30	1.4804e-29	0.0962645	0.0940395	0.0717743	0.0478834	0.0370018	0.079369	0.0534041	0.15524	0.195528	0.267841	0.219628	0.275853	0.289033	0.168377	0.251992	0.122037
CA10	-0.0492687	0.110168	0.0480115	-0.00253781	-0.0328157	1.29878e-30	1.63151e-29	0.0075506	0.00294179	0.00151209	0	0	0.00158395	0	0.00301785	0.0383297	0.0743433	0.0820114	0	0	0	0	0
STC2	-0.145981	0.0289897	-0.164222	0.241771	0.114104	1.29917e-30	1.63151e-29	0.0413821	0.127356	0.200632	0.00630773	0.0599052	0.0307698	0.0167058	0.0143338	0.014033	0.00673507	0.00687143	0.246026	0	0	0.320335	0.131169
C16orf13	-0.0993411	0.0210251	0.221074	-0.023581	0.321675	1.30212e-30	1.63413e-29	0.189443	0.189908	0.0358151	0.059837	0.0362539	0.0961211	0.116402	0.19779	0.14895	0.203016	0.321716	0	0	0.668983	0.0890335	0.548627
VIMP	0.59735	-0.392383	0.486676	-0.163693	0.151886	1.37924e-30	1.72976e-29	0.245427	0.433144	0.200131	0.309326	0.390109	0.422866	0.871637	0.431645	0.341215	0.292437	0.453343	0.197473	0.375405	0.161464	0.0778213	0.721131
SOCS2	0.0957046	0.154167	0.478052	0.0908747	0.0138743	1.41872e-30	1.7781e-29	0.0212045	0.0742849	0.0386945	0.0806325	0.0885649	0.0870292	0.10707	0.177136	0.200184	0.192846	0.196806	0.374642	1.47296	0.583409	0.26238	0
NCOA4	0.456091	-0.462573	0.415685	-0.181006	-0.28467	1.56541e-30	1.96065e-29	0.19369	0.227876	0.318411	0.256743	0.417153	0.293562	0.589591	0.209931	0.181121	0.117603	0.14048	0	0.355546	0	0.266803	0
TSPEAR	-0.00850367	0.0174722	-0.0655738	0.117683	0.148043	1.57291e-30	1.96873e-29	0	0.00326849	0	0	0	0	0	0.00152959	0.0027353	0	0	0	0	0	0	0.181382
MRPL12	-0.0243986	0.000980893	0.694222	-0.275018	-0.212675	1.67706e-30	2.09771e-29	0.135255	0.115419	0.0407397	0.0541308	0.0524044	0.0842662	0.12085	0.15753	0.101157	0.178939	0.405192	0.374642	0	0.168377	0.167373	0
PSMA7	0.0817716	0.260249	-1.05632	-0.724474	0.263762	1.68111e-30	2.10138e-29	1.27021	1.71858	1.17795	1.30063	1.03961	1.38583	1.33325	2.13568	1.50627	1.3203	1.54411	1.52695	1.63383	1.72362	1.6729	0.980264
YWHAB	-0.707275	0.0836723	-1.01135	-0.828103	-0.0394713	1.77346e-30	2.21536e-29	1.43089	1.60106	1.25193	1.30377	0.731349	1.06304	0.997824	1.54428	1.15442	1.09291	1.37573	1.43311	1.36756	1.67678	0.975885	1.12951
PLGRKT	-0.0279463	-0.0647225	-0.0618372	0.0577126	-0.268439	1.80413e-30	2.25218e-29	0.0973258	0.135636	0.256879	0.209367	0.174564	0.198162	0.0379413	0.0688015	0.0572052	0.027737	0.0637714	0	0	0	0	0
MYO5C	-0.179779	0.0890535	0.120583	-0.118148	0.0713565	2.28992e-30	2.85674e-29	0.155274	0.146316	0.0348013	0.0428167	0.0287272	0.0291674	0.0176042	0.137183	0.118312	0.177871	0.218838	0.288071	0	0.435474	0.209863	0.116781
GPSM1	0.0417881	0.0969476	0.164793	-0.0530903	-0.0449002	2.3169e-30	2.8885e-29	0.00454802	0.00153837	0.00189176	0.00817996	0.00605916	0.00920708	0.075986	0.0896508	0.0460973	0.0988848	0.139085	0.246026	0	0	0	0
TAF10	0.0815855	0.108433	0.406958	-0.073046	-0.0927775	2.47577e-30	3.08452e-29	0.0381801	0.0278517	0.018626	0.0390751	0.0637544	0.0662556	0.123277	0.121239	0.135013	0.155097	0.237842	0.521879	0.355546	0.104245	0.0862202	0
NME4	0.11402	0.0136422	0.648953	-0.243793	-0.0773055	2.56179e-30	3.1896e-29	0.179327	0.114397	0.0500093	0.102054	0.140267	0.165739	0.25445	0.23011	0.209836	0.28561	0.457797	0	0	0.104245	0.352272	0.0871944
VAPA	-0.193591	0.226284	-0.57852	-0.167412	0.383745	2.57685e-30	3.20624e-29	0.31702	0.302311	0.121237	0.166112	0.122742	0.173185	0.16741	0.355108	0.390403	0.288782	0.340339	0	0.3637	0.236643	0.37615	0.421322
AC004448.5	0.0320825	-0.0116422	0.0666929	0.112163	-0.0864993	2.60653e-30	3.24104e-29	0.00291997	0	0.0026264	0.178636	0.050731	0.0361161	0	0	0	0	0	0	0	0	0	0
TOP2B	0.136814	0.138274	0.905285	0.351305	0.311307	2.74394e-30	3.40965e-29	0.166037	0.0945502	0.134467	0.199131	0.23044	0.18861	0.200726	0.296824	0.347654	0.316221	0.424246	1.04583	1.07853	1.14539	0.555662	0.461112
CTBP2	-0.565628	0.539611	-0.674788	0.209171	0.36585	3.16789e-30	3.93388e-29	0.485298	0.380784	0.599292	0.35679	0.20391	0.206512	0.202058	0.456166	0.513497	0.524648	0.511298	0.534097	0.289033	0.885357	0.849971	0.481851
SRGAP2	-0.0209326	0.276022	-0.0451526	-0.0474464	-0.0270704	3.27412e-30	4.06313e-29	0.053778	0.0542687	0.0296591	0.0428567	0.0799034	0.058384	0.0666626	0.163722	0.178503	0.222618	0.192795	0.860992	0	0	0.0778213	0
FLVCR1	0.504903	-0.269447	0.694831	0.160666	0.0748954	3.52047e-30	4.36598e-29	0.104204	0.100656	0.182729	0.303949	0.195746	0.366954	0.467054	0.250274	0.187249	0.171676	0.225442	0	0	0.358196	0.473808	0.217019
ACAP3	-0.0153989	0.0842745	0.269183	-0.0436934	-0.0832751	3.55362e-30	4.40272e-29	0.01427	0.00607383	0.0033459	0.00436144	0.0058116	0	0.0232088	0.0530507	0.0370583	0.075339	0.154242	0	0.449571	0	0	0
MKI67	-0.697336	0.302891	-0.850446	0.489772	0.416856	3.55475e-30	4.40272e-29	0.715961	0.611809	0.808615	0.762507	0.339245	0.547975	0.238356	0.357046	0.633196	0.549882	0.439565	0.646863	0.474564	0.998686	0.997641	0.867548
CTC-137K3.1	-0.00390578	0.010397	-0.0484541	0.099051	0.125367	4.11576e-30	5.09423e-29	0	0.00198581	0	0	0	0.00164601	0	0.00279527	0	0	0	0	0	0	0	0.155186
HMGN3	-0.468309	-0.0643309	-0.00704643	-0.589834	0.0122958	4.13342e-30	5.11274e-29	0.875991	0.820692	0.665196	0.477157	0.568359	0.513964	0.405319	0.741159	0.712383	0.590042	0.882643	1.04308	1.39524	1.13634	0.734726	0.694836
ASAP2	-0.0339862	0.0814924	0.265871	0.206147	0.221172	4.32555e-30	5.3469e-29	0.0242706	0.0178351	0.0204846	0.0113394	0.00475194	0	0.017772	0.0549413	0.0518537	0.0831265	0.140274	0	0	0.243878	0.407461	0.155186
SELRC1	-0.178525	-0.122202	-0.23215	-0.228228	-0.154873	4.45877e-30	5.50798e-29	0.163854	0.212091	0.144442	0.0747061	0.0949143	0.0476342	0.0622219	0.0445114	0.0322555	0.0381636	0.0308509	0.197473	0	0	0	0
PLCB1	-0.0165773	0.0579489	0.653222	0.252341	0.0780194	4.55123e-30	5.61853e-29	0.0246425	0.0166114	0.0625146	0.061962	0.0285006	0.0518894	0.0272967	0.0198852	0.0661632	0.104363	0.205205	0.534097	0.289033	0.649568	0.122593	0.260165
FAM151A	-0.0174697	0.0304329	0.160403	-0.00329142	-0.0556193	4.68472e-30	5.77956e-29	0	0	0.00315163	0	0	0	0	0	0	0.0260483	0.0752956	0	0	0	0	0
NPEPPS	0.204356	0.267382	0.335988	0.120288	0.282356	5.11877e-30	6.31093e-29	0.299232	0.300357	0.17532	0.371918	0.360203	0.379215	0.480456	0.507882	0.52442	0.583137	0.602854	0.673113	1.09465	0.412255	0.401579	0.661692
ATP9A	0.0711213	0.015255	0.366135	0.0231008	0.0578926	5.3016e-30	6.53209e-29	0.0132381	0	0.00187382	0.00426034	0.00946434	0.0181921	0.03914	0.119787	0.0461335	0.0518084	0.137535	0.246026	0.289033	0.178733	0.270226	0
IRGQ	0.0078232	0.155883	0.152348	0.0136245	0.0575692	5.52598e-30	6.80411e-29	0.0348884	0.0199695	0.0200111	0.00921627	0.0269137	0.0284657	0.0892502	0.0935152	0.116117	0.132315	0.195272	0.197473	0.265257	0	0.0890335	0.116781
HORMAD2	-0.00487352	0.00464858	-0.0340423	0.069834	0.0935778	5.70857e-30	7.02437e-29	0.00281042	0	0	0	0	0	0	0	0	0	0	0	0	0	0	0.116781
EIF4G2	-0.216846	0.204711	1.04408	-0.636307	-0.335012	5.92178e-30	7.28198e-29	1.17751	1.26485	0.958687	1.00262	0.985198	0.858749	1.27427	1.24811	1.22484	1.31092	1.72838	1.90734	1.77686	1.872	0.968655	0.988222
NPLOC4	0.0594821	0.150953	0.0708803	0.151406	0.303239	5.94838e-30	7.30995e-29	0.059044	0.0242316	0.0255525	0.0496294	0.0387237	0.046252	0.156494	0.142684	0.160565	0.145274	0.208136	0	0.620803	0	0.167373	0.372205
ERMP1	-0.0318236	0.1973	-0.0231567	0.0207524	0.0392851	6.01248e-30	7.38392e-29	0.0251312	0.00637165	0.00896641	0.00802834	0.0314209	0.0153203	0.0407583	0.0607004	0.108726	0.124176	0.149205	0	0	0	0	0.0871944
PRTFDC1	-0.0574234	0.265227	-0.220218	0.139184	0.22384	6.50762e-30	7.98682e-29	0.0390495	0.0303274	0.0374841	0.0200171	0.0380014	0.0269262	0.0247794	0.10598	0.185537	0.139089	0.105697	0	0	0.393202	0.155913	0.131169
ARHGAP42	0.301531	-0.0812521	-0.0843766	-0.159921	-0.00499773	7.04773e-30	8.64409e-29	0.0665443	0.0238879	0.0831299	0.0672913	0.128378	0.220826	0.139676	0.2888	0.132359	0.0599394	0.0769593	0	0	0	0	0
REST	0.264973	0.0496076	0.886723	0.295835	0.546088	7.15853e-30	8.7743e-29	0.340899	0.270947	0.335247	0.300826	0.318239	0.378372	0.517669	0.596083	0.501976	0.463616	0.667471	1.15377	1.01998	1.14384	0.898091	0.796638
INTS1	-0.0142781	0.110204	0.3105	-0.0361681	-0.0933076	7.26673e-30	8.90116e-29	0.0188434	0.0184136	0.0104566	0.0111843	0.0187497	0.0223498	0.0406446	0.0487672	0.0641041	0.118251	0.178597	0	0.265257	0.161464	0	0
PKP4	-0.109175	0.297594	0.27376	0.265828	0.298993	7.82817e-30	9.58267e-29	0.141859	0.121743	0.158166	0.128929	0.0756317	0.111342	0.0827904	0.283079	0.232165	0.279549	0.387229	0.643286	1.27354	0.198912	0.468379	0.440744
XPA	0.0503628	0.0676269	0.412726	0.075528	0.133391	9.11944e-30	1.11561e-28	0.0468606	0.0251945	0.0297028	0.0423693	0.0140727	0.0421138	0.108324	0.139255	0.0866881	0.109452	0.261155	0.197473	0	0.253569	0.204875	0.218905
FABP7	-0.156599	0.12501	-0.177469	0.112934	-0.14754	9.19081e-30	1.12362e-28	0.0604876	0.0283694	0.229661	0.11857	0.0490026	0.0451294	0	0.0120584	0.0332647	0.0595324	0.0561444	0	0	0	0	0
CXXC5	-0.356333	0.399524	-0.615931	0.500664	0.139705	9.83865e-30	1.20204e-28	0.113275	0.263647	0.419699	0.269685	0.109666	0.0714178	0.072216	0.217355	0.146971	0.161817	0.200634	0.246026	0.355546	0.168377	0.209175	0.404988
KITLG	-0.0828712	0.113504	0.238132	-0.0194974	-0.114999	9.91328e-30	1.21038e-28	0.0255113	0.0187901	0.0367624	0.0173363	0.00337488	0.00158036	0.00598397	0.0172133	0.0313033	0.118515	0.126122	0.601369	0.3637	0	0	0
B4GALT7	-0.0648927	0.165577	0.204041	0.035249	0.015588	1.10484e-29	1.3481e-28	0.0389306	0.0436604	0.0237873	0.0168604	0.0260595	0.0311554	0.0197786	0.077405	0.0946434	0.105449	0.236583	0.197473	0.289033	0	0	0.181382
EFNA5	0.0739222	0.252508	0.312083	-0.0663416	-0.162977	1.1113e-29	1.35511e-28	0.0728493	0.0539931	0.0450211	0.12017	0.130108	0.157885	0.0954152	0.254925	0.162396	0.321497	0.33339	0.445814	0	0	0.076164	0
NANOG	-0.111916	-0.0564119	-0.129222	-0.0323515	-0.110721	1.14405e-29	1.39415e-28	0.0589551	0.147565	0.108912	0.0298787	0.0690111	0.0514196	0.00663217	0.00199261	0	0	0	0	0	0	0	0
TNFRSF12A	0.234359	-0.295063	0.133463	-0.291881	0.00966551	1.32562e-29	1.61438e-28	0.0838564	0.0763762	0.0351277	0.0437543	0.0211547	0.0246042	0.36707	0.0931633	0.0325486	0.0104323	0.0290403	0	0	0	0.0871265	0
MGEA5	0.312817	0.0865828	0.47546	-0.0204663	0.377807	1.4069e-29	1.71132e-28	0.47483	0.365453	0.487573	0.494938	0.287138	0.572087	0.738035	0.826403	0.582426	0.570868	0.867238	1.41623	0.792642	0.178733	0.789466	0.854304
CRLS1	0.0357824	0.143988	0.182523	-0.0163689	-0.0417236	1.40704e-29	1.71132e-28	0.00440052	0.0224122	0.011037	0.019584	0.0237301	0.0355613	0.0853578	0.086487	0.0949635	0.1038	0.19424	0	0	0	0.076164	0
TMEM47	-0.0584631	0.251094	-0.340367	0.0427285	0.151807	1.51148e-29	1.83717e-28	0.0418562	0.011656	0.027908	0.0257324	0.0234489	0.00687139	0.014941	0.129221	0.141185	0.109202	0.0990472	0	0	0	0.076164	0.0871944
ECI2	-0.385144	-0.0163025	-0.467145	-0.0276019	0.419804	1.5293e-29	1.85764e-28	0.467028	0.300609	0.323971	0.161751	0.230887	0.234842	0.0447776	0.230302	0.264253	0.218706	0.36735	0.246026	0	0	0.166855	0.933903
BNC2	-0.072483	-0.0807551	-0.0452967	-0.158164	-0.026953	1.53109e-29	1.85862e-28	0.0848801	0.0375276	0.0153638	0.00945347	0	0.0034848	0	0.00434685	0.00162548	0.0129432	0.0074865	0	0	0	0	0
TLN2	0.0522734	0.289767	0.340356	-0.0266314	-0.122052	1.94623e-29	2.36105e-28	0.0774031	0.123654	0.0913923	0.124622	0.115044	0.146712	0.242422	0.225571	0.224005	0.295556	0.454855	0.246026	0	0	0	0.17297
WDHD1	-0.467173	0.0532709	-0.854394	-0.0699725	0.0142825	2.04384e-29	2.47788e-28	0.466422	0.432117	0.570044	0.405704	0.170155	0.363369	0.0564526	0.366542	0.256769	0.186429	0.298282	0	0.289033	0	0.249511	0.457181
ATP5D	-0.000140366	0.119788	0.362613	0.0109752	-0.0786277	2.10214e-29	2.54692e-28	0.0145065	0.0144668	0.0196288	0.0165511	0.0361305	0.0185274	0.0755447	0.0394292	0.0690615	0.101829	0.236098	0.199788	0	0	0	0.0871944
C5	-0.00866461	0.0447481	0.23114	0.116491	0.0742834	2.21905e-29	2.68685e-28	0	0	0.00555116	0	0.0104124	0.00219259	0.00418794	0.0135121	0.0173369	0.0381612	0.101486	0	0	0.168377	0.076164	0.131169
VAV2	-0.0296656	0.154554	0.0429713	-0.0256959	-0.0358786	2.23045e-29	2.69894e-28	0.0150644	0.00239516	0.0130612	0.00398078	0.00904279	0.0185188	0.0137552	0.0581596	0.0764039	0.0866584	0.138154	0	0	0	0	0
ATPIF1	-0.308046	0.811221	-1.42028	-0.395999	0.051783	2.24625e-29	2.71631e-28	0.986826	1.17183	1.04967	0.797187	0.967797	1.06857	0.874206	1.22492	1.43317	1.22572	1.26046	1.30977	1.32649	0.803579	0.637822	0.979857
PKP2	0.383988	-0.177595	0.5563	-0.00620081	0.207412	2.30732e-29	2.78838e-28	0.123282	0.112676	0.0541148	0.0944673	0.180976	0.298823	0.369295	0.171492	0.286579	0.172634	0.222316	0.838972	0.449571	0.243878	0.364688	0.304213
EIF3F	-0.0501245	-0.304353	-0.196464	-0.253443	0.73795	2.42922e-29	2.93382e-28	0.584061	0.560048	0.220514	0.437641	0.138912	0.400741	0.539066	0.517184	0.41495	0.431494	0.426242	0.197473	0.730951	1.14798	0.33257	1.16479
TUBA4A	-0.131063	-0.034139	-0.169597	-0.0361335	-0.118552	2.51079e-29	3.0304e-28	0.0763549	0.113895	0.160321	0.0574913	0.0465516	0.043008	0.025497	0.00874102	0.00603438	0.00661127	0.0135875	0	0	0	0	0
PIK3R1	-0.240549	0.500519	-0.0791428	0.296289	0.0619303	2.645e-29	3.19035e-28	0.0205081	0.3177	0.168209	0.0708477	0.0756482	0.100174	0.110575	0.185928	0.233632	0.296215	0.347536	0.521879	0.289033	0.149324	0.437081	0.131169
KPNA6	-0.119334	0.394642	-0.371736	-0.318891	-0.112195	2.93332e-29	3.53586e-28	0.238508	0.203764	0.138809	0.171671	0.15927	0.15068	0.26078	0.308773	0.335049	0.516459	0.341474	0.197473	0.289033	0	0.0862202	0
GINS2	-0.397811	0.141213	-0.875105	-0.139217	0.0560761	3.0845e-29	3.71574e-28	0.259157	0.362332	0.284541	0.163111	0.0966748	0.073109	0.073167	0.210677	0.188853	0.123473	0.123206	0	0.265257	0.168377	0.0871265	0.201013
RASL11B	-0.082622	-0.167773	0.246886	-0.0994101	0.0555349	3.33354e-29	4.01319e-28	0.130904	0.0800489	0.0337109	0.0357653	0.0117546	0.0263205	0.0288886	0.00946803	0.0128836	0.0160384	0.0793676	0.39726	0.449571	0.194873	0	0.232941
YWHAH	0.104932	0.0174485	0.429044	-0.350359	-0.153667	3.4787e-29	4.18527e-28	0.144111	0.115959	0.0558291	0.0914525	0.0858616	0.0793007	0.246231	0.293192	0.174823	0.172894	0.386652	0.199788	0.375405	0.168377	0.0778213	0
GNA11	0.0196042	0.153364	0.124747	0.00383535	0.004418	3.50773e-29	4.21752e-28	0.0130527	0.00992786	0.00678648	0.0189233	0.0166583	0.029771	0.0774297	0.068566	0.0986794	0.142686	0.133834	0.199788	0.265257	0	0.115842	0
FGFBP3	-0.0410818	-0.193574	0.00557031	-0.262013	-0.0574502	4.16673e-29	5.00668e-28	0.144239	0.0336188	0.0234954	0.0280615	0.0478406	0.02951	0.0112585	0.016246	0.011051	0.00306253	0.00510101	0	0	0	0	0
PLEKHH1	-0.00408215	0.148252	-0.0016702	0.246712	0.330772	4.28021e-29	5.13979e-28	0.0179839	0.00709881	0.00994417	0.0102583	0.0125326	0.0197111	0.031517	0.0847241	0.0958898	0.0780467	0.119053	0	0.805117	0	0.0778213	0.408392
TAPT1	-0.0321072	0.170053	-0.041677	0.000142514	-0.0100977	4.37793e-29	5.25379e-28	0.005108	0.00308237	0.0132758	0.00380679	0.00445572	0.0170315	0.0116453	0.0448297	0.0900316	0.0679582	0.111811	0	0	0	0	0
MTHFS	0.00223802	0.221267	-0.0316531	-0.0358986	0.0226944	4.467e-29	5.35729e-28	0.0513037	0.0439359	0.041885	0.0353189	0.0673181	0.0522291	0.0814666	0.171883	0.145286	0.169888	0.228361	0.199788	0	0	0	0.116781
KLF8	0.317898	-0.089199	0.253339	-0.00128367	-0.122936	5.17418e-29	6.20148e-28	0.0233547	0.0157963	0.0324214	0.159185	0.1681	0.232976	0.170421	0.105126	0.13812	0.0885291	0.0669223	0.415178	0	0	0	0
ZNF219	-0.0156343	0.0860294	0.282039	-0.085237	-0.0743248	5.25737e-29	6.2972e-28	0.03497	0.0300524	0.00415727	0.00186098	0.0162519	0.0143804	0.04378	0.0709829	0.0759759	0.0836481	0.195171	0	0	0.243878	0	0
TMPO	-0.362681	-0.158279	-0.515146	-0.265442	0.525345	5.29825e-29	6.34215e-28	0.594386	0.740443	0.308261	0.398353	0.149222	0.376958	0.380241	0.489751	0.4147	0.39124	0.405069	0.197473	0.355546	0.957098	0.703613	0.761478
LYPD6	-0.0681951	0.130947	0.0170276	0.0324705	0.0808789	5.58229e-29	6.67793e-28	0.0410268	0.00579648	0.0091856	0.00392111	0.00988833	0.00203137	0.00578049	0.0331914	0.0693575	0.113195	0.101835	0	0.289033	0	0.0871265	0.101772
TUBB	-0.533247	-0.406964	0.398272	-0.656682	-0.130936	5.9195e-29	7.07685e-28	2.48262	2.38844	2.0981	2.20486	2.12192	1.98038	1.95381	2.01219	2.19372	1.94025	2.3906	2.05456	2.84259	2.55647	2.57003	2.12112
SMPD1	0.0239388	0.0859399	0.319736	-0.0452173	-0.104877	5.98939e-29	7.15589e-28	0.00831823	0.00444721	0	0.0073055	0.0289207	0.0151367	0.0584025	0.0481412	0.0579092	0.0681145	0.199414	0	0	0	0	0
CD48	-0.00347669	0.0266763	-0.00139834	0.131972	-0.0786766	6.16854e-29	7.36528e-28	0	0.00491438	0.0173235	0.192434	0.025362	0.0213003	0.00186418	0	0	0	0	0	0	0	0	0
PARD3B	0.0117347	-0.103823	0.409865	0.107021	0.173179	6.3072e-29	7.52609e-28	0.0408752	0.0189841	0.00222485	0.00412281	0	0.00546464	0.0040485	0.0243965	0.0123491	0.0416831	0.0222123	0	0.289033	0.710988	0.289966	0.0871944
WNT3	-0.0866395	0.0419546	-0.151889	0.111042	-0.121466	6.34272e-29	7.5637e-28	0.00899396	0.146563	0.0921435	0.114721	0.0858097	0.0399359	0.0195823	0.0157604	0.00912674	0.0191816	0.00797592	0	0	0	0	0
EPN1	-0.0245975	0.128754	0.304961	-0.0369887	-0.0897299	6.35568e-29	7.57438e-28	0.0311974	0.0209421	0.0129252	0.0267007	0.0267753	0.0111057	0.0688441	0.0469667	0.0806446	0.118237	0.218784	0.197473	0	0	0.0890335	0
RORA	0.166732	0.0393467	0.537947	-0.0793334	-0.109892	6.37453e-29	7.59207e-28	0.0429009	0.0100416	0.0153342	0.0539689	0.0659243	0.172113	0.121237	0.113576	0.141032	0.174286	0.235194	0.523654	0	0.198912	0.0871265	0
UBALD2	-0.0298346	0.197913	-0.197583	-0.00056064	0.032246	6.49906e-29	7.73552e-28	0.00922287	0.00639981	0.0148625	0.0131646	0.00970014	0.00627143	0.0270928	0.074916	0.0948123	0.10092	0.0745789	0	0	0	0	0
CSK	0.0269114	0.114339	0.24972	-0.0283829	-0.0783996	6.901e-29	8.20876e-28	0.00432064	0.00594391	0.00388278	0.0145895	0.0241387	0.0151304	0.0708634	0.0647487	0.0518828	0.138634	0.144524	0.199788	0.375405	0	0	0
ZBED3	-0.0363201	0.0672581	0.235054	0.0117758	-0.0369246	7.12024e-29	8.46423e-28	0.0125434	0.00941603	0.00262084	0.00467476	0.00409849	0	0.0071173	0.0162477	0.0206212	0.0640199	0.129395	0	0	0	0.115842	0
SRF	0.225	-0.0583214	0.550106	-0.0931732	-0.0431598	7.58006e-29	9.00518e-28	0.0269917	0.0401084	0.0332733	0.052015	0.0430449	0.0586129	0.271396	0.1683	0.0862378	0.0930716	0.240112	0	0	0.282978	0.167373	0
PRDX6	-0.220853	0.0237247	-1.42503	-1.37171	-0.2895	7.69346e-29	9.13417e-28	1.20973	1.19182	1.07592	0.803426	0.867353	0.935833	0.82949	1.62144	1.06773	0.893181	1.11534	0.445814	1.27013	0.677963	0.6713	0.410244
SMEK1	0.0588043	0.216532	-0.0426	-0.0183146	0.243886	7.90297e-29	9.37704e-28	0.161563	0.12461	0.0949856	0.111499	0.105572	0.162257	0.218398	0.306734	0.315067	0.252832	0.318208	0.731569	0.265257	0	0.450094	0.218553
HIST1H1E	-0.406013	0.0571037	-0.247656	0.0119198	-0.136893	7.93122e-29	9.40466e-28	0.330381	0.330465	0.514577	0.265297	0.157276	0.219713	0.0893982	0.179538	0.196923	0.181983	0.256115	1.00742	0	0.467494	0.223815	0.254247
MOK	0.20392	-0.142043	0.237395	-0.116974	0.00414455	8.13712e-29	9.64277e-28	0.0109163	0.0200898	0.00381934	0.00224087	0.0224107	0.036753	0.213734	0.0653428	0.0369572	0.0256143	0.0370931	0	0	0.240601	0	0
ZNF713	-0.0318319	0.138903	-0.137345	0.335492	0.401926	8.21738e-29	9.73178e-28	0.003833	0.00277681	0.008999	0.00779298	0	0.0166412	0.0198908	0.0251909	0.0394778	0.100615	0.0489293	0	0	0	0.115842	0.45322
NUSAP1	-0.486878	-0.0885754	-0.912164	-0.201538	0.212723	8.30362e-29	9.82777e-28	0.718803	0.485724	0.601963	0.502363	0.334933	0.538962	0.144897	0.275211	0.547867	0.356553	0.262503	0.342577	0.735058	0.602143	0.400377	0.673738
NEO1	0.0720646	0.123861	0.205122	0.152433	0.187657	8.33148e-29	9.85458e-28	0.0141767	0.0141633	0.0167822	0.0179205	0.0458801	0.0468471	0.0729219	0.151187	0.088434	0.104758	0.199031	0.246026	0	0.252395	0	0.313092
NARS	-0.586939	-0.0299111	-0.861597	-0.512708	-0.446396	8.43917e-29	9.97572e-28	0.870508	0.981817	1.06368	0.647022	0.64183	0.631579	0.533072	0.709296	0.65156	0.533759	0.683233	0.39726	0.739105	0.590888	0.647509	0.304175
PVR	0.051161	0.00733643	0.555462	-0.0184922	-0.0786328	8.64752e-29	1.02156e-27	0.00651937	0.0331877	0.00568597	0.0152853	0.0165863	0.0152419	0.059442	0.0790954	0.0533429	0.061077	0.171985	0.199788	0.265257	0.647153	0	0
CD2BP2	0.0656241	0.271486	-0.109913	-0.0949722	0.0259218	8.6995e-29	1.02706e-27	0.105607	0.10971	0.112971	0.119399	0.105148	0.116924	0.20197	0.364395	0.225161	0.22799	0.359492	0.275853	0	0	0	0.181382
TMEM2	-0.0084368	0.166652	0.184695	-0.0122214	0.0519022	9.43802e-29	1.11356e-27	0.0525855	0.0615459	0.0317184	0.0230761	0.0366492	0.0194416	0.116034	0.135161	0.135926	0.179047	0.201039	0.538802	0.449571	0.161464	0.145263	0.0871944
PRRC2B	0.173784	0.300572	0.0965868	-0.178378	-0.0817429	9.6756e-29	1.14088e-27	0.261764	0.150235	0.247083	0.331717	0.207072	0.319908	0.464534	0.461477	0.420793	0.503271	0.530652	0	0.805117	0	0.123643	0.218363
CDKN3	-0.27628	0.123535	-0.38793	0.147386	-0.133962	1.04813e-28	1.23511e-27	0.164622	0.238412	0.383154	0.200654	0.137123	0.186285	0.0475074	0.0531849	0.156774	0.114977	0.0984685	0	0.577349	0.161464	0.076164	0.144099
USF2	0.0478667	0.0835419	0.40912	-0.0571047	-0.0831029	1.07734e-28	1.26874e-27	0.0304425	0.0225392	0.010603	0.0275239	0.0373889	0.0470983	0.0873278	0.0900265	0.0969726	0.114267	0.223862	0.475641	0.289033	0	0.127242	0
MACF1	-0.0934282	0.475115	-0.139851	-0.0168674	0.288178	1.13628e-28	1.33732e-27	0.440114	0.463129	0.386999	0.417382	0.284932	0.320572	0.606774	0.640125	0.675775	0.563267	0.790688	1.94999	0	0.151533	0.866209	0.516152
XRCC2	-0.429979	0.265894	-1.03586	-0.216082	0.0416867	1.22154e-28	1.43677e-27	0.267154	0.360904	0.222104	0.138388	0.0941184	0.088493	0.0398418	0.220804	0.239466	0.232591	0.0998753	0.246026	0	0.243878	0	0.122037
SLC1A3	-0.170351	0.246723	-0.115579	0.0537676	0.0225571	1.34602e-28	1.58221e-27	0.0531881	0.0627382	0.0491296	0.0343315	0.0192883	0.0109183	0	0.0271901	0.112846	0.135685	0.16249	0.199788	0	0	0	0.131169
EPHB3	0.201578	-0.055042	0.171051	0.0381428	0.127899	1.37925e-28	1.62026e-27	0	0	0.00327638	0.0307104	0.0251784	0.0491954	0.212222	0.0679067	0.0641267	0.0459774	0.0654366	0	0.402582	0	0	0.18637
UBE2E3	-0.182764	0.244423	0.564523	-0.0720796	-0.19798	1.38369e-28	1.62447e-27	0.200212	0.174071	0.196738	0.158149	0.1408	0.144908	0.0893498	0.230441	0.228091	0.285501	0.563293	0.485543	0.265257	0.34711	0.115842	0.218553
NAP1L1	-0.275817	-0.171217	-0.140048	1.56846	1.2844	1.44721e-28	1.69799e-27	2.12899	1.9787	2.50713	2.55167	1.87558	2.11792	1.77651	2.13154	1.83382	1.7841	1.94515	2.56983	2.73339	2.44389	3.24876	3.44503
PTPN14	0.089758	0.3538	-0.240679	-0.190005	-0.0387597	1.48787e-28	1.74461e-27	0.177197	0.20563	0.231039	0.222279	0.135736	0.227332	0.29544	0.546606	0.378723	0.352507	0.386501	0.285341	0.289033	0.676246	0.0871265	0
CXCL12	-0.0880154	-0.0826439	-0.12679	-0.049171	0.100481	1.52418e-28	1.78607e-27	0.0924582	0.0569163	0.0353412	0.0138501	0.00857029	0.014494	0.00363482	0.00423121	0.00186456	0.00787159	0	0	0	0	0	0.17297
WDR1	0.158712	0.0299761	0.462765	-0.213096	0.122749	1.55823e-28	1.82484e-27	0.248844	0.252994	0.138751	0.190809	0.182568	0.132221	0.547815	0.396242	0.300406	0.368109	0.540917	0.246026	0	0.497447	0.276108	0.382395
ROGDI	-0.0348239	0.129405	0.31106	0.00894053	-0.0642629	1.56616e-28	1.833e-27	0.023588	0.0315774	0.0107922	0.0299111	0.024289	0.0228831	0.042186	0.0512025	0.0564535	0.144146	0.199166	0.197473	0	0	0.166855	0
PYCR2	0.0391452	-0.217667	0.0260344	0.0483249	-0.253675	1.57223e-28	1.83897e-27	0.132084	0.361786	0.231909	0.230846	0.325677	0.230531	0.231804	0.0815862	0.0950104	0.0539962	0.0907449	0	0.265257	0	0	0.161174
PCDH17	-0.0171514	0.102021	0.172763	0.148252	0.135344	1.58448e-28	1.85215e-27	0.00429025	0.00537422	0.00400373	0.00182006	0.0117039	0.00565222	0.0144187	0.0284412	0.0539408	0.0902024	0.0917157	0.275853	0	0.393202	0	0.201013
NRIP1	0.212155	0.0704511	0.191484	0.47271	0.570635	1.60365e-28	1.8734e-27	0.0253714	0.0331948	0.0462829	0.0975622	0.118717	0.0841945	0.177253	0.233891	0.160844	0.121682	0.137798	0.717219	0.265257	0.523915	0.352201	0.586464
IPO5	-0.295404	-0.39196	-0.10517	-0.559861	-0.229508	1.62705e-28	1.89956e-27	0.638043	0.459886	0.48872	0.446011	0.332958	0.313072	0.237862	0.400676	0.281239	0.217019	0.3335	0.199788	0.620803	0.422327	0.544716	0.122037
SMARCA1	0.405201	-0.0306916	0.789474	0.262809	0.552205	1.65982e-28	1.93663e-27	0.404032	0.338012	0.357422	0.392137	0.4682	0.54132	0.592281	0.713887	0.549604	0.481523	0.800889	0.723442	1.46955	0.253569	0.868065	1.06048
DNMBP	-0.00127586	0.193815	0.281455	0.0372496	0.0384116	1.81216e-28	2.11308e-27	0.0656298	0.0439574	0.0510147	0.0309073	0.0682825	0.0977676	0.0613256	0.134695	0.17898	0.175677	0.272647	0.441712	0.265257	0.149324	0.166855	0.131169
SEPT2	-0.470545	-0.310348	-0.24418	-0.729078	-0.222197	1.84902e-28	2.15472e-27	0.941969	0.90626	0.661028	0.557939	0.677646	0.540855	0.517028	0.581708	0.589424	0.638326	0.66954	0.900307	0.265257	0.535311	0.807792	0.459197
SIK3	0.000876151	0.153477	0.195887	0.0948534	0.0694299	1.93769e-28	2.25667e-27	0.011123	0.0221073	0.00786166	0.0202068	0.0244465	0.037697	0.0450296	0.0716522	0.0940401	0.106654	0.184951	0.197473	0.289033	0	0.0862202	0.155186
HPGD	-0.0748756	0.097256	0.176722	-0.0257367	-0.0931791	1.95299e-28	2.27309e-27	0.0143771	0.0385777	0.00638258	0	0.00465271	0.00877759	0	0.00481799	0.0239336	0.0843675	0.135608	0	0	0	0	0
PSMB8	-0.0932762	-0.0926866	-0.0902959	-0.139242	-0.0571781	2.05234e-28	2.38725e-27	0.0966791	0.0539477	0.0640355	0.0355466	0.0145455	0.0158399	0.00589875	0	0.00200413	0	0	0	0	0	0	0
LAMTOR5	0.414835	0.146014	0.367797	-0.043502	-0.119934	2.32745e-28	2.70559e-27	0.291173	0.289978	0.446516	0.457672	0.484676	0.540601	0.471942	0.742319	0.580574	0.431712	0.627817	0.385102	0.719247	0.854546	0.577684	0.127015
TXNIP	0.235606	-0.171575	0.0251901	-0.248598	0.124976	2.33179e-28	2.70897e-27	0.10789	0.092391	0.0150901	0.0775033	0.00302919	0.158281	0.307238	0.160645	0.138275	0.105119	0.0728967	0.199788	0	0.243878	0	0.144099
SH3GL1	-0.018352	0.104663	0.46738	0.0378747	-0.0184733	2.36349e-28	2.74411e-27	0.0406814	0.0438217	0.0291218	0.0351924	0.0332977	0.0261859	0.0706207	0.075973	0.104523	0.069132	0.286787	0.639185	0.644579	0	0	0.223809
SSB	-0.506059	-0.236364	-1.56555	-0.754865	-0.253388	2.51971e-28	2.9237e-27	1.49265	1.71445	1.5716	1.24318	1.2528	1.29606	1.06528	1.44687	1.25277	0.976922	1.10536	1.31994	1.21634	0.708252	1.42607	0.883623
KIF12	-0.0141685	0.040003	0.178683	-0.0111084	-0.0612693	2.64179e-28	3.06348e-27	0.00138582	0	0.00177715	0.00206845	0.00316771	0	0.00204308	0.0108897	0.00824729	0.0336963	0.0855547	0.199788	0	0	0	0
STOX2	-0.154684	0.0663202	-0.384568	0.350243	0.323302	2.65985e-28	3.08253e-27	0.0267465	0.196964	0.0755131	0.0749131	0.0306329	0.0359447	0.0235796	0.0255274	0.00704063	0.0143493	0.00890782	0	0	0	0	0.511455
ATP2C1	-0.0317158	0.150306	0.254356	-0.170099	-0.0881934	2.68799e-28	3.11324e-27	0.105385	0.0718063	0.0339604	0.0612853	0.0427191	0.0688384	0.102384	0.15617	0.159105	0.176509	0.316143	0	0	0.104245	0.131353	0
PAX6	0.196131	-0.0679277	0.199816	-0.0997856	-0.021755	2.71861e-28	3.14677e-27	0.00482069	0	0.00199309	0.00392201	0.0427633	0.0234419	0.254514	0.0241457	0.0553103	0.087675	0.0569406	0	0	0	0	0
UNC5C	-0.00727602	0.0191112	0.013944	0.16156	0.183748	2.84191e-28	3.28748e-27	0	0	0.0020429	0	0	0	0	0.00156251	0.00689376	0.00781909	0.0180331	0	0	0	0.145263	0.17297
GTF2I	0.370503	-0.120426	0.749311	-0.0298854	0.0848298	2.92629e-28	3.38302e-27	0.158655	0.0866199	0.0691969	0.176407	0.245875	0.222965	0.454289	0.215749	0.25981	0.277267	0.370038	0	0.741773	0.151533	0.261105	0.348188
CDH1	-0.210179	0.121276	-0.254012	-0.236175	0.268694	3.20336e-28	3.70108e-27	0.359659	0.216457	0.177087	0.152316	0.0808182	0.190815	0.113802	0.321859	0.340864	0.26376	0.351114	0	0.3637	0.303729	0.496399	0.277223
HN1	-0.688945	0.6914	-0.889997	-0.27997	-0.326764	3.26549e-28	3.77056e-27	0.676869	0.907789	0.801842	0.52604	0.587473	0.501498	0.477017	0.572414	0.935657	0.716412	0.897255	0.807221	0.849557	0.477532	0.803143	0.188967
RFNG	0.0448406	0.109153	0.331236	0.105397	0.0730829	3.28235e-28	3.78772e-27	0.0100522	0.0114699	0.0172082	0.0149444	0.0363438	0.029997	0.0913533	0.0802552	0.0650992	0.137308	0.192837	0.285341	0	0.168377	0.076164	0.181382
UBE2D3	-0.285903	-0.660864	0.124181	-0.63306	-0.220065	3.44926e-28	3.97789e-27	1.12018	1.14736	0.84849	0.861139	0.907779	0.851927	0.750626	0.726174	0.726434	0.606347	0.857271	1.15377	0.766283	0.667791	0.865664	0.924521
MAPK10	0.0511694	0.306147	-0.142902	0.126424	0.0652058	3.59775e-28	4.14661e-27	0.0259286	0.010224	0.0422908	0.105099	0.107301	0.0949754	0.061655	0.187184	0.176588	0.215817	0.177484	0	0	0	0.0890335	0.0871944
STK11	-0.00901576	0.127796	0.234506	0.0490185	-0.0106614	3.83571e-28	4.41818e-27	0.00661645	0.0065536	0.011633	0.0119089	0.0161294	0.0157443	0.0460513	0.04518	0.0481471	0.120324	0.160369	0	0.3637	0	0	0.101772
NONO	-0.380642	-0.460632	-0.0576108	0.0212104	0.196396	3.84769e-28	4.42929e-27	1.12143	1.0218	1.03318	1.03567	0.890676	0.79531	0.698109	0.761019	0.758645	0.639012	0.773377	0.531368	0.735058	1.19374	1.59272	1.00554
SF3B2	0.0348986	0.332962	0.486162	-0.0699604	0.166685	3.99568e-28	4.59685e-27	0.617698	0.591624	0.604982	0.540771	0.578423	0.604475	0.64324	0.90634	0.837116	0.759929	1.09831	1.00577	1.15634	0.865151	1.08087	0.672801
SNF8	-0.0014265	0.198798	0.204825	-0.136053	0.036772	4.08618e-28	4.69812e-27	0.155771	0.192847	0.111019	0.0924922	0.106821	0.161387	0.192674	0.298455	0.288524	0.285454	0.381615	0.246026	0.449571	0.477532	0.294644	0.101772
EBPL	0.00130895	0.182673	0.0188233	0.0561059	0.0992293	4.21279e-28	4.84074e-27	0.0217428	0.0304107	0.0169658	0.0262955	0.0250963	0.0216958	0.0837433	0.0806168	0.147074	0.119108	0.141309	0	0	0.161464	0.264715	0
SLC16A9	-0.0497111	0.0321364	0.238471	0.011272	0.106023	4.28675e-28	4.92214e-27	0.063468	0.0292638	0.00338883	0.00555557	0.0047952	0.0122773	0	0.0679629	0.0598856	0.0492861	0.164438	0.246026	0.265257	0	0.23803	0.131169
PNPLA3	0.290723	-0.0485861	0.147582	-0.253987	-0.0252359	4.28882e-28	4.92214e-27	0.0865999	0.152417	0.0641496	0.0871797	0.123214	0.126948	0.382692	0.341588	0.162468	0.172806	0.23057	0.523654	0	0	0.166855	0
MERTK	0.22287	-0.140594	0.286641	0.248356	0.0319808	4.76482e-28	5.4651e-27	0.0293079	0.00880377	0.0749909	0.22176	0.113178	0.237135	0.0968284	0.0475506	0.0371229	0.0393016	0.0548804	0	0	0	0	0.289751
BRD9	-0.0456465	0.171338	0.287367	0.107199	0.104035	5.04905e-28	5.78761e-27	0.0492406	0.0657815	0.0456853	0.0234493	0.0469769	0.0159156	0.0893335	0.123483	0.0932912	0.15867	0.285014	0.197473	0	0.188905	0.0890335	0.273564
SOX12	-0.0203221	0.230385	0.203263	0.0601845	0.0220295	5.11607e-28	5.86087e-27	0.0508343	0.0512926	0.0238444	0.0655514	0.0675056	0.0568841	0.116977	0.081378	0.155565	0.226556	0.256694	0.275853	0	0	0.175254	0.116781
CPQ	0.0270069	-0.0408766	0.206348	0.174218	0.203691	5.28613e-28	6.05203e-27	0.00403358	0.00146481	0.0037768	0	0	0.00211972	0.0178255	0.00839679	0.00925705	0.00325511	0.0204837	0.246026	0	0.188905	0.303432	0.13171
IFT20	0.242173	0.0971238	-0.0312874	-0.0749349	0.0494204	5.34556e-28	6.11636e-27	0.0794386	0.0916064	0.135715	0.0940774	0.158724	0.196803	0.253422	0.327473	0.237893	0.173373	0.245581	0	0	0.243878	0.076164	0.116781
BOD1L1	0.126083	0.438971	0.0802492	0.0557694	0.161145	5.37038e-28	6.14106e-27	0.33206	0.410301	0.416994	0.428582	0.269874	0.482091	0.534775	0.741321	0.641116	0.529463	0.738891	1.5941	1.50539	0.724911	0.0778213	0.702423
REEP1	0.00295507	0.129747	-0.0898488	0.0760564	0.148082	5.50122e-28	6.28687e-27	0.00370263	0.00322365	0.00220846	0	0	0	0.0253657	0.0969503	0.0481619	0.0785597	0.0760742	0	0	0	0.0862202	0.116781
FAM46A	-0.0518426	0.197133	0.0877049	0.0441559	-0.00263821	5.80052e-28	6.62492e-27	0.0225328	0.0160843	0.0297879	0.0222491	0.0311985	0.0198687	0.0151065	0.0587415	0.115878	0.11842	0.151524	0.199788	0.355546	0	0.153985	0
DMKN	0.664418	-0.252772	0.544497	-0.0852295	-0.525063	5.93735e-28	6.7771e-27	0.507816	0.778983	0.638673	0.729038	1.13443	1.01812	0.753595	0.859863	0.788344	0.578696	0.755294	0.677435	0.265257	0.650181	0.578474	0.313092
PPID	-0.402714	0.0634872	-0.947915	0.0279088	0.0292684	6.05245e-28	6.90432e-27	0.333617	0.657393	0.511503	0.297976	0.286834	0.248984	0.247465	0.339456	0.248498	0.172767	0.243504	0.199788	0.265257	0	0.333143	0.411788
UBE2E2	-0.115799	-0.0128089	0.477889	-0.192573	-0.108521	6.35023e-28	7.23964e-27	0.154381	0.0837979	0.0589944	0.0394276	0.0331137	0.0683625	0.0453272	0.0585259	0.0927041	0.129093	0.296939	0.246026	0.3637	0.104245	0.0871265	0.122037
TMEM125	-0.00692103	0.048149	0.304195	-0.137523	-0.105982	6.43983e-28	7.33738e-27	0.0435465	0.026468	0.00609041	0.0022069	0.00991464	0.0223255	0.0418954	0.0685404	0.0762997	0.0519117	0.19358	0.445814	0.289033	0	0	0
KIAA1522	0.0367182	0.125413	0.135089	-0.111767	0.0139348	6.67065e-28	7.59579e-27	0.0818959	0.0169699	0.037587	0.0431275	0.0306774	0.0444476	0.152318	0.129401	0.163576	0.119744	0.24572	0	0.3637	0	0	0.116781
PQLC1	0.016856	0.0910594	0.304112	-0.0186255	-0.0914252	7.00594e-28	7.97278e-27	0.00418044	0.00165132	0.00199309	0.0180677	0.024839	0.00992412	0.0431062	0.0401935	0.0716847	0.0578893	0.163197	0	0.620803	0	0	0
HIVEP3	0.00328349	-0.0112998	0.0511556	0.137604	0.151919	7.02555e-28	7.99029e-27	0	0.00227228	0.00630394	0	0	0.0036557	0	0	0	0	0	0	0	0.240601	0	0.18637
C16orf45	-0.159134	-0.126019	-0.287764	-0.283599	-0.081128	7.03433e-28	7.99547e-27	0.206484	0.0726762	0.170924	0.0581427	0.0489099	0.0361576	0.0282722	0.0729904	0.0337542	0.0374535	0.0137768	0	0	0	0	0
CDK5RAP2	-0.1046	0.451843	0.352042	0.297093	0.168342	7.12836e-28	8.09749e-27	0.206754	0.248102	0.253528	0.265018	0.222193	0.253902	0.149373	0.405408	0.446368	0.403621	0.556757	1.11304	0.852153	0.837223	0.496036	0.397305
OTX1	-0.0188263	0.0732437	0.140163	-0.00363985	-0.0497745	7.18353e-28	8.15526e-27	0	0	0	0	0.00474188	0	0.0032218	0.0240254	0.0087949	0.0747692	0.0776927	0.275853	0	0	0	0
BAZ2B	0.048178	0.159889	0.447154	-0.220581	0.0187382	7.21503e-28	8.18612e-27	0.290794	0.249763	0.101682	0.285511	0.18859	0.259301	0.238401	0.503024	0.368445	0.389042	0.555381	1.18708	0.289033	0.310788	0.608207	0.127015
ITLN2	0.129373	0.117432	0.0677157	-0.0469968	-0.0403108	7.23087e-28	8.19917e-27	0.00837504	0.0072135	0.0441862	0.00952778	0.0962376	0.0320065	0.175941	0.103792	0.139798	0.113667	0.13505	0.521879	0	0	0	0
NACC1	0.0524737	0.0779591	0.303284	0.0579331	0.130423	7.52716e-28	8.53003e-27	0.043612	0.011531	0.0130631	0.0150663	0.0318815	0.0295588	0.115359	0.0970917	0.0997332	0.109881	0.212824	0	0.449571	0	0.177589	0.198363
CDCA7	-0.0340153	-0.261211	0.124155	-0.135404	-0.332341	8.05026e-28	9.11737e-27	0.221573	0.186028	0.213401	0.303282	0.233826	0.210836	0.0469473	0.106786	0.0684108	0.0287335	0.0697718	0.246026	0.265257	0.168377	0	0
NDUFC2	0.187304	0.474325	-0.384395	-0.0748834	-0.00870038	8.25131e-28	9.33947e-27	0.422624	0.430043	0.584228	0.452947	0.646915	0.514921	0.577161	0.810144	0.825273	0.601436	0.743751	1.00564	1.10547	0.375496	0.571646	0.344153
GGA2	0.118902	0.0299719	0.54906	-0.0108156	0.0550849	9.8053e-28	1.10918e-26	0.0704533	0.0443213	0.0280741	0.0496974	0.0691988	0.0917553	0.134074	0.166555	0.156401	0.194031	0.199297	0	1.2077	0.424775	0.380317	0
AMD1	-0.34265	-0.438934	0.301032	-0.644759	-0.516773	9.89172e-28	1.11828e-26	0.73863	0.752823	0.748761	0.594258	0.393106	0.471481	0.526673	0.566575	0.307652	0.347125	0.699283	0.521879	0.838265	0.320681	0.491771	0.328156
CACHD1	-0.0769038	0.242698	0.288347	-0.0294001	-0.13367	9.97064e-28	1.12653e-26	0.0739151	0.0629782	0.0485177	0.110788	0.0677331	0.0504128	0.0378859	0.151913	0.151914	0.189398	0.314833	0.275853	0	0.253951	0.0862202	0
PNMA1	0.108045	0.0434035	0.296624	-0.0475143	-0.0158551	1.02616e-27	1.15871e-26	0.0115853	0.0159012	0.00371565	0.00900946	0.032965	0.0377714	0.121884	0.100932	0.0918043	0.076061	0.159651	0.275853	0.375405	0	0.127242	0
KIAA2013	0.023508	0.205646	0.114768	0.0335185	0.00528902	1.02714e-27	1.15913e-26	0.0206767	0.0191529	0.0529548	0.0398025	0.0383356	0.0309588	0.114537	0.114612	0.142939	0.138911	0.202468	0	0	0.161464	0.145263	0
RRM2B	-0.243694	-0.112295	-0.0262696	-0.289682	-0.14462	1.07322e-27	1.21041e-26	0.235932	0.232732	0.149686	0.0904093	0.0706039	0.108536	0.0284771	0.0663091	0.0843159	0.122893	0.124535	0	0	0.360376	0.115842	0
NAA50	-0.430354	0.0117649	-0.226545	-0.308674	-0.0560353	1.07416e-27	1.21074e-26	0.38376	0.580402	0.242866	0.190446	0.220979	0.135099	0.183316	0.273105	0.258135	0.281019	0.345153	0.6294	0.265257	0.310788	0.554889	0.131169
MATN1-AS1	-0.00403659	0.0151726	-0.0573714	0.119019	0.146659	1.10101e-27	1.24027e-26	0	0	0	0	0.00305664	0.00187059	0	0	0.00378949	0	0	0	0	0	0	0.181382
KIF1A	-0.285663	-0.279933	-0.253247	-0.498142	-0.314329	1.10248e-27	1.24119e-26	0.427494	0.481515	0.420759	0.188574	0.244402	0.249502	0.221796	0.259096	0.156127	0.157543	0.22226	0	0.355546	0.307332	0	0.116781
CEP170B	0.0280857	0.0935705	0.190099	-0.050496	-0.0578217	1.1396e-27	1.28222e-26	0.00719471	0.00297168	0.00204328	0.0140728	0.00352934	0.0115521	0.0507695	0.0933581	0.0470811	0.0615193	0.168175	0	0	0	0	0
SYNJ2	0.0790046	0.137732	-0.223767	0.0993762	0.241779	1.19095e-27	1.3392e-26	0.00873876	0.0198238	0.027041	0.00476071	0.0202853	0.0512594	0.083378	0.173482	0.0889169	0.0843511	0.0897959	0	0	0	0	0.249052
TXN	0.377206	0.0812719	-2.24301	0.202726	0.67594	1.29055e-27	1.45034e-26	1.2934	1.66577	1.41304	1.58352	1.67387	1.68781	1.14661	2.12958	1.59273	1.10593	1.07764	0.660955	1.47507	1.32668	1.3597	1.72969
NPM3	0.0653028	-0.237029	0.29321	-0.0564051	-0.620643	1.30477e-27	1.46485e-26	0.275432	0.516877	0.56826	0.348364	0.600812	0.387904	0.4559	0.219831	0.259998	0.21402	0.336651	0.199788	0.289033	0.149324	0.266803	0
RN7SL658P	0.00727016	-0.0143623	0.0572622	0.0578999	0.0651383	1.30501e-27	1.46485e-26	0	0	0	0	0	0	0	0.00166405	0	0	0	0	0	0	0.177589	0
OAT	-0.277021	-0.0492484	-0.543984	-0.237497	-0.171996	1.3369e-27	1.49975e-26	0.276091	0.254807	0.300392	0.200939	0.163281	0.0969683	0.0881711	0.130365	0.134998	0.0870744	0.0777832	0.197473	0	0	0.127242	0
HTR1E	0.0159587	-0.031878	0.139726	0.0391629	0.0322039	1.42628e-27	1.59907e-26	0	0	0	0	0	0.00356822	0	0	0	0.00432184	0	0	0	0.243878	0.0778213	0
SLC4A8	-0.065446	0.199886	-0.0677263	0.00486468	0.0138384	1.45382e-27	1.62898e-26	0.0264571	0.0219437	0.00950512	0.0140439	0.0219162	0.0176955	0.00761538	0.0443371	0.124948	0.08927	0.13335	0	0	0	0.0862202	0
SEPT10	-0.186489	-0.0911508	-0.235588	0.223502	-0.0386759	1.49469e-27	1.67379e-26	0.280229	0.336534	0.45267	0.402362	0.23396	0.305305	0.167676	0.174434	0.147671	0.158604	0.15119	0.39726	0.620803	0.104245	0.213462	0.436917
FAM65A	-0.00326318	0.140475	0.0648745	-0.00740801	-0.0349648	1.50284e-27	1.68192e-26	0	0.00358041	0.0135462	0.00360177	0.00717387	0.01864	0.0422656	0.044062	0.0725998	0.0797392	0.127122	0	0	0	0	0
GOLPH3	0.0575355	0.159287	-0.0267149	0.0393602	0.222151	1.57673e-27	1.76357e-26	0.0820494	0.0435559	0.0527342	0.0619152	0.052022	0.06414	0.174258	0.178834	0.194996	0.141471	0.231555	0.246026	0	0	0.240206	0.230973
EGFLAM-AS4	0.167934	-0.142929	0.235313	-0.00496293	-0.0680413	1.6608e-27	1.85651e-26	0	0	0	0.0644788	0.0707922	0.0596438	0.112384	0.00317847	0	0	0	0	0	0	0	0
BMP7	0.0868462	0.14382	-0.0123237	0.120519	0.241685	1.66942e-27	1.86504e-26	0.0298884	0.0259883	0.0473437	0.0270496	0.0420106	0.038259	0.164473	0.171883	0.115027	0.121724	0.197111	0	0	0	0.0871265	0.313092
MCM10	-0.344042	0.0661961	-0.442457	0.186072	0.316477	1.71676e-27	1.9168e-26	0.239511	0.27469	0.246303	0.165801	0.0937371	0.0644054	0.0387151	0.150903	0.125352	0.111968	0.146348	0.246026	0.265257	0.272621	0.235641	0.539543
DAP	0.0567923	0.202305	-0.145638	0.161123	0.253934	1.75566e-27	1.95908e-26	0.0246562	0.0154851	0.0351106	0.0431987	0.0452271	0.0396165	0.14402	0.123184	0.148526	0.137454	0.148904	0	0	0	0.0890335	0.283154
APC	0.520216	-0.355299	0.795728	-0.125119	-0.133475	1.79047e-27	1.99674e-26	0.161816	0.125948	0.127474	0.239803	0.325535	0.295819	0.578293	0.168499	0.225725	0.208449	0.251388	0.275853	0	0.29315	0.122593	0.189142
ZNF91	0.159229	0.242167	0.415627	0.0397716	-0.0317852	1.85254e-27	2.06474e-26	0.111094	0.138331	0.137841	0.164531	0.179013	0.2452	0.332347	0.230583	0.347126	0.324026	0.430234	1.33432	0	0.104245	0.23803	0.201013
TUBB6	-0.288826	-0.0313801	-1.00137	-0.357577	-0.178801	1.87004e-27	2.08302e-26	0.231142	0.618208	0.204182	0.241785	0.153129	0.16336	0.233059	0.232353	0.167394	0.11897	0.0507625	0	0	0	0	0
KCTD1	0.0135713	-0.0028622	-0.00342848	0.346579	0.447027	1.96691e-27	2.18963e-26	0.0110503	0.0061654	0.0101453	0.00428897	0.00389219	0.00771551	0.0273272	0.0137142	0.02462	0.00563879	0.00674812	0	0.265257	0.149324	0.188981	0.467149
SMARCD2	0.0490179	0.15449	0.154304	-0.0921245	-0.05016	2.168e-27	2.41208e-26	0.0504179	0.0327979	0.0267188	0.040373	0.0610481	0.0556743	0.10103	0.169812	0.132456	0.148559	0.235345	0.246026	0	0	0.0890335	0
PSAP	-0.0173853	0.506436	0.647979	-0.194443	-0.282288	2.25737e-27	2.51003e-26	0.739664	0.686941	0.813489	0.682181	0.767726	0.742639	0.755839	1.08193	0.930432	0.981637	1.38901	1.30698	1.77659	0.762654	0.416634	0.835277
DKC1	-0.452776	-0.134859	-0.29248	-0.432586	-0.251352	2.29113e-27	2.54608e-26	0.548281	0.716656	0.657128	0.295716	0.334601	0.290171	0.380672	0.427232	0.349716	0.276359	0.472681	0.475641	0.620803	0.665845	0.490518	0.203975
UBE2J1	0.0685158	0.0897141	0.121076	-0.107515	-0.00553318	2.33904e-27	2.59779e-26	0.0433587	0.01902	0.0232772	0.0118269	0.0396265	0.0356693	0.0963959	0.149736	0.123475	0.106314	0.14974	0	0.3637	0.282978	0	0
PAK1IP1	-0.444979	0.112704	-1.06084	-0.383971	-0.274677	2.37887e-27	2.64047e-26	0.294442	0.769628	0.432063	0.22038	0.190008	0.235553	0.257711	0.364161	0.266376	0.222283	0.192063	0.246026	1.00828	0.151533	0.0890335	0
PAK2	0.087627	-0.0443023	0.202168	-0.258622	0.251473	2.38573e-27	2.64654e-26	0.273856	0.255742	0.0924366	0.111934	0.121709	0.218878	0.374019	0.335507	0.27173	0.341031	0.385427	0.720122	0.3637	0.194873	0.253075	0.472255
SLC35E1	0.0553035	0.181485	0.222578	0.119623	0.128512	2.41933e-27	2.68223e-26	0.0424211	0.0260277	0.0376762	0.054525	0.0598162	0.0754188	0.139575	0.104901	0.175217	0.178261	0.222797	0	0.714828	0.151533	0.076164	0.242381
LTBP1	-0.0974606	0.296773	-0.0283887	0.231044	0.202953	2.42147e-27	2.68304e-26	0.0518201	0.0347621	0.0939836	0.0495026	0.041014	0.057433	0.0180641	0.115274	0.166961	0.183942	0.188299	0.687738	0.628957	0.198912	0	0.363215
B3GALT1	-0.0865983	0.124364	-0.0142723	0.105052	0.143975	2.45474e-27	2.71831e-26	0.037264	0.0114999	0.0174688	0	0.00268041	0.0081725	0	0.00766242	0.0539487	0.0833893	0.113856	0	0	0	0	0.24795
RAB11FIP4	-0.0181017	0.120134	0.452337	-0.083225	-0.150352	2.4734e-27	2.73737e-26	0.0510713	0.0382752	0.0681536	0.0282827	0.0228869	0.042141	0.101381	0.0903428	0.0931876	0.165661	0.25518	0.719352	0.554289	0	0.0862202	0
ZNF704	-0.0169527	0.0393495	0.354998	0.166425	0.115559	2.58794e-27	2.86247e-26	0.0110016	0.00997818	0.0230957	0.0141199	0.00488526	0.0123376	0	0.0240402	0.0400168	0.0618627	0.101019	0.199788	0.289033	0.104245	0.50266	0
ECT2	-0.334704	-0.0331776	-0.650509	0.102956	0.196648	2.59311e-27	2.86651e-26	0.34254	0.336841	0.384668	0.244236	0.181838	0.255278	0.0934195	0.11777	0.208901	0.137903	0.117236	0.197473	0	0	0.3047	0.491354
KIAA1671	-0.0104379	0.145528	0.180131	0.229746	0.203543	2.62036e-27	2.89494e-26	0.0102684	0.00786576	0.00228173	0.0321494	0.0295327	0.0205597	0.0272262	0.052441	0.0797574	0.0934404	0.163731	0	0	0.317701	0	0.332723
AGPAT3	0.0441381	0.112421	0.111323	-0.0359946	-0.00943682	2.64364e-27	2.91895e-26	0.0126923	0.0059436	0.0043986	0.00397536	0.0265628	0.022005	0.0737445	0.090849	0.0755903	0.123066	0.118681	0	0	0.194873	0	0
IGF2BP1	-0.234753	0.211754	-0.0687025	-0.159817	0.490049	2.73613e-27	3.01931e-26	0.728929	0.517448	0.453452	0.505096	0.410123	0.358667	0.623701	0.651286	0.697052	0.80361	0.730625	1.36085	0.628957	0.735608	1.14091	0.732849
HMMR	-0.618926	0.459574	-1.5391	-0.0308025	-0.051575	2.7786e-27	3.06439e-26	0.517378	0.522743	0.590182	0.498875	0.304309	0.487694	0.10619	0.194274	0.64135	0.3381	0.312202	0.199788	0	0	0.159437	0.37764
HIST1H1B	-0.220374	-0.0636324	-0.199343	-0.114991	-0.0571792	2.9192e-27	3.21758e-26	0.183958	0.149822	0.205739	0.0714474	0.0724366	0.0570504	0.0214047	0.0493784	0.0478812	0.0595605	0.0628538	0	0	0.240601	0	0.116781
CPSF1	0.143187	0.126748	0.369217	0.206616	0.233001	2.95074e-27	3.25045e-26	0.0526558	0.0484743	0.0483169	0.0954532	0.115218	0.0964683	0.146788	0.22678	0.201686	0.161644	0.241994	0.473326	0.355546	0.605152	0.256406	0.273564
PAWR	-0.359024	0.635386	-0.58826	-0.0610207	0.0159357	2.95685e-27	3.25528e-26	0.382904	0.301705	0.52749	0.278237	0.182482	0.282474	0.274147	0.494605	0.503467	0.577355	0.599897	0	0.738603	0.194873	0.359244	0.279527
ATP5G3	-0.0314889	-0.198559	-1.21773	-0.141974	-0.425902	3.33172e-27	3.66586e-26	1.36666	1.66534	1.85984	1.57746	1.50177	1.64595	1.34415	1.56558	1.26917	1.13472	1.23893	0.197473	0.719247	0.84911	1.18966	1.18422
EGLN3	-0.0238758	-0.239041	-0.0879991	-0.359258	-0.0447833	3.35921e-27	3.69396e-26	0.165446	0.105649	0.0401278	0.0221241	0.0335219	0.0411557	0.0988793	0.0669432	0.0194255	0.0116738	0.00825808	0	0	0	0	0
RTN3	-0.231777	-0.637374	0.302718	-0.521077	-0.223136	3.60235e-27	3.95903e-26	0.912218	0.818819	0.825887	0.610889	0.681947	0.675929	0.585362	0.511112	0.572804	0.42514	0.615773	0.445814	0.265257	0.637208	1.50744	0.233483
RAPGEF1	-0.0236468	0.16536	0.260206	-0.00570171	-0.0580271	4.00739e-27	4.40162e-26	0.0286521	0.0360173	0.0295391	0.0426246	0.0112977	0.0458755	0.0499817	0.0947991	0.103734	0.122363	0.228549	0.246026	0	0.104245	0.127242	0
LASP1	0.253659	0.0410243	0.112381	-0.379774	-0.10482	4.41979e-27	4.85177e-26	0.202798	0.17396	0.152404	0.219589	0.168878	0.156872	0.46431	0.495155	0.263103	0.297868	0.381562	0.199788	0.449571	0.104245	0.155913	0
BCL7C	0.100777	0.0584238	0.322597	-0.0247775	-0.0269444	4.47453e-27	4.90902e-26	0.010371	0.00718514	0.00395762	0.0118717	0.0322706	0.0402305	0.162594	0.0508423	0.0718954	0.129678	0.176333	0.246026	0	0	0	0.0871944
TMSB15A	-0.221436	-0.0220384	0.300379	0.689127	0.222295	4.70188e-27	5.15546e-26	0.396428	0.323344	0.674009	0.546692	0.425785	0.36459	0.221797	0.21762	0.314447	0.371171	0.307432	0.197473	1.42732	1.06479	0.88778	0.688694
CTSZ	0.0103224	0.0798641	0.158852	0.31712	0.33748	4.84349e-27	5.30765e-26	0.00188783	0.00315454	0	0.00898436	0.0154488	0.0159669	0.0428341	0.0301534	0.0288509	0.0771917	0.118521	0.199788	0	0	0.17616	0.431846
DCP2	-0.286468	-0.168977	-0.189582	-0.0392087	-0.312016	4.87325e-27	5.33717e-26	0.529899	0.489938	0.716681	0.498322	0.442507	0.492916	0.246686	0.314561	0.307182	0.334141	0.299861	0	0.3637	0.62299	0.381047	0.260165
PSMA6	0.330746	-0.4286	-0.217683	0.165805	0.026687	5.41628e-27	5.92846e-26	0.497075	0.763569	0.695398	0.696348	0.763579	0.857971	0.588492	0.658982	0.515559	0.370753	0.346578	0.401582	0.714828	0.633347	0.649285	0.693045
FAM3C	-0.0354077	0.115109	0.438569	-0.156758	-0.168046	5.52868e-27	6.04799e-26	0.0934531	0.0552456	0.0505531	0.0527637	0.0506841	0.059226	0.0868161	0.122655	0.111664	0.197688	0.299799	0.199788	0.652733	0	0.0862202	0
MPND	-0.0335127	0.105107	0.140051	-0.0107273	-0.0606422	5.80438e-27	6.34592e-26	0.00669818	0.00721174	0	0.00469544	0.00351602	0.0140305	0.0151115	0.00889162	0.0351822	0.0937336	0.111688	0	0	0	0	0
MARVELD3	-0.10839	0.173835	0.159731	0.0275191	0.104489	5.9761e-27	6.52989e-26	0.0864214	0.0982187	0.0790399	0.0151466	0.0144279	0.0483147	0.0516117	0.152096	0.101577	0.226333	0.216944	0.199788	0.628957	0.188905	0.240206	0.155186
ZMIZ2	-0.00369077	0.102487	0.295851	0.0823698	0.0518855	6.09836e-27	6.65964e-26	0.0154367	0.0177557	0.00702514	0.0140817	0.0160137	0.0334645	0.0184191	0.0612892	0.0731302	0.098294	0.158638	0	0.355546	0	0.348231	0
EPRS	-0.434218	-0.147043	-0.339593	-0.297992	-0.361962	6.16757e-27	6.73133e-26	0.664071	0.652277	0.916323	0.472282	0.393511	0.62164	0.307391	0.471967	0.405886	0.338398	0.55065	0.719352	0.265257	0	0.733619	0.264354
NOL7	-0.143198	-0.0743409	0.661526	-0.311271	0.111897	6.25227e-27	6.81984e-26	0.39882	0.601144	0.245356	0.253118	0.129788	0.373362	0.375393	0.454855	0.399631	0.374765	0.695639	0.659984	1.38368	0.822111	0.63135	0.50545
CLMP	0.254302	-0.206527	0.251241	-0.0254849	-0.120758	6.32132e-27	6.89119e-26	0.028539	0.0262737	0.0713962	0.101047	0.143193	0.136861	0.175624	0.0683239	0.029909	0.00714785	0.0174644	0	0	0	0	0
SULF1	-0.0920719	0.0466833	-0.129826	0.0832654	-0.0732593	6.33561e-27	6.90279e-26	0.0269574	0.0252252	0.145399	0.0553761	0.0170965	0.0228978	0	0	0.00314751	0	0.00477032	0	0	0	0	0
FAM20A	0.170457	0.0594546	0.155073	-0.0498286	-0.0425122	6.50843e-27	7.087e-26	0.00612358	0.00246491	0.00728733	0.0478612	0.0692088	0.0538198	0.193778	0.0966948	0.105063	0.114939	0.132154	0	0	0	0	0
SH3GLB2	-0.020957	0.129902	0.181222	0.0121258	-0.0375705	7.0513e-27	7.67371e-26	0.0106447	0.00778698	0.0118925	0.00738863	0.0206506	0.00943337	0.0213071	0.0579591	0.0524652	0.101717	0.148077	0.199788	0	0	0.0890335	0
C20orf24	0.126305	0.148815	0.10067	0.127286	0.220915	7.21707e-27	7.8496e-26	0.0442347	0.0475533	0.0761539	0.0685906	0.0565108	0.0941075	0.191213	0.241463	0.134056	0.180894	0.246408	0	0	0	0.308554	0.232941
PUM1	0.00618651	0.265042	0.0736365	0.0416337	0.320227	7.23554e-27	7.86516e-26	0.274069	0.220105	0.200781	0.191815	0.208287	0.255783	0.263626	0.422557	0.419655	0.451165	0.415986	1.51687	0.909836	0.506309	0.372383	0.511608
TXNL4A	-0.0309249	0.388848	-0.228106	0.231541	0.300307	7.42738e-27	8.06906e-26	0.10118	0.139468	0.180714	0.137985	0.093301	0.140461	0.194292	0.331695	0.231974	0.32592	0.365246	0.197473	0	0.188905	0.0890335	0.523794
ZNF444	0.0199611	0.0278558	0.580697	-0.00717136	-0.10221	8.0675e-27	8.75946e-26	0.0214295	0.0303531	0.0241182	0.0228771	0.0270212	0.0221922	0.0565005	0.0664045	0.0482428	0.0855625	0.208705	0.443499	0	0.442856	0.0862202	0
SGK223	0.229071	-0.122223	0.280553	-0.0808366	0.02848	8.22041e-27	8.92037e-26	0.0192406	0.0209466	0.00431239	0.0293384	0.0434063	0.058642	0.245314	0.0868727	0.048924	0.0654829	0.0829842	0	0.402582	0	0	0.101772
TF	-0.0117031	0.0217018	0.166956	0.0207539	-0.0201268	8.3976e-27	9.10742e-26	0	0	0	0	0	0	0	0	0.00221959	0.0224152	0.0675581	0	0	0	0.076164	0
YPEL2	0.161762	-0.00712916	0.293125	-0.122185	-0.070142	8.41071e-27	9.11642e-26	0.0187145	0.0114781	0.00458716	0.0113392	0.0147731	0.124508	0.16205	0.0612613	0.0865008	0.120656	0.145352	0	0	0	0	0
DEPDC1	-0.287925	0.0534506	-0.313066	0.253622	0.0997241	8.54169e-27	9.25309e-26	0.207582	0.229468	0.36208	0.224234	0.0638152	0.239358	0.0336031	0.0368779	0.153576	0.110314	0.103481	0	0	0	0.624664	0.171245
SMPDL3A	-0.0574665	0.118229	0.0167912	0.0941907	0.1151	8.93399e-27	9.67253e-26	0.0213576	0.00808266	0.00170705	0.00382052	0.00405916	0.00699322	0.00352455	0.0119023	0.0556	0.0642052	0.112037	0	0	0	0	0.201013
LSM4	-0.458252	0.276443	-0.245638	-0.737666	-0.405597	8.95308e-27	9.68765e-26	0.676003	0.739027	0.384026	0.621851	0.32926	0.474413	0.410235	0.580756	0.654584	0.684064	0.829574	0.717565	0.628957	0.560128	0.240206	0.230973
RERE	0.0401514	0.0927068	0.802072	0.140612	0.111431	9.15157e-27	9.89677e-26	0.111538	0.12755	0.106043	0.101659	0.116828	0.0837339	0.202366	0.232394	0.159871	0.274233	0.408773	0.572115	0	0.609639	0.645477	0.161174
CEP290	-0.0588796	0.527859	0.0016606	0.783108	0.655331	9.18743e-27	9.92988e-26	0.16434	0.156292	0.315621	0.285663	0.198413	0.281345	0.161167	0.402049	0.397151	0.384874	0.527869	0.246026	0.739105	0.375496	0.591216	0.944497
S100A11	0.074646	0.0475185	0.490545	0.372071	-0.469968	9.4359e-27	1.01926e-25	0.229379	0.41659	0.556723	0.451626	0.657606	0.493048	0.309108	0.279745	0.298602	0.335884	0.550027	0.246026	0	0	0.21848	0.401757
ACP1	-0.255887	-0.354953	-0.476038	0.249567	0.39386	9.49333e-27	1.02488e-25	0.749036	0.922252	0.841588	0.635923	0.750361	0.658469	0.517389	0.585519	0.55914	0.365766	0.513874	0.475641	1.95496	0.533102	0.682786	1.35875
SRGAP1	-0.0635923	0.179314	0.290506	0.197295	0.124885	1.00157e-26	1.08066e-25	0.0320148	0.0486861	0.0420565	0.0451374	0.0390534	0.0190802	0.0305334	0.0805801	0.11227	0.104784	0.231006	0.415178	0.738603	0.104245	0.115842	0.285558
CENPW	-0.471264	0.301995	-1.24058	-0.0459813	-0.0238614	1.02222e-26	1.10231e-25	0.331844	0.471146	0.47478	0.302923	0.222418	0.26265	0.0975763	0.238669	0.384608	0.215443	0.185745	0.285341	0	0	0.372113	0.131169
HSF1	0.0304561	0.154631	-0.000754878	-0.033409	0.0325331	1.0683e-26	1.15134e-25	0.0273374	0.0214925	0.0132109	0.0193987	0.0288209	0.0298498	0.0936655	0.0970919	0.137556	0.118442	0.126059	0	0.289033	0.104245	0.076164	0
RNPS1	-0.35826	-0.383982	-0.383381	-0.465113	0.0135756	1.12712e-26	1.21405e-25	0.766021	0.877969	0.597444	0.455379	0.596143	0.431306	0.494133	0.567463	0.424699	0.416397	0.529718	0.199788	0	0.691056	0.584678	0.660721
SPRY1	-0.084387	-0.135979	0.0394851	0.242775	0.179118	1.17214e-26	1.26182e-25	0.0922675	0.195377	0.144762	0.0884234	0.0974073	0.132297	0.0251427	0.0256923	0.0122436	0.0134303	0.0434717	0	0	0.240601	0.217756	0.364417
SKP2	-0.107998	0.349008	-0.205292	-0.156284	-0.0187114	1.17691e-26	1.26624e-25	0.167067	0.181867	0.11918	0.140079	0.112485	0.0863637	0.203774	0.252589	0.337936	0.293516	0.334836	0	0.289033	0.340438	0.192006	0
SEPHS1	-0.305401	-0.205882	-0.200097	-0.514672	-0.420969	1.17886e-26	1.26761e-25	0.432584	0.40219	0.417485	0.303759	0.209121	0.276458	0.139603	0.267894	0.172485	0.180067	0.25921	0.473326	0.628957	0	0.122593	0
CIRBP	-0.216912	0.227788	0.636039	-0.164286	-0.0351588	1.18455e-26	1.27301e-25	0.515646	0.310758	0.476561	0.382505	0.306213	0.305627	0.342839	0.524072	0.497454	0.572587	0.816123	0.485543	1.50879	1.02894	0.363848	0.559495
ITGB8	0.0739112	0.0641631	0.0297398	0.0745593	0.172736	1.18691e-26	1.27481e-25	0.00505729	0.00325428	0.0047031	0.00335252	0.00480414	0.012039	0.124116	0.0599169	0.0740977	0.0703667	0.0856875	0	0	0	0.164866	0.13171
ARID4A	0.101038	0.0811056	0.612101	0.470314	0.514871	1.26084e-26	1.35345e-25	0.0810909	0.065434	0.0721916	0.101513	0.10693	0.104016	0.154405	0.197331	0.181726	0.192869	0.279389	1.25301	1.01998	0.432302	0.485226	0.668922
C1orf162	-0.00349468	0.0136631	-0.0522416	0.131722	0.159452	1.31816e-26	1.41418e-25	0	0	0	0	0.00317136	0.00349579	0	0	0	0.00411927	0	0	0	0	0	0.201013
OSTC	0.353444	-0.447282	0.190186	-0.2256	-0.691896	1.34343e-26	1.44048e-25	0.656402	0.912145	0.863068	0.912739	1.0429	0.931403	0.917279	0.707991	0.635314	0.558758	0.698974	0.531368	0.449571	0	0.582536	0.39584
DAD1	0.398015	-0.240563	-0.211872	0.164343	-0.13057	1.36995e-26	1.46808e-25	0.378365	0.624542	0.615889	0.58533	0.826886	0.695167	0.576476	0.618806	0.515368	0.34241	0.356562	0.39726	0	0.639377	0.409938	0.47298
ASRGL1	-0.138103	0.410959	0.0844055	-0.112834	-0.238716	1.38408e-26	1.48238e-25	0.162929	0.14883	0.178425	0.190129	0.14149	0.169362	0.14712	0.220558	0.294111	0.416927	0.427128	0	0.449571	0.188905	0.076164	0
GNL3	-0.298085	-0.506748	-0.344394	-0.471083	0.0278957	1.46192e-26	1.56486e-25	0.862292	1.04241	0.875664	0.513772	0.652349	0.61934	0.781492	0.635661	0.514295	0.506845	0.648282	0.760982	0.664437	0.802549	0.373732	1.0704
DNAJC5	0.0191053	0.117339	0.251173	-0.0648162	-0.0923826	1.46445e-26	1.56669e-25	0.0141241	0.0269271	0.0172818	0.00889859	0.0256747	0.0125639	0.079492	0.0908181	0.0882084	0.0660456	0.21694	0	0.265257	0	0	0
PPM1H	-0.0575825	0.20445	0.0169742	-0.00314521	-0.03823	1.47307e-26	1.57502e-25	0.0259584	0.0130988	0.0221302	0.0226567	0.0281743	0.0112412	0.0266459	0.053672	0.106617	0.125987	0.148137	0	0	0.104245	0	0
GDAP1	-0.230309	-0.0607422	-0.310912	-0.212255	-0.0610938	1.4895e-26	1.59169e-25	0.178967	0.242832	0.120569	0.0858693	0.0559682	0.0504767	0.0313085	0.0951092	0.0559535	0.0552015	0.0674577	0	0	0	0.167373	0
HSPA4	-0.568627	-0.00695016	-0.66576	-0.723695	-0.119831	1.53019e-26	1.63424e-25	0.969592	1.02374	0.85494	0.633969	0.519794	0.696593	0.517503	0.860056	0.802996	0.659127	0.826741	0.719352	0.838265	0.951347	1.06806	0.35552
TRIB1	0.235463	-0.232173	0.305707	-0.155254	-0.0202008	1.55876e-26	1.66382e-25	0.0400916	0.018105	0.0205023	0.0156088	0.0553163	0.0377842	0.269809	0.048817	0.0133897	0.0304856	0.0381772	0	0	0	0.0890335	0
UQCRH	-0.38288	0.756271	-2.03033	0.608808	-0.14643	1.58792e-26	1.69399e-25	1.25336	1.66257	1.87385	1.77431	1.56606	1.50218	1.16097	1.63352	1.54886	1.33223	1.36024	0.963591	0.554289	0.867725	1.51349	1.27043
FBXL7	-0.0572777	0.146047	0.0649894	-0.0201618	-0.0538006	1.60262e-26	1.70871e-25	0.0200098	0.00816564	0.0124578	0.0108145	0.0114084	0.0054647	0.0122726	0.0263595	0.0655525	0.0920875	0.131521	0	0	0	0	0
VGLL1	-0.00423119	0.00994951	-0.0231125	0.0653105	0.0794339	1.7371e-26	1.85105e-25	0	0	0	0	0	0	0	0	0.00176369	0	0.00494839	0	0	0	0	0.101772
AMOTL1	0.289683	0.0711219	0.221632	-0.0330386	-0.118051	1.74775e-26	1.86135e-25	0.0382401	0.05545	0.108581	0.144258	0.171544	0.166737	0.303536	0.234844	0.200583	0.179676	0.210689	0	0.289033	0.194873	0	0
FOXC1	-0.0140581	0.179879	-0.164071	0.00193319	0.0283901	1.89946e-26	2.02178e-25	0.00638589	0.00391911	0.00702048	0.0128163	0.011439	0.0285964	0.00604302	0.0737354	0.100529	0.0761753	0.0774636	0	0	0	0	0
TCEB2	-0.00698792	0.818662	-0.886064	-0.144315	-0.0930718	1.9401e-26	2.06388e-25	1.00002	1.19882	1.22451	1.02088	1.25151	1.18724	1.13173	1.42615	1.59909	1.25584	1.53138	1.01786	1.26619	1.01966	0.966091	0.962975
LUC7L	-0.0501039	0.301278	0.3439	-0.20988	-0.101121	1.94508e-26	2.06801e-25	0.313609	0.322964	0.3115	0.240653	0.227103	0.34203	0.327183	0.480941	0.452919	0.465585	0.691002	1.69627	0.476516	0.443689	0.076164	0.425167
MT-ND4	-0.159215	-0.16272	-0.97329	0.64537	0.255114	2.0593e-26	2.18822e-25	2.21194	2.33288	2.91019	2.32684	2.36602	2.33303	2.13049	2.13128	2.31272	1.8532	1.82346	1.74414	2.74578	2.94861	3.20441	2.09298
GTF2A2	-0.130583	0.744621	-1.14764	-0.154624	-0.0196717	2.09215e-26	2.22189e-25	0.438674	0.57489	0.56422	0.430939	0.541979	0.489737	0.514606	0.74057	0.841156	0.718972	0.680658	0.691032	0	0.303157	0.467991	0.233483
WDR5	-0.0186513	0.154459	0.216775	0.08746	0.08484	2.12678e-26	2.25739e-25	0.0335776	0.0293898	0.0243004	0.0361764	0.0205054	0.0249867	0.0736515	0.088524	0.0840493	0.164091	0.192181	0	0.449571	0	0.204875	0.131169
ELF1	0.169746	0.0380842	0.317586	-0.0175953	0.0548384	2.12975e-26	2.25928e-25	0.0418855	0.0240137	0.0560284	0.0322524	0.060721	0.0926134	0.22552	0.149678	0.115506	0.152503	0.228037	0.199788	0	0	0.166855	0.131169
SETD8	-0.00758254	0.225106	-0.040691	0.0952255	0.0792055	2.17704e-26	2.30815e-25	0.0100635	0.0189011	0.0264681	0.0458305	0.0209588	0.0236044	0.0954475	0.0764691	0.105884	0.182117	0.128738	0	0	0.161464	0	0.122037
ELOVL6	-0.404185	-0.0929701	-0.721413	-0.256274	-0.126287	2.27368e-26	2.40926e-25	0.531068	0.555445	0.484164	0.459667	0.371365	0.264591	0.226675	0.375899	0.291978	0.252512	0.274899	0.197473	0.554289	0.151533	0.226155	0.354978
SLC38A1	-0.535796	0.00315444	-0.725304	0.125244	0.374463	2.31357e-26	2.45016e-25	0.631047	0.70358	0.804414	0.356807	0.401649	0.261007	0.485516	0.465584	0.413312	0.395601	0.429271	0.341329	0.265257	0.770998	0.882256	0.761664
SELK	-0.000509926	0.40972	0.144367	0.116362	0.07604	2.38638e-26	2.52585e-25	0.198462	0.255139	0.255066	0.23256	0.291108	0.256871	0.258112	0.409218	0.464449	0.412624	0.557444	0.246026	0.485407	0.496434	0.562923	0.223809
SCAPER	-0.0110675	0.176505	0.305434	0.434945	0.430991	2.48326e-26	2.62692e-25	0.0537588	0.0225298	0.0687491	0.0500263	0.0632814	0.0888235	0.044149	0.12609	0.106678	0.169593	0.275038	0.6294	0.289033	0.168377	0.112756	0.721455
TRIP11	0.0426734	0.166021	0.879881	-0.0395352	-0.14465	2.51539e-26	2.65943e-25	0.203103	0.104484	0.252725	0.195034	0.168256	0.213423	0.1894	0.334066	0.336311	0.320051	0.49193	1.33094	1.72311	0.47959	0.591758	0
TPM4	0.525748	-1.19949	1.7469	-1.43928	-0.630446	2.56555e-26	2.71095e-25	1.34828	1.3882	1.07405	1.03818	0.929335	1.47806	1.56066	1.46269	0.804252	1.08666	1.54229	1.69417	0.644579	0.929467	0.929364	0.985609
AURKB	-0.335666	0.0304213	-0.362293	-0.0935316	-0.0460809	2.59035e-26	2.73562e-25	0.261904	0.267782	0.296196	0.178619	0.0970317	0.13478	0.0454878	0.10025	0.166193	0.146683	0.123251	0	0.3637	0.344846	0.237258	0.101772
AC100830.4	-0.00158057	0.0121913	-0.0556362	0.11869	0.151674	2.61033e-26	2.75518e-25	0	0	0	0	0	0	0.00666534	0	0.00258559	0	0	0	0	0	0	0.18637
RBFOX3	-0.0816009	-0.125879	-0.048799	-0.175935	-0.0651218	2.71158e-26	2.86046e-25	0.116479	0.04384	0.0638632	0.0310786	0.0274082	0.0239137	0.00465248	0.00623873	0.00227756	0.00372175	0.00477032	0	0	0	0	0
PHLDB2	-0.19868	0.465683	0.229321	0.366404	0.0266943	2.77032e-26	2.92079e-25	0.0418414	0.367569	0.123245	0.196826	0.133587	0.14152	0.17599	0.192306	0.251052	0.273177	0.541028	0.485543	0.355546	0	0.173347	0.46551
EDIL3	-0.131118	-0.122408	0.0965261	-0.194455	-0.163912	2.8617e-26	3.01546e-25	0.120468	0.123626	0.10772	0.0107046	0.0303567	0.0786308	0.00353304	0.00344605	0	0.0244695	0.0877264	0	0	0	0	0
ALPL	0.0587483	-0.478108	0.434165	-0.300768	-0.14187	2.86336e-26	3.01553e-25	0.272088	0.127476	0.122988	0.169483	0.205616	0.169545	0.0792365	0.0922379	0.0563341	0.027821	0.0335649	0.341329	0.289033	0.448442	0.251086	0
STAP1	0.018019	-0.0348198	0.139806	0.0060268	-0.00655626	2.87362e-26	3.02465e-25	0	0	0	0	0	0.00575618	0	0	0	0	0	0	0.265257	0.178733	0	0
GPRC5B	-0.122013	-0.131028	-0.164694	-0.284986	0.12537	2.90234e-26	3.05319e-25	0.230415	0.12843	0.0630484	0.0383867	0.0510059	0.0405648	0.0815338	0.115241	0.0947711	0.0915981	0.0960992	0	0	0.188905	0.0890335	0.188967
POLDIP2	0.00672902	0.1548	0.00121409	-0.0691702	0.0820252	2.90667e-26	3.05604e-25	0.0701244	0.0749059	0.0179888	0.0385189	0.0315171	0.0529759	0.117597	0.171658	0.141972	0.146905	0.225593	0	0.3637	0	0	0.181382
MSH6	0.527624	-1.00751	1.38312	-0.545725	-0.16704	3.2406e-26	3.40523e-25	0.598891	0.557535	0.324704	0.549016	0.506856	0.767671	0.672813	0.478501	0.372441	0.279524	0.510083	0.97308	0.628957	0.561579	0.893393	0.385357
BRD4	0.0992376	0.0137924	0.856301	0.0923782	0.276623	3.24908e-26	3.41226e-25	0.249922	0.140801	0.168474	0.149353	0.17772	0.172734	0.397133	0.229978	0.304077	0.384198	0.484746	0.57443	0.375405	0.544735	0.802247	0.386391
PNMA2	-0.116733	0.0464517	-0.19895	0.0329925	-0.0516474	3.43016e-26	3.60043e-25	0.0198273	0.0916924	0.108071	0.0242121	0.00615331	0.00969207	0.00475661	0.0149901	0	0	0.00452551	0	0	0	0	0
SLMAP	-0.104341	0.346599	-0.011864	0.491296	0.539347	3.46154e-26	3.63136e-25	0.117151	0.085406	0.13089	0.162982	0.0637924	0.0913415	0.117277	0.197279	0.251423	0.223534	0.339649	0.531368	0.449571	0.34711	0.192006	0.793836
AP000459.4	-0.112732	-0.0327107	-0.138431	-0.0405306	-0.0754861	3.47453e-26	3.64296e-25	0.0528966	0.116518	0.0779793	0.041497	0.0191735	0.0365705	0.00153397	0	0	0	0	0	0	0	0	0
ISCU	-0.284993	0.160216	-0.270828	-0.42572	-0.0567309	3.49007e-26	3.65723e-25	0.318934	0.424611	0.191612	0.1784	0.0901457	0.2009	0.143333	0.403057	0.278452	0.328907	0.421147	0.374642	0	0.471883	0.223545	0.122037
CLDN1	0.206157	-0.193369	0.201373	-0.118016	-0.0374297	3.55619e-26	3.72446e-25	0.0213936	0.0103172	0.0328958	0.0165815	0.0264871	0.0854305	0.197811	0.023686	0.0160038	0.0102092	0.00371523	0	0	0	0	0
NPDC1	0.0108989	0.12459	0.065029	-0.0320208	-0.0278642	3.65364e-26	3.8244e-25	0.00558381	0.00698266	0.00350496	0.00926626	0.00590628	0.0185148	0.0357577	0.0849785	0.0599728	0.0782826	0.13186	0	0	0	0	0
PHF10	0.293516	-0.128156	0.655999	-0.00333396	-0.0255709	3.68005e-26	3.84991e-25	0.0256508	0.0471842	0.0344638	0.0816798	0.103508	0.133031	0.2637	0.144183	0.0938669	0.102479	0.202568	0	0.652733	0.149324	0.18861	0.0871944
FAM127A	0.0485106	0.0539546	0.394564	-0.45961	-0.237831	3.90267e-26	4.08056e-25	0.236521	0.18147	0.0797817	0.129203	0.163032	0.210854	0.245722	0.279009	0.255605	0.388261	0.399671	0.687738	0.355546	0.194873	0.076164	0
KIF3B	-0.00173623	0.201229	0.340219	0.105015	0.0174766	3.9077e-26	4.08356e-25	0.0403479	0.0528157	0.0588443	0.0755109	0.0672974	0.054902	0.0821671	0.155901	0.128958	0.177848	0.283164	0.481124	0.265257	0.240601	0.0862202	0.181382
FBXL17	-0.0270752	0.0762217	0.174121	0.0283328	-0.0264122	3.95943e-26	4.13533e-25	0.00275991	0.00297711	0	0.00555345	0.00388364	0.00499777	0	0.0118943	0.0239893	0.0566532	0.103161	0	0	0	0.0871265	0
CTXN1	0.0354163	0.0433016	0.298156	-0.0493972	-0.0793334	4.17624e-26	4.35937e-25	0.00351756	0.00378937	0	0.00190321	0.00802046	0.0107437	0.0541491	0.0517072	0.0343827	0.0582808	0.137957	0.246026	0.289033	0	0	0
FBXO5	-0.264824	-0.181826	-0.443524	-0.0654711	0.215293	4.18897e-26	4.37024e-25	0.342535	0.380607	0.326267	0.194054	0.159919	0.201971	0.108149	0.241902	0.140747	0.100209	0.141783	0	0.375405	0.253951	0.326732	0.458337
BACE1	0.0338826	0.232163	0.157499	0.24428	0.149875	4.43146e-26	4.62068e-25	0.0115686	0.00538534	0.0603314	0.056069	0.0716653	0.0567096	0.106963	0.0900274	0.130782	0.220521	0.171061	0	0	0.149324	0.338869	0.116781
SESTD1	-0.00544634	0.213059	0.0220189	0.127955	0.192235	4.45107e-26	4.63857e-25	0.0419381	0.0572123	0.0449657	0.0576472	0.0429266	0.0343423	0.0602439	0.181639	0.175056	0.145249	0.156772	0.197473	0.667839	0.460581	0.177589	0.155186
BCAR1	-0.00434051	0.0879537	0.364184	-0.070651	-0.136911	4.54344e-26	4.73223e-25	0.0213019	0.0219321	0.0236482	0.0207719	0.0123871	0.0102733	0.0759554	0.0502782	0.0683581	0.0764865	0.204056	0.887526	0	0	0	0
MRPL32	0.0256964	-0.327773	-0.31655	-0.365204	-0.528215	4.85015e-26	5.0489e-25	0.373717	0.569284	0.45587	0.479362	0.471254	0.49202	0.338006	0.347694	0.26799	0.186483	0.200955	0.473326	0	0.104245	0.0890335	0
FAM120A	-0.0247454	0.197826	0.306374	0.155645	0.13197	5.16723e-26	5.37602e-25	0.0604608	0.054629	0.0620512	0.0633088	0.0560614	0.0547955	0.103261	0.128465	0.140297	0.188722	0.297967	0	0	0.25668	0.246564	0.232941
SERINC3	0.375577	-0.278883	0.3797	-0.0445288	-0.393788	5.3562e-26	5.56957e-25	0.197463	0.167903	0.298017	0.404676	0.444546	0.362913	0.362523	0.275977	0.191949	0.152236	0.196553	0	0.265257	0	0.122593	0
LIMCH1	-0.0461047	0.119089	0.0554247	0.232414	0.31571	5.44271e-26	5.65641e-25	0.0383782	0.0119837	0.0119666	0.00180157	0.0128723	0.0212841	0.0145266	0.0710399	0.0315988	0.116224	0.155428	0.199788	0	0	0	0.499462
CCM2	-0.0399244	0.202617	0.302714	-0.0575148	-0.17419	5.45569e-26	5.66679e-25	0.0504708	0.038565	0.0549598	0.0460724	0.0812725	0.0357484	0.0707415	0.0947733	0.127787	0.168612	0.280145	0.246026	0.289033	0	0	0
CACFD1	-0.015412	0.124409	0.284984	0.101661	0.0547859	5.71662e-26	5.93456e-25	0.0188915	0.0197119	0.0170015	0.0259277	0.0232889	0.0179098	0.04859	0.0614355	0.0594432	0.136231	0.166729	0.541117	0.265257	0	0.164866	0.131169
C4orf19	0.0069458	-0.0135456	0.0509287	0.0471286	0.0520994	5.72144e-26	5.9363e-25	0	0	0	0	0	0.00180448	0	0	0	0	0	0	0	0	0.145263	0
NOC3L	-0.329562	-0.0221134	-0.422797	-0.012952	0.00502378	6.16916e-26	6.39734e-25	0.261718	0.43098	0.345022	0.204187	0.157141	0.145427	0.146069	0.181768	0.146387	0.124152	0.16042	0.538802	0.289033	0.149324	0.31861	0.253206
SLC16A10	-0.0234413	0.0779782	0.296871	-0.0364512	-0.0812045	6.42728e-26	6.66135e-25	0.0204583	0.0196276	0.00639137	0.0153546	0.00574756	0.0190836	0.010092	0.0501227	0.0536307	0.069457	0.161124	0	0.265257	0.198912	0	0
ZNF503-AS2	-0.00421161	0.00931691	-0.0348226	0.078184	0.0928269	6.54845e-26	6.78322e-25	0	0	0	0.00392484	0	0	0	0	0	0	0	0	0	0	0	0.116781
DOT1L	-0.0134753	0.178707	0.225441	0.0698816	0.0115623	6.55971e-26	6.79116e-25	0.0294842	0.0128281	0.0285925	0.0387551	0.0433778	0.0344946	0.0481212	0.0915733	0.104806	0.110038	0.243671	0	0	0.104245	0	0.155186
CCDC167	0.184542	0.358307	-0.424716	0.14561	-0.0757472	6.67443e-26	6.90616e-25	0.0745086	0.107188	0.24916	0.247413	0.34696	0.233135	0.167698	0.398643	0.365925	0.224052	0.233253	0	0	0.350369	0.0778213	0
WASF3	0.00366185	0.0481542	0.423274	0.190476	0.19247	6.80802e-26	7.04053e-25	0.0316162	0.0152181	0.0275098	0.0253247	0.0103819	0.0154321	0.0506911	0.0446108	0.0943439	0.080342	0.135715	0.275853	0.652733	0.303157	0.455656	0.116781
HEXIM1	0.15806	0.10189	0.262482	-0.105835	-0.0394456	6.8933e-26	7.12483e-25	0.0791945	0.0472318	0.12526	0.0872874	0.0888769	0.110581	0.214216	0.271674	0.205623	0.179222	0.237675	0.661205	0.265257	0.558302	0.0862202	0
FUS	-0.223896	0.477702	-0.179916	-0.131836	0.376438	6.99407e-26	7.22504e-25	1.11003	0.863962	1.07528	0.893992	0.869246	0.827559	0.894607	1.40106	1.13355	1.22693	1.36792	2.31372	1.78966	0.962217	1.25892	1.2665
SPHKAP	-0.0097369	0.0163747	0.132187	-0.00593612	-0.0433499	7.01452e-26	7.24221e-25	0	0	0	0	0	0	0	0	0	0.0129978	0.0591495	0	0	0	0	0
HDGFRP2	0.0120828	0.0764894	0.412697	0.193788	0.262235	7.17449e-26	7.40334e-25	0.0743762	0.0334306	0.0155875	0.0419333	0.0495501	0.0820764	0.0592587	0.101454	0.10936	0.13338	0.275754	0.197473	0	0.198912	0.24103	0.414323
RGAG4	-0.0184435	0.089016	0.131153	0.0631979	0.0343441	7.42615e-26	7.65885e-25	0	0	0.00447249	0.00217487	0	0.00229555	0.00954291	0.0162995	0.0478711	0.0527084	0.0802508	0.341329	0	0	0.181928	0
EXOC7	0.0785493	0.131039	0.0591839	0.116791	0.399496	7.78841e-26	8.02808e-25	0.137519	0.132343	0.07201	0.0887858	0.107282	0.0989408	0.251883	0.303195	0.200811	0.231092	0.338323	0	0.289033	0.104245	0.253899	0.547092
MTA1	0.0257538	0.135806	0.219517	-0.054332	-0.0734191	7.88692e-26	8.1252e-25	0.0191391	0.0355452	0.00784588	0.0258513	0.034032	0.0275589	0.0790388	0.11256	0.0946708	0.115232	0.198693	0	0.265257	0.104245	0	0
LZTS2	-0.000678947	0.131977	0.215587	0.0220115	0.0589117	9.44886e-26	9.72903e-25	0.0457911	0.034211	0.0172721	0.0306954	0.0347137	0.0301268	0.0721891	0.11401	0.0923467	0.176979	0.180629	0	0	0.149324	0.322852	0
GARS	-0.431843	0.147973	-0.449802	-0.564905	-0.248502	1.00211e-25	1.03126e-24	0.432287	0.54201	0.420229	0.201979	0.168833	0.174958	0.299518	0.4117	0.338343	0.342008	0.474585	0.673113	0.719247	0.395169	0	0.17297
EIF4G3	-0.0646383	0.456043	0.27106	0.121913	0.0513002	1.01356e-25	1.04248e-24	0.276566	0.275857	0.324821	0.330956	0.259733	0.277999	0.304831	0.539823	0.436962	0.473531	0.717196	1.49563	0.3637	0.367289	0.221427	0.553341
AMDHD2	-0.0395075	0.114236	0.133746	-0.0914187	-0.0684292	1.06466e-25	1.09444e-24	0.0332927	0.0411107	0.00334635	0.00438952	0.011594	0.0101353	0.0379629	0.0749183	0.0622271	0.109272	0.161524	0	0.265257	0	0	0
CSNK1A1L	-0.00218285	0.00785914	-0.00810366	0.111069	0.132176	1.09355e-25	1.12353e-24	0	0	0.00198116	0	0	0	0.00223237	0	0.00376785	0.00364154	0	0	0.289033	0	0	0.17297
TNFSF15	-0.00372263	0.00402391	-0.0366756	0.0782036	0.10554	1.11305e-25	1.14295e-24	0.00295486	0	0	0	0	0	0.00210644	0	0	0	0	0	0	0	0	0.13171
IGFL4	-0.0051594	0.00817838	-0.0527168	0.10568	0.139203	1.11635e-25	1.14571e-24	0.00300636	0	0.00202255	0	0	0	0.00246392	0.00200513	0	0	0	0	0	0	0	0.17297
NEFM	-0.191202	0.0723881	-0.341223	0.00866689	-0.100963	1.14108e-25	1.17046e-24	0.0893229	0.0948813	0.221854	0.0706004	0.0310721	0.0498102	0.00205539	0.0359446	0.0328147	0.0402891	0.0181014	0	0	0	0	0
KIF20B	-0.589283	0.508867	-1.35995	-0.141736	0.180893	1.1509e-25	1.17989e-24	0.555126	0.500528	0.498114	0.476162	0.217438	0.373902	0.123607	0.487121	0.597036	0.420269	0.476125	0.563924	0.402582	0.272621	0.0862202	0.616824
MAP1B	0.546199	-0.600407	-0.682311	-0.507517	-0.142649	1.16464e-25	1.19333e-24	0.831929	0.943116	1.05108	0.803988	0.905625	0.945806	1.17997	1.31714	0.597578	0.634911	0.510907	0.696201	0.402582	0.346406	0.663163	0.515182
CHPF	-0.00362934	0.117536	0.239173	-0.0328077	-0.0908162	1.16712e-25	1.19522e-24	0.0081391	0.0244806	0.00964308	0.00169325	0.0262838	0.022723	0.0510515	0.0443846	0.0664391	0.115817	0.150875	0.39726	0.265257	0	0	0
KDM5B	-0.162948	-0.231239	0.735332	-0.62502	-0.0595282	1.1887e-25	1.21667e-24	0.708452	0.485801	0.272277	0.499319	0.297394	0.48833	0.419693	0.407302	0.575631	0.534407	0.708379	0.994125	1.15325	0.796271	0.681447	0.416128
NOSTRIN	-0.0454328	0.0927912	0.057498	-0.00805924	-0.0371771	1.21338e-25	1.24125e-24	0.00966671	0.00332425	0.00379196	0.00190763	0.00308329	0	0	0.00534508	0.0297631	0.0691103	0.0778828	0	0	0	0	0
ARL6IP1	0.276754	0.224046	-0.557311	0.110717	0.80516	1.3111e-25	1.3405e-24	0.813141	0.715807	0.586795	0.719319	0.87749	0.863291	0.927173	0.858056	1.30584	0.80812	0.807515	0.588603	1.58077	1.25392	1.09016	1.18761
HNRNPK	-0.407182	-0.332002	-0.157025	-0.77005	0.146598	1.39158e-25	1.42201e-24	1.49905	1.27365	0.906164	1.15484	1.10352	1.08349	0.741026	1.21354	1.20294	1.04636	1.23235	0.957543	1.65373	0.769253	2.03531	0.91863
CTC-250I14.6	0.00583415	-0.0113611	0.0447867	0.0453983	0.0514093	1.44149e-25	1.47222e-24	0	0	0	0	0	0	0	0.00150392	0	0	0	0	0	0	0.139935	0
CSNK1E	0.139147	0.0537481	0.173195	-0.117167	0.267218	1.47009e-25	1.50062e-24	0.290091	0.102697	0.140467	0.188381	0.189223	0.251978	0.323948	0.330589	0.341989	0.379123	0.379573	0.197473	0.449571	0.31991	0.251418	0.467737
SRP72	-0.312953	-0.310404	-0.126009	-0.0562414	-0.158976	1.51285e-25	1.54343e-24	0.727876	0.904218	0.857685	0.632239	0.652962	0.750354	0.402038	0.562776	0.511711	0.442732	0.541013	0.614966	0.664437	0.819602	0.869225	0.583158
COTL1	-0.159497	0.404067	-0.331191	0.535804	0.498765	1.52042e-25	1.55032e-24	0.0569711	0.0399359	0.226167	0.0779065	0.0292919	0.0388119	0.0302106	0.199156	0.174735	0.174825	0.204459	0	0	0	0.738096	0.345112
ZBTB24	-0.0822624	-0.0480729	0.319405	-0.301919	-0.136676	1.55023e-25	1.57986e-24	0.142637	0.0828794	0.0297351	0.0139439	0.019691	0.0314722	0.0606928	0.0736816	0.0913737	0.0837149	0.206377	0.197473	0.554289	0.149324	0	0
TMEM165	0.0387161	0.168581	0.174509	-0.118565	-0.106644	1.57317e-25	1.60238e-24	0.0615747	0.0314138	0.0411652	0.0754103	0.0593372	0.0561826	0.119104	0.155983	0.172513	0.125276	0.258961	0.199788	0.449571	0	0	0
BICC1	-0.0115648	0.0216865	-0.0712835	0.131807	0.159632	1.63263e-25	1.66205e-24	0	0.00301932	0.00434891	0	0	0	0	0.00287726	0	0.00481481	0	0	0	0	0	0.198363
UNG	-0.238564	-0.168638	-0.373725	-0.345171	0.0252853	1.63619e-25	1.66478e-24	0.302003	0.380013	0.15254	0.162214	0.115777	0.10547	0.0983765	0.265512	0.102292	0.097765	0.150542	0	0.265257	0.149324	0.205063	0.17297
RALY	-0.00948375	0.0310755	0.656387	-0.0682459	0.00500128	1.67004e-25	1.6983e-24	0.133775	0.127779	0.083494	0.106156	0.0370648	0.102353	0.14612	0.17676	0.186111	0.165853	0.355721	0.197473	0.924135	0.711486	0.202968	0.17297
RBP1	0.0452909	0.179195	0.738252	1.19577	0.886197	1.67503e-25	1.70247e-24	0.133524	0.154975	0.358219	0.388158	0.245527	0.216141	0.115392	0.419108	0.245662	0.226695	0.444911	0.771902	0.735058	0.978163	1.49127	0.931456
DHX32	0.0228698	0.177373	-0.128334	-0.0273039	0.0118559	1.68151e-25	1.70813e-24	0.012132	0.0139365	0.0185196	0.0246044	0.0232328	0.0434489	0.0445586	0.113308	0.125347	0.0713012	0.12242	0	0	0	0	0
CBFA2T3	-0.00796379	0.0194984	-0.0312256	0.127344	0.150939	1.70056e-25	1.72656e-24	0	0	0	0	0	0	0.00246101	0	0	0.0071161	0.0119945	0	0	0	0	0.198363
MRPL22	0.483502	-0.564669	0.752881	-0.184055	-0.332876	1.75864e-25	1.78457e-24	0.314372	0.393492	0.314977	0.488881	0.525147	0.59022	0.496246	0.344324	0.301587	0.180228	0.354061	0	0	0.451354	0.384044	0.181382
EFS	0.0761967	0.113861	0.182818	0.0555055	0.0484169	1.81202e-25	1.83775e-24	0.0111426	0.00369723	0.00992836	0.0227694	0.0608872	0.0506112	0.059596	0.110419	0.109158	0.0881308	0.153944	0.246026	0.652733	0	0	0.144099
RBM27	-0.275763	-0.409242	-0.336449	-0.549097	-0.134255	1.85482e-25	1.88016e-24	0.65491	0.629171	0.610074	0.387767	0.362328	0.413929	0.378691	0.488422	0.309167	0.318501	0.299957	1.01512	0.449571	0.402696	0.655635	0.217019
MBNL1	-0.0583235	-0.0416107	0.422022	0.242811	0.225424	1.97739e-25	2.00333e-24	0.0446743	0.062062	0.0567104	0.0115457	0.0164747	0.00823335	0.0117544	0.0163616	0.0230496	0.0418343	0.105276	0	0.3637	0.178733	0.7137	0.0871944
PPIF	0.0824897	0.079838	0.359449	0.0214179	0.00596469	1.99973e-25	2.02487e-24	0.0187326	0.0163557	0.0218991	0.0299322	0.0395067	0.0335888	0.156278	0.0734086	0.0852465	0.169432	0.170251	0.246026	0	0.149324	0.242687	0
THRAP3	-0.456922	-0.327664	-0.132043	-0.0956064	0.345937	2.08317e-25	2.10823e-24	0.996016	0.920909	0.803544	0.764519	0.670959	0.607736	0.611748	0.657069	0.627634	0.604525	0.763297	1.58591	0.265257	0.493271	1.37697	1.10099
HESX1	-0.0223058	0.0938045	-0.661101	-0.240624	0.12415	2.18669e-25	2.21182e-24	0.117198	0.0890834	0.0203488	0.0489912	0.0349282	0.0566081	0.0485375	0.19678	0.188045	0.0330453	0.0215663	0	0	0	0	0
IDH1	-0.212635	-0.266211	0.640303	0.0894177	-0.477823	2.20911e-25	2.2333e-24	0.678949	0.777131	0.793333	0.797038	0.836537	0.529119	0.570856	0.489382	0.447231	0.411428	0.844378	0.617182	0.265257	0.398107	0.59327	0.71299
CCDC80	-0.104813	0.141845	0.101756	-0.0238897	-0.0963743	2.27651e-25	2.30021e-24	0.0270911	0.0420077	0.0376002	0.0115977	0.00712922	0.00539376	0.0079244	0.0123708	0.0568939	0.0874572	0.14816	0.199788	0	0	0	0
UBE2V1	0.00197215	-0.662454	0.705586	-0.40842	-0.138029	2.3614e-25	2.38471e-24	0.50508	0.425179	0.283075	0.315602	0.397312	0.325839	0.337046	0.18704	0.199888	0.253859	0.223409	0.342577	0.3637	0.98786	0.571502	0.203975
C12orf23	0.0347775	0.0439662	0.594956	0.0797038	0.0337675	2.46096e-25	2.48393e-24	0.0405902	0.037575	0.0233414	0.0351293	0.0338071	0.0551966	0.107408	0.0507059	0.0781585	0.195893	0.195109	0	0.265257	0.377645	0.428312	0
FAM134A	0.00773678	0.111248	0.246538	0.087883	0.0479516	2.46944e-25	2.49116e-24	0.00999441	0.00764201	0.0112671	0.0320006	0.014808	0.0270792	0.0312718	0.0670371	0.0748427	0.0747956	0.159563	0.445814	0.265257	0	0.145263	0.101772
CDV3	-0.0616611	0.171194	0.800076	-0.275445	-0.337226	2.49027e-25	2.51084e-24	0.247388	0.246244	0.159702	0.202205	0.198504	0.185488	0.324393	0.223311	0.323057	0.386031	0.638826	0.521879	0.289033	0.350369	0.173347	0.0871944
UBE3A	0.000235086	0.15968	0.57145	-0.119687	0.0262123	2.49211e-25	2.51135e-24	0.257303	0.237656	0.242485	0.184843	0.142657	0.228701	0.309669	0.392316	0.356993	0.386617	0.53321	0.197473	1.70733	0.470005	0.581231	0.17297
PDGFC	-0.0141642	0.0377712	0.278942	0.0124172	-0.0366571	2.49772e-25	2.51567e-24	0.0106179	0	0.00678214	0.00473422	0.00411019	0.00223825	0.0102966	0.00960867	0.0325407	0.0292794	0.120355	0	0	0.161464	0.0778213	0
PANK3	0.142546	0.185637	0.413173	0.366838	0.346443	2.49937e-25	2.51599e-24	0.0862318	0.0737606	0.0791803	0.174396	0.147936	0.167665	0.224001	0.197837	0.278937	0.248974	0.318954	0.436246	0.3637	0.344197	0.569298	0.390613
FBXW4	0.090898	0.0862533	0.138648	-0.0514132	-0.0435226	2.5378e-25	2.55332e-24	0.00441908	0.00726629	0.00839978	0.0172104	0.0296521	0.0499277	0.120295	0.0739896	0.0819482	0.110194	0.134569	0	0	0	0	0
MSMO1	0.0830959	0.187371	0.323654	-0.513939	-0.279535	2.74408e-25	2.75939e-24	0.395288	0.390266	0.162262	0.27557	0.473955	0.313977	0.555588	0.351642	0.628132	0.510877	0.726581	0	0.3637	0.188905	0.227061	0.144099
CISD1	-0.140694	-0.161572	-0.360529	-0.0193744	-0.195879	2.75e-25	2.76387e-24	0.317688	0.447597	0.451595	0.391761	0.360621	0.329264	0.194247	0.29574	0.173254	0.143045	0.217423	0	0	0.161464	0.163291	0.295007
GGH	-0.0493915	0.298193	0.31945	0.157023	-0.00349537	2.80957e-25	2.82224e-24	0.0891588	0.0720706	0.161036	0.129803	0.109329	0.146159	0.0887484	0.150057	0.273037	0.193731	0.382125	0.39726	1.03154	0.104245	0.199822	0.223809
SLC7A3	0.0126834	-0.352108	-0.411739	-0.309389	0.145097	2.93188e-25	2.94354e-24	0.327692	0.143777	0.205741	0.16042	0.160656	0.209781	0.170399	0.162858	0.125835	0.0571291	0.0120898	0	0	0	0	0.359137
KIAA1147	-0.0650891	0.173902	-0.150893	0.278524	0.370801	3.05452e-25	3.06504e-24	0.0291782	0.0192813	0.0249282	0.0114247	0.00902366	0.0047614	0.0253251	0.0587058	0.0807346	0.0836534	0.115947	0	0	0	0.115842	0.435924
PPP2R5E	0.00809766	0.284923	0.221188	0.24884	0.406587	3.07435e-25	3.08331e-24	0.223134	0.192981	0.214132	0.241944	0.143693	0.214291	0.317631	0.351677	0.407805	0.349881	0.493231	0.814655	0.446025	0.356337	0.75635	0.484847
DUSP23	-0.148637	0.233787	-0.0265033	-0.113465	-0.0896547	3.10213e-25	3.10952e-24	0.0916619	0.105403	0.0685072	0.0501343	0.0237197	0.0671667	0.0474291	0.0894205	0.158234	0.180068	0.252704	0	0	0	0.0890335	0
ASPM	-0.39802	0.171547	-0.535348	0.211596	0.698414	3.14354e-25	3.14937e-24	0.452105	0.352441	0.25216	0.271673	0.161954	0.253702	0.0874522	0.235226	0.465961	0.305722	0.288343	0.588603	0.3637	0.95381	0.514802	0.871234
KYNU	0.0194626	0.0948031	-0.0852923	-0.0231617	0.028035	3.25266e-25	3.25696e-24	0	0	0	0	0.00283919	0	0.0381489	0.0665228	0.0517536	0.0504012	0.0519281	0	0	0	0	0
HPRT1	-0.143243	-0.177108	-0.0300569	-0.152272	-0.0341233	3.38335e-25	3.38603e-24	0.180435	0.195418	0.0938232	0.120966	0.0824782	0.0795768	0.0201151	0.0663056	0.0421909	0.0226462	0.0622694	0	0.289033	0.194873	0.0890335	0.122037
ASXL1	0.0701028	0.178478	-0.00469778	0.0257519	0.0350981	3.54123e-25	3.54216e-24	0.0114517	0.0258921	0.0236638	0.0475874	0.0598764	0.0404425	0.107932	0.143839	0.140506	0.0955929	0.174135	0	0.265257	0	0	0.0871944
CPSF4	-0.0278136	0.259692	0.0213634	-0.053826	-0.0791297	3.55409e-25	3.55315e-24	0.059096	0.0437183	0.087104	0.069815	0.0468528	0.0734801	0.0883409	0.161552	0.166914	0.21413	0.221702	0.197473	0.289033	0.168377	0	0
C19orf43	-0.0470622	0.198285	0.439895	0.264809	0.304536	3.7014e-25	3.69846e-24	0.127558	0.153408	0.146796	0.161964	0.0456176	0.111839	0.199073	0.256312	0.182651	0.27518	0.437263	0	0.289033	0.479164	0.51218	0.457191
GSTM3	-0.0180885	0.0401524	0.448205	0.022071	-0.0775876	4.05098e-25	4.04563e-24	0.0227728	0.00744456	0.0380101	0.0174869	0.0221167	0.011594	0.0153318	0.0272321	0.0515119	0.0551911	0.161814	0	0.449571	0.328057	0.0871265	0
MAP1LC3B	-0.051919	-0.00755729	-0.510555	-0.606029	-0.0368697	4.16544e-25	4.15775e-24	0.286309	0.286177	0.10619	0.156599	0.0552041	0.182207	0.207149	0.417882	0.229731	0.199421	0.257409	0	0	0	0.0862202	0
IFT57	0.0130081	0.0382025	0.55706	1.01753	1.1247	4.35367e-25	4.34335e-24	0.148245	0.134593	0.223475	0.144892	0.157862	0.151743	0.0888002	0.26468	0.235091	0.147443	0.283834	0.687738	0.739105	1.39563	0.989938	1.191
GTF2H5	0.446909	-0.0246709	0.0852934	0.359225	0.392126	4.4026e-25	4.38984e-24	0.214922	0.210936	0.363421	0.317661	0.421504	0.541867	0.418052	0.449497	0.471962	0.286419	0.340057	0	0.355546	0.492062	0.632421	0.581362
SLC12A2	0.041191	0.143864	0.201992	0.104536	0.18189	4.4051e-25	4.39002e-24	0.0530136	0.036816	0.0411344	0.0720588	0.0207142	0.0508751	0.100229	0.192232	0.130431	0.163909	0.198115	0.197473	0	0.151533	0.597285	0
ME1	-0.000676946	0.133944	-0.0270996	-0.00745227	0.0311428	4.49739e-25	4.47964e-24	0.0110291	0.007277	0.0120236	0.00673757	0.00191706	0.0227166	0.00991138	0.101814	0.0732026	0.0749759	0.089976	0.445814	0	0	0.0778213	0
MMP24-AS1	-0.0131337	0.0795399	0.285996	0.00701762	0.00334132	4.53514e-25	4.51487e-24	0.0348626	0.0135769	0.00843157	0.0246232	0.00822054	0.0345897	0.0401713	0.0413484	0.0744565	0.0712111	0.200119	0	0	0.161464	0	0.13171
HMG20B	-0.0479533	0.0629703	0.397377	-0.0249252	0.00734915	4.60126e-25	4.57828e-24	0.0813784	0.0443713	0.0200307	0.0222267	0.0284521	0.064706	0.0181822	0.0838985	0.0628402	0.17654	0.21383	0.288071	0.265257	0.104245	0.202968	0.101772
C21orf59	-0.181318	-0.276754	-0.443659	-0.715548	-0.0167001	4.66462e-25	4.63888e-24	0.541545	0.457715	0.403577	0.1903	0.245241	0.299903	0.277515	0.500205	0.310318	0.268059	0.290187	0.719352	0.842605	0.168377	0.458878	0.155186
EIF5B	-0.342094	0.442089	-0.0890101	-0.774777	-0.380463	4.69193e-25	4.6636e-24	1.1934	1.41091	1.30607	1.029	0.803399	1.1497	1.088	1.68444	1.23919	1.36553	1.62348	2.00966	2.33816	1.65023	1.07399	0.70081
MYC	-0.11776	-0.0735369	-0.195325	-0.106792	-0.0838218	4.86977e-25	4.83781e-24	0.0755403	0.164388	0.0887021	0.0446572	0.0304609	0.0401838	0.0374773	0.0203383	0.00466491	0	0	0	0	0	0	0
SLN	-0.0273363	0.087041	0.00537696	0.00501884	-0.0117944	5.09149e-25	5.05543e-24	0	0	0	0	0	0	0	0.00971991	0.0338424	0.044325	0.0554143	0	0	0	0	0
NOP56	-0.676649	0.139086	-0.854428	-0.477483	-0.335349	5.10345e-25	5.06465e-24	0.907884	1.23855	1.10178	0.821798	0.590957	0.524298	0.886581	0.921028	0.680953	0.699816	0.991855	1.1021	0.3637	0.894865	0.427647	0.749793
ARMCX3	0.169001	0.129885	0.0869428	0.196953	0.411344	5.16889e-25	5.1269e-24	0.130383	0.10042	0.111768	0.100011	0.177919	0.197039	0.190194	0.363295	0.237492	0.253054	0.302014	0.731569	0.355546	0	0.445091	0.495549
CRB3	0.154919	-0.06904	0.0705473	-0.14777	-0.00404652	5.17417e-25	5.12945e-24	0.0236279	0.023961	0.00347129	0.0184078	0.0108537	0.0626794	0.163255	0.0857554	0.0626243	0.0335568	0.0659801	0	0	0	0	0
REXO2	-0.21872	0.510473	-1.60454	-0.425273	0.0365718	5.29761e-25	5.24907e-24	0.340845	0.525738	0.352451	0.259345	0.275857	0.259128	0.298654	0.670322	0.568005	0.332551	0.375585	0	0.449571	0	0	0.13171
PRSS8	-0.108525	0.276182	0.682349	0.144295	-0.155231	5.30828e-25	5.25689e-24	0.142664	0.127727	0.215904	0.128085	0.1964	0.162243	0.132821	0.125235	0.250922	0.326744	0.488625	0.445814	0.813271	0.317701	0.165198	0.253747
FAM118A	0.213364	-0.00716428	0.424382	-0.0891465	-0.0554521	5.35252e-25	5.29793e-24	0.0490416	0.0348729	0.0317146	0.049425	0.116377	0.118003	0.191594	0.164015	0.161264	0.105425	0.222245	0	0.738603	0	0.177589	0
SERINC1	0.321014	-0.024881	0.201017	-0.0476561	0.107621	5.44451e-25	5.38617e-24	0.134261	0.0738999	0.0983326	0.206953	0.175152	0.222924	0.334709	0.337263	0.222901	0.2089	0.270708	0.197473	0	0.149324	0.167373	0.242381
ARHGAP35	-0.0986662	0.137591	0.0238656	0.0837021	0.248567	5.63551e-25	5.57221e-24	0.109556	0.0524958	0.0237435	0.0316079	0.0342665	0.020019	0.063331	0.0975729	0.0900013	0.1804	0.213892	0	0.289033	0	0	0.450502
RHOB	0.0937818	0.0356734	0.0122719	0.0171746	0.164396	5.90119e-25	5.83186e-24	0.0181096	0.0101373	0.0116338	0.0144803	0.00748246	0.0124935	0.0683044	0.182019	0.06498	0.0217607	0.0894946	0	0.265257	0.168377	0.115842	0.101772
GNG12	-0.22457	-0.0536346	0.175705	-0.223629	-0.209448	5.92929e-25	5.85657e-24	0.189548	0.166386	0.155774	0.0644706	0.0753379	0.0541038	0.0254544	0.0417684	0.0765853	0.0944014	0.17504	0.197473	0	0.442856	0	0
EIF2A	-0.0364678	-0.413291	0.24556	-0.120779	-0.193355	6.19187e-25	6.11274e-24	0.345877	0.389592	0.325925	0.35593	0.312541	0.379874	0.177955	0.18173	0.144212	0.147709	0.150231	0.246026	0.449571	0.418827	0.327656	0.209231
LINC00479	0.00503978	0.138633	-0.0136819	0.000999991	-0.0055741	6.23278e-25	6.14992e-24	0	0	0	0.00417963	0.0171887	0.0204459	0.0356694	0.0383018	0.076429	0.0880232	0.0859391	0	0	0	0	0
DEGS1	-0.122695	-0.235102	-0.0367436	-0.435822	-0.178084	6.35349e-25	6.26575e-24	0.251879	0.156082	0.0978085	0.106769	0.103986	0.0628035	0.0758739	0.0989299	0.0468408	0.0652962	0.0973326	0.199788	0	0	0	0
IGFBP2	0.206094	-0.0927978	0.551843	0.189405	0.23665	6.50625e-25	6.41306e-24	0.0249229	0.0117145	0.0169317	0.0433175	0.0521327	0.0984099	0.206665	0.0683497	0.0660495	0.0873395	0.180382	0.199788	0.265257	0.340197	0	0.466855
IFRD2	-0.0899934	0.0844957	0.216684	-0.0805031	0.0312182	6.66942e-25	6.57047e-24	0.0927111	0.111699	0.0159782	0.0180631	0.0286764	0.0338924	0.0467781	0.109873	0.103515	0.1231	0.243315	0	0	0.194873	0.202968	0.0871944
UBE2T	-0.303395	-0.0138889	-0.52234	-0.100426	-0.201449	7.09606e-25	6.98714e-24	0.317383	0.398834	0.43324	0.329731	0.242631	0.258205	0.0687545	0.246139	0.230871	0.130476	0.151482	0	0.375405	0.650267	0.0778213	0.116781
YIPF4	0.0346559	0.0711349	0.239927	-0.0753168	0.0601704	7.29524e-25	7.17953e-24	0.0765585	0.0475072	0.0299129	0.0377889	0.0252883	0.0480119	0.108111	0.152763	0.144108	0.11028	0.206896	0.531368	0	0.194873	0.322768	0
EPHA2	0.229661	-0.135687	0.17181	-0.0700088	-0.0322624	7.38882e-25	7.26785e-24	0.00559091	0.0135961	0.0267952	0.0440815	0.0618844	0.0441709	0.23885	0.0635422	0.0346043	0.0164708	0.0281013	0	0	0	0	0
REPIN1	-0.00981526	0.169207	0.236074	0.105658	0.0684119	8.59135e-25	8.4463e-24	0.0305976	0.0245028	0.0506953	0.0309776	0.0295998	0.045584	0.075071	0.0955357	0.0912544	0.171343	0.209392	0	0	0.360376	0	0.198363
FAM65B	-0.0885381	0.0519975	-0.274511	-0.20965	0.0348746	8.92536e-25	8.77011e-24	0.116016	0.023132	0.0149848	0.013568	0.0101986	0.00852153	0	0.0818417	0.0970287	0.063508	0.0517575	0	0	0	0	0
TERC	-0.00430129	0.00771317	-0.0284781	0.0581823	0.069515	9.11573e-25	8.95253e-24	0	0	0.00273754	0	0	0	0	0	0	0	0	0	0	0	0	0.0871944
AFF4	0.532237	-0.155896	0.386811	0.197916	0.0763355	9.3911e-25	9.21819e-24	0.213931	0.247059	0.304273	0.427701	0.407602	0.542754	0.595191	0.380453	0.390006	0.341081	0.32177	0.275853	0.289033	0.198912	0.445599	0.402339
[truncated: 16,997 more rows]
