# Supplementary material for: Human pluripotent stem cell fate trajectories toward lung and hepatocyte progenitors
Source: iScience. 2023 Oct 14;26(11):108205. doi: 10.1016/j.isci.2023.108205 (PMC10663741; doi:10.1016/j.isci.2023.108205)
Supplement: Table S6. Result of the clustering and average gene expression from day 0–6 (DE), and day 6 to day 10 (FE), related to Figure 3 [file mmc6.xlsx]

## Sheet: DE_stage_clustering
gene	day 0	day 1	day 2	day 3	day 4	day 5	day 6	cluster.k10	cluster.k20	adj.pval	cluster
DPPA4	0.605369	0.602015	0.39669	-0.296026	-0.367213	-0.228879	-0.78156	2	2	0	A1
TERF1	1.24277	0.523976	-0.0638293	-0.426637	-0.404811	-0.314016	-0.7113	2	4	0	A1
ESRG	0.907017	0.0446349	0.61384	-0.172145	-0.401102	-0.273167	-0.778882	2	4	2,96538200633916e-320	A1
HIST1H4C	0.193897	0.49978	0.653173	0.0494362	-0.340382	-0.21747	-0.816348	2	2	1.33664e-257	A1
PSAT1	-0.0141348	0.258543	1.22736	-0.23297	-0.314338	-0.39196	-0.48693	2	2	2.43753e-249	A1
UGP2	0.839982	0.0665269	0.346675	-0.241996	-0.326234	-0.198015	-0.562138	2	4	2.62485e-225	A1
POLR3G	0.343818	0.700556	0.309703	-0.264727	-0.319264	-0.315441	-0.489194	2	2	8.2844e-218	A1
PTMA	0.699976	0.331892	0.00572501	-0.0375243	-0.16062	-0.37603	-0.536169	2	2	4.70268e-198	A1
LECT1	0.808954	0.223777	-0.0226459	-0.296467	-0.267897	-0.220926	-0.31604	2	4	1.07202e-195	A1
PMAIP1	0.110967	0.455848	0.711755	-0.161808	-0.359575	-0.116877	-0.624435	2	2	4.13158e-188	A1
PABPC1	0.353371	0.438777	0.368031	0.259855	-0.607119	-0.345604	-0.369447	2	2	6.90392e-187	A1
DUT	0.606719	0.592692	-0.207486	-0.174185	-0.307247	-0.266309	-0.30245	2	2	2.80102e-181	A1
SET	0.587909	0.48933	0.0343874	-0.232989	-0.277108	-0.329952	-0.331099	2	2	2.32571e-173	A1
AASS	0.778854	0.0413087	0.167508	-0.270439	-0.230933	-0.23372	-0.334841	2	4	2.67988e-155	A1
SNHG14	0.526644	0.422563	0.143835	-0.215186	-0.222885	-0.270358	-0.447536	2	2	1.65445e-151	A1
USP44	0.565903	0.391597	0.107184	-0.245025	-0.248721	-0.189993	-0.450108	2	2	1.14251e-150	A1
RABGAP1L	0.772313	0.0616379	-0.160323	-0.208523	-0.116623	-0.215211	-0.232906	2	4	8.22797e-146	A1
MFGE8	0.769937	0.0206752	-0.183412	-0.254088	-0.183079	-0.202563	-0.0524717	2	4	9.74956e-145	A1
HSP90AB1	0.261463	0.191884	0.330748	0.195611	-0.0437104	-0.164618	-0.793627	2	2	1.21786e-142	A1
ASNS	-0.152825	-0.0375121	1.27068	-0.242136	-0.258885	-0.256471	-0.258871	2	2	4.3324e-142	A1
DPYSL2	0.729948	0.16931	-0.138709	-0.196803	-0.203747	-0.180994	-0.26106	2	4	4.0737e-141	A1
HMGB1	0.518726	0.462603	-0.0834104	-0.180874	-0.195087	-0.204329	-0.386702	2	2	1.42607e-137	A1
NCL	0.228428	0.520628	0.343301	-0.05489	-0.368545	-0.290605	-0.353897	2	2	8.5853e-136	A1
IDO1	0.767659	-0.0700758	-0.101062	-0.17919	-0.164298	-0.157121	-0.17713	2	4	4.06139e-132	A1
NASP	0.383145	0.377428	0.22318	0.0972826	-0.313803	-0.214382	-0.546662	2	2	9.53852e-131	A1
SLC39A10	0.531478	0.39212	-0.0825356	-0.00320411	-0.164197	-0.243401	-0.485156	2	2	8.54924e-130	A1
NOLC1	0.240611	0.611957	0.193614	-0.158993	-0.21266	-0.365301	-0.330593	2	2	1.28559e-129	A1
HSPD1	0.300228	0.28816	0.345097	-0.00229799	-0.0968233	-0.18556	-0.687436	2	2	2.31179e-129	A1
PARP1	0.502035	0.418312	-0.028524	-0.0587872	-0.421332	-0.064829	-0.357938	2	2	3.69622e-124	A1
SNHG5	-0.0783539	0.32004	0.621856	0.09685	-0.194062	-0.160711	-0.560937	2	2	8.90842e-122	A1
HSPA9	0.130565	0.434383	0.535834	-0.265435	-0.315307	-0.254169	-0.256768	2	2	1.44217e-116	A1
TUBA1B	0.292295	0.426484	0.047621	-0.0176182	-0.0126608	-0.179076	-0.620549	2	2	1.63786e-116	A1
LDHB	0.319569	0.338437	0.191396	0.119057	-0.154363	-0.244118	-0.583645	2	2	4.28477e-116	A1
CYCS	0.138549	0.53154	0.35511	-0.190247	-0.201373	-0.317673	-0.327175	2	2	8.38538e-114	A1
MCM4	0.35822	0.566231	-0.0366695	-0.0319024	-0.295107	-0.251878	-0.320024	2	2	2.44636e-113	A1
CLU	0.62875	0.0938306	0.146082	-0.282963	-0.281894	-0.204558	-0.151931	2	4	3.26338e-111	A1
MTHFD2	-0.131197	0.146757	0.812544	0.00403559	-0.117069	-0.297216	-0.371116	2	2	3.61306e-110	A1
DPYSL3	0.608766	0.280144	-0.215827	-0.137399	-0.208203	-0.146264	-0.246806	2	4	4.12448e-109	A1
TARS	0.375065	0.39857	0.266447	-0.323245	-0.180483	-0.327422	-0.26279	2	2	8.23625e-109	A1
MT-RNR2	0.363877	0.051247	0.0408326	0.10229	-0.0241616	-0.508197	-0.0342909	2	4	6.40798e-106	A1
SNRPN	0.484038	0.184514	0.232869	-0.281568	-0.0542999	-0.200301	-0.456999	2	2	3.9808e-104	A1
H2AFZ	0.240083	0.463319	0.219735	-0.160262	-0.13365	-0.260018	-0.407418	2	2	4.99106e-103	A1
GGCT	0.182729	0.353042	0.447565	-0.101545	-0.198036	-0.227306	-0.463983	2	2	1.52272e-101	A1
SOX2	0.637167	0.0297376	0.1366	-0.233224	-0.197165	-0.135941	-0.307646	2	4	5.46382e-101	A1
C1orf21	0.651745	0.0147251	-0.0673624	-0.0904456	-0.22489	-0.130503	-0.202605	2	4	9.9718e-101	A1
PDPN	0.565614	0.255746	-0.113872	-0.216774	-0.15205	-0.177186	-0.237991	2	4	9.02953e-100	A1
CENPF	0.352338	0.211874	0.320955	0.140004	-0.352074	-0.126908	-0.51904	2	2	1.61565e-99	A1
DANCR	0.324732	0.292102	0.299865	-0.0429632	-0.162143	-0.285468	-0.448207	2	2	1.42728e-98	A1
SERBP1	0.279933	0.328701	0.264459	0.00266689	-0.153273	-0.208688	-0.534879	2	2	6.18345e-98	A1
MCM3	0.262988	0.319124	0.351846	-0.00624597	-0.250204	-0.197093	-0.478424	2	2	9.23714e-97	A1
ANP32E	0.362691	0.420855	0.0478733	-0.0211405	-0.232404	-0.185962	-0.414016	2	2	1.23727e-94	A1
CDCA7L	0.425325	0.192507	0.305722	-0.0213193	-0.304957	-0.200491	-0.39902	2	2	6.69246e-94	A1
CEBPZ	0.415896	0.174977	0.385488	-0.121818	-0.303054	-0.168936	-0.395166	2	2	2.75996e-92	A1
PHGDH	0.192813	0.109457	0.7192	-0.0808615	-0.275859	-0.267895	-0.370043	2	2	3.06918e-92	A1
KPNA2	0.541487	0.166512	0.0453334	-0.0791331	-0.194633	-0.215969	-0.307689	2	4	7.05667e-92	A1
XRCC5	0.202024	0.375879	0.175011	-0.0144194	-0.111945	-0.0855614	-0.572251	2	2	1.07439e-89	A1
PEBP1	0.351322	0.389782	0.04494	-0.00722718	-0.241844	-0.13472	-0.420836	2	2	4.70712e-89	A1
DDX21	0.116021	0.49141	0.268853	-0.116076	-0.259177	-0.323111	-0.160406	2	2	3.82298e-88	A1
SYT6	0.583422	0.113255	-0.0278478	-0.149764	-0.214992	-0.141235	-0.215659	2	4	1.29589e-86	A1
DEK	0.416413	0.409904	-0.118547	-0.0719268	-0.333221	-0.17578	-0.134923	2	4	3.06457e-85	A1
VSNL1	0.0972317	0.488265	0.28298	-0.176763	-0.217232	-0.207777	-0.270568	2	2	7.89683e-84	A1
HELLS	0.325763	0.345402	0.101283	-0.0624512	-0.155232	-0.152689	-0.438272	2	2	5.30318e-80	A1
UCHL1	0.301905	0.284196	0.0888459	-0.123389	-0.0650979	-0.0359586	-0.514091	2	2	1.3409e-79	A1
ABRACL	0.210129	0.391017	0.247357	-0.035496	-0.252606	-0.247342	-0.303692	2	2	1.90481e-78	A1
FAM98A	0.31522	0.461752	-0.00336212	-0.225765	-0.134746	-0.216878	-0.251028	2	4	3.09743e-78	A1
SLC7A8	0.544111	0.105429	-0.00283924	-0.133764	-0.165924	-0.17295	-0.228169	2	4	1.82534e-76	A1
IGF2BP3	0.579414	-0.0724692	0.0756316	-0.102953	-0.150166	-0.227361	-0.147239	2	4	5.84728e-76	A1
DNMT3B	0.529552	0.112788	0.056554	-0.164279	-0.17848	-0.218196	-0.187424	2	4	1.92678e-75	A1
PAICS	0.220201	0.31941	0.142831	0.0552211	-0.167736	-0.0372648	-0.546728	2	2	5.25447e-75	A1
NPM1	0.225203	0.20334	0.334383	-0.0610964	-0.0390812	-0.178254	-0.523975	2	2	6.69119e-74	A1
LITAF	0.500252	0.165404	0.0029882	-0.134791	-0.110801	-0.240608	-0.241712	2	4	6.8408e-74	A1
G3BP2	0.508305	0.190838	-0.128214	-0.220524	-0.126777	-0.166295	-0.126763	2	4	4.42531e-73	A1
HIST1H1D	0.14916	0.154362	0.541086	-0.0157671	-0.274831	-0.0227954	-0.511301	2	2	1.50925e-72	A1
USP9X	0.595843	-0.181836	0.0151073	-0.114741	-0.178237	-0.0955488	-0.084122	2	4	1.14589e-71	A1
WDR43	0.186348	0.454348	0.163536	-0.18724	-0.249049	-0.205075	-0.169967	2	2	1.34934e-71	A1
SUPT16H	0.241953	0.386582	0.164241	-0.11376	-0.192791	-0.195739	-0.309416	2	2	4.67458e-70	A1
RAI14	0.345942	0.314209	0.127949	-0.156629	-0.228338	-0.218526	-0.207867	2	2	4.36586e-69	A1
RARRES2	0.317497	0.438437	-0.0585885	-0.218173	-0.159183	-0.191246	-0.176748	2	4	9.02327e-69	A1
CALM1	0.420966	0.338342	-0.366223	0.0915101	-0.397926	-0.0220899	-0.0461859	2	4	1.16562e-67	A1
LINC00678	0.090817	0.180455	0.566833	-0.117389	-0.178933	-0.0985335	-0.441797	2	2	4.12996e-67	A1
EIF5A	0.374442	0.40197	-0.196049	-0.135397	-0.149404	-0.144399	-0.201988	2	4	1.22787e-66	A1
SCG3	0.240255	0.381355	0.136849	-0.0979322	-0.199141	-0.128944	-0.352631	2	2	1.34733e-65	A1
USO1	0.397814	0.257004	0.0181309	-0.154367	-0.22861	-0.084448	-0.241319	2	4	7.76356e-63	A1
HMGN2	0.3907	0.238575	-0.338093	-0.132532	0.0375145	-0.0708872	-0.214085	2	4	1.50641e-62	A1
CLSPN	0.18942	0.31519	0.256115	-0.0087663	-0.213661	-0.292684	-0.230874	2	2	2.79999e-62	A1
PRDM14	0.410329	0.28323	-0.082691	-0.191715	-0.122714	-0.135618	-0.222899	2	4	1.08972e-61	A1
PCNA	0.178281	0.318754	0.312151	-0.124496	-0.228621	-0.224242	-0.228518	2	2	1.16708e-61	A1
MIR302B	0.224056	-0.153221	0.1542	-0.106118	0.333053	-0.117986	-0.440892	2	4	2.50331e-58	A1
RAN	0.276837	0.320921	0.0577844	-0.0634634	-0.117651	-0.184656	-0.321898	2	2	3.48792e-58	A1
MLF1IP	0.229846	0.167394	0.420818	-0.0810108	-0.234442	-0.181187	-0.315823	2	2	4.05947e-58	A1
NME1	0.155153	0.414866	0.117394	-0.0635135	-0.145175	-0.175218	-0.318132	2	2	3.1127e-57	A1
GULP1	0.379473	0.123544	0.23447	-0.0975366	-0.200119	-0.190275	-0.270265	2	4	6.64467e-57	A1
TMX1	0.404403	0.167944	0.0916806	-0.138794	-0.187186	-0.125752	-0.249294	2	4	9.65801e-57	A1
GMNN	0.137467	0.284873	0.334033	-0.0492184	-0.205145	-0.15123	-0.343694	2	2	2.85523e-56	A1
PA2G4	0.143377	0.41039	0.165299	-0.128914	-0.186569	-0.186753	-0.225057	2	2	8.11051e-56	A1
DIAPH2	0.464801	0.0594071	-0.0371924	-0.115974	-0.164076	-2.17414e-05	-0.256868	2	4	8.72793e-56	A1
NPTX1	0.469597	-0.0953607	-0.0953607	-0.0953607	-0.0953607	-0.0953607	-0.0953607	2	4	1.4664e-55	A1
PTPRZ1	0.272478	0.272564	0.119408	-0.15135	-0.138226	-0.0470293	-0.370594	2	2	1.07872e-54	A1
SCGB3A2	0.291823	0.27855	0.0757764	-0.0394203	-0.149893	-0.139601	-0.342905	2	2	2.01695e-54	A1
SRSF3	0.121047	0.13114	0.351169	-0.0407185	-0.0504408	-0.543131	0.0467267	2	4	2.406e-54	A1
CUZD1	0.463389	-0.0884039	-0.105367	-0.0960106	-0.0829602	-0.097543	-0.0877929	2	4	6.23102e-53	A1
FAM64A	0.31495	0.263864	0.120819	-0.162125	-0.182988	-0.169284	-0.214837	2	2	9.04492e-53	A1
TFDP2	0.40483	0.171719	0.0163401	-0.141679	-0.163788	-0.12708	-0.201932	2	4	3.99767e-52	A1
HNRNPM	0.295149	0.49568	-0.395728	0.1884	-0.237117	-0.194622	-0.139937	2	4	6.41755e-52	A1
AKAP12	0.267009	0.219073	0.24502	-0.0465314	-0.282586	-0.142487	-0.248974	2	2	1.0223e-51	A1
GPR176	0.45401	0.0967588	-0.0894972	-0.101927	-0.149541	-0.0963236	-0.157941	2	4	2.70131e-50	A1
EEF1E1	0.121109	0.349034	0.21457	-0.118565	-0.122339	-0.146682	-0.315769	2	2	1.44494e-49	A1
PLS3	0.40929	0.146558	-0.0147207	-0.122916	-0.15257	-0.127083	-0.179486	2	4	2.18157e-49	A1
EEF2	0.341629	-0.372862	0.206355	-0.041097	0.251338	-0.249959	-0.210867	2	4	1.27355e-48	A1
SFRP2	0.143366	0.424669	0.061633	-0.0738934	-0.168959	-0.177803	-0.21642	2	2	3.08337e-48	A1
ZFP42	0.258325	0.267619	0.185798	-0.189707	-0.145533	-0.186714	-0.221629	2	2	7.01885e-48	A1
SUDS3	0.315437	0.35008	-0.182624	-0.169349	-0.158225	-0.116571	-0.0795632	2	4	1.30844e-47	A1
DDX18	0.0823967	0.418362	0.127975	-0.107438	-0.239541	-0.0788823	-0.195247	2	2	3.61388e-47	A1
CYP2S1	0.436508	0.0448985	-0.0547881	0.00163511	-0.134752	-0.135138	-0.18836	2	4	9.92112e-47	A1
PPP1CC	0.377531	0.21092	-0.155116	-0.0222403	-0.258977	-0.0613946	-0.0997681	2	4	3.38327e-46	A1
MYO10	0.382795	0.139179	-0.0160109	-0.199567	-0.218726	-0.0406602	-0.0808867	2	4	2.30679e-44	A1
MTHFD1	0.14989	0.268483	0.262648	-0.0961647	-0.128724	-0.194029	-0.273255	2	2	2.95497e-44	A1
OLFML3	0.423123	0.0367584	0.0141244	-0.0653366	-0.13188	-0.11864	-0.194493	2	4	1.11794e-43	A1
EIF2AK4	0.390365	0.156637	-0.140896	-0.11668	-0.164692	-0.0267481	-0.138725	2	4	2.78356e-43	A1
MAP2	0.452494	-0.0510644	0.03869	-0.133149	-0.114154	-0.119412	-0.120375	2	4	3.63151e-42	A1
PHC1	0.42542	-0.0618279	0.192716	-0.117785	-0.127813	-0.169079	-0.176093	2	4	9.66925e-42	A1
BUB3	0.23157	0.20498	0.23888	-0.0995716	-0.153587	-0.175538	-0.261899	2	2	1.1706e-41	A1
HNRNPK	0.317747	0.132758	-0.178139	0.0285812	-0.00836721	-0.0297367	-0.313685	2	4	3.76946e-41	A1
FDFT1	0.326566	0.269837	-0.237075	0.0293031	-0.0342157	-0.21307	-0.181667	2	4	6.99691e-41	A1
PBX1	0.389636	0.066073	-0.0520733	0.00151043	-0.0611382	-0.148034	-0.236429	2	4	8.28143e-41	A1
LUZP2	0.398173	-0.0195558	-0.0852076	-0.0982803	-0.0982803	-0.0914399	-0.0982803	2	4	1.13967e-39	A1
PTRF	0.355564	0.0358023	0.197299	-0.0658396	-0.186986	-0.17332	-0.173992	2	4	3.81238e-39	A1
SORBS2	0.415148	-0.0275231	-0.105989	-0.109848	-0.063418	-0.0794148	-0.0896524	2	4	4.73007e-38	A1
FKBP1A	0.381638	0.0827826	-0.178966	-0.00466278	-0.0949617	-0.0893155	-0.131631	2	4	5.2768e-38	A1
ITSN1	0.305571	0.200295	-0.0348897	-0.188168	-0.217415	0.000151286	-0.0935759	2	4	1.84278e-37	A1
COX7C	0.31081	0.014235	0.0334404	-0.174876	-0.100512	0.0417249	-0.171389	8	15	5.71947e-37	A1
HNRNPA1	0.205697	-0.0099737	-0.0470337	0.187121	0.095249	-0.10741	-0.353203	8	15	3.03575e-36	A1
ECI2	0.310404	0.0650395	0.0992446	-0.140148	-0.0368159	-0.0368578	-0.318187	2	4	8.34538e-35	A1
SAMHD1	0.352012	0.111104	0.0119031	-0.185448	-0.0858642	-0.0893629	-0.168168	2	4	2.29728e-34	A1
MIAT	0.392367	0.000260728	-0.103858	-0.101315	-0.15744	0.000837403	-0.0638468	2	4	2.59261e-34	A1
TRIM24	0.349373	0.110692	-0.0202076	-0.162613	-0.126822	-0.0556882	-0.138471	2	4	4.45091e-34	A1
G3BP1	0.331033	0.134281	0.0577955	-0.196734	-0.0393226	-0.233199	-0.107426	2	4	6.12575e-34	A1
CTTNBP2	0.362363	0.0871925	-0.0309175	-0.0964367	-0.125236	-0.0903765	-0.14416	2	4	1.11323e-32	A1
FSTL1	0.377658	-0.0497804	-0.12216	-0.0302377	-0.0256711	-0.0721033	-0.123655	8	15	3.02656e-31	A1
NCAPG2	0.318846	0.0680792	0.0674944	-0.109802	-0.086957	-0.0599898	-0.239607	2	4	4.21811e-29	A1
CXCL5	0.375931	-0.0859182	0.00624908	-0.103574	-0.0726128	-0.0597967	-0.10818	2	4	1.1289e-27	A1
FAM65B	0.358877	-0.0199058	-0.0546371	-0.0592497	-0.0750209	-0.0798137	-0.114771	8	15	1.32321e-26	A1
XXbac-BPG27H4.8	0.283346	0.146755	-0.000288267	-0.129832	-0.0840236	-0.104846	-0.150577	2	4	1.46696e-25	A1
CGNL1	0.277399	-0.187889	-0.186766	-0.0383346	0.0273313	0.0942614	-0.0309555	8	15	2.07251e-25	A1
CXADR	0.296643	0.127839	-0.00524537	-0.154785	-0.0908391	-0.14116	-0.0702507	2	4	2.25804e-25	A1
LINC00599	0.313611	-0.0350616	-0.0346886	-0.0289086	-0.101827	-0.0814447	-0.101827	8	15	3.25325e-24	A1
SLC16A1	0.337122	-0.143856	0.085125	-0.0583705	-0.0308281	-0.11033	-0.113557	2	4	6.83122e-24	A1
ASPM	0.263427	0.116491	-0.0140982	0.0135929	-0.13849	-0.0110587	-0.245782	8	15	1.21021e-23	A1
SC5D	0.259003	0.112939	0.0612781	-0.0947887	-0.0650016	-0.20467	-0.0965523	2	4	9.04209e-23	A1
JARID2	0.29537	0.0118364	0.141569	-0.0385857	-0.173442	-0.100196	-0.142144	2	4	1.08851e-22	A1
FGF2	0.295474	0.0346309	0.0924103	-0.0753216	-0.112025	-0.119338	-0.138379	2	4	3.19569e-22	A1
CBX1	0.219122	0.093515	-0.288984	0.170596	-0.0248175	0.0439544	-0.232968	2	4	6.71657e-22	A1
SCN9A	0.283579	0.0462301	-0.00434564	-0.0927443	-0.107921	-0.0995568	-0.0822462	8	15	1.20528e-20	A1
FGFBP3	0.303459	-0.0405475	-0.0745775	-0.0730532	0.00525971	-0.05478	-0.113959	8	15	1.20528e-20	A1
BNC2	0.261137	0.0619934	-0.0349185	-0.0620956	-0.103205	-0.0871153	-0.103205	8	15	6.66274e-20	A1
NAP1L3	0.305735	-0.00813079	0.0253958	-0.116627	-0.0639022	-0.0810026	-0.0993222	8	15	7.26409e-20	A1
C16orf45	0.275366	-0.0394589	0.193265	-0.0757138	-0.0974414	-0.128177	-0.146477	2	4	1.33672e-19	A1
CDH1	0.28786	0.0530957	-0.0155296	-0.0560297	-0.173803	0.00792605	-0.117903	8	15	2.09336e-19	A1
SDC2	0.26556	0.0918549	-0.0674942	-0.0875563	-0.104599	-0.0486361	-0.0763708	8	15	1.67936e-18	A1
BICD1	0.257616	0.0790922	-0.0277831	-0.0718384	-0.15684	0.0539935	-0.154441	8	15	3.97821e-18	A1
TCEA1	0.288132	-0.071827	0.0208113	-0.0492284	-0.0572378	-0.0126997	-0.149428	8	15	5.75082e-18	A1
QSER1	0.26427	0.0539526	-0.00400953	-0.0242435	-0.0475167	-0.103079	-0.168613	8	15	9.03157e-18	A1
DEGS1	0.263586	0.0677029	-0.0556232	-0.0368349	-0.0419492	-0.127402	-0.0990913	8	15	1.29295e-17	A1
MYH10	0.296784	-0.0338593	0.00298508	-0.0648296	-0.101364	-0.0677387	-0.0537706	8	15	1.81662e-17	A1
TARDBP	0.232086	0.106787	0.00192345	-0.0531771	-0.0964511	-0.0900104	-0.12107	8	15	2.7404e-17	A1
CA11	0.214973	-0.157335	-0.10913	-0.0254963	0.072594	0.0483401	-0.0884843	8	15	2.84769e-17	A1
NLGN4X	0.27287	-0.113431	0.0944116	0.0716701	-0.12728	-0.0606676	-0.134082	8	15	4.68996e-17	A1
RASL11B	0.255674	0.0957992	-0.0534939	-0.04682	-0.12284	-0.0766794	-0.0677571	8	15	5.38826e-17	A1
CNTLN	0.216045	0.0962628	-0.00823801	-0.00545439	-0.091101	-0.0107404	-0.216583	8	15	1.63159e-16	A1
LHFP	0.241893	-0.0229263	-0.0476075	-0.0690962	-0.0856838	-0.033608	-0.0813076	8	15	1.86334e-16	A1
MRPL16	0.130235	0.149971	0.0219711	0.0174911	0.00216209	-0.085043	-0.261429	8	15	2.50783e-16	A1
TRBC2	0.231611	0.0442207	-0.0886253	-0.0968018	-0.085608	-0.0480047	-0.0516222	8	15	4.12312e-16	A1
R3HDM1	0.208723	0.108032	-0.0208527	0.0105155	-0.07011	-0.0433212	-0.213231	8	15	5.39186e-16	A1
CHN1	0.261478	0.0584871	-0.0739302	-0.0701558	-0.0500252	-0.0455854	-0.116	8	15	7.90787e-16	A1
BNIP3L	0.132991	-0.161698	-0.0791252	0.0620104	0.0633083	0.12877	-0.174417	8	15	1.10765e-15	A1
MAP7	0.20644	0.103808	-0.0610752	-0.0860758	-0.122586	0.0532318	-0.116115	8	15	2.08155e-15	A1
HSPA2	0.232556	0.00417898	-0.0134625	-0.0731259	-0.0871117	-0.059813	-0.0864574	8	15	2.38284e-15	A1
GNPTAB	0.267141	0.00468042	0.000362146	-0.0309272	-0.096918	-0.0503517	-0.113242	8	15	3.71089e-15	A1
FKBP1C	0.240827	0.0943543	-0.0727311	0.0247713	-0.128028	-0.0739186	-0.0913149	8	15	3.82008e-15	A1
CSDE1	0.155266	0.0894263	0.0206193	0.129298	-0.0600191	-0.177977	-0.149066	8	15	6.72736e-15	A1
TP53	0.235549	0.0918696	-0.0430174	-0.0509271	-0.0609024	-0.119829	-0.0771377	8	15	9.33698e-15	A1
CXCL12	0.228275	0.0935418	0.00837784	-0.0741454	-0.0955251	-0.0719489	-0.113567	8	15	9.39141e-15	A1
PCDH18	0.255979	-0.0309149	0.0177028	-0.0706823	-0.0583733	-0.0698769	-0.0991151	8	15	2.98855e-14	A1
KIAA1551	0.259784	-0.0544684	-0.0605542	-0.0427112	0.0182719	-0.114412	-0.0417628	8	15	1.16232e-13	A1
RIF1	0.229242	0.0374963	0.0368327	-0.0697375	-0.139046	-0.0731845	-0.0293487	8	15	2.0773e-13	A1
PMPCB	0.122499	-0.0206291	0.0113189	0.148036	0.0363426	-0.0855157	-0.219625	8	15	2.83678e-13	A1
OAZ2	0.208568	-0.00152018	-0.0448761	-0.0449017	0.0519336	-0.0572757	-0.156363	8	15	3.85197e-13	A1
SLC16A9	0.198865	0.0426099	-0.0788424	-0.0670348	-0.0674689	-0.0346184	-0.0924258	8	15	4.73561e-13	A1
DDX24	0.15027	0.159086	-0.0747378	-0.0895698	-0.113429	0.0339609	-0.0835585	8	15	5.04066e-13	A1
HINT2	0.218439	0.0517595	0.00165602	-0.0571962	-0.156484	-0.0219611	-0.0414257	8	15	5.0708e-13	A1
ALPL	0.189015	-0.0742403	-0.0790349	0.00447124	0.0701862	0.00489706	-0.155633	8	15	6.02416e-13	A1
CXCL6	0.181715	-0.0569319	-0.0654662	-0.0376739	-0.0566834	-0.0304368	-0.0689712	8	15	9.27526e-13	A1
TXNRD1	0.155153	0.0845033	0.0484274	0.0187897	0.00299965	-0.14929	-0.179981	8	15	1.03852e-12	A1
YWHAZ	0.213443	0.00806969	-0.118551	-0.109402	0.0706529	-0.0808444	-0.0360166	8	15	1.17861e-12	A1
CCT3	0.147	0.105162	-0.00325551	-0.0416472	0.0368693	-0.0820066	-0.199323	8	15	1.21721e-12	A1
CNKSR2	0.197846	0.0720902	-0.0227601	-0.0526122	-0.0723746	-0.0930481	-0.0961109	8	15	1.34077e-12	A1
COBL	0.249243	-0.0636191	-0.0416484	-0.111381	-0.0596748	0.0395894	-0.046041	8	15	1.77246e-12	A1
RBFOX3	0.228099	-0.00309891	0.0615376	-0.0465645	-0.058437	-0.0722552	-0.13381	8	15	2.9016e-12	A1
MMP16	0.245618	-0.0217305	-0.0272778	-0.0391033	-0.05187	-0.0500975	-0.0951514	8	15	3.26102e-12	A1
FEZF1	0.120072	-0.0317543	-0.0574768	-0.0574768	-0.0351764	-0.0574768	-0.0574768	8	15	3.62443e-12	A1
UBE2E2	0.226396	0.037854	-0.0309936	-0.0833325	-0.100037	-0.00539298	-0.0663282	8	15	4.096e-12	A1
TNIK	0.201181	0.0811855	0.00700557	0.0488945	-0.13423	-0.0615118	-0.140152	8	15	4.74431e-12	A1
WDR48	0.193313	0.124806	-0.0681009	-0.0554184	-0.0618488	-0.039954	-0.118787	8	15	4.84608e-12	A1
PIP4K2A	0.203872	0.0779219	0.00390521	-0.0754353	-0.0843553	-0.0605312	-0.0973034	8	15	7.13223e-12	A1
CPSF3	0.103346	0.147408	0.0229717	-0.0146686	0.0204607	-0.0855852	-0.221133	8	15	7.99574e-12	A1
TNNT2	0.153276	-0.0460281	-0.0293572	-0.0700167	-0.0700167	-0.0700167	-0.0150995	8	15	9.33145e-12	A1
FAM49B	0.177313	0.0969036	-0.0625873	-0.0735072	-0.12969	0.0437296	-0.0657608	8	15	1.13059e-11	A1
SCPEP1	0.12556	-0.0213606	0.0440094	0.159828	-0.0149169	-0.100899	-0.186457	8	15	1.28077e-11	A1
TCF4	0.19299	0.0349761	0.0048007	0.128372	-0.144369	-0.0652184	-0.134882	8	15	1.36137e-11	A1
PLK1	0.218648	0.00653878	0.00545674	0.0546582	-0.110393	-0.0288944	-0.148766	8	15	2.06586e-11	A1
TRIM59	0.168923	0.130233	-0.028661	-0.0697265	-0.0593079	-0.0417184	-0.124636	8	15	2.42747e-11	A1
XPO1	0.147627	0.0760629	0.0500841	-0.0373001	0.0139537	-0.0761719	-0.205117	8	15	2.55037e-11	A1
OSBPL1A	0.201806	0.0719323	-0.0386222	0.0735995	-0.125949	-0.0403677	-0.140091	8	15	2.8043e-11	A1
IQGAP1	0.206459	0.0426098	-0.00347291	-0.0158852	-0.109751	0.0221912	-0.155693	8	15	2.95805e-11	A1
TPGS2	0.181685	0.0524378	0.0221993	-0.0417742	-0.124918	0.0837079	-0.18761	8	15	3.04198e-11	A1
H3F3A	0.158142	0.134166	-0.0341953	0.0253646	-0.082969	-0.109659	-0.0949377	8	15	3.53092e-11	A1
TOX	0.182568	0.0623364	0.0563578	-0.0633517	-0.0919558	-0.0784799	-0.104212	8	15	4.47217e-11	A1
KDM4A	0.206042	0.0348834	0.0427227	-0.0701839	-0.0167957	-0.0988837	-0.128704	8	15	6.31306e-11	A1
FADS1	0.155509	0.0882882	-0.0864584	0.150372	-0.0397138	-0.0968943	-0.170904	8	15	7.32495e-11	A1
PPP2R1A	0.16766	-0.0790697	-0.0299585	-0.0267436	0.13114	-0.103847	-0.105165	8	15	8.43237e-11	A1
SALL2	0.224926	0.0181021	-0.0438033	-0.0188658	-0.0677141	-0.0980965	-0.0291879	8	15	8.72795e-11	A1
STAG2	0.201824	0.0202	-0.0206461	0.0177573	-0.104716	0.0431595	-0.168369	8	15	9.78908e-11	A1
HPDL	0.160782	0.12514	-0.0761292	-0.00952409	-0.0751839	-0.0761743	-0.103325	8	15	1.01282e-10	A1
TRIM22	0.152233	0.0595985	-0.0109028	-0.087313	-0.0766396	-0.0609517	-0.087313	8	15	1.09836e-10	A1
SLC38A4	0.146225	0.0532712	0.0410946	-0.0768254	-0.0919785	-0.0719068	-0.0919785	8	15	1.39131e-10	A1
RASGRP2	0.162063	-0.0517712	0.021645	-0.0494326	-0.0567471	-0.0537237	-0.0859346	8	15	1.44446e-10	A1
ZIC1	0.147144	0.00931659	-0.0358408	-0.0585153	-0.0624728	-0.0736409	-0.0736409	8	15	1.85932e-10	A1
QKI	0.150144	0.0291845	0.102336	0.0355418	-0.0671874	-0.0643462	-0.189927	8	15	2.21803e-10	A1
CRB2	0.0950713	-0.047275	-0.0337524	-0.047275	-0.047275	-0.047275	-0.047275	8	15	2.53253e-10	A1
OLIG3	0.0867233	-0.0437145	-0.0437145	-0.0437145	-0.0437145	-0.0437145	-0.0437145	8	15	2.68067e-10	A1
IFI6	0.167465	0.0426251	0.01591	-0.0406602	-0.0921514	-0.0696343	-0.100079	8	15	2.75432e-10	A1
SLC7A3	0.214206	-0.0946821	0.0116138	-0.0637291	-0.0625465	0.0192576	-0.0443283	8	15	3.13662e-10	A1
TTYH1	0.142091	-0.00778931	-0.0593069	-0.0580476	-0.0614224	-0.0457306	-0.0575096	8	15	3.41388e-10	A1
SYNE2	0.16197	0.115225	-0.00289061	-0.0190298	-0.144864	0.008851	-0.121772	8	15	3.49388e-10	A1
FBXO21	0.181846	0.0926125	-0.0307981	-0.0121355	-0.139269	0.0257944	-0.123677	8	15	3.54953e-10	A1
CHRAC1	0.208244	0.0354459	-0.0405586	-0.0125172	-0.0350186	-0.061584	-0.117389	8	15	3.61691e-10	A1
LHPP	0.203609	0.0190769	-0.0273488	-0.0156291	-0.0564814	-0.0575644	-0.104582	8	15	4.53761e-10	A1
CTPS1	0.130748	0.111063	0.00132984	0.0676448	-0.0320075	-0.140294	-0.143143	8	15	5.17824e-10	A1
BRD3	0.202864	-0.00722623	-0.116359	0.00720466	-0.0306655	0.0400116	-0.12119	8	15	5.65972e-10	A1
NDUFV2	0.15974	0.0347005	-0.0216955	-0.0579877	0.0332812	-0.00884793	-0.179359	8	15	6.20339e-10	A1
RHEB	0.147154	0.143935	-0.0939265	-0.0367408	-0.133044	-0.00904759	-0.0216914	8	15	9.29639e-10	A1
COL21A1	0.171589	-0.0140195	-0.0547083	-0.0554944	-0.059514	-0.0470814	-0.0515554	8	15	9.75979e-10	A1
VRTN	0.153306	-0.0245297	-0.103287	-0.0239618	0.177022	-0.135008	-0.097929	8	15	1.34435e-09	A1
KIF5A	0.209994	0.00940299	0.0164444	-0.0119722	-0.0833529	-0.0857887	-0.0641468	8	15	1.37868e-09	A1
CCDC91	0.162061	0.0774916	0.0141114	0.00330246	-0.0440186	-0.0498074	-0.180583	8	15	1.62777e-09	A1
SH3BGRL	0.140517	0.0573999	0.0060918	-0.00938514	0.0224378	-0.0520195	-0.194074	8	15	1.65863e-09	A1
Z83851.1	0.177597	0.10471	-0.0643175	0.0291463	-0.0995451	-0.0745362	-0.0854736	8	15	1.90082e-09	A1
USP28	0.148616	0.100563	0.039843	-0.0776266	-0.129548	0.0208628	-0.112468	8	15	2.26732e-09	A1
WDFY2	0.183137	0.0661194	0.0228803	-0.0509486	-0.0994177	-0.0495016	-0.0840307	8	15	3.00289e-09	A1
SESN3	0.226178	-0.0886855	0.057458	0.0519851	-0.143445	0.00123039	-0.0975514	8	15	3.0253e-09	A1
PRR11	0.165747	-0.0386842	0.103932	0.0707525	-0.0856418	-0.0348042	-0.178106	8	15	3.13242e-09	A1
ATCAY	0.175793	0.037255	0.0533179	0.00363632	-0.0644233	-0.0993095	-0.115374	8	15	4.46537e-09	A1
OXCT1	0.185674	0.0589535	-0.0391729	-0.0237938	-0.0513519	-0.0203536	-0.131794	8	15	4.62114e-09	A1
DIXDC1	0.186054	0.0753996	-0.0426902	-0.0383413	-0.0252686	-0.0722456	-0.111581	8	15	5.68989e-09	A1
SNRPB	0.126732	0.0693898	0.0471726	-0.00456004	0.0410482	-0.1583	-0.145488	8	15	7.07432e-09	A1
FAM83D	0.144914	0.127727	-0.0358283	-0.0481115	-0.0847221	-0.05725	-0.0771272	8	15	7.2161e-09	A1
SNORD109A	0.187176	0.082968	-0.049834	-0.0532967	-0.083	-0.0259644	-0.0762643	8	15	7.36771e-09	A1
MIER1	0.186956	0.0381032	-0.0111067	0.0340489	-0.0918984	-0.0276891	-0.134278	8	15	7.5145e-09	A1
ADCK3	0.147403	0.0662667	-0.0537154	-0.0503063	-0.0628415	-0.0730155	-0.0602692	8	15	8.9543e-09	A1
MAGI1	0.17827	0.0327129	0.0706363	-0.040772	-0.137074	-0.0589206	-0.0437495	8	15	9.48256e-09	A1
CUL1	0.152226	0.0938618	-0.0343494	-0.0633249	-0.0284394	-0.0153923	-0.132885	8	15	9.59027e-09	A1
C14orf37	0.206991	-0.102675	-0.0118177	0.060067	-0.0772588	0.00553182	-0.0835659	8	15	1.01279e-08	A1
CAPZA2	0.126033	0.0991307	-0.0525067	-0.0129126	0.0522286	-0.0826233	-0.162886	8	15	1.17534e-08	A1
PRAC1	0.117368	-0.0322255	0.0359502	-0.054502	-0.0696215	-0.0696215	-0.0696215	8	15	1.22595e-08	A1
OPA1	0.156254	0.00543364	-0.0135161	0.0986741	-0.0423273	-0.0383954	-0.169923	8	15	1.41474e-08	A1
PKMYT1	0.174485	0.0719291	-0.0870325	0.0271973	-0.116305	-0.0784606	0.0122483	8	15	1.57633e-08	A1
TMEM230	0.128142	0.0576256	0.0152011	0.0226088	0.00647626	-0.0647649	-0.184942	8	15	1.59196e-08	A1
FAM211A	0.118982	-0.136753	-0.0449194	0.0249755	0.0873316	-0.099139	0.0303896	8	15	1.59637e-08	A1
SYNDIG1	0.0972598	-0.0441945	-0.0435195	-0.0268538	-0.0570552	-0.0570552	-0.0294638	8	15	1.60869e-08	A1
HOOK1	0.176512	0.049254	0.0558863	-0.0726787	-0.0882923	-0.0570331	-0.0776636	8	15	1.62644e-08	A1
FIGN	0.152559	-0.030972	0.0547684	0.106558	-0.0659861	-0.0821539	-0.126863	8	15	1.67069e-08	A1
PFDN6	0.187242	0.00692442	-0.0333339	-0.107024	0.00211472	-0.0468339	-0.0452854	8	15	2.17935e-08	A1
PWAR6	0.171405	0.0786541	-0.0238513	0.0106669	-0.0894692	-0.0601177	-0.0933555	8	15	2.53724e-08	A1
SHMT1	0.151859	0.0919734	0.000391029	0.0423681	-0.11038	-0.0510686	-0.122499	8	15	2.86924e-08	A1
PRKAR2B	0.194419	0.0237507	0.00188177	-0.0488311	-0.042426	-0.0787106	-0.075938	8	15	3.23881e-08	A1
RTN4IP1	0.156792	0.0846282	-0.0118919	-0.0215479	-0.0166395	-0.084028	-0.130097	8	15	3.24594e-08	A1
TLN1	0.126779	0.137294	-0.0317752	0.0413662	-0.18025	-0.0255762	-0.0493447	8	15	3.32489e-08	A1
HESX1	0.172884	0.0908354	-0.11607	-0.0430574	-0.0722971	-0.00792276	-0.0426646	8	15	3.33013e-08	A1
MEST	0.130845	0.097145	-0.0391951	-0.130342	-0.0672553	-0.00215626	-0.0116619	8	15	3.59922e-08	A1
SGK1	0.134344	0.00283732	0.00382076	-0.0806264	-0.0694505	-0.0565256	-0.0570353	8	15	3.61477e-08	A1
PFDN1	0.121476	0.114302	-0.044643	-0.109057	-0.0100039	-0.00378593	-0.102152	8	15	3.85766e-08	A1
STK17B	0.175618	-0.0573592	0.0549411	-0.0327097	-0.015631	-0.0817406	-0.103132	8	15	4.04867e-08	A1
UBE2V1	0.160773	0.0669345	-0.115221	-0.074176	0.0290555	-0.061002	-0.0434933	8	15	4.93945e-08	A1
C2CD5	0.156019	-0.0764932	0.0788049	0.00537876	0.0510347	-0.093632	-0.146515	8	15	5.11894e-08	A1
SLC30A3	0.139551	-0.0520984	0.0591467	-0.0505368	-0.0667002	-0.077873	-0.077873	8	15	5.32136e-08	A1
MAPKAPK3	0.163486	0.0889476	-0.0393079	0.0216535	-0.0976043	-0.0823032	-0.0554647	8	15	5.44698e-08	A1
PARD3B	0.124961	0.0250971	-0.0583864	-0.0568191	-0.0719422	-0.0470219	-0.0581261	8	15	5.95224e-08	A1
RCC1	0.143772	0.130937	-0.0447589	-0.0575424	-0.0615908	-0.0536405	-0.0751963	8	15	6.25063e-08	A1
UBE2D1	0.158357	0.104001	-0.0760601	-0.0663793	-0.0542311	-0.0767329	-0.00744918	8	15	6.43874e-08	A1
RALA	0.106491	0.1707	-0.0796466	-0.0084094	-0.13969	0.0183618	-0.0649629	8	15	6.51586e-08	A1
LIX1	0.0693252	-0.0596714	-0.0457467	0.122952	-0.0594573	-0.0706221	-0.0706221	8	15	6.9417e-08	A1
CLC	0.0570658	-0.0377416	-0.0377416	-0.0377416	-0.0377416	-0.0377416	-0.0377416	8	15	7.5565e-08	A1
KCNN2	0.0972484	0.0753204	-0.0265481	-0.0547105	-0.0817554	-0.0433243	-0.0817554	8	15	7.61206e-08	A1
TJP3	0.119171	-0.0457114	-0.0685725	-0.0391109	-0.0685725	-0.031904	-0.0133266	8	15	8.35172e-08	A1
SPRYD4	0.140984	0.127973	-0.0736204	-0.0498294	-0.0668504	-0.00961619	-0.0900105	8	15	8.6807e-08	A1
CCDC43	0.0736509	0.0155957	-0.0806812	-0.112359	-0.00871026	0.138162	-0.0557991	8	15	1.0344e-07	A1
MICU2	0.155071	0.117549	-0.107126	-0.0379424	-0.0776895	-0.0366181	-0.0275913	8	15	1.04913e-07	A1
ASF1B	0.180612	-0.0168685	-0.00557093	-0.00553571	-0.0838465	-0.0729757	-0.024505	8	15	1.08093e-07	A1
SPECC1	0.175608	-0.0324576	0.0711811	0.0571073	-0.102608	-0.0596389	-0.102594	8	15	1.12838e-07	A1
FABP3	0.149974	-0.0425883	-0.0236016	-0.0704329	-0.0632137	-0.0382628	-0.0171553	8	15	1.13112e-07	A1
WIPF3	0.164555	0.00955125	-0.0144577	0.0569534	-0.0322704	-0.0569734	-0.137297	8	15	1.16085e-07	A1
CTNNAL1	0.136902	0.13004	-0.0937631	-0.061743	-0.0479461	-0.0330788	-0.0515512	8	15	1.18079e-07	A1
PAK3	0.136023	0.0372063	-0.0272955	-0.0616161	-0.0768937	-0.0279343	-0.0880778	8	15	1.2378e-07	A1
C19orf48	0.176642	0.040264	-0.0247016	-0.0823564	0.0395197	-0.0993657	-0.0896378	8	15	1.2382e-07	A1
NMRK2	0.155682	0.0525002	-0.000407044	-0.105269	-0.112684	0.0208489	-0.0236944	8	15	1.30534e-07	A1
NSD1	0.133587	0.0850122	0.0311849	-0.172023	-0.0508322	-0.0700219	0.0174578	8	15	1.42854e-07	A1
TMEM177	0.173242	0.0629095	-0.0474645	-0.026682	-0.064358	-0.0364126	-0.0770741	8	15	1.51049e-07	A1
FBXO3	0.175867	0.0330561	0.0162145	-0.0581835	-0.027661	-0.0617619	-0.102263	8	15	1.52442e-07	A1
MCCC2	0.154253	0.112731	-0.0879845	0.0146909	-0.0967668	-0.0190969	-0.0835482	8	15	1.64072e-07	A1
DDX11	0.118211	0.117687	0.0220464	0.00718002	-0.0689381	-0.0884649	-0.111818	8	15	1.77848e-07	A1
SNAP23	0.103482	0.114563	0.0182033	-0.00561086	-0.0370206	-0.0324129	-0.175753	8	15	1.99678e-07	A1
CANX	0.125671	0.146925	-0.0490808	-0.0392611	-0.0819836	-0.0764372	-0.0337696	8	15	2.0099e-07	A1
BRD8	0.0968596	0.0946598	0.0418443	0.0112899	-0.0385486	-0.033215	-0.183487	8	15	2.33396e-07	A1
GDPD2	0.104724	0.00144277	-0.061483	-0.061483	-0.0391737	-0.0486984	-0.061483	8	15	2.36384e-07	A1
RIMS2	0.157064	0.0838875	-0.049126	-0.0404656	-0.105187	0.0337797	-0.0917536	8	15	2.39278e-07	A1
SHISA5	0.145617	0.0926176	-0.0620313	-0.112212	-0.0501466	-0.0500659	0.0132954	8	15	2.39846e-07	A1
TNFRSF10A	0.127108	0.128443	-0.0742793	-0.0327431	-0.0735002	-0.0755164	-0.058002	8	15	2.50929e-07	A1
PLP1	0.11749	-0.0592249	0.0740202	0.111859	-0.0302326	-0.075929	-0.132613	8	15	2.55486e-07	A1
FBXL5	0.142724	0.0690679	-0.0223708	-0.120313	0.00697813	-0.00933212	-0.105759	8	15	2.98501e-07	A1
ITGA6	0.170274	0.0224704	0.0557589	-0.0978855	-0.0951905	-0.06178	-0.00486777	8	15	3.04219e-07	A1
TMEM55A	0.156288	0.00805368	-0.0361173	0.0651647	-0.0284406	-0.0367762	-0.138056	8	15	3.28572e-07	A1
STOM	0.177551	-0.0362098	-0.0380073	-0.0376426	0.0451273	-0.0536297	-0.0927737	8	15	3.28974e-07	A1
CUTA	0.117042	0.0543426	0.0193883	0.0158896	-0.0219903	-0.0424607	-0.15551	8	15	3.47199e-07	A1
GRHL2	0.162216	0.0386927	-0.0152297	-0.0458264	-0.0203891	-0.0750403	-0.0998444	8	15	4.1173e-07	A1
SORBS1	0.172549	0.0339333	0.00814045	-0.0688226	-0.0300179	-0.049629	-0.0979771	8	15	4.37269e-07	A1
CENPO	0.0952817	0.128297	0.0382993	-0.0162467	-0.0615522	-0.0909622	-0.0982441	8	15	4.4681e-07	A1
LBR	0.122	0.0445746	-0.00361163	0.142381	-0.098366	-0.0916723	-0.0952833	8	15	4.52666e-07	A1
MAPK6	0.174083	0.00745579	-0.042229	0.0201399	-0.0316826	-0.0698159	-0.0710471	8	15	4.53091e-07	A1
GOLGA7	0.139843	0.108041	-0.0482354	-0.0582453	-0.0298846	-0.0402584	-0.0955629	8	15	4.63272e-07	A1
CDKL2	0.140138	-0.0457321	0.0729367	-0.0585378	-0.062059	-0.0716054	-0.0844191	8	15	4.84048e-07	A1
SLC1A3	0.0787962	0.116705	0.0602266	0.00122874	-0.0555133	-0.0856043	-0.128016	8	15	5.12493e-07	A1
ANKRD10	0.183354	-0.0243087	-0.0506259	0.065167	-0.113704	0.00136818	-0.0556838	8	15	5.53127e-07	A1
MAN2A1	0.136335	-0.0139512	0.119751	0.0216226	-0.0659926	-0.111956	-0.0827268	8	15	5.61505e-07	A1
AXL	0.14885	-0.0381272	-0.00832468	-0.0189245	-0.041879	-0.076809	-0.0730757	8	15	5.6452e-07	A1
PCSK1	0.112235	-0.054089	0.027128	-0.0364415	-0.0660299	-0.0660299	-0.0660299	8	15	5.71634e-07	A1
PIN1	0.134372	0.0456592	-0.0851886	-0.0457409	-0.00866681	0.026472	-0.0943433	8	15	5.86949e-07	A1
SLX4IP	0.103609	0.0865088	0.0433229	-0.00736602	-0.0301205	-0.0545412	-0.154454	8	15	6.16067e-07	A1
METAP1	0.129759	0.0118566	0.0808948	0.0628341	-0.0801223	-0.0499207	-0.150305	8	15	6.41171e-07	A1
LYPD6	0.137846	-0.0500015	-0.0234247	-0.0490645	-0.0231464	-0.0629679	-0.063316	8	15	6.822e-07	A1
AC091493.2	0.0549387	-0.0398891	-0.0263764	-0.0398891	-0.0398891	-0.0398891	-0.0398891	8	15	7.16049e-07	A1
DEPTOR	0.0903673	-0.0410756	-0.0240895	-0.00447423	-0.0417843	-0.0640994	-0.0640994	8	15	7.32674e-07	A1
UBAP2L	0.147788	0.120734	-0.0982336	-0.0815698	-0.0161217	-0.0688469	-0.032309	8	15	7.36747e-07	A1
CLPX	0.134732	-0.0408198	-0.0677774	-0.0204745	0.00502806	0.0795905	-0.117112	8	15	7.45065e-07	A1
SCNN1A	0.182496	0.0064841	0.0298292	-0.0680647	-0.0745214	-0.0533949	-0.0377641	8	15	7.74115e-07	A1
C19orf66	0.153539	-0.0331172	0.0582012	0.0516938	-0.0441154	-0.0795886	-0.108907	8	15	8.27999e-07	A1
THOC3	0.14627	0.0973664	-0.100706	0.0119415	-0.112612	-0.0156212	-0.0264604	8	15	8.91465e-07	A1
GUCA1A	0.178548	-0.0247928	-0.0335999	-0.063277	-0.0366829	-0.00592518	-0.0411479	8	15	9.05316e-07	A1
APOL2	0.167246	-0.00786573	0.0377838	-0.010617	-0.0733224	-0.0434321	-0.102494	8	15	1.0362e-06	A1
HIF1A	0.0912553	0.00191898	-0.0920371	-0.0727925	0.0583305	0.0763418	-0.102367	8	15	1.04239e-06	A1
CLEC4G	0.0538546	-0.0153032	-0.0409835	-0.0409835	-0.0409835	-0.0409835	-0.0409835	8	15	1.05824e-06	A1
TSC22D1	0.121247	-0.00255725	0.0347279	0.057491	0.0233303	-0.131458	-0.112997	8	15	1.10946e-06	A1
C16orf89	0.0631354	-0.0435851	-0.0300675	-0.0285047	-0.0435851	-0.0435851	-0.0435851	8	15	1.11209e-06	A1
STAU1	0.117616	0.14564	-0.0903237	-0.0173702	-0.0794054	-0.0302635	-0.0540342	8	15	1.12138e-06	A1
C5orf38	0.069285	-0.0365106	-0.0223107	-0.0493615	-0.0493615	-0.0365923	-0.0493615	8	15	1.25074e-06	A1
WDR12	0.0888935	0.11721	0.0599108	-0.0352106	-0.0424528	-0.0809227	-0.118019	8	15	1.26759e-06	A1
SOX3	0.13776	-0.060712	-0.00111911	-0.0565555	-0.0641698	-0.00400769	-0.0719255	8	15	1.33472e-06	A1
C9orf135	0.0317066	0.0161127	-0.0468726	-0.100161	-0.0288024	0.169867	-0.0625897	8	15	1.38343e-06	A1
LINC00545	0.130673	0.0428495	0.0516605	-0.0739861	-0.0626881	-0.0355306	-0.109142	8	15	1.52099e-06	A1
SWAP70	0.123366	0.0715857	0.044	-0.0345915	-0.10763	-0.0949951	0.00235704	8	15	1.62542e-06	A1
ALDH16A1	0.174128	0.0301381	-0.0692441	-0.0018019	-0.0559351	-0.0539067	-0.0478526	8	15	1.66748e-06	A1
TNPO3	0.145117	0.0814722	0.00237401	-0.0628819	-0.0466943	-0.104723	-0.0301432	8	15	1.87062e-06	A1
HMGXB3	0.17041	-0.000881808	-0.0585983	-0.0609867	-0.05387	-0.0226338	-0.0308746	8	15	1.8807e-06	A1
AAMP	0.153364	0.0827195	-0.0684212	-0.0929166	0.0123357	-0.112951	-0.00562533	8	15	1.97376e-06	A1
ATP6V1A	0.14929	-0.0113099	0.0381126	0.0344376	-0.0292141	-0.0848193	-0.103914	8	15	2.06501e-06	A1
HNRNPH2	0.143893	0.0844624	-0.0725993	-0.0763604	-0.0177744	-0.0605263	-0.0266977	8	15	2.14081e-06	A1
MCU	0.178628	-0.0160455	-0.0497892	-0.0183958	-0.0325606	-0.0596716	-0.022443	8	15	2.22564e-06	A1
GRIA4	0.106442	-0.0205611	0.0234438	-0.0687475	-0.0575848	-0.0570842	-0.0687475	8	15	2.39275e-06	A1
SGMS1	0.179671	0.014032	-0.0229842	-0.0580014	-0.0658976	-0.0179139	-0.0556712	8	15	2.42265e-06	A1
NIPAL3	0.148928	0.0783551	-0.0377745	-0.0606379	-0.0386286	-0.0321682	-0.0834836	8	15	2.66229e-06	A1
TRPC4AP	0.122954	0.0590675	-0.0923103	-0.0642549	-0.0679801	0.0846579	-0.0613556	8	15	2.70614e-06	A1
SLC16A2	0.116546	0.0695781	-0.00484921	-0.031573	-0.0397438	-0.0866137	-0.0926867	8	15	2.71445e-06	A1
NKAIN4	0.0830412	-0.022127	-0.00691759	-0.0594528	-0.0594528	-0.0594528	-0.0333661	8	15	2.85768e-06	A1
SPTSSB	0.119837	-0.0537292	-0.0137422	-0.0527513	-0.0331211	-0.053811	-0.0666021	8	15	2.89759e-06	A1
SENP1	0.148382	0.0380745	0.034528	-0.00386727	-0.0506646	-0.0773651	-0.0990323	8	15	2.96766e-06	A1
AC005083.1	0.0580204	0.0365402	0.0946733	-0.0684796	-0.080781	-0.0700847	-0.080781	8	15	3.07806e-06	A1
CRYL1	0.0643709	-0.00290554	-0.0408023	-0.0543344	-0.0543344	-0.0287833	-0.0543344	8	15	3.14273e-06	A1
GFPT2	0.131952	0.0811331	0.0296333	-0.0699753	-0.0600529	-0.0646643	-0.062503	8	15	3.72521e-06	A1
SSBP2	0.154273	-0.0787434	0.0290241	0.00648531	0.00768335	-0.0112684	-0.128054	8	15	3.96203e-06	A1
MAGI2	0.167325	-0.0574673	-0.00675831	-0.0124775	-0.00122104	-0.00303197	-0.109693	8	15	3.9898e-06	A1
RHOT1	0.152819	-0.06295	-0.0594397	-0.0320854	-0.0342922	0.0863652	-0.0709417	8	15	4.28816e-06	A1
GLI2	0.0936941	-0.00168555	-0.0251169	-0.0171898	-0.0504641	-0.0599994	-0.0727984	8	15	4.30284e-06	A1
FLII	0.117349	0.0540282	-0.0946956	-0.0667415	-0.0969508	0.0513197	0.027743	8	15	4.5105e-06	A1
TAPBP	0.167373	0.0327647	-0.0212742	-0.0227063	-0.0650145	-0.0649889	-0.0453	8	15	4.63547e-06	A1
GRID2	0.1738	-0.0298668	0.0345806	-0.0963432	-0.077434	0.0641096	-0.0905221	8	15	4.85626e-06	A1
VMA21	0.145236	0.00531247	0.0372323	0.0360751	-0.0497356	-0.0796088	-0.0978668	8	15	4.89992e-06	A1
LINGO1	0.102063	0.00737872	-0.0305752	-0.0540794	-0.0691983	-0.0338038	-0.0691983	8	15	4.99834e-06	A1
MALSU1	0.0846336	0.136572	-0.108353	-0.0113024	-0.124758	0.0896816	-0.066527	8	15	5.24222e-06	A1
ZDHHC16	0.135871	0.117398	-0.0987362	-0.0339926	-0.0473605	-0.0815792	-0.00543936	8	15	5.43738e-06	A1
COQ4	0.128135	0.0716182	-0.0843438	-0.0370055	-0.102667	0.0300638	-0.0113543	8	15	5.44568e-06	A1
KLK5	0.0558449	-0.0389742	-0.0254628	-0.0389742	-0.0389742	-0.0389742	-0.0389742	8	15	5.52969e-06	A1
TET1	0.0465586	0.0987203	-0.137226	-0.0639063	-0.061105	0.140097	-0.0373849	8	15	5.81009e-06	A1
B3GALT1	0.120084	-0.0163738	0.010542	-0.0762202	-0.0650492	-0.0315709	-0.0762202	8	15	6.33438e-06	A1
NXT2	0.127598	-0.00285501	0.0562836	0.0130536	-0.0206373	-0.107479	-0.096552	8	15	6.67507e-06	A1
IPO8	0.142308	0.104124	-0.0679326	-0.0668195	-0.0312894	-0.0430272	-0.0615889	8	15	6.68022e-06	A1
FAM101B	0.134937	0.0746353	0.0271684	-0.0196414	-0.0693527	-0.0629964	-0.0930047	8	15	6.94135e-06	A1
PHF14	0.116218	0.098179	-0.02662	-0.038981	-0.11673	0.0262805	-0.0615438	8	15	7.25373e-06	A1
CACNG7	0.082562	-0.0592232	-0.0321459	-0.0139114	-0.0369189	-0.0464415	-0.0592232	8	15	7.36178e-06	A1
PF4	0.159204	-0.0427273	0.062845	-0.0612153	-0.0803556	-0.0105278	-0.0832686	8	15	7.50166e-06	A1
PLXDC2	0.150301	0.025587	-0.0400964	0.0694126	-0.0424605	-0.0529297	-0.115161	8	15	7.89457e-06	A1
CHD8	0.15457	0.0351319	-0.0141589	-0.0565808	-0.0326511	-0.0337411	-0.0743284	8	15	8.32922e-06	A1
QRSL1	0.111204	0.0734755	0.0493569	-0.0152113	-0.0420296	-0.057455	-0.130399	8	15	8.43746e-06	A1
CEP78	0.154793	0.0333243	-0.0369507	-0.0486853	-0.072848	0.0218007	-0.0668576	8	15	8.74332e-06	A1
HMG20B	0.133712	0.0137883	-0.0711567	-0.063519	-0.041873	0.0791719	-0.0768058	8	15	9.75205e-06	A1
CC2D2A	0.166565	0.00972818	-0.0395833	-0.0223115	-0.0512408	-0.0404104	-0.0375083	8	15	9.88771e-06	A1
ZMAT2	0.08261	0.0671569	0.00214026	-0.0789602	-0.102913	0.0104075	0.0180345	8	15	1.04724e-05	A1
S100A6	0.157435	-0.0921026	0.0675572	-0.0509799	0.0297305	-0.0578277	-0.0807579	8	15	1.05843e-05	A1
LARS2	0.094851	0.112841	0.0102547	0.0207564	-0.0608926	-0.0992242	-0.0785498	8	15	1.13989e-05	A1
PPP6R3	0.154523	0.0214478	0.0420968	-0.0335264	-0.101442	-0.029537	-0.0574157	8	15	1.19788e-05	A1
MED21	0.128623	0.0696395	-0.032161	-0.0326132	-0.0264169	-0.0147337	-0.11298	8	15	1.21853e-05	A1
PPAP2C	0.0680464	0.108287	0.0306318	-0.0273716	0.0472266	-0.102438	-0.149281	8	15	1.23052e-05	A1
TOX3	0.150457	0.0453492	-0.0153279	-0.0401499	-0.111633	0.0335768	-0.0765602	8	15	1.38976e-05	A1
TBC1D15	0.120971	0.0440054	0.0905031	-0.034559	-0.121354	0.0162246	-0.115787	8	15	1.39379e-05	A1
CHMP1B	0.140636	0.046561	0.00608707	-0.0450086	-0.029882	-0.0591351	-0.0776175	8	15	1.43769e-05	A1
PQLC3	0.138652	0.0295212	-0.0861844	-0.0604661	-0.068142	0.0361974	-0.0214276	8	15	1.44692e-05	A1
MTA3	0.157855	-0.0605925	-0.0516591	0.00659186	-0.0413694	0.0260003	-0.0486615	8	15	1.44842e-05	A1
POR	0.155461	0.006439	0.0170906	-0.0672927	-0.019582	-0.0913754	-0.0205986	8	15	1.44918e-05	A1
POLE4	0.119526	0.0612075	0.00800989	-0.0618136	-0.0652255	-0.093159	0.0250522	8	15	1.61199e-05	A1
LRIG1	0.110826	-0.138397	-0.0718139	0.0756764	-0.0146791	0.0516906	-0.0138899	8	15	1.67324e-05	A1
AP002856.5	0.112676	-0.00853818	-0.0334518	-0.067334	-0.0323899	-0.025203	-0.0686423	8	15	1.70936e-05	A1
PDSS2	0.117903	0.0754235	0.0190805	-0.0173471	-0.0403829	-0.0577473	-0.109185	8	15	1.70951e-05	A1
MAP1LC3C	0.0385735	-0.0324949	-0.0324949	-0.0324949	-0.0324949	-0.0324949	-0.0324949	8	15	1.71139e-05	A1
ZMAT4	0.123257	-0.0133254	0.112238	-0.0381227	-0.0733674	-0.0714869	-0.0910985	8	15	1.81575e-05	A1
NRK	0.0933916	-0.0342763	0.0212676	-0.046325	-0.0705462	-0.0490487	-0.056732	8	15	1.8259e-05	A1
LOXL3	0.106684	-0.00839978	0.0209555	-0.0354691	-0.0583091	-0.0692766	-0.0783197	8	15	1.88613e-05	A1
RRAS2	0.138996	0.0525831	-0.0145603	-0.0871808	-0.0595685	-0.0488633	0.00304107	8	15	1.91218e-05	A1
MMS22L	0.126199	0.0431632	0.0517524	-0.00311242	-0.0644368	-0.0436203	-0.116011	8	15	1.93892e-05	A1
SORL1	0.115728	0.0458643	0.0656486	0.0107702	-0.0822983	-0.0332033	-0.122735	8	15	1.94843e-05	A1
TRIM14	0.129664	0.0588007	5.55168e-05	-0.0461232	-0.0435797	-0.0802399	-0.0680442	8	15	2.0388e-05	A1
SLMO1	0.0673279	0.0138474	-0.0362767	-0.048255	-0.0633651	-0.0505781	-0.0366643	8	15	2.0509e-05	A1
TUBA1A	0.0907502	0.0777024	-0.0129233	-0.0567673	-0.0874533	-0.00899091	-0.0058449	8	15	2.05249e-05	A1
ATE1	0.119747	0.0756729	-0.0131098	-0.0886426	-0.0687277	-0.057034	0.0206481	8	15	2.05743e-05	A1
CLDN4	0.162828	-0.0524474	0.0450066	-0.0108472	-0.0512697	-0.0401926	-0.0918801	8	15	2.09687e-05	A1
MYCNOS	0.0849502	0.00697056	0.0381777	-0.0796353	-0.0684605	-0.0418485	-0.0529992	8	15	2.11653e-05	A1
HS3ST5	0.0531356	-0.0288682	-0.0417093	-0.0266317	-0.0417093	-0.0417093	-0.0417093	8	15	2.14475e-05	A1
ADPRHL2	0.0449116	0.0977148	-0.112024	-0.0721961	-0.0907288	0.0981731	0.0294081	8	15	2.17032e-05	A1
HBP1	0.14868	0.0102881	-0.0668851	-0.0259895	-0.0113756	0.0126438	-0.0925202	8	15	2.18351e-05	A1
PELI2	0.120199	0.0115399	0.00180421	-0.0690345	-0.0686589	-0.0898113	0.0569568	8	15	2.19026e-05	A1
FAM212B	0.114945	-0.0174786	-0.0214696	-0.0262735	-0.0386782	-0.0709622	-0.0659774	8	15	2.2112e-05	A1
JPH4	0.128956	-0.0690389	0.0595867	-0.0667934	-0.0498792	-0.0349592	-0.0819314	8	15	2.23103e-05	A1
NDUFB1	0.0439122	0.119382	-0.0661674	-0.029887	0.0349653	-0.00181848	-0.125639	8	15	2.4859e-05	A1
FANCG	0.10058	0.0871277	-0.00781407	0.100147	-0.0957531	-0.0580157	-0.112743	8	15	2.51227e-05	A1
DUSP16	0.110306	0.0160302	-0.00191174	-0.0581071	-0.0839284	-0.0502711	-0.0424307	8	15	2.65781e-05	A1
TBL1X	0.129156	0.0412104	0.00893031	0.0152356	-0.0828946	-0.0949839	-0.0121818	8	15	2.70074e-05	A1
GLB1L3	0.0661167	0.0812493	-0.0175892	-0.0147801	-0.0639141	-0.0600249	-0.0856165	8	15	2.73364e-05	A1
WDR75	0.0946479	0.0316799	0.0264303	0.029282	0.0278182	-0.0806941	-0.144946	8	15	2.831e-05	A1
SPATA5	0.0706363	0.096479	0.0497436	-0.0018206	-0.0365898	-0.0676217	-0.119563	8	15	2.84212e-05	A1
HSPBP1	0.107949	0.0978553	-0.0791521	-0.0612468	-0.0755982	0.0143412	-0.0157092	8	15	2.87929e-05	A1
PPP2R3A	0.148294	0.00486383	0.0186384	-0.0224941	-0.027391	-0.0333943	-0.106691	8	15	3.00729e-05	A1
AKAP1	0.154737	0.0284965	-0.00220058	-0.0361867	-0.0894445	-0.0137475	-0.0495373	8	15	3.05572e-05	A1
DR1	0.105026	0.0977927	-0.0396058	-0.0650255	-0.0947567	-0.00213172	-0.0076115	8	15	3.27978e-05	A1
ARHGEF9	0.123974	0.00675378	0.0399917	-0.110969	0.0399292	-0.0103186	-0.128932	8	15	3.31565e-05	A1
CD2AP	0.0529942	0.0573042	0.03937	-0.0481302	-0.211436	0.126843	0.00547982	8	15	3.33061e-05	A1
LRRC40	0.128051	0.0605803	-0.00249299	-0.000832969	-0.0767763	-0.0338279	-0.0789448	8	15	3.5222e-05	A1
MRPL4	0.111886	0.115766	-0.130744	-0.0559139	-0.020484	-0.0540072	0.0138065	8	15	3.84188e-05	A1
SRBD1	0.137908	-0.00255254	0.0940606	-0.0229974	-0.0643666	-0.0157808	-0.135672	8	15	3.87031e-05	A1
CTD-2142D14.1	0.137107	0.00115919	0.0342463	-0.0170366	-0.0394081	-0.00413634	-0.126658	8	15	3.898e-05	A1
CADM2	0.14216	-0.0171272	-0.00197286	-0.0312388	-0.0663609	-0.0272744	-0.07621	8	15	4.06603e-05	A1
DCUN1D1	0.154346	0.0330952	-0.0551124	-0.0409782	0.00715648	-0.087271	-0.0358635	8	15	4.10953e-05	A1
PCNP	0.0732533	0.0336928	-0.0785504	-0.0700622	0.0655091	0.0379287	-0.0991879	8	15	4.12165e-05	A1
UTP14C	0.137449	0.0314584	0.0356355	-0.0391542	-0.0905334	-0.0650275	-0.0117731	8	15	4.12165e-05	A1
SLC18A2	0.0452956	0.0140074	0.139569	-0.0632974	-0.083742	-0.0676689	-0.064812	8	15	4.25045e-05	A1
NEIL3	0.0977228	0.0844692	-0.037007	-0.066351	-0.0401976	-0.0363492	-0.0856037	8	15	4.25933e-05	A1
NTM	0.102472	0.0284271	-0.00765561	-0.0738359	-0.0421572	-0.0402799	-0.0764111	8	15	4.44494e-05	A1
DRAP1	0.125605	0.0129567	-0.0349516	-0.0393267	0.0584295	-0.0575922	-0.0984054	8	15	4.45261e-05	A1
NCAPD2	0.10983	0.0423162	0.0608539	-0.00140046	-0.0297164	-0.074145	-0.116931	8	15	4.47904e-05	A1
PTAR1	0.120162	-0.0544519	-0.0521093	-0.0111702	0.0356138	0.0302834	-0.0946441	8	15	4.50962e-05	A1
CDC25C	0.106939	0.0639011	0.0521242	-0.00198566	-0.080995	-0.0320107	-0.110818	8	15	4.85355e-05	A1
USP48	0.13515	0.0405979	-0.0444949	-0.0521737	-0.0614934	0.0262095	-0.0597691	8	15	4.85549e-05	A1
C1R	0.109702	-0.0129456	0.00506634	-0.0114486	-0.06067	-0.0689358	-0.0498164	8	15	4.8918e-05	A1
MRPS2	0.137086	0.0640735	-0.0542699	0.0238941	-0.104961	-0.0203685	-0.0426651	8	15	4.97583e-05	A1
JAM2	0.120851	0.00263069	0.0300144	-0.043948	-0.0611901	-0.0690405	-0.0654051	8	15	5.41521e-05	A1
KCTD14	0.129688	0.0394248	0.0156445	-0.00431411	-0.0149797	-0.107926	-0.0706577	8	15	5.52199e-05	A1
SEC23IP	0.126236	0.0902571	-0.0235882	-0.107334	0.0395487	-0.117422	-0.0435598	8	15	5.6122e-05	A1
SNCAIP	0.0932766	-0.0649468	0.117393	-0.0524542	-0.0666613	-0.0684281	-0.0778341	8	15	5.76906e-05	A1
TRAF7	0.153544	-0.0102791	-0.0322444	-0.0221166	-0.0453093	-0.0600422	0.0065782	8	15	6.06544e-05	A1
METTL3	0.0506135	0.117473	0.0170571	0.0246806	-0.0311596	-0.0378651	-0.14532	8	15	6.39715e-05	A1
TRABD2A	0.0576216	0.0413192	0.0590198	-0.0657125	-0.0791527	-0.0663456	-0.0653267	8	15	6.44511e-05	A1
SVIP	0.121962	0.045913	0.0728596	-0.0601949	-0.0559652	-0.0493016	-0.0877504	8	15	6.61852e-05	A1
INHBA	0.0430904	-0.0270451	-0.0398839	-0.0398839	-0.0398839	-0.0398839	-0.0261117	8	15	6.64991e-05	A1
PRR14L	0.148741	-0.104563	0.0544007	0.0276141	-0.0264101	0.00631611	-0.115466	8	15	6.69133e-05	A1
CBX7	0.0935715	-0.0705155	-0.0569616	-0.0420071	-0.0402664	0.0016614	-0.029073	8	15	6.74465e-05	A1
AUNIP	0.0681505	0.136368	-0.0224032	0.0328261	-0.0722489	-0.0938449	-0.0628535	8	15	6.761e-05	A1
NRXN2	0.0493224	-0.032713	-0.0320387	-0.045559	-0.045559	-0.0200302	-0.045559	8	15	6.93043e-05	A1
IL27RA	0.110735	-0.0329625	-0.0540322	-0.0491998	-0.0233727	-0.041113	-0.014135	8	15	7.04279e-05	A1
MRGPRF	0.0572598	-0.0241407	-0.0495238	-0.0495238	-0.0383824	-0.0367544	-0.0357384	8	15	7.12829e-05	A1
EPN2	0.139123	0.0742484	-0.110423	-0.0185275	-0.0392976	-0.0464223	-0.0130799	8	15	7.13598e-05	A1
G6PC3	0.11918	0.0608313	-0.0343921	-0.0496611	-0.0318162	0.00197608	-0.0860692	8	15	7.1511e-05	A1
TMEM191A	0.0599772	-0.0234735	-0.0704651	-0.0706255	-0.0531953	0.0975062	-0.052236	8	15	7.15536e-05	A1
AC005592.1	0.0723357	0.00618648	-0.0297404	-0.0675191	-0.0563578	-0.00772725	-0.0675191	8	15	7.37446e-05	A1
CENPP	0.0923936	0.0704245	-0.0451863	0.0132451	-0.0782314	-0.0361729	-0.0817712	8	15	7.45156e-05	A1
CCDC69	0.155895	-0.0192441	0.0449879	-0.0379022	-0.0524311	-0.0172124	-0.100157	8	15	7.57468e-05	A1
GALNT3	0.135838	0.0181661	-0.0194786	-0.0595872	-0.0212634	0.0279949	-0.110296	8	15	7.59147e-05	A1
ST6GALNAC3	0.109565	-7.49905e-06	0.0658473	0.0140086	-0.0484548	-0.0652451	-0.113207	8	15	7.84566e-05	A1
DNPH1	0.132626	0.0287121	-0.10545	0.0352436	-0.0900684	0.0376231	-0.0387895	8	15	7.95989e-05	A1
POLE2	0.112061	0.0401866	0.0546169	-0.000486213	-0.0310492	-0.0734068	-0.110865	8	15	8.00554e-05	A1
EXOC2	0.155621	-0.0562599	0.085178	-0.0489611	-0.0214314	-0.0629292	-0.0680915	8	15	8.39702e-05	A1
CDCA4	0.0924131	0.0420254	0.065593	0.0382342	-0.0511868	-0.0640212	-0.121786	8	15	8.62834e-05	A1
GPBP1	0.135892	-0.051802	0.0773751	-0.0680238	-0.0233379	0.0378322	-0.131002	8	15	8.74846e-05	A1
FEZF1-AS1	0.048202	-0.00814768	-0.0331682	-0.04669	-0.04669	-0.04669	-0.04669	8	15	9.75124e-05	A1
TRPM3	0.0662183	-0.00104567	-0.0524649	-0.0524649	-0.0524649	-0.0396918	-0.0386755	8	15	9.77087e-05	A1
CSNK2A1	0.110154	0.0152709	0.050422	0.0191594	-0.0614662	0.0123977	-0.15059	8	15	9.90117e-05	A1
SMOC2	0.036023	-0.0350637	-0.0215575	-0.0350637	-0.0350637	-0.0350637	-0.0350637	8	15	9.92374e-05	A1
ZC3H14	0.0637217	0.0929078	0.055341	-0.0377711	0.00251763	-0.045211	-0.149902	8	15	0.00010043	A1
DNAJC7	0.0753117	0.118989	-0.00361522	0.0143271	-0.0164855	-0.0825112	-0.115072	8	15	0.000104421	A1
PDXDC1	0.100483	-0.0304888	-0.0804754	0.106379	-0.037514	-0.0825068	0.036281	8	15	0.000107138	A1
PLK4	0.106054	0.0682324	0.0229504	-0.0347408	-0.0487566	-0.00594923	-0.121528	8	15	0.000110038	A1
RBM41	0.121334	0.0303695	0.0105693	-0.0402341	-0.0126921	-0.0104959	-0.120531	8	15	0.000112769	A1
AHI1	0.116682	-0.0114754	0.0185988	-0.0551658	0.0273365	0.0120162	-0.138613	8	15	0.000113727	A1
CDH9	0.0501077	-0.0062312	-0.0447661	-0.0447661	-0.0447661	-0.0320027	-0.0447661	8	15	0.000116253	A1
MAP1A	0.0952682	-0.031955	-0.0088033	-0.0395697	-0.0251539	-0.0698094	-0.0698094	8	15	0.000117854	A1
GNAO1	0.0494045	-0.00693842	-0.0319559	-0.0454761	-0.0454761	-0.0454761	-0.0454761	8	15	0.000120764	A1
TAC3	0.111336	-0.00861848	0.111487	-0.00766843	-0.0256524	-0.0969666	-0.0926196	8	15	0.000126073	A1
DGKK	0.0432417	-0.0268928	-0.0262189	-0.0397313	-0.0397313	-0.0397313	-0.0397313	8	15	0.00012638	A1
MYBPC2	0.116682	-0.0738887	0.0483284	-0.0306565	-0.0469169	-0.0244921	-0.0867874	8	15	0.000129099	A1
ZNF488	0.0631011	-0.00418392	-0.0420855	-0.0405208	-0.0444712	-0.0556193	-0.0418256	8	15	0.000133256	A1
XRCC3	0.0975022	-0.00312895	-0.00038402	-0.0326266	-0.0362396	-0.0674889	-0.0780231	8	15	0.000134149	A1
TAF8	0.146593	-0.0319606	0.00636642	-0.0596536	-0.00683796	0.0134011	-0.0940336	8	15	0.000137731	A1
ERBB2	0.132527	0.0186068	-0.0667837	-0.0782448	-0.0182934	-0.0473935	0.0394099	8	15	0.000139679	A1
ZNF706	0.0905042	0.101582	-0.0238401	-0.0413126	-0.0561492	-0.00252287	-0.0798826	8	15	0.000141013	A1
NET1	0.134887	0.0263405	-0.0699646	0.0259864	-0.0311409	-0.0854089	-0.00667288	8	15	0.000144146	A1
PHF21A	0.0932939	-0.0639493	-0.0669876	-0.0528019	0.0323412	0.0894414	-0.0598571	8	15	0.000146251	A1
GRHL3	0.0293171	-0.0298912	-0.0298912	-0.0298912	-0.0298912	-0.0298912	-0.0298912	8	15	0.00014805	A1
TNFAIP6	0.0474278	-0.0217747	-0.00690308	-0.0474716	-0.0474716	-0.0474716	-0.0474716	8	15	0.000152324	A1
CLNS1A	0.104847	0.064662	-0.00217066	-0.0712394	-0.0210062	-0.0138234	-0.0829719	8	15	0.000153207	A1
DPYSL5	0.053929	0.0113864	-0.0393602	-0.0528904	-0.0528904	-0.0401167	-0.0528904	8	15	0.000174409	A1
GYG1	0.143389	0.00638495	0.0151795	-0.0440613	-0.0798695	-0.0221346	-0.0259466	8	15	0.000178591	A1
SLC15A3	0.029649	-0.0295573	-0.0295573	-0.0295573	-0.0295573	-0.0295573	-0.0295573	8	15	0.000179218	A1
ALDH6A1	0.148008	-0.0250418	-0.0357247	-0.074272	0.0114222	-0.072474	0.0232682	8	15	0.000180472	A1
FBXO9	0.0794106	0.104182	-0.036783	-0.00210876	-0.165095	0.071292	-0.0372948	8	15	0.000193023	A1
KLHL24	0.152039	-0.0605687	0.0557125	-0.0261327	-0.0379876	-0.0139955	-0.0874877	8	15	0.000195159	A1
PAIP2B	0.131622	-0.0326605	-0.0136568	-0.046344	0.00357463	0.0405961	-0.109882	8	15	0.000198128	A1
NUP210	0.112974	0.0365536	-0.0527136	-0.0574272	-0.0393288	-0.0325759	-0.0571271	8	15	0.000208452	A1
EIF4H	0.100584	0.0827837	0.0080174	0.00484521	-0.0395474	-0.06156	-0.102875	8	15	0.00021061	A1
TRABD	0.0601552	0.120859	-0.125634	-0.0374568	-0.0996636	0.0463936	0.035958	8	15	0.000214613	A1
CAPZA1	0.140558	0.00532914	-0.0467835	-0.0701592	0.0287925	-0.0654988	-0.0221633	8	15	0.000216627	A1
BCKDHB	0.147381	0.00395882	-0.0370005	-0.004194	-0.0544186	-0.0421609	-0.0210924	8	15	0.000221065	A1
CAPN15	0.0952046	-0.0413238	-0.0468323	-0.0497236	-0.0472015	-0.0453969	0.0148081	8	15	0.000226072	A1
SLC44A2	0.144969	-0.0676314	-0.0377951	-0.0201231	0.0138668	-0.0220374	-0.0323483	8	15	0.00022732	A1
CD83	0.0674783	0.0468495	0.06614	-0.0348598	-0.079354	-0.0801172	-0.0560255	8	15	0.000227462	A1
ZC3HC1	0.106432	0.0628508	0.0164669	0.0174385	-0.043618	-0.0843309	-0.0787856	8	15	0.000231955	A1
FCHO1	0.103661	-0.0193478	-0.0418287	-0.0240823	-0.0377501	-0.0162696	-0.0803122	8	15	0.000235208	A1
PNPLA8	0.146421	-0.0200827	0.0586244	-0.0690165	-0.00769682	-0.0514557	-0.0802037	8	15	0.000238196	A1
ING3	0.105212	0.0456596	0.0239596	-0.0614886	-0.0759761	-0.0743198	0.034773	8	15	0.000238767	A1
EHBP1	0.124484	0.0483967	0.0143564	-0.0108772	-0.105821	-0.0152172	-0.0538819	8	15	0.000246594	A1
KPNA3	0.115233	0.0384658	-0.0495788	-0.00487087	-0.029089	-0.106581	0.0308866	8	15	0.000254206	A1
SYT11	0.130016	0.0381788	0.00860979	-0.0081976	-0.081056	-0.0128478	-0.0852697	8	15	0.000255634	A1
MPZL1	0.0990637	0.12892	-0.0864001	0.0750215	-0.108436	-0.0568951	-0.0382798	8	15	0.00026672	A1
DNAH11	0.0538147	0.0494601	0.0206199	0.0714977	-0.0840293	-0.0823939	-0.0813733	8	15	0.000273369	A1
MAT2B	0.0408054	0.0177021	-0.0850964	-0.100489	0.067006	0.0566714	-0.0319512	8	15	0.000279376	A1
LYRM2	0.0884822	0.0702789	0.0267152	0.0081468	-0.00992358	-0.0917964	-0.101485	8	15	0.000283349	A1
ISOC2	0.14465	-0.0378523	0.0151929	-0.0265432	-0.0186484	-0.0433847	-0.0664695	8	15	0.00028484	A1
PPP1R17	0.0801845	0.0393142	-0.00354133	-0.0751237	-0.0158525	-0.0561094	-0.0866552	8	15	0.000290388	A1
HLA-DOA	0.110206	0.0342365	0.067263	-0.032832	-0.0781531	0.0131463	-0.120823	8	15	0.000296734	A1
CDC42SE2	0.135032	0.0327788	-0.0719451	-0.0521621	-0.0242853	-0.0438371	0.00630289	8	15	0.000300114	A1
BCKDK	0.107089	0.0282898	-0.0985747	0.00493703	-0.0957278	0.0978984	-0.0460539	8	15	0.000304614	A1
ANAPC15	0.100121	-0.0154202	0.0321489	0.0211456	0.041984	-0.125941	-0.0678565	8	15	0.000312898	A1
CAMTA1	0.0925043	0.0619824	-0.0272483	-0.0269363	-0.0701262	0.000426028	-0.0352781	8	15	0.000313491	A1
GNMT	0.0321116	-0.0133277	-0.0254915	-0.0390029	-0.0390029	-0.0390029	-0.0390029	8	15	0.00033146	A1
GABRA3	0.0747941	-0.0203542	-0.0146362	-0.00737606	-0.0455202	-0.0678436	-0.0678436	8	15	0.000332042	A1
INTS10	0.0796505	0.129828	-0.0687114	-0.0508215	-0.0461857	-0.00144666	-0.0566419	8	15	0.000332227	A1
SCLT1	0.0740273	0.0327582	0.0577422	0.0445122	-0.0158851	-0.0641948	-0.131709	8	15	0.000334217	A1
GAS2L3	0.0935584	0.00874029	0.0114796	0.0711347	-0.00240989	-0.0791192	-0.106369	8	15	0.00033524	A1
UBXN2A	0.0793354	0.060265	-0.0908741	-0.0460375	-0.0789686	0.0242237	0.0494124	8	15	0.000338402	A1
SV2A	0.123154	-0.0286616	0.0948172	-0.0167181	-0.0252948	-0.083309	-0.0724728	8	15	0.000342181	A1
DOCK9	0.0770745	-0.0407896	-0.052751	-0.0207068	-0.0341213	-0.0420041	-0.0379158	8	15	0.000364569	A1
TTI1	0.127148	0.019849	0.0333974	-0.0764056	-0.0379894	0.00703267	-0.0959497	8	15	0.000366503	A1
SLC29A1	0.130716	0.0133237	0.0512185	-0.060915	-0.0268185	-0.0611165	-0.0635566	8	15	0.000373505	A1
PLCH1	0.0541603	0.12339	-0.0486713	-0.0611261	-0.0402689	0.0302232	-0.0853344	8	15	0.00037644	A1
HS3ST2	0.026794	-0.0324293	-0.0324293	-0.0324293	-0.0324293	-0.0324293	-0.0186674	8	15	0.00037907	A1
LINC00672	0.0732353	-0.0190658	0.024037	-0.0680322	-0.0568703	-0.0571303	-0.0404107	8	15	0.000391084	A1
MRPL45	0.0441753	0.0445206	-0.00576591	0.0572158	0.0588625	-0.0621528	-0.151211	8	15	0.000398712	A1
DDR1	0.116285	-0.0849777	-0.0464618	0.00112981	-0.0290357	-0.00671133	0.0455422	8	15	0.000412593	A1
FAM131B	0.0371596	-0.00732493	-0.0188227	-0.0458641	-0.0458641	-0.0458641	-0.0458641	8	15	0.00043072	A1
THRB	0.0666445	0.00132136	0.0411593	-0.0435122	-0.0724482	-0.0496825	-0.0724482	8	15	0.00043072	A1
BCAM	0.11642	-0.031912	-0.0206672	-0.0259995	-0.0533687	-0.0683198	0.0064264	8	15	0.000434269	A1
CLIP3	0.109924	-0.00765322	-0.0612731	-0.0493733	-0.00487043	-0.0655633	-0.0274282	8	15	0.000439118	A1
NOVA2	0.0666448	-0.0361432	-0.0483347	-0.00144525	-0.0507219	-0.0490918	-0.0352927	8	15	0.000440698	A1
SUGT1	0.0884777	0.0361211	0.0430819	0.0193402	-0.0340085	-0.0307528	-0.127846	8	15	0.0004467	A1
MFHAS1	0.101971	-0.0974416	-0.0349847	0.0513699	-0.0509918	-0.0204195	0.0599121	8	15	0.000459503	A1
RAB28	0.0864033	0.0457927	0.0790033	-0.0325833	-0.00505653	-0.0786237	-0.109128	8	15	0.000464108	A1
HTR1D	0.0718375	-0.0587962	-0.0452582	-0.0298685	-0.0366243	-0.0460151	-0.0178469	8	15	0.000482844	A1
HEATR6	0.113956	0.001526	0.0763777	-0.00621229	-0.0524217	-0.001055	-0.140207	8	15	0.00048632	A1
AIF1	0.0708479	0.0196118	0.101724	0.00878358	-0.0441868	-0.0541666	-0.122754	8	15	0.000506187	A1
CMTM6	0.0511378	0.0859815	-0.00791172	0.077916	0.0132408	-0.105983	-0.116735	8	15	0.000506339	A1
MOCOS	0.0362974	-0.0113819	0.0871642	-0.0279341	-0.0702751	-0.0702751	-0.0702751	8	15	0.000514227	A1
CMBL	0.126468	0.022205	-0.000865151	-0.0187256	-0.106648	0.0145146	-0.0374979	8	15	0.000522304	A1
C14orf1	0.0471535	0.0922843	-0.0597358	0.0153619	0.0453123	-0.0112822	-0.150817	8	15	0.000524914	A1
COX6B2	0.0556008	-0.0512006	-0.0376728	-0.0361088	-0.0177709	-0.0384291	-0.0512006	8	15	0.00053432	A1
DPPA5	0.0426959	-0.0385044	0.107964	-0.0642441	-0.0642441	-0.0642441	-0.0642441	8	15	0.000538451	A1
WASF1	0.124733	0.0448825	-0.0573508	-0.0742323	-0.0286671	-0.0149736	-0.0151645	8	15	0.000548584	A1
MCM3AP-AS1	0.142208	-0.0233536	0.0154127	-0.0551011	0.00139181	-0.0448602	-0.0598011	8	15	0.000553662	A1
NMT1	0.124006	0.00568068	-0.00218796	-0.0749317	-0.0633179	-0.00422582	0.0034205	8	15	0.000576611	A1
MICAL1	0.111384	-0.00786817	-0.0145204	0.0422718	-0.0273928	-0.110299	0.00817573	8	15	0.000582953	A1
HENMT1	0.0522001	0.00222114	0.0677317	-0.0458679	-0.0634321	-0.0633808	-0.0746013	8	15	0.00058339	A1
ZNF519	0.0996335	0.0161702	0.0766871	0.0105602	-0.0229846	-0.0711974	-0.115613	8	15	0.000593301	A1
KLK7	0.0548053	-0.0262962	-0.0249468	-0.0369116	-0.0520047	-0.0264595	-0.0520047	8	15	0.000598874	A1
SPAG7	0.0822482	-0.02392	-0.030648	-0.0936318	0.0185668	0.0306734	-0.00921227	8	15	0.000604386	A1
AP2B1	0.0986516	0.0522124	-0.0614849	-0.102896	-0.00417001	-0.000176559	-0.00860824	8	15	0.000606729	A1
AP2M1	0.0527939	0.119937	0.00326018	-0.0226109	0.021276	-0.0726911	-0.120513	8	15	0.000639834	A1
HIP1	0.125931	0.048868	-0.00123552	-0.0647243	-0.0347478	-0.0784981	-0.0106077	8	15	0.000653521	A1
C9orf142	0.0873345	0.0959307	-0.00496165	-0.00780048	-0.0693801	-0.0580107	-0.0479514	8	15	0.000685201	A1
CAD	0.110953	0.0848475	-0.0703355	0.0354129	-0.0681016	-0.0378718	-0.0561047	8	15	0.000687057	A1
SCNN1G	0.0262708	-0.0201258	-0.0329557	-0.0329557	-0.0329557	-0.0329557	-0.0329557	8	15	0.000698375	A1
MAATS1	0.0757744	-0.0639393	0.041736	-0.0488283	-0.0527819	-0.0519875	-0.0501342	8	15	0.000702781	A1
PRKCA	0.0540119	-0.0380323	-0.025251	-0.04866	-0.00926297	-0.0388856	-0.0499659	8	15	0.000703125	A1
MPDZ	0.112513	0.0228782	0.0599247	0.00818021	-0.082308	-0.0312773	-0.0882085	8	15	0.000704456	A1
JPH1	0.0934912	0.048069	0.0405692	-0.0386612	-0.00434203	-0.068833	-0.0913452	8	15	0.000712951	A1
DESI1	0.0721617	0.105968	-0.0466456	-0.0603958	-0.0519983	0.0240331	-0.0606115	8	15	0.000732837	A1
HERC2	0.109871	-0.0163543	-0.0290811	0.130323	-0.0696222	-0.0299703	-0.0810335	8	15	0.00073405	A1
RWDD2B	0.0840804	0.0825878	-0.00968998	-0.0652283	-0.0296739	0.00984085	-0.0935572	8	15	0.000738154	A1
ANAPC7	0.0684354	0.0873922	0.00929014	0.017	-0.0217186	-0.0427731	-0.125209	8	15	0.000739114	A1
CRYZ	0.0673666	0.0778817	0.0195355	-0.010633	0.000304844	-0.0242386	-0.146222	8	15	0.000745064	A1
NUB1	0.106223	0.041446	-0.00605253	-0.0827338	-0.00520506	0.000617793	-0.0803498	8	15	0.000751393	A1
GPBP1L1	0.11542	0.0433919	-0.0354026	-0.00614578	-0.028532	-0.0152427	-0.0871936	8	15	0.000772118	A1
THOC6	0.0772296	-0.0110373	-0.0179651	-0.0918849	0.0489727	0.0298197	-0.0684231	8	15	0.000790123	A1
UQCRC2	0.0548306	0.0347482	0.0816663	0.0593183	-0.0311431	-0.0566113	-0.138758	8	15	0.000797374	A1
ZNF429	0.104814	-0.0746181	0.00177033	0.0202859	0.0295024	0.00417805	-0.103088	8	15	0.00080141	A1
VRK2	0.0799093	0.00696998	0.0168675	-0.0540569	0.0538168	-0.00115471	-0.133468	8	15	0.000801901	A1
NDRG2	0.108224	-0.0497564	-0.0358304	-0.0350155	-0.00720694	-0.0587909	-0.0291494	8	15	0.000826482	A1
ORC2	0.0439131	0.110103	0.00981339	0.0336669	-0.0231133	-0.0477571	-0.129733	8	15	0.00083794	A1
EPS8	0.059564	0.00420892	0.112564	-0.054734	-0.0606503	-0.0716183	-0.0685187	8	15	0.000838927	A1
INTS8	0.0928164	0.0457557	0.00476798	-0.0178032	-0.0443704	0.0363163	-0.129823	8	15	0.000842187	A1
UGT8	0.104685	0.00719239	0.0656558	-0.0095367	-0.0256097	-0.0298454	-0.123787	8	15	0.000885799	A1
COL5A3	0.0495351	-0.0453442	-0.0183042	-0.0302611	-0.0453442	-0.0325801	-0.0453442	8	15	0.0008974	A1
ZNF483	0.109844	0.00808297	0.0674306	-0.000520903	-0.0543524	-0.0235273	-0.111894	8	15	0.000898149	A1
UST	0.0767235	-0.0504789	-0.0356174	0.0429534	0.0253283	-0.0376214	-0.0875366	8	15	0.000900616	A1
ARHGAP1	0.106896	0.0811241	-0.0218401	-0.0111849	-0.0450317	-0.0700744	-0.0473749	8	15	0.000926507	A1
SERPINB4	0.0237595	-0.00981565	-0.0354818	-0.0354818	-0.0354818	-0.0354818	-0.0354818	8	15	0.000934264	A1
GGT1	0.0593786	-0.00624989	-0.0315546	0.00424984	-0.0485524	-0.0329741	-0.0706402	8	15	0.00095927	A1
TRERF1	0.116047	0.0144842	-0.0534104	-0.0297603	-0.0533035	0.0142212	-0.0763731	8	15	0.000991118	A1
C16orf59	0.0938033	0.0190718	0.0206366	0.046169	-0.00613315	-0.0900936	-0.0878069	8	15	0.00103217	A1
EIF2B1	0.0736598	0.12568	-0.0299176	0.0170594	-0.0548076	-0.0541236	-0.0792494	8	15	0.00103885	A1
GPR19	0.0991072	0.0389106	0.0145358	-0.0495189	9.52423e-05	-0.0112053	-0.118774	8	15	0.00104357	A1
AFP	0.0220059	0.0150723	-0.0356556	-0.0491808	-0.0491808	-0.0236428	-0.0491808	8	15	0.00104797	A1
CHAF1B	0.0655959	0.0417395	0.0774504	0.0407521	-0.0685362	-0.0506055	-0.103641	8	15	0.00106042	A1
PCNT	0.0872216	0.049073	0.00297581	0.0745169	-0.0641443	-0.0875686	-0.0511884	8	15	0.00108336	A1
CYBRD1	0.0452882	0.0155752	0.00608549	-0.0465164	-0.0504692	-0.061624	-0.061624	8	15	0.00108855	A1
TXNDC16	0.125215	-0.00811728	0.0536798	0.00344015	-0.0552341	-0.043499	-0.079328	8	15	0.00110112	A1
TLR3	0.0357776	-0.0344095	0.00683258	-0.0472576	-0.0361188	-0.0472576	-0.0472576	8	15	0.00115695	A1
PTDSS1	0.0975936	0.0934902	-0.0492002	0.0017849	-0.0449933	-0.0656367	-0.0386339	8	15	0.00117001	A1
LDHD	0.0424097	-0.0139728	-0.0390078	-0.0525375	-0.0525375	-0.00144455	-0.0525375	8	15	0.00119222	A1
PHTF1	0.103061	0.0748259	-0.0713745	-0.00344314	-0.00326925	-0.0249367	-0.0934587	8	15	0.00120456	A1
AARD	0.0539265	0.000560406	0.0551014	-0.0387516	-0.0643613	-0.0504608	-0.0755315	8	15	0.00120493	A1
FCHO2	0.0754457	0.0172463	-0.0940047	-0.0533615	-0.0357266	0.0919179	-0.0166241	8	15	0.00121307	A1
AK5	0.0223257	-0.0240892	-0.0234155	-0.0218537	-0.0369242	-0.0369242	-0.0369242	8	15	0.00122686	A1
AP1B1	0.0987094	0.0466226	0.0450434	-0.011799	-0.0565509	-0.03635	-0.0906152	8	15	0.00127432	A1
MTMR7	0.0820875	-0.00880812	-0.0319006	-0.0540065	-0.059792	-0.0215105	-0.0304032	8	15	0.00131517	A1
MTRNR2L2	0.053931	-0.00029857	-0.00141225	0.115085	-0.0535409	-0.103258	0.0116797	8	15	0.00132117	A1
PYCARD	0.0788109	0.0952988	-0.0416468	0.0628925	-0.0544012	-0.0266088	-0.113314	8	15	0.00138453	A1
PNMAL1	0.127756	0.0031493	0.0167639	-0.0679266	0.0127207	-0.0371305	-0.0838683	8	15	0.00142703	A1
PDK2	0.0621354	-0.0155537	-0.0670476	0.0227923	-0.0670476	-0.02273	-0.0532382	8	15	0.00144096	A1
FAM155A	0.0870869	0.011178	0.0401408	0.00945118	-0.0594852	-0.0463891	-0.100672	8	15	0.00145732	A1
SEMA4A	0.0934637	-0.0400753	-0.0160194	-0.0541093	-0.0243061	-0.0403209	-0.0409721	8	15	0.00145761	A1
KITLG	0.0348388	0.00186705	0.089943	-0.00482827	-0.0676036	-0.0777511	-0.0600193	8	15	0.00146017	A1
TMEM184C	0.0617148	0.107068	-0.0175382	-0.0761751	-0.0394648	0.00493166	-0.0555827	8	15	0.00146353	A1
BDH2	0.0613795	0.0867544	0.00796137	0.020897	-0.027864	-0.0287177	-0.126103	8	15	0.00146365	A1
BCL6	0.0457527	-0.0363121	-0.0491627	-0.0491627	-0.0491627	-0.0108558	-0.0215929	8	15	0.00147367	A1
NADK	0.0839875	0.0223509	-0.0573552	-0.0184796	-0.0219409	-0.0537017	-0.0649724	8	15	0.00148853	A1
QRICH1	0.101211	0.0268098	-0.121329	-0.0304722	-0.0348247	0.0274461	0.0186043	8	15	0.00150476	A1
KLHDC7A	0.0345956	0.0166428	-0.0468206	-0.0596568	-0.0485042	-0.00961255	-0.0458575	8	15	0.00151621	A1
PPP1R1B	0.0670482	-0.0277518	-0.00529628	0.0444023	-0.0516902	-0.0447249	-0.0842538	8	15	0.00151846	A1
IRF2	0.09518	0.03742	0.0294927	0.00547904	-0.0466757	0.00161867	-0.129787	8	15	0.00161733	A1
BAX	0.0856838	-0.0585394	-0.077803	0.02559	0.0266655	-0.0330859	0.0218855	8	15	0.0016186	A1
RND1	0.0886081	-0.0471115	-0.0188945	-0.0728733	-0.0531468	-0.0239509	-0.0125428	8	15	0.00162389	A1
CXorf57	0.0553142	-0.0116377	0.0191948	-0.0469519	-0.0509048	-0.0492748	-0.0620601	8	15	0.00169215	A1
NMD3	0.0930205	0.0230047	0.0590981	-0.0105723	-0.0102556	-0.0537792	-0.112582	8	15	0.00169723	A1
FOXM1	0.0858914	0.0792186	0.00875614	0.0238522	-0.0982721	-0.0288832	-0.062713	8	15	0.00171655	A1
MEF2C-AS1	0.022152	0.00140664	-0.0370989	-0.0370989	-0.0370989	-0.0370989	-0.0370989	8	15	0.00172234	A1
INPP5B	0.100576	0.0136403	0.00206875	-0.0193004	-0.0276059	-0.0706264	-0.0722408	8	15	0.00175619	A1
SIN3A	0.0533472	0.0453164	0.089981	0.0270887	-0.0611699	-0.0310298	-0.117865	8	15	0.00176495	A1
TDRD1	0.0437388	-0.0254894	0.00291562	-0.0361039	-0.0511958	-0.0511958	-0.0511958	8	15	0.00177502	A1
DSCR3	0.0512398	0.103078	0.0316913	0.0263227	-0.0554478	-0.0941546	-0.0562017	8	15	0.00181233	A1
ALDH1B1	0.0479027	0.0786943	0.0230872	-0.00648723	0.037109	-0.0747065	-0.122941	8	15	0.00182003	A1
C1S	0.0574582	-0.00874599	0.00200429	-0.0729813	-0.0529482	-0.0626874	0.00855849	8	15	0.00182877	A1
NUDT3	0.0809434	-0.0588241	-0.0562453	0.0973181	0.0153305	-0.0624094	-0.014121	8	15	0.00188386	A1
SMPD4	0.0908462	-0.048304	-0.0170159	0.114124	-0.0691807	-0.058846	0.00295936	8	15	0.0019008	A1
MEA1	-0.000524278	0.107364	-0.0707243	-0.0522845	0.0506102	0.0256343	-0.0850062	8	15	0.00190595	A1
BFAR	0.095852	-0.0263266	0.071868	0.0553275	-0.050482	-0.0315235	-0.110427	8	15	0.00191291	A1
GSTCD	0.118135	0.0126723	0.0259942	-0.0291229	-0.0486448	0.0130844	-0.104674	8	15	0.00191956	A1
AIM1	0.0786673	-0.0536239	0.0792266	-0.0243963	-0.0570534	-0.0577634	-0.0794024	8	15	0.00195573	A1
TMEM64	0.102695	-0.0649752	-0.0746055	0.0309881	-0.0102253	0.00406552	-0.0402856	8	15	0.00197185	A1
CA14	0.0526705	0.0823687	-0.0566542	-0.0291084	0.0351783	0.0116329	-0.121303	8	15	0.00197846	A1
RNASEH2C	0.0674528	0.0824805	-0.127906	-0.00425393	-0.0315886	0.0329658	-0.0291032	8	15	0.00199497	A1
MPV17L	0.0459034	-0.0481364	0.0169359	-0.0465157	-0.0388548	-0.0354796	-0.047201	8	15	0.0019968	A1
TMEM218	0.113754	0.0173059	-0.0375832	0.0354349	-0.0216374	-0.025679	-0.090304	8	15	0.00200211	A1
PPIH	0.0291355	0.087672	0.0248709	0.0530057	-0.00890721	-0.0440398	-0.143106	8	15	0.00202562	A1
TOMM40L	0.0555927	0.0819219	-0.0642832	-0.0798107	-0.0517003	-0.00645744	-0.0126282	8	15	0.00203431	A1
PHACTR4	0.120953	0.00655247	-0.0277679	-0.07914	0.035928	-0.0309153	-0.0580372	8	15	0.00204772	A1
CA8	0.0275206	-0.0298658	0.0526867	-0.0404849	-0.0555834	-0.0555834	-0.0555834	8	15	0.00205908	A1
LANCL1	0.0946298	-0.0328209	0.0110623	0.00713545	0.0597161	-0.0674125	-0.0936451	8	15	0.00206099	A1
CYLD	0.104224	-0.015739	0.0227728	0.0340047	-0.0487096	-0.06528	-0.0682201	8	15	0.00206326	A1
RNF26	0.0757214	0.0374735	0.0736332	-0.0241721	0.00070351	-0.0732061	-0.10298	8	15	0.00207565	A1
ACVR2B	0.0594556	-0.0678886	-0.0822611	0.114449	0.0315436	-0.0185848	-0.0359383	8	15	0.00208061	A1
COX10	0.0946464	0.0655889	0.0255646	-0.0809135	-0.0328192	-0.0253612	-0.0644718	8	15	0.00209907	A1
ZNF207	0.0834553	0.0308651	-0.109541	0.00654006	-0.0484493	0.0462243	-0.0143586	8	15	0.00214488	A1
TMEM52	0.0494599	-0.0316852	-0.030335	-0.0423062	-0.0351072	-0.0318486	-0.0436113	8	15	0.00216394	A1
MICU1	0.0843984	-0.0647271	0.00476355	-0.0390123	0.0345287	0.0488301	-0.0932786	8	15	0.00227837	A1
LINC00669	0.072921	0.0226259	0.0268291	0.01171	-0.0647622	-0.0293305	-0.0994924	8	15	0.00228559	A1
PTPRN2	0.0267998	-0.0324234	-0.0189208	-0.0324234	-0.0324234	-0.0324234	-0.0324234	8	15	0.00230699	A1
DLD	0.0927673	0.0318019	0.0759226	-0.0273228	-0.0251042	-0.058174	-0.100452	8	15	0.00234532	A1
SLC43A2	0.0332398	-0.0112623	-0.0227646	-0.0347267	-0.0498166	-0.0370468	-0.0498166	8	15	0.00238528	A1
AMT	0.123193	-0.0330902	0.00936928	0.0154501	-0.036563	-0.0167298	-0.0680014	8	15	0.00240383	A1
HSPB2	0.0321528	-0.0389614	0.00157274	-0.0389614	-0.0389614	-0.0389614	-0.0389614	8	15	0.00245718	A1
CLDN12	0.117113	0.00184898	0.043425	-0.00312296	-0.0465142	-0.0340701	-0.0851256	8	15	0.00247314	A1
GRIPAP1	0.0395479	-0.0668389	-0.0401492	-0.0897053	0.0404647	0.093376	-0.00225052	8	15	0.00247455	A1
IGDCC3	0.0982132	-0.00079374	0.0484325	-0.0536383	-0.0640223	-0.0704226	-0.0232204	8	15	0.00248883	A1
COL1A1	0.130644	-0.109384	0.0248724	-0.0265767	0.00118551	0.0172367	-0.0555992	8	15	0.00249656	A1
UBE2E3	0.0760697	0.0270652	0.071704	0.000354261	-0.0312041	-0.0240372	-0.126262	8	15	0.00249812	A1
SMARCC2	0.0895905	0.0350557	-0.0345109	-0.00439288	0.00544055	0.0110391	-0.121159	8	15	0.00250973	A1
ZNF507	0.113703	0.0170909	-0.0124878	-0.0356329	0.000267225	-0.0155372	-0.0887172	8	15	0.00252298	A1
TAF2	0.104218	-0.0300202	0.00477122	0.0456308	-0.00357892	-0.0387945	-0.0891254	8	15	0.00255156	A1
FXYD7	0.0512324	-0.0427571	-0.0150145	-0.0254189	-0.0556159	-0.0172845	-0.0556159	8	15	0.00256139	A1
MAPK13	0.092779	-0.0189253	-0.048646	-0.0580458	-0.0335141	-0.00719267	-0.0417862	8	15	0.00258014	A1
GALNT2	0.0870255	0.0536846	0.0151182	0.0316762	-0.0382383	-0.0697273	-0.080564	8	15	0.00269757	A1
BTN3A2	0.104305	0.00173393	0.065287	-0.0445955	-0.0495125	-0.0321977	-0.0934302	8	15	0.00272004	A1
ACOXL	0.111688	-0.00298471	-0.0801451	-0.0451057	-0.0250837	-0.015635	-0.0407383	8	15	0.00278273	A1
ARV1	0.107955	0.0390489	-0.0184134	-0.054172	0.00481512	-0.0261217	-0.0769299	8	15	0.00281932	A1
MTRNR2L6	0.0183925	-0.0289698	-0.0289698	-0.0139113	-0.0289698	-0.0289698	-0.0289698	8	15	0.00285112	A1
WASL	0.100971	0.0498619	-0.0403232	-0.0633075	-0.0511342	0.00960331	-0.0189657	8	15	0.00286482	A1
NCOR1	0.117553	0.0295867	-0.00389288	-0.0666194	-0.0612333	-0.00248155	-0.0250455	8	15	0.00292333	A1
TRAPPC12-AS1	0.039618	-0.0553558	-0.0151298	-0.0251595	-0.0330601	-0.0170253	-0.0553558	8	15	0.00297544	A1
ST7	0.0354323	0.0167756	-0.00542489	-0.0595815	-0.0484289	-0.0469778	-0.0457823	8	15	0.00298161	A1
VEPH1	0.112231	-0.0247785	0.0715869	-0.0247872	-0.051933	-0.054571	-0.0858761	8	15	0.0029936	A1
LNX1	0.0874069	-0.0261752	-0.0414383	-0.0596961	-0.0343482	0.0703228	-0.0645687	8	15	0.00303647	A1
BRE	0.108435	0.0463872	-0.0194632	-0.0555612	-0.018421	-0.0171743	-0.0638167	8	15	0.00305165	A1
KIF26A	0.0840565	-0.0344972	-0.0150484	0.0550279	-0.0664673	-0.062654	-0.0423324	8	15	0.00315448	A1
SHKBP1	0.117771	-0.0212661	-0.0516009	0.0177208	-0.0124017	-0.00299826	-0.0590376	8	15	0.00315915	A1
CCDC66	0.0730645	0.0413557	0.0878266	-0.00752604	-0.0503915	-0.0360287	-0.110646	8	15	0.00319777	A1
HELB	0.0290988	0.0565139	-0.0044167	-0.00999654	-0.0779872	-0.04377	-0.0641628	8	15	0.00323339	A1
AP3S1	0.0913663	0.0452227	-0.0533644	0.00890319	0.000291246	-0.0158402	-0.0916703	8	15	0.0032828	A1
HDLBP	0.0571575	0.0670178	-0.0530821	-0.0715876	-0.0392607	0.0344885	-0.00745175	8	15	0.00331621	A1
CPT1C	0.0900442	0.0590045	0.0173053	-0.0500659	-0.040774	-0.000115413	-0.089553	8	15	0.00335843	A1
KIAA0196	0.100739	0.0828342	-0.084481	-0.0203487	-0.0335358	-0.0228815	-0.0350709	8	15	0.00335843	A1
PTGIS	0.110982	-0.0545309	-0.0246256	0.0027034	0.0326596	-0.066885	-0.0463612	8	15	0.00341825	A1
ANKRD24	0.0704263	-0.045039	-0.0438017	-0.013522	-0.0484655	0.00144495	-0.0588933	8	15	0.00345464	A1
DDAH1	0.101015	0.000572143	0.0362486	-0.0569848	-0.0806147	-0.00536996	-0.0779596	8	15	0.00351506	A1
PHF19	0.104622	-0.00916316	0.00279105	-0.0428451	-0.0338433	-0.022831	-0.0786626	8	15	0.0035854	A1
NLGN3	0.0177634	-0.00299114	-0.0144839	-0.0415136	-0.0415136	-0.0415136	-0.0415136	8	15	0.00358836	A1
WDPCP	0.0784684	-0.0023551	-0.022818	-0.0602242	-0.0347082	-0.0768509	0.0111317	8	15	0.00360471	A1
SUMO2	0.0649325	0.0058904	0.029149	0.0162228	-0.0074295	-0.0273133	-0.0876121	8	15	0.00363689	A1
GPATCH8	0.0947518	0.0742254	-0.0372112	-0.0337448	-0.0101975	-0.0406204	-0.0644865	8	15	0.00363759	A1
COL9A1	0.0682354	0.0171855	0.0364706	-0.0575219	-0.0521041	-0.0577776	-0.045472	8	15	0.00364053	A1
ALDH4A1	0.0481508	-0.0193747	-0.00373179	-0.0427773	-0.0467285	-0.0578792	-0.0302856	8	15	0.00365159	A1
PROCR	0.0639973	0.0499764	0.0404016	0.0808819	-0.105617	-0.0555826	-0.0528739	8	15	0.00368488	A1
LPAR1	0.0495666	-0.0444387	-0.0166914	-0.0270975	-0.0461497	-0.0317411	-0.0435036	8	15	0.00375649	A1
TMC1	0.0174313	-0.0299355	-0.0299355	-0.0299355	-0.0188159	-0.0299355	-0.0299355	8	15	0.00378564	A1
DARS2	0.0776262	0.080778	-0.013324	0.00972374	-0.0232993	-0.0384849	-0.10177	8	15	0.00386809	A1
SLCO3A1	0.0361806	0.0179313	0.00188864	-0.0679023	-0.0680974	-0.048729	0.0166374	8	15	0.00387738	A1
GTF2E1	0.102286	0.00716501	-0.0257409	0.0322283	0.0169388	-0.0711879	-0.0738433	8	15	0.00389925	A1
ATP8A2	0.08833	0.0370905	0.0130414	-0.0549227	-0.0700459	-0.0417693	-0.0271955	8	15	0.00397215	A1
EDN1	0.0242414	-0.0349971	-0.0349971	-0.0349971	-0.0349971	-0.0222461	-0.0212316	8	15	0.00399022	A1
SRR	0.0525925	-0.110474	0.0186246	0.0582066	0.0465076	-0.0595151	-0.0150599	8	15	0.00400469	A1
TCEANC2	0.0467172	0.0552298	0.00469819	-0.0369889	0.0632603	-0.0329776	-0.127192	8	15	0.00401774	A1
MRPS18B	0.00966028	0.0821684	0.0446591	-0.0049791	0.0256336	-0.0294708	-0.140235	8	15	0.00406419	A1
SUPT3H	0.0355184	-0.0454361	-0.020409	-0.0576124	0.0262776	0.0950017	-0.0541674	8	15	0.00406673	A1
BCAS4	0.125526	-0.0261399	0.0340789	-0.00785578	-0.0536884	-0.000453457	-0.0784417	8	15	0.00406935	A1
RND2	0.109191	0.0130279	0.0455617	-0.0618763	-0.0298231	-0.0268826	-0.064826	8	15	0.00407723	A1
ESCO1	0.0940434	0.042338	0.0462809	-0.0381653	-0.0712261	0.0113229	-0.0910794	8	15	0.00412295	A1
C22orf46	0.11061	-0.0269131	0.103593	-0.0153278	-0.0549815	-0.0416376	-0.0782439	8	15	0.00412384	A1
ROCK1	0.115612	-0.0555182	-0.0430334	0.0725048	-0.107789	0.0399421	-0.00690081	8	15	0.00414907	A1
BAZ2B	0.0894346	0.0311189	-0.191237	0.0807487	-0.061716	0.0423987	0.0144373	8	15	0.00415633	A1
TSTD1	0.102811	0.0110036	-0.0235106	-0.0175906	-0.101133	0.0520144	-0.0405652	8	15	0.00416163	A1
BCAN	0.046774	-0.0212152	-0.00575323	-0.0446195	-0.0485715	-0.0341595	-0.0461849	8	15	0.00421292	A1
ZNF532	0.0696046	0.030253	-0.0246298	-0.0978659	-0.0321331	0.0730241	-0.0378879	8	15	0.00422506	A1
ACOX1	0.0590644	-0.0665458	-0.0845985	0.0757256	0.0568463	-0.0514537	0.00501147	8	15	0.00426656	A1
APEH	0.0414313	0.0979286	0.00316399	-0.0138138	0.013474	-0.0415135	-0.115646	8	15	0.00428503	A1
MYB	0.0574827	-0.0391525	-0.0477634	-0.0350257	-0.038996	-0.0229517	-0.0358835	8	15	0.00430889	A1
WWC1	0.0936783	0.00113452	0.0828457	0.0379011	-0.0979073	-0.0145054	-0.0935444	8	15	0.00434657	A1
SLC6A6	0.0913151	-0.0908783	0.0017141	0.05644	0.00613563	-0.0442029	-0.0217919	8	15	0.00435212	A1
SH3GL3	0.0221953	0.0024115	-0.0354651	-0.0339014	-0.0378492	-0.0362213	-0.04899	8	15	0.0043795	A1
MX1	0.0620014	-0.0670596	0.0805652	-0.0519439	-0.0558988	-0.0414763	-0.0670596	8	15	0.00438664	A1
PF4V1	0.0122479	-0.0232535	-0.0232535	-0.0232535	-0.0232535	-0.0232535	-0.0232535	8	15	0.00440849	A1
CUL2	0.0737912	0.0162502	0.0157814	-0.0619369	0.0474828	-0.00170806	-0.119574	8	15	0.00440973	A1
KIAA1109	0.0854995	0.00646804	0.0566628	0.06321	-0.083704	-0.0208716	-0.0956756	8	15	0.00456321	A1
GAPVD1	0.115664	-0.0350232	-0.0188213	-0.000413832	-0.0367463	-0.0304901	0.0011266	8	15	0.00456885	A1
ITPK1	0.113367	0.0229698	-0.00924758	-0.0164452	-0.0405126	-0.0632163	-0.0176928	8	15	0.00458082	A1
FUCA2	0.0716344	0.0720787	-0.0869465	-0.0411757	-0.0488735	0.0306491	-0.00693081	8	15	0.00466846	A1
SMPDL3A	0.0438643	-0.0115897	-0.0495194	-0.0328438	-0.0407504	-0.0247034	-0.0354554	8	15	0.00469351	A1
ACTG2	0.0268911	-0.0314164	-0.0442607	-0.0442607	-0.0442607	-0.0187353	-0.0167044	8	15	0.00469472	A1
BCL9	0.0810641	-0.0752105	-0.0495366	-0.057306	0.041011	0.0541897	-0.0218165	8	15	0.00470398	A1
PDGFA	0.116927	-0.012062	0.0471994	0.0055855	-0.0620848	-0.0471617	-0.0524116	8	15	0.00470521	A1
SIT1	0.0356248	-0.021715	-0.0338889	-0.0172393	-0.0362726	-0.0474117	-0.0474117	8	15	0.00471674	A1
CHRDL1	0.0501829	0.0227509	-0.0128342	-0.0625969	-0.0361653	-0.0447837	-0.0417868	8	15	0.00487317	A1
RAB15	0.12356	0.0209644	-0.065133	-0.0470472	0.00248234	-0.050035	-0.0121754	8	15	0.00490219	A1
ITGB4	0.0180559	-0.029308	-0.0158096	-0.029308	-0.029308	-0.029308	-0.029308	8	15	0.00490501	A1
KCNMA1	0.02191	-0.0107251	0.0183491	-0.0492773	-0.0492773	-0.0492773	-0.0492773	8	15	0.00491399	A1
VGLL3	0.0418304	-0.000718974	0.0162055	-0.0348482	-0.053915	-0.0545345	-0.0650737	8	15	0.00492664	A1
RAMP3	0.0238812	-0.0353594	-0.0218528	-0.0353594	-0.0353594	-0.022608	-0.0353594	8	15	0.00498839	A1
TAF6	0.0906769	-0.0319453	0.0683207	0.0113511	0.0100909	-0.0740247	-0.0836608	8	15	0.00499053	A1
VCAN	0.190416	0.829664	0.04825	-0.226443	-0.192565	-0.304782	-0.386229	5	8	6.03399e-163	A2
L1TD1	0.079979	0.604675	0.256407	-0.288472	-0.33877	-0.207965	-0.0956745	5	8	4.53665e-117	A2
TMSB4X	0.306228	0.135373	-0.291707	-0.554329	0.2146	0.16908	-0.145336	5	8	9.88032e-105	A2
CASP3	-0.0120187	0.686865	0.103013	-0.233287	-0.151223	-0.250622	-0.157031	5	8	5.8307e-94	A2
HMGB3	0.012524	0.69396	0.0472464	-0.105326	-0.0563051	-0.277338	-0.341824	5	8	7.09846e-92	A2
ID1	0.108222	0.725193	-0.104913	-0.133282	-0.174546	-0.21407	-0.227895	5	8	1.81481e-89	A2
THY1	0.0233333	0.434306	0.406734	-0.301281	-0.12603	-0.130601	-0.335362	5	8	1.28896e-85	A2
NUCKS1	0.30757	-0.0620686	0.15454	0.264723	-0.0716444	0.0163202	-0.619099	5	13	7.90579e-78	A2
TOP2A	0.326184	0.0807408	0.315542	0.0800098	-0.208289	-0.069058	-0.52802	5	13	2.30032e-72	A2
SLIRP	0.0388594	0.48308	0.212992	-0.202092	-0.109764	-0.12116	-0.329194	5	8	6.02821e-70	A2
OCIAD2	-0.177806	0.458675	0.330278	-0.14728	-0.0918864	-0.0721531	-0.295918	5	8	3.64742e-67	A2
CALD1	0.0520892	0.63207	-0.145938	-0.22126	-0.16635	-0.0445608	-0.13373	5	8	6.85203e-67	A2
PAK1IP1	-0.0649721	0.562601	0.115191	-0.15855	-0.197225	-0.138552	-0.106965	5	8	3.24334e-61	A2
HNRNPA2B1	0.0709069	0.152668	0.12255	0.165788	0.0664735	-0.041658	-0.559792	5	13	5.86816e-56	A2
PAK1	0.151679	0.431603	-0.000432892	-0.166897	-0.176817	0.0275676	-0.29728	5	8	3.97778e-54	A2
METTL7A	-0.080634	0.613548	-0.0807349	-0.108033	-0.095829	-0.105614	-0.151048	5	8	7.18901e-52	A2
SRP9	0.201984	0.24231	0.22253	-0.010948	-0.0766169	-0.219158	-0.380013	5	13	9.75074e-52	A2
LRAT	-0.119494	0.425598	0.239151	-0.184362	-0.126164	-0.181438	-0.0410413	5	8	3.6941e-51	A2
DNMT1	0.192246	0.317345	0.137128	0.0817184	-0.248314	-0.159976	-0.298253	5	13	4.1202e-51	A2
DUSP6	-0.151891	0.568842	0.0185919	0.0203274	-0.183179	-0.215321	-0.0121394	5	8	8.8661e-51	A2
HSPE1	0.1459	0.429076	-0.00891591	0.0630747	-0.146365	-0.142585	-0.343295	5	13	1.7039e-50	A2
HMGB2	0.181178	-0.0216687	0.434513	0.113768	-0.190963	0.019656	-0.518993	5	13	6.90453e-50	A2
SMPDL3B	0.290792	0.318511	-0.00231164	-0.152017	-0.172098	-0.107007	-0.209832	5	8	6.16876e-49	A2
NOP56	0.0452478	0.337356	0.218539	-0.0322972	-0.242367	-0.299917	0.0159778	5	8	1.8214e-48	A2
CDC6	0.13172	0.215649	0.419327	-0.155624	-0.199179	-0.184919	-0.223495	5	13	3.49879e-48	A2
MT-CYB	-0.107776	0.196647	0.496658	-0.0491041	0.0647138	-0.286657	-0.317666	5	13	5.17397e-48	A2
BUB1	0.332089	-0.0549846	0.250342	0.155067	-0.223141	-0.0291004	-0.416167	5	13	2.2794e-46	A2
CLIC4	0.34549	0.221266	-0.010763	-0.0591217	-0.106613	-0.200416	-0.225509	5	8	3.86584e-46	A2
SSBP1	0.0286413	0.424386	0.14294	-0.1599	-0.0588902	-0.121096	-0.284525	5	8	5.90661e-46	A2
FABP5	0.112251	0.505623	-0.0438858	-0.044721	-0.142146	-0.254828	-0.136237	5	8	6.18198e-46	A2
MAK16	0.00766848	0.439398	0.141635	-0.131308	-0.151109	-0.188655	-0.114015	5	8	8.16517e-46	A2
POU5F1	0.239977	0.0685877	0.381174	-0.0449407	-0.129644	-0.162721	-0.363755	5	13	1.46793e-45	A2
ILF3	0.234247	0.257069	0.117305	0.0290731	-0.387123	-0.137508	-0.0666005	5	8	1.48395e-45	A2
MARS	-0.0224807	0.246602	0.423606	-0.0912218	-0.162978	-0.174217	-0.197081	5	13	1.23416e-44	A2
KIAA0101	0.00753086	0.142071	0.402466	0.167057	-0.18704	-0.112825	-0.370737	5	13	5.50985e-44	A2
YWHAB	0.198427	0.32963	0.0526482	0.0964346	-0.373522	-0.101775	-0.153864	5	8	6.29723e-44	A2
BIRC5	0.170055	0.134401	0.320951	0.0293625	-0.121937	-0.172399	-0.358704	5	13	5.91412e-43	A2
SRSF1	0.323095	0.248078	-0.0331429	-0.128061	-0.167074	-0.186345	-0.082839	5	8	2.16704e-42	A2
FTL	0.22199	0.0830158	-0.0590578	-0.120615	0.214573	-0.0765484	-0.359447	5	8	5.20986e-41	A2
FAM136A	0.108617	0.456857	-0.0819921	-0.204979	-0.104865	-0.07464	-0.135108	5	8	9.69404e-41	A2
CCNB1	0.199343	0.277665	0.0859865	0.0416377	-0.197987	-0.0797423	-0.324081	5	13	1.05402e-40	A2
SDAD1	0.0772367	0.232278	0.354387	-0.0936405	-0.220689	-0.191373	-0.134889	5	13	1.2001e-40	A2
MIS18BP1	0.27192	0.268851	-0.051019	0.0734389	-0.214323	-0.0332019	-0.318398	5	13	1.69774e-40	A2
PRIM1	0.117114	0.147533	0.395808	-0.0745839	-0.155629	-0.0762315	-0.354743	5	13	1.72354e-40	A2
GINS4	0.110035	0.222744	0.301171	-0.044687	-0.169539	-0.199428	-0.207847	5	13	2.36968e-40	A2
CXXC5	-0.119177	0.131425	0.404206	0.148334	-0.125204	-0.191141	-0.18873	5	13	2.87291e-40	A2
ADSS	0.318169	0.165395	-0.00982373	0.00423752	-0.142852	-0.0468164	-0.313654	5	13	3.7352e-40	A2
SKA3	0.0511751	0.293651	0.277534	-0.116962	-0.160546	-0.107796	-0.23545	5	13	4.33649e-40	A2
SLTM	0.224902	0.325396	-0.0155689	-0.0724837	-0.158857	-0.0722123	-0.253759	5	8	4.38898e-40	A2
BUB1B	0.225856	0.193142	0.173614	-0.00755876	-0.200486	-0.0360612	-0.352647	5	13	4.71074e-40	A2
CAV1	-0.132135	0.467083	0.0843619	-0.061762	-0.103069	-0.100765	-0.140764	5	8	6.03408e-40	A2
NOP58	-0.000686419	0.300629	0.334627	-0.105902	-0.0918338	-0.201366	-0.234977	5	13	6.87348e-40	A2
SYT1	0.308607	-0.0840748	0.303992	0.0902768	-0.162039	-0.17317	-0.273237	5	13	8.07567e-40	A2
CDC123	0.0448204	0.411746	0.0734657	-0.136525	-0.0247489	-0.114626	-0.289538	5	8	3.02242e-39	A2
USP10	-0.00247754	0.280277	0.309139	-0.00660259	-0.168885	-0.108027	-0.281235	5	13	5.47427e-39	A2
XRN2	0.0899677	0.153566	0.305474	0.0826515	-0.139945	-0.075023	-0.401963	5	13	1.87961e-38	A2
RBPJ	0.24225	0.294585	-0.0879033	-0.130346	-0.147342	0.0286849	-0.23745	5	8	2.7144e-38	A2
CD3EAP	0.120527	0.36332	0.0481732	-0.182477	-0.200118	-0.169481	0.0184116	5	8	2.9709e-38	A2
CSRP2	0.235979	0.0414937	0.330305	0.0128666	-0.164271	-0.0912686	-0.365305	5	13	5.8654e-38	A2
SYNCRIP	0.067362	0.422329	-0.00836588	-0.203251	-0.18034	-0.0751555	-0.0328149	5	8	5.95595e-38	A2
TMPO	0.200393	0.37178	-0.128726	-0.0240738	-0.311486	-0.0483469	-0.0408494	5	8	6.3706e-38	A2
DLGAP5	0.278827	0.0813137	0.201304	0.00936156	-0.170906	-0.0465106	-0.363232	5	13	7.98541e-38	A2
ATP5G1	0.0198089	0.360361	0.11868	-0.0154431	-0.0504198	-0.0800846	-0.367585	5	8	1.46844e-37	A2
GAP43	-0.0104435	0.178549	0.47023	-0.131435	-0.166452	-0.0887852	-0.236778	5	13	2.76645e-37	A2
GPATCH4	0.114012	0.322202	0.132038	-0.135791	-0.173364	-0.243495	-0.0112381	5	8	4.1406e-37	A2
PRDX3	0.134522	0.210912	0.175485	0.00542107	-0.0171627	-0.158853	-0.373622	5	13	4.46483e-37	A2
NHP2	0.123833	0.31199	0.133853	-0.155203	-0.091152	-0.0823884	-0.271456	5	8	8.04481e-37	A2
GARS	0.150167	0.288676	0.134602	-0.155465	-0.198986	-0.191239	-0.0266329	5	8	2.27094e-36	A2
XRCC2	0.15386	0.325015	0.0816847	-0.0609208	-0.136161	-0.146096	-0.228814	5	8	3.89877e-36	A2
SRI	0.226994	0.235134	0.0453535	-0.0938825	-0.0713202	-0.0813395	-0.300365	5	8	6.51264e-36	A2
TPX2	0.203993	0.190155	0.141928	-0.0165336	-0.195083	0.0319383	-0.363641	5	13	9.51055e-36	A2
SLC25A5	-0.00688146	0.198788	0.232188	0.143877	-0.0266652	-0.138496	-0.390826	5	13	1.92994e-35	A2
LARS	0.0921423	0.187985	0.359977	-0.141643	-0.0887773	-0.118636	-0.308277	5	13	3.295e-35	A2
GINS2	0.12243	0.295965	0.167252	-0.0392535	-0.15736	-0.192723	-0.191572	5	8	3.32553e-35	A2
STMN1	0.0741371	0.076841	0.267971	-0.0447851	0.143036	-0.137575	-0.429227	5	13	3.79744e-35	A2
MAD2L2	0.281828	0.236714	-0.0680859	-0.0657477	-0.118533	-0.0690283	-0.230727	5	8	4.5054e-35	A2
HSPA4	0.207548	0.259754	0.101202	-0.104656	-0.210216	-0.0494121	-0.213869	5	8	4.53469e-35	A2
NAA50	0.142056	0.419804	-0.0504127	-0.128203	-0.0793142	-0.19891	-0.133997	5	8	6.93712e-35	A2
PPAT	0.19521	0.227748	0.124405	-0.0795247	-0.0812495	-0.110754	-0.305158	5	8	7.05889e-35	A2
ANGPT1	-0.0852051	0.484902	-0.0365063	-0.076441	-0.11365	-0.0146441	-0.157687	5	8	7.43974e-35	A2
PPP2R2B	0.067326	0.332	0.121664	-0.129614	-0.105639	-0.0470197	-0.258479	5	8	7.99748e-35	A2
IMPDH2	0.0657943	0.101161	0.428313	0.0395367	-0.146128	-0.181098	-0.281308	5	13	8.5921e-35	A2
MCM5	0.239204	0.283654	-0.00323093	-0.0724047	-0.122333	-0.137691	-0.21275	5	8	8.61983e-35	A2
TFAM	0.142676	0.344843	0.0703477	-0.0748444	-0.150365	-0.177985	-0.160812	5	8	9.66975e-35	A2
FEN1	0.0935993	0.32106	0.153168	-0.0289235	-0.141598	-0.200369	-0.191326	5	8	1.04765e-34	A2
RSL1D1	0.0762388	0.372465	0.0877153	-0.21658	-0.100739	-0.0947268	-0.15275	5	8	1.09351e-34	A2
MAD2L1	0.0901258	0.293365	0.162088	0.0390723	-0.154439	-0.133764	-0.284808	5	8	1.39296e-34	A2
RRP1B	0.0359242	0.331845	0.160043	-0.0834726	-0.214472	-0.176025	-0.0291707	5	8	2.29728e-34	A2
PPIL1	0.0846525	0.345462	0.1208	-0.0622802	-0.154164	-0.144278	-0.18865	5	8	5.31671e-34	A2
DKC1	0.0998966	0.286231	0.220869	-0.187599	-0.146003	-0.193541	-0.0872391	5	8	6.91369e-34	A2
PGRMC1	0.243453	0.306904	-0.0842489	-0.0157159	-0.198238	-0.1465	-0.108414	5	8	1.46093e-33	A2
MATR3	0.174956	0.0970859	0.13973	0.2118	-0.19082	0.0178687	-0.426515	5	13	1.61297e-33	A2
SF3A3	0.0606335	0.436669	-0.00284016	-0.0321575	-0.192256	-0.12242	-0.13655	5	8	1.76441e-33	A2
RRM2	0.0753778	0.354314	0.103904	-0.00831863	-0.170722	-0.168748	-0.172542	5	8	1.97672e-33	A2
ZMYND8	0.289312	-0.0490145	0.0799426	0.0977817	-0.0591813	0.000455301	-0.381639	5	13	2.22465e-33	A2
UBE2C	0.176704	0.26672	0.0240527	0.0150119	-0.120088	-0.0464291	-0.330938	5	13	2.41573e-33	A2
SHMT2	-0.0212121	0.136757	0.442833	-0.0325765	-0.151936	-0.197789	-0.142113	5	13	2.70103e-33	A2
PIK3R1	-0.202292	0.390599	0.0931943	-0.109752	-0.0914002	-0.0424722	-0.0197355	5	8	3.37463e-33	A2
TKT	0.0324296	0.00516882	0.375627	0.0880499	-0.0502517	-0.01139	-0.432032	5	13	3.44554e-33	A2
EIF3M	-0.0304253	0.310371	0.256321	0.00154434	-0.130193	-0.141105	-0.24682	5	13	3.6857e-33	A2
SLC38A1	0.116015	0.19087	0.295252	-0.172992	-0.124723	-0.273196	-0.0331684	5	8	4.30109e-33	A2
ID2	-0.0179385	0.315014	0.243373	-0.0728555	-0.143446	-0.101334	-0.211678	5	13	5.16858e-33	A2
TUBB6	-0.0443911	0.516172	-0.084652	-0.0296263	-0.157661	-0.143215	-0.0390927	5	8	9.34796e-33	A2
PMEL	0.128761	0.0516334	0.458544	-0.0378592	-0.182801	-0.163126	-0.235467	5	13	1.59391e-32	A2
COL14A1	0.16894	0.0906289	0.392184	-0.119039	-0.149572	-0.183542	-0.201255	5	13	1.61315e-32	A2
RAD51AP1	0.193489	0.258837	0.0697213	-0.0786709	-0.0909974	-0.11951	-0.26004	5	8	1.7147e-32	A2
BLM	0.0426738	0.263806	0.222459	0.019408	-0.149969	-0.136369	-0.244251	5	13	2.34009e-32	A2
RAB13	-0.0572384	0.173623	0.316482	0.121856	-0.14874	-0.0105395	-0.358211	5	13	2.35327e-32	A2
HMGN3	0.256318	0.201528	0.0406364	-0.149935	-0.0553162	-0.11189	-0.229191	5	8	2.41225e-32	A2
THYN1	0.0332056	0.399222	0.0156499	-0.0981603	-0.0468473	-0.0505987	-0.280512	5	8	4.93208e-32	A2
ACSL3	0.290025	0.224162	-0.0663281	-0.041159	-0.1415	-0.140198	-0.145793	5	8	5.72035e-32	A2
FKBP3	0.0538429	0.224557	0.0245211	0.00801777	-0.00923808	0.0829096	-0.413834	5	13	6.42427e-32	A2
VRK1	0.0964834	0.122303	0.392733	-0.0491309	-0.149604	-0.107909	-0.297085	5	13	7.00382e-32	A2
ESCO2	0.211282	0.270835	0.04101	-0.0722904	-0.147268	-0.127968	-0.191397	5	8	7.97382e-32	A2
PTTG1	0.124877	0.106154	0.144322	0.0942796	-0.0742524	0.0339206	-0.436934	5	13	1.49805e-31	A2
MPP6	0.0988175	0.344536	0.0753552	-0.0519272	-0.129741	-0.159299	-0.181256	5	8	1.6323e-31	A2
FAM60A	0.292075	0.156283	-0.0143836	-0.123635	-0.00503614	-0.134017	-0.228476	5	8	1.77641e-31	A2
PTN	0.224303	0.149191	0.227028	-0.125823	-0.16242	-0.113788	-0.21328	9	16	2.10429e-31	A2
PPID	-0.0406736	0.359874	0.182611	-0.0931216	-0.103787	-0.148311	-0.151296	5	8	2.10811e-31	A2
HNRNPA3	0.184351	0.210483	-0.0345783	0.0905605	-0.0711415	-0.0272331	-0.370046	5	13	2.85686e-31	A2
PSMD1	0.00551507	0.263164	0.249222	0.028735	-0.178841	-0.0648718	-0.277649	5	13	3.84605e-31	A2
MDN1	-0.0258758	0.413347	0.0252885	0.0409053	-0.168342	-0.100915	-0.159243	5	8	3.89385e-31	A2
CKS2	0.102413	0.235794	0.237347	-0.0655911	-0.195759	-0.0365817	-0.272201	5	13	4.41589e-31	A2
RRS1	0.102161	0.38871	-0.05072	-0.136556	-0.179317	-0.111409	-0.0170759	5	8	5.15231e-31	A2
METTL8	0.188937	0.307487	-0.030345	-0.0652549	-0.0923253	-0.129167	-0.205139	5	8	5.65942e-31	A2
NAA15	0.171835	0.247305	0.134475	-0.113738	-0.158312	-0.19491	-0.0917837	5	8	6.11691e-31	A2
PRKDC	0.109185	0.163996	0.146832	0.0697807	-0.0977542	-0.00229508	-0.39275	5	13	7.05982e-31	A2
CCT5	0.0824296	0.26872	0.182164	-0.0620077	-0.0568508	-0.132916	-0.299209	5	8	7.25947e-31	A2
EPB41	0.261216	0.208376	0.00723175	-0.0566652	-0.150579	-0.0752425	-0.215084	5	8	1.04203e-30	A2
WDHD1	0.142745	0.102374	0.276758	0.0714533	-0.223721	0.0187638	-0.366463	5	13	1.66361e-30	A2
MORF4L1	0.26877	0.0910618	-0.0830354	-0.237553	0.112952	-0.0719	-0.170441	5	8	1.70184e-30	A2
EBNA1BP2	-0.0293064	0.353501	0.178754	-0.0914196	-0.131726	-0.171199	-0.0960136	5	8	1.77358e-30	A2
GALNT7	0.262725	0.19726	-0.081477	-0.168727	-0.0327955	-0.0254924	-0.211566	5	8	2.34384e-30	A2
ETV1	0.0482936	0.300853	0.143234	0.00545463	-0.123636	-0.104663	-0.263838	5	8	3.3051e-30	A2
AHCY	-0.0049398	0.0871873	0.368692	0.0865397	-0.0702956	-0.211398	-0.227425	5	13	3.80078e-30	A2
CENPE	0.0506303	0.0481804	0.316073	0.203902	-0.190984	-0.0467565	-0.33215	5	13	4.98901e-30	A2
ZWINT	0.0892176	0.248136	0.228448	-0.0494942	-0.160521	-0.158614	-0.187605	5	13	8.18793e-30	A2
PPIA	0.163814	0.18612	0.0452986	0.20323	-0.184355	-0.0295018	-0.361863	5	13	1.10919e-29	A2
RNASEH2B	0.136332	0.314747	0.0909713	-0.112866	-0.128909	-0.167325	-0.145497	5	8	1.25777e-29	A2
IQGAP2	-0.0576976	0.164368	0.296828	0.133258	-0.131989	-0.0796416	-0.284263	5	13	1.36224e-29	A2
RUVBL1	0.0043705	0.194098	0.331027	-0.00358758	-0.120755	-0.0888978	-0.302012	5	13	1.77028e-29	A2
PAPOLA	0.244526	0.219398	-0.0335407	-0.0681451	-0.0629929	-0.0897885	-0.24814	5	8	2.5384e-29	A2
CCDC152	0.180116	0.00895456	0.301245	0.051948	-0.104317	-0.097592	-0.338936	5	13	2.68221e-29	A2
MKI67IP	-0.0302081	0.30987	0.23423	-0.157204	-0.120712	-0.155498	-0.0751824	5	8	7.85337e-29	A2
PRPS1	0.147619	0.205355	0.191307	-0.0292821	-0.136254	-0.162945	-0.215528	5	8	8.94221e-29	A2
PSMA4	0.0549721	0.216343	0.186185	-0.0338573	-0.0325319	-0.048869	-0.361762	5	13	9.07317e-29	A2
ABCF1	0.0823137	0.295451	0.0736189	-0.157002	-0.192707	-0.145032	0.0508409	5	8	9.8858e-29	A2
ARGLU1	0.178874	0.286837	-0.0681305	-0.0636782	-0.272779	0.00140377	-0.0519072	5	8	1.13869e-28	A2
SMC2	0.130269	0.296278	0.0574171	-0.0175555	-0.142716	-0.0817229	-0.246845	5	8	1.33214e-28	A2
DCAF13	0.0407882	0.257825	0.237523	-0.0261198	-0.139974	-0.126969	-0.23192	5	13	1.3901e-28	A2
NUSAP1	0.266419	0.00453667	0.135959	0.0279456	-0.154217	0.0686113	-0.361766	5	13	2.04202e-28	A2
TXLNG	0.14844	0.23161	0.166734	-0.0563172	-0.178739	-0.125536	-0.182723	5	8	2.12853e-28	A2
APEX1	0.0926728	0.285291	0.153225	-0.0772683	-0.108912	-0.125867	-0.228643	5	8	2.60414e-28	A2
PLA2G16	0.0152198	0.219539	0.283483	-0.135587	-0.0368776	-0.0779768	-0.288431	5	13	2.64957e-28	A2
ADD2	0.0362403	0.316592	0.0977052	-0.042893	-0.14857	-0.0183915	-0.238428	5	8	3.03547e-28	A2
SMC4	0.202444	0.127557	0.128868	0.198087	-0.291121	-0.0567439	-0.262888	5	13	5.86021e-28	A2
STAT3	0.193381	0.218005	0.0772243	-0.0205101	-0.106909	-0.159195	-0.214367	5	8	5.87708e-28	A2
ISCU	0.154297	0.320249	-0.0471549	-0.0677496	-0.207957	-0.0315641	-0.121467	5	8	1.13409e-27	A2
GART	0.106742	0.30157	0.065109	-0.0302968	-0.0684682	-0.155743	-0.233344	5	8	1.41108e-27	A2
UNG	0.190921	0.315894	-0.0610695	-0.0444677	-0.121752	-0.139416	-0.156665	5	8	1.6778e-27	A2
ZWILCH	0.0992654	0.241561	0.141229	-0.0273315	-0.0679653	-0.119982	-0.279805	5	8	1.73173e-27	A2
SRPK1	0.153059	0.271151	0.0596013	-0.0168328	-0.0919896	-0.14549	-0.243182	5	8	1.89271e-27	A2
CRABP1	0.160075	-0.0452758	0.315045	0.0433944	-0.0157989	-0.130023	-0.338241	5	13	2.03119e-27	A2
CD9	-0.0123155	0.254849	0.134578	0.101957	-0.0619806	-0.0573933	-0.350728	5	13	2.18577e-27	A2
SNRPG	0.0809761	0.246692	0.109662	-0.0988359	-0.0449987	-0.0145337	-0.308817	5	13	2.62414e-27	A2
NARS	0.0971107	0.205639	0.278256	-0.11556	-0.120712	-0.128649	-0.223204	5	13	2.89223e-27	A2
MCM10	0.14414	0.206165	0.154847	0.0102789	-0.119236	-0.172528	-0.222048	5	8	3.17013e-27	A2
RGS16	-0.133545	0.297338	0.212387	-0.0859751	0.0429509	-0.155048	-0.187474	5	13	3.4129e-27	A2
DHX36	0.194429	0.186992	0.158764	-0.111377	-0.142014	-0.0745246	-0.230379	9	16	3.53622e-27	A2
TCP1	0.0706307	0.333165	0.0986968	-0.0386166	-0.111699	-0.174472	-0.178203	5	8	3.65908e-27	A2
CTSC	0.0104363	0.0875543	0.319456	0.0442338	0.0177739	-0.144906	-0.337604	5	13	4.19718e-27	A2
SLC7A11	-0.0997317	0.0936306	0.450206	-0.100104	-0.0626589	-0.145086	-0.117804	5	13	6.07503e-27	A2
RBM19	0.0297344	0.426835	-0.114765	-0.129244	-0.0588151	-0.0414487	-0.139851	5	8	6.82266e-27	A2
SSB	0.0874269	0.271318	0.150957	-0.111806	-0.100371	-0.0707998	-0.243711	5	8	9.87045e-27	A2
CCNA2	0.238681	0.242322	-0.101875	-0.0550823	-0.176908	0.0021946	-0.16658	5	8	9.91779e-27	A2
KIF20B	0.198821	0.126766	0.128839	0.0987275	-0.203062	-0.0174209	-0.318437	5	13	1.21027e-26	A2
HMGN5	0.13646	0.177619	0.180966	0.0415418	-0.131659	-0.125079	-0.27354	5	13	1.23458e-26	A2
PHB	0.0449755	0.31649	0.114056	-0.0397922	-0.0896438	-0.110983	-0.240917	5	8	1.63884e-26	A2
MKI67	0.142295	0.0437028	0.234058	0.189909	-0.225341	-0.0204973	-0.323313	5	13	2.2755e-26	A2
FAM111B	0.103605	0.260488	0.142355	-0.110057	-0.140849	-0.162551	-0.0945855	5	8	2.82877e-26	A2
C21orf59	0.247097	0.142844	0.0705648	-0.205588	-0.133314	-0.0628653	-0.0916037	9	16	3.70713e-26	A2
CENPK	0.155675	0.220025	0.113512	-0.0196854	-0.101234	-0.127821	-0.251355	5	8	4.04415e-26	A2
CENPW	0.0336753	0.22374	0.230814	-0.00754587	-0.11876	-0.0632554	-0.292253	5	13	7.90683e-26	A2
FAM111A	0.152036	0.270551	0.0462829	-0.0396415	-0.123203	-0.122343	-0.193305	5	8	8.7251e-26	A2
APRT	0.0113211	0.297953	0.111097	-0.0660816	-0.0532592	-0.0286902	-0.288757	5	13	9.7812e-26	A2
TUBB	0.24977	0.169045	-0.0682041	0.0190067	-0.0487231	-0.163667	-0.18241	5	8	1.54956e-25	A2
NOP16	-0.0119068	0.385844	0.0717536	-0.0759291	-0.0849849	-0.210007	-0.0719577	5	8	1.69069e-25	A2
VASH2	0.279694	0.109928	0.0904223	-0.159205	-0.0952957	-0.100647	-0.163034	9	16	1.84199e-25	A2
TRIML2	0.137133	0.283861	0.0392288	-0.131818	-0.138694	-0.0411718	-0.167329	5	8	1.92143e-25	A2
RBBP8	0.0556595	0.192681	0.293631	-0.0969508	-0.13817	-0.135057	-0.165294	5	13	2.13153e-25	A2
ZRANB2	0.194066	0.213033	0.0869088	-0.0860673	-0.0799438	-0.176776	-0.174192	5	8	3.97437e-25	A2
ID3	-0.0286631	0.245928	0.106862	0.0633329	0.106904	-0.214586	-0.297894	5	13	4.19314e-25	A2
NCAPH	0.118321	0.191109	0.160722	0.0737273	-0.18778	-0.0846337	-0.249932	5	13	5.50267e-25	A2
SSRP1	0.14744	0.105534	0.247244	0.111337	-0.248453	-0.0483773	-0.278578	5	13	7.69625e-25	A2
ATP5B	0.0816459	0.288977	0.0950148	-0.0805175	-0.0436531	-0.11359	-0.251488	5	8	1.02429e-24	A2
CYB5A	0.0688764	0.179683	0.283269	-0.0862699	-0.0927697	-0.088486	-0.272355	5	13	1.23291e-24	A2
CDCA5	0.106733	0.210771	0.201348	-0.0465145	-0.160497	-0.1221	-0.182424	5	8	1.25558e-24	A2
CALB1	-0.12761	0.418176	0.00672611	0.117058	-0.092504	-0.158129	-0.128945	5	8	1.32137e-24	A2
GAPDH	0.102574	0.10923	-0.0263629	0.224032	-0.116037	0.130686	-0.41166	5	13	1.38018e-24	A2
2002-09-01	0.235553	0.203163	-0.0321265	-0.130494	-0.0132482	-0.146414	-0.165199	5	8	1.42471e-24	A2
HNRNPC	0.129503	0.134342	0.151143	-0.00467432	0.00672256	-0.101111	-0.34351	5	13	1.75594e-24	A2
DHX9	0.149223	0.301602	-0.0153769	0.0171573	-0.207525	-0.124655	-0.105563	5	8	2.13297e-24	A2
GDAP1	0.148433	0.289193	0.0219861	-0.0520627	-0.115855	-0.127874	-0.176125	5	8	2.3783e-24	A2
WDR3	-0.00913419	0.313797	0.137054	-0.113543	-0.0498762	-0.0946524	-0.198059	5	8	3.10626e-24	A2
MCM2	0.245272	0.172572	-0.00399218	0.0310727	-0.15379	-0.159552	-0.131877	5	8	3.25759e-24	A2
CCT2	0.0648561	0.289042	0.150265	-0.105918	-0.112444	-0.136054	-0.155789	5	8	5.2928e-24	A2
KIAA1524	0.146316	0.240104	0.0780873	-0.0554613	-0.145422	-0.0550627	-0.217102	5	8	6.42018e-24	A2
NOC3L	0.0297763	0.283908	0.157049	-0.0536144	-0.123554	-0.141606	-0.144482	5	8	7.22118e-24	A2
PTGES3	0.0423617	0.189316	0.195145	-0.01814	-0.0606136	-0.0343219	-0.322568	5	13	7.60555e-24	A2
GOLIM4	0.0783741	0.266007	0.143344	-0.0307734	-0.171962	-0.113128	-0.159491	5	8	9.9379e-24	A2
BZW1	0.11274	0.343299	-0.0043735	-0.0885999	-0.00827259	-0.242356	-0.141972	5	8	1.01796e-23	A2
AZIN1	0.173218	0.139636	0.177969	-0.0103489	-0.124818	-0.199184	-0.153505	5	8	1.06361e-23	A2
YBX1	0.0942531	0.146946	0.271042	0.113099	-0.330045	-0.00598782	-0.231879	5	13	1.33282e-23	A2
GNL3	0.0904797	0.252321	0.101884	-0.236942	-0.10493	-0.137138	0.0147124	5	8	1.41976e-23	A2
RFC3	0.191038	0.122621	0.194064	-0.065869	-0.0789014	-0.185051	-0.193712	5	8	1.4774e-23	A2
LYAR	-0.0635879	0.318229	0.162218	-0.109371	-0.110874	-0.0820867	-0.107095	5	8	1.85074e-23	A2
ABCE1	0.152221	0.183422	0.140616	-0.015554	-0.0980634	-0.126427	-0.244905	5	8	1.87765e-23	A2
SUMO1	0.168333	0.172465	0.125024	-0.141244	-0.0239711	-0.0957132	-0.245983	5	13	1.96867e-23	A2
PNO1	0.0642216	0.331497	0.072119	-0.136136	-0.0701532	-0.193432	-0.0837245	5	8	2.26668e-23	A2
SIVA1	0.075911	0.354098	-0.00981496	-0.0829686	-0.0970609	-0.0960532	-0.158448	5	8	2.80503e-23	A2
MGST1	0.112281	0.249658	0.051649	0.0125293	-0.0792075	-0.0825726	-0.275206	5	8	3.48873e-23	A2
NUDT5	-0.0488706	0.267426	0.205052	0.0130246	-0.0897166	-0.0982865	-0.233863	5	13	4.62172e-23	A2
GINS1	0.105876	0.23702	0.143752	-0.117849	-0.0778121	-0.121719	-0.188431	5	8	4.97102e-23	A2
PARK7	-0.0297124	0.231252	0.183083	-0.060848	-0.00216011	-0.0237291	-0.316263	5	13	5.12881e-23	A2
MRPL51	-0.0693946	0.271456	0.191337	0.0230546	-0.049838	-0.0842325	-0.274039	5	13	5.44114e-23	A2
CCDC88A	0.0776378	0.0286319	0.272585	0.138588	-0.162391	0.0220176	-0.348191	5	13	6.68931e-23	A2
BRCA1	0.135107	0.136283	0.225155	-0.0429012	-0.120486	-0.0898063	-0.247423	5	13	6.92947e-23	A2
POLD3	0.121424	0.1628	0.199906	-0.0107756	-0.0998538	-0.146875	-0.227504	5	8	6.94387e-23	A2
PRDX6	0.189038	0.171168	0.0726441	-0.164323	-0.108943	-0.0507493	-0.137583	9	16	7.45637e-23	A2
LIN28B	0.206584	0.100783	0.0734369	0.0559437	-0.0525098	-0.141659	-0.256188	5	8	7.82085e-23	A2
ARIH2	0.124571	0.318053	-0.022695	-0.0110917	-0.194149	-0.0991498	-0.105385	5	8	8.76828e-23	A2
SMARCA5	0.143831	0.194935	0.112593	-0.00539222	-0.368265	0.12523	-0.165584	5	8	8.95157e-23	A2
RRM2B	0.199441	0.199798	0.0328562	-0.0827166	-0.121074	-0.0470201	-0.203399	5	8	1.00733e-22	A2
PSMD11	0.0803297	0.324	0.0312811	-0.0302393	-0.0560979	-0.17888	-0.182621	5	8	1.0344e-22	A2
NAP1L1	0.00590274	-0.109641	0.30709	0.341603	-0.19275	-0.0027509	-0.272853	5	13	1.16331e-22	A2
MRTO4	0.0070463	0.388029	-0.0132817	-0.123141	-0.0821732	-0.126419	-0.0602398	5	8	1.16451e-22	A2
KNOP1	0.149763	0.217216	0.110214	-0.234002	-0.0898717	-0.106022	-0.0799063	5	8	1.19002e-22	A2
TTK	0.103391	0.179527	0.186346	-0.0565045	-0.184372	0.0372712	-0.263119	5	13	1.29745e-22	A2
SRSF7	0.103414	0.231343	0.113204	-0.0953953	-0.0958515	-0.2714	0.0150489	5	8	1.31193e-22	A2
CHEK2	-0.0922488	0.164475	0.285076	0.0471539	-0.096633	-0.0278731	-0.253226	5	13	1.35839e-22	A2
PINX1	-0.000296365	0.260872	0.194342	-0.0384275	-0.103053	-0.11723	-0.188396	5	13	1.41227e-22	A2
PROM1	0.0730966	0.317784	0.0378583	-0.056357	-0.112082	-0.115819	-0.149202	5	8	1.46476e-22	A2
HMMR	0.0961779	0.1061	0.17951	0.0769185	-0.146511	0.0648076	-0.367473	5	13	1.51845e-22	A2
IPO5	0.257958	0.0514638	0.0832139	0.0339099	-0.101555	-0.127014	-0.207934	9	16	1.53078e-22	A2
SPP1	0.126494	0.103383	0.321724	-0.135314	-0.0998021	-0.111719	-0.218058	5	13	1.88933e-22	A2
ADH5	-0.00233235	0.224026	0.033267	-0.163483	0.10164	0.0331367	-0.283688	5	8	2.09074e-22	A2
MDH1	0.139258	0.133473	0.117447	-0.0406095	-0.00115507	-0.0667945	-0.314042	5	13	2.17139e-22	A2
PPM1G	0.0481231	0.296243	0.0744044	-0.0509093	-0.209167	-0.114695	-0.0203925	5	8	2.28987e-22	A2
PDE4B	-0.0604925	0.421153	-0.0700785	-0.0624523	-0.0538098	-0.0938632	-0.102343	5	8	2.40708e-22	A2
CBX3	0.175012	0.156725	0.0181866	-0.131206	-0.153574	-0.153396	0.0854905	5	8	2.42383e-22	A2
POLR2G	-0.112267	0.374928	0.061988	-0.0850397	-0.100527	-0.0302296	-0.100216	5	8	2.4677e-22	A2
C11orf58	0.150812	0.252862	-0.101444	-0.176983	-0.0133246	-0.0146646	-0.14907	5	8	2.51244e-22	A2
SMC1A	0.154137	0.104537	0.166478	0.0772648	-0.11759	-0.0950977	-0.283328	5	13	2.54661e-22	A2
PARPBP	0.0530452	0.226902	0.149771	0.0339526	-0.114088	-0.0839787	-0.256872	5	13	2.61853e-22	A2
CDC20	0.135497	0.283492	-0.026616	0.0770587	-0.176117	-0.0347984	-0.249326	5	13	3.00819e-22	A2
MRPL3	0.017982	0.356013	0.00251633	-0.0173763	-0.0293002	-0.108812	-0.235756	5	8	3.03185e-22	A2
FXN	0.122561	0.310133	-0.0323551	-0.0928007	-0.141722	-0.0688277	-0.107664	5	8	3.05311e-22	A2
TIMM44	0.0779977	0.274553	0.0273017	-0.177859	-0.126941	-0.158387	0.0775799	5	8	3.59664e-22	A2
STC2	-0.0735392	0.145447	0.355881	-0.168575	-0.0232241	-0.102366	-0.140041	5	13	4.43667e-22	A2
MYO5C	0.239854	0.210164	-0.0843033	-0.062662	-0.100232	-0.099195	-0.129848	5	8	4.43667e-22	A2
CDK1	0.108945	0.136448	0.206915	0.0449661	-0.148596	-0.072614	-0.262665	5	13	4.83433e-22	A2
NRD1	0.112586	0.102538	0.16892	-0.0353418	-0.0627639	0.0484085	-0.35528	5	13	5.08538e-22	A2
XRCC6	0.113571	0.228226	0.0230621	0.0614313	-0.047309	-0.078026	-0.313631	5	13	5.74772e-22	A2
FEZ1	0.232442	0.163468	0.00427761	-0.0279388	-0.0693418	-0.142014	-0.185144	5	8	5.86965e-22	A2
POLR3K	-0.0239132	0.241816	0.240112	-0.0772305	-0.075337	-0.0853478	-0.220426	5	13	6.77533e-22	A2
RRM1	0.0239239	0.156396	0.210203	0.126632	-0.114946	-0.130811	-0.242048	5	13	1.08851e-21	A2
RRP15	0.200712	0.174285	0.0535357	-0.177256	-0.127218	-0.127233	-0.0180192	5	8	1.10577e-21	A2
GLO1	0.136657	0.152228	0.126661	-0.0982941	0.0409093	-0.11611	-0.286636	5	13	1.32459e-21	A2
PGD	0.16088	0.165254	0.167752	-0.0367052	-0.141679	-0.132625	-0.183151	9	16	1.50846e-21	A2
DESI2	0.277171	0.0659195	0.0516328	-0.0220512	-0.198649	-0.093331	-0.0786793	9	16	1.59128e-21	A2
AURKB	0.137085	0.150372	0.194735	-0.00796444	-0.14866	-0.0835857	-0.237604	5	13	1.88432e-21	A2
CHORDC1	0.133328	0.314947	-0.0593235	-0.0417963	-0.135631	-0.0832391	-0.136427	5	8	2.11641e-21	A2
CHAF1A	0.0571541	0.271514	0.121334	-0.0907835	-0.128615	-0.119832	-0.109883	5	8	2.60501e-21	A2
TMEM167A	0.157619	0.231261	0.0726654	-0.137679	-0.0562178	-0.154606	-0.14302	5	8	4.84624e-21	A2
SNRPA1	-0.000772076	0.169403	0.219698	0.0198735	-0.0526047	-0.0296533	-0.325794	5	13	4.97526e-21	A2
CHEK1	0.0554489	0.186968	0.208639	-0.016347	-0.113991	-0.0649575	-0.251528	5	13	5.77773e-21	A2
LSM3	0.101328	0.292983	0.0322388	-0.0401509	-0.0574097	-0.157282	-0.187361	5	8	7.50939e-21	A2
SNRPD1	-0.00370013	0.270351	0.143059	-0.111028	-0.0292062	-0.0436633	-0.246806	5	13	7.54026e-21	A2
PDAP1	0.0539105	0.249958	0.123589	-0.0484505	-0.0504871	-0.0993239	-0.242772	5	8	7.88303e-21	A2
MCM7	0.140447	0.23665	0.0457062	-0.0536232	-0.134541	-0.196783	-0.0357216	5	8	7.93935e-21	A2
RNPS1	0.157566	0.272993	-0.0111937	-0.154544	-0.0098328	-0.178534	-0.118408	5	8	7.97577e-21	A2
STOX2	-0.10517	0.365286	0.0278514	0.0265191	-0.0944359	-0.0800403	-0.119009	5	8	8.16283e-21	A2
DHFR	0.222694	0.163412	0.014075	-0.0188356	-0.120523	-0.129995	-0.14171	5	8	1.00483e-20	A2
CSE1L	0.159067	0.247381	0.00436103	-0.00768864	-0.100327	-0.154064	-0.157144	5	8	1.07916e-20	A2
FBXO5	0.140208	0.199926	0.11822	-0.0765269	-0.126301	-0.0645125	-0.202021	5	8	1.28424e-20	A2
RNF168	0.136479	0.216138	0.0855258	-0.079162	-0.186213	-0.100406	-0.0664722	9	16	1.37245e-20	A2
EIF5B	0.0512595	0.224937	0.141636	-0.0841649	-0.27006	0.0102748	-0.0452568	9	16	2.04313e-20	A2
MCM6	0.101639	0.118142	0.168226	0.118328	-0.109734	-0.0996896	-0.280984	5	13	2.10061e-20	A2
NAE1	0.0715998	0.21476	0.0516053	0.060155	-0.0285995	-0.0678338	-0.312498	5	13	2.1241e-20	A2
SF3B1	-0.00371555	0.0767595	0.031151	0.209264	-0.0671831	0.162161	-0.392888	5	13	2.78477e-20	A2
CCND2	-0.0183003	0.210554	0.224814	-0.122354	-0.0226255	-0.0980678	-0.188086	5	13	3.86565e-20	A2
CCT6A	0.0236798	0.301524	0.100124	-0.016996	-0.136006	-0.0784043	-0.184554	5	8	4.10681e-20	A2
UBE2T	0.0362794	0.150144	0.196533	0.0526478	-0.0681985	-0.0516178	-0.311509	5	13	4.67721e-20	A2
KIF1A	0.134333	0.20235	0.126239	-0.169158	-0.0970244	-0.0911012	-0.128863	9	16	4.74139e-20	A2
HN1	0.0347182	0.26887	0.161988	-0.115124	-0.0544723	-0.139365	-0.170827	5	8	4.94622e-20	A2
CHML	0.1895	0.148069	0.113103	-0.056726	-0.131125	-0.116085	-0.154895	9	16	5.0774e-20	A2
SMC3	0.155181	0.132991	0.0772765	0.125784	-0.176989	0.00675263	-0.304933	5	13	5.32722e-20	A2
TK1	0.174398	0.151025	0.145239	-0.104156	-0.0595728	-0.163431	-0.167363	5	8	6.55117e-20	A2
GRWD1	0.0912896	0.332295	-0.0419326	-0.122786	-0.0811208	-0.136388	-0.0599966	5	8	7.80714e-20	A2
LSG1	0.14885	0.188007	0.0588843	-0.108236	-0.128369	-0.202939	0.0421648	5	8	8.83676e-20	A2
TXNDC17	-0.0856306	0.291631	0.159965	-0.161907	-0.0677033	-0.0312607	-0.110946	5	8	1.26823e-19	A2
SRP72	0.0224754	0.188888	0.145116	-0.0712823	-0.0525666	0.043495	-0.293429	5	13	1.28906e-19	A2
EXTL2	0.0725114	0.213375	0.136127	0.0316003	-0.144157	-0.0708111	-0.225935	5	13	1.50665e-19	A2
ELOVL6	0.137804	0.159853	0.0812478	0.0536491	-0.0476087	-0.172521	-0.218252	5	8	1.58574e-19	A2
TGS1	0.0881906	0.205623	0.172684	-0.037706	-0.172953	-0.0801596	-0.164057	5	8	1.71911e-19	A2
CENPH	0.211655	0.179517	-0.125995	-0.0222504	-0.179257	0.0637264	-0.13674	5	8	2.74674e-19	A2
SRRM1	0.203571	0.168267	-0.025295	-0.137624	-0.138905	-0.0519685	-0.0375393	5	8	2.9812e-19	A2
AMD1	0.138917	0.154902	0.149149	-0.00645352	-0.209353	-0.130514	-0.0737522	9	16	3.07633e-19	A2
U2SURP	0.0629616	0.349135	-0.0339122	-0.0214414	-0.102107	-0.137596	-0.118637	5	8	3.32817e-19	A2
TCOF1	0.129543	0.214734	0.100641	-0.0420774	-0.0970462	-0.171415	-0.139862	5	8	3.60925e-19	A2
GNL2	0.020277	0.295847	0.0880649	-0.137887	-0.136811	-0.0600341	-0.0706123	5	8	4.08702e-19	A2
RAD18	0.0865464	0.226519	0.106496	-0.0465774	-0.150099	-0.0170268	-0.205431	5	8	5.25924e-19	A2
NUDT21	0.169461	0.138438	0.103238	0.0420946	-0.118309	-0.129617	-0.202756	5	8	5.97845e-19	A2
TTF2	0.194842	0.139666	0.0677029	-0.034781	-0.0822248	-0.0919137	-0.212464	5	8	7.25e-19	A2
CLDN10	0.105002	0.129026	0.24006	-0.0478379	-0.114379	-0.0891743	-0.223581	5	13	8.31704e-19	A2
DDX6	0.234932	0.143045	-0.0171162	-0.0485931	-0.0547353	-0.162332	-0.121593	5	8	8.96722e-19	A2
MRPL21	-0.0745281	0.284447	0.165849	-0.165977	-0.0839739	-0.0711879	-0.055182	5	8	9.10123e-19	A2
LPAR6	-0.150743	0.25162	0.154288	-0.0204053	-0.0872318	-0.00333661	-0.123012	5	13	9.37111e-19	A2
TALDO1	0.0781008	0.117713	0.199445	-0.0174271	-0.0316793	-0.0537392	-0.307156	5	13	1.01432e-18	A2
PSIP1	0.19672	0.133517	0.0998634	-0.0588108	-0.156494	-0.0434259	-0.179326	9	16	1.10326e-18	A2
STMN3	0.238663	0.152666	-0.0807299	-0.0402908	-0.0885743	-0.0749803	-0.131999	5	8	1.10865e-18	A2
EXOSC2	0.0984691	0.206887	0.10593	0.0341935	-0.124606	-0.151715	-0.157577	5	8	1.16915e-18	A2
NUP107	0.143917	0.197435	0.0441804	0.00109617	-0.0880149	-0.0707616	-0.239739	5	8	1.21198e-18	A2
TEX10	0.0796341	0.317022	-0.0376689	-0.0984121	-0.0974283	-0.0641297	-0.114513	5	8	1.47377e-18	A2
CDYL	0.247075	0.0912473	0.0544433	-0.0523447	-0.162777	-0.0588519	-0.127677	9	16	1.53178e-18	A2
SPDL1	0.0493652	0.163289	0.16925	0.0633748	-0.10592	-0.0255765	-0.304248	5	13	1.53178e-18	A2
SLFN12	-0.0635746	0.232354	0.174482	-0.00522353	-0.0741293	-0.106086	-0.142195	5	13	1.67407e-18	A2
MRPL18	0.0335501	0.272903	0.110081	-0.112432	-0.0670995	-0.076814	-0.175256	5	8	1.94115e-18	A2
AEN	0.178742	0.195958	0.0280057	-0.118733	-0.0918289	-0.17673	-0.033538	5	8	3.83297e-18	A2
RANGAP1	0.232227	0.16886	-0.0836325	-0.066817	-0.102122	-0.0861661	-0.0852934	5	8	4.06933e-18	A2
TUFM	0.0475791	0.365225	-0.0643554	0.000720828	-0.106678	-0.114255	-0.126786	5	8	4.61445e-18	A2
GPM6B	0.179394	0.192969	0.00761693	-0.113041	-0.0867228	-0.0663061	-0.141036	5	8	4.79358e-18	A2
THRAP3	0.2088	0.140582	0.0303849	-0.00442029	-0.0887129	-0.148123	-0.150658	5	8	4.87786e-18	A2
SPC25	0.169502	0.151175	0.110906	-0.0740259	-0.0994771	-0.0727241	-0.202917	9	16	4.91901e-18	A2
RBM27	0.178581	0.14824	0.127503	-0.117144	-0.139105	-0.0838141	-0.126837	9	16	5.00703e-18	A2
NDUFA8	-0.0775175	0.336606	0.0130982	-0.0874066	-0.00654559	-0.0131776	-0.182185	9	19	5.27914e-18	A2
ITM2C	-0.064276	0.226458	0.167612	0.0754701	-0.138582	-0.0179077	-0.21722	5	13	5.49544e-18	A2
ERH	0.0941119	0.243569	0.0547803	-0.042107	-0.0179167	-0.142254	-0.212246	5	8	8.57708e-18	A2
HAUS6	0.0425139	0.164331	0.21518	-0.0165999	-0.132576	-0.0338467	-0.229243	5	13	8.88961e-18	A2
NOP14	0.0680289	0.303505	-0.00563846	-0.0396374	-0.145632	-0.113646	-0.0597722	5	8	1.05263e-17	A2
SEPHS1	0.160021	0.12538	0.140323	-0.011064	-0.13692	-0.0472233	-0.232936	5	13	1.10165e-17	A2
ENY2	-0.00457844	0.261764	0.160868	-0.039951	-0.0781054	-0.0988394	-0.19959	5	13	1.11129e-17	A2
KIF15	0.146165	0.144307	0.103138	0.0467541	-0.140794	-0.0645904	-0.228519	5	13	1.16887e-17	A2
NUP93	0.213891	0.116522	0.0375001	-0.0254145	-0.084163	-0.0951537	-0.181648	9	16	1.25114e-17	A2
EHMT1	0.192322	0.148619	-0.0369364	-0.065542	-0.0189124	-0.0391011	-0.21974	5	8	1.25255e-17	A2
E2F7	0.157734	0.23155	-0.01836	-0.0702591	-0.0913569	-0.10792	-0.127695	5	8	1.2752e-17	A2
TIMM8A	0.0479703	0.254891	0.114235	-0.111673	-0.108939	-0.0938909	-0.107411	5	8	1.45036e-17	A2
SLC6A15	0.0782953	0.159267	0.189001	-0.0229061	-0.103162	-0.128579	-0.167851	5	8	2.23635e-17	A2
GNG12	0.184264	0.128579	0.108889	-0.0906972	-0.0663974	-0.113294	-0.175676	9	16	2.25158e-17	A2
ATIC	0.0458854	0.181984	0.218388	-0.0498238	-0.119395	-0.106846	-0.162514	5	8	2.46049e-17	A2
FANCD2	0.148342	0.10651	0.100801	0.0786129	-0.0899927	-0.112967	-0.227859	5	8	2.53531e-17	A2
CIRH1A	0.0917382	0.249342	0.0656282	-0.0833944	-0.12961	-0.110754	-0.0848242	5	8	2.5739e-17	A2
EIF1AX	0.096973	0.214914	0.0870837	-0.054389	-0.187572	-0.105766	-0.0360092	9	16	2.61476e-17	A2
NUP88	0.0454334	0.279257	0.0444289	-0.0773358	-0.0438285	-0.101061	-0.163646	5	8	2.82025e-17	A2
ETF1	0.147681	0.139438	0.146818	-0.130495	-0.127612	-0.169154	-0.0110739	5	8	2.89358e-17	A2
TRIP13	0.0840304	0.250822	0.057337	-0.0458308	-0.141931	-0.101204	-0.0983883	5	8	3.39652e-17	A2
CPSF2	0.101357	0.117289	0.216728	-0.0378539	-0.137376	0.000940425	-0.260925	5	13	3.42341e-17	A2
NAT10	0.0454862	0.291354	0.0316629	-0.103105	-0.0592306	-0.100352	-0.121838	5	8	3.51862e-17	A2
NCAPG	0.084108	0.0909466	0.22141	0.0724078	-0.153241	-0.0341189	-0.260653	5	13	3.67375e-17	A2
CHCHD3	0.112196	0.171368	0.16137	-0.0588862	-0.121106	-0.0928456	-0.174776	5	13	4.26103e-17	A2
MGME1	0.135021	0.136325	0.159015	-0.0721741	-0.0936358	-0.0483808	-0.231158	5	13	6.37381e-17	A2
CKAP2	0.136132	0.143272	0.0932876	-0.0129511	-0.0490431	-0.0680596	-0.260946	5	8	6.61496e-17	A2
ASCC3	0.114859	0.216445	0.0189437	-0.0828569	-0.055502	-0.0344914	-0.203335	5	8	7.34229e-17	A2
DNMT3A	0.14823	0.170723	0.0289824	-0.160873	-0.0772029	-0.203813	0.0776255	5	8	7.98678e-17	A2
CYYR1	0.0742473	0.296635	-0.0298319	-0.0462417	-0.0729617	-0.0815138	-0.153541	5	8	8.18397e-17	A2
GNG4	0.131641	0.190964	0.0816009	-0.0716383	-0.0840744	-0.121779	-0.140024	5	8	9.71459e-17	A2
STRAP	0.0652017	0.172868	0.183379	-0.00700015	-0.0450775	-0.204235	-0.165438	5	8	1.03832e-16	A2
TIMELESS	0.151668	0.148841	0.0771351	0.0116737	-0.0812222	-0.101027	-0.215599	5	8	1.40536e-16	A2
ACTL6A	0.0858802	0.118952	0.206082	0.0251482	-0.111705	-0.083203	-0.23236	5	13	1.41991e-16	A2
KIF23	0.152322	0.143668	0.108114	0.00999194	-0.163137	-0.0499614	-0.194623	5	13	1.6398e-16	A2
HIST1H1B	0.162293	0.07135	0.207625	-0.0802645	-0.0776832	-0.111072	-0.187356	9	16	1.69998e-16	A2
SAE1	0.150961	0.202193	0.0438203	-0.0616376	-0.0504354	-0.164052	-0.141132	5	8	1.84101e-16	A2
PLBD1	-0.0742323	0.326506	0.0122226	-0.0632129	-0.0821097	-0.0606926	-0.0859091	9	19	1.86334e-16	A2
RAB8A	0.16274	0.190842	0.0307722	-0.13987	-0.0387443	-0.0976005	-0.144075	5	8	2.226e-16	A2
FOXN3	0.249795	0.0494612	0.0593463	-0.0589651	-0.101638	-0.0693001	-0.149331	9	16	2.35752e-16	A2
KIF18A	0.164343	0.122422	0.0924069	0.040069	-0.144519	-0.0648124	-0.20427	5	13	2.40487e-16	A2
CDCA8	0.146759	0.153099	0.0727169	-0.0227371	-0.109891	-0.0187737	-0.231849	5	8	2.75853e-16	A2
AURKA	0.120621	0.142184	0.0544123	0.0853106	-0.139475	0.0288436	-0.284627	5	13	2.83057e-16	A2
ORC6	0.00528912	0.182761	0.149723	0.12428	-0.136019	-0.0708274	-0.223571	5	13	2.99041e-16	A2
FARSB	0.0987772	0.243365	0.0622046	-0.036164	-0.104924	-0.119368	-0.147497	5	8	3.32738e-16	A2
EZH2	0.0989769	0.207093	0.0972113	-0.0131071	-0.158807	-0.0620616	-0.160757	5	8	3.43199e-16	A2
HK1	0.162321	0.131066	0.0610026	0.0212304	-0.168613	0.0339054	-0.238736	5	13	3.82118e-16	A2
TRA2B	0.118356	0.144766	0.144367	-0.194723	-0.0924575	-0.182398	0.0492585	5	8	3.90166e-16	A2
NOL11	0.128693	0.206955	0.0742866	-0.059143	-0.0939512	-0.124113	-0.142973	5	8	4.09475e-16	A2
PSMB3	-0.0214191	0.204009	0.176061	0.011837	-0.0648089	-0.0213906	-0.28093	5	13	4.4845e-16	A2
UBE2N	0.0992554	0.274273	-0.0398022	-0.0537366	-0.0148798	-0.11172	-0.180856	5	8	4.7975e-16	A2
HPS3	0.227907	0.0995228	0.0376758	-0.0305974	-0.116756	-0.0667708	-0.165454	9	16	5.36903e-16	A2
PIPOX	0.116703	0.120126	0.226098	-0.117526	-0.105193	-0.0726135	-0.178976	9	16	5.4445e-16	A2
ZNF326	0.158321	0.233414	-0.0963895	0.0228368	-0.20503	0.00579915	-0.109528	5	8	5.5126e-16	A2
POLA1	0.155581	0.178247	0.0342365	-0.0100706	-0.105204	-0.0743683	-0.187209	5	8	5.51374e-16	A2
OAT	0.133415	0.100447	0.172538	0.0062237	-0.0613608	-0.168266	-0.186722	5	8	6.16207e-16	A2
PPT1	0.13793	0.228188	0.0165019	-0.099408	-0.00986415	-0.157065	-0.14927	5	8	6.25343e-16	A2
TMEM126B	0.107326	0.206564	0.0324639	-0.121121	-0.0076499	-0.0491148	-0.206226	5	8	6.62783e-16	A2
ECHDC1	0.0721513	0.220857	0.113191	-0.0647692	-0.0973143	-0.102132	-0.146271	5	8	7.45044e-16	A2
CTD-2561J22.5	0.0978226	0.183644	0.119565	-0.0210535	-0.113743	-0.0890087	-0.176454	5	8	7.73332e-16	A2
FLT1	0.203663	0.11183	0.0785039	-0.0871211	-0.0924301	-0.0863298	-0.149445	9	16	7.74399e-16	A2
AC005062.2	0.141148	0.129553	0.0720476	-0.124622	-0.0364094	0.0102349	-0.228545	9	16	7.7526e-16	A2
ACOT7	0.0493975	0.198256	0.14621	-0.0116957	-0.103691	-0.0635859	-0.211453	5	13	7.7526e-16	A2
EDIL3	0.1385	0.141468	0.103254	-0.15623	-0.103341	0.0259725	-0.175354	9	16	7.76265e-16	A2
ENAH	0.0964905	0.108447	0.1415	-0.141212	-0.222193	-0.0328455	0.0667317	9	16	8.28772e-16	A2
FAM98B	0.0854202	0.192926	0.098057	-0.0408498	-0.0581945	-0.109901	-0.178171	5	8	8.28776e-16	A2
TSR1	0.1192	0.260807	-0.0312986	0.0022497	-0.162179	-0.0609723	-0.12193	5	8	9.4216e-16	A2
VIM	0.137151	0.208981	-0.0546158	0.109969	-0.162447	0.0182675	-0.24705	5	13	1.00298e-15	A2
TIMM13	0.0968329	0.236607	0.0383063	-0.122876	-0.0492993	-0.10144	-0.122592	5	8	1.01206e-15	A2
ERCC6L	0.0479613	0.193232	0.152348	-0.0388303	-0.104973	-0.114155	-0.130234	5	8	1.01295e-15	A2
LYPLA1	0.190616	0.164627	-0.0664774	0.0334387	-0.0435716	-0.116163	-0.181544	5	8	1.05599e-15	A2
LSM4	0.170064	0.237455	-0.142176	0.114326	-0.202939	-0.0437763	-0.113493	5	8	1.14432e-15	A2
SGOL1	0.0990704	0.119179	0.207941	-0.0694688	-0.0947978	-0.0512237	-0.218826	5	13	1.18604e-15	A2
C14orf166	-0.0221509	0.163774	0.199558	0.032986	-0.0528171	-0.0175357	-0.299189	5	13	1.30223e-15	A2
STRA13	-0.00673754	0.248969	0.14554	-0.0663692	-0.0466286	-0.14517	-0.132528	5	8	1.34017e-15	A2
OLFM1	0.225449	0.0598393	0.0527383	0.00632365	-0.103753	-0.101839	-0.149025	9	16	1.58265e-15	A2
ZNF143	0.0562815	0.260615	-0.0658175	-0.0297157	-0.047	0.0258862	-0.220516	9	19	1.59997e-15	A2
NDUFA5	0.1922	0.14707	-0.00197806	-0.0381267	-0.081292	-0.0898681	-0.146623	5	8	1.82093e-15	A2
NOP10	-0.0866763	0.291089	0.11273	-0.126217	0.0146756	-0.0575644	-0.167145	9	19	2.00166e-15	A2
SMC6	0.108901	0.15319	0.159209	-0.0473112	-0.13109	-0.0472321	-0.196711	5	13	2.04443e-15	A2
AHSA1	0.00745773	0.289848	0.0282407	-0.153365	-0.0795283	-0.0771748	-0.0265407	5	8	2.17951e-15	A2
TWISTNB	0.0922696	0.169119	0.159469	-0.0934475	-0.0346377	-0.157145	-0.153273	5	8	2.20393e-15	A2
OSBPL8	0.137815	0.244966	-0.0502115	-0.00701985	-0.160518	-0.0854156	-0.0744876	5	8	2.71238e-15	A2
ETS1	0.0765266	0.260027	-0.0188036	-0.0909099	-0.0833777	-0.0129801	-0.14845	5	8	2.75742e-15	A2
SNRNP25	0.11911	0.229479	0.0268171	-0.111024	-0.0682613	-0.104756	-0.112904	5	8	2.84002e-15	A2
TCEB3	0.007172	0.272547	0.0527518	-0.0921685	-0.135395	-0.100886	0.00618229	5	8	3.19631e-15	A2
DTL	0.113635	0.179635	0.118759	-0.114687	-0.0795734	-0.0920274	-0.14318	9	16	3.44974e-15	A2
UMPS	0.00408502	0.285377	0.0677551	-0.0646661	-0.0693625	-0.0801054	-0.148548	5	8	3.61703e-15	A2
ADSL	0.0257986	0.278051	0.0580164	0.0152983	-0.0726291	-0.162901	-0.13562	5	8	3.67047e-15	A2
NONO	0.15683	0.0690632	0.0784718	0.0820044	-0.0455044	-0.127719	-0.217013	5	8	3.90479e-15	A2
SEPHS2	0.0567213	0.126487	0.246978	-0.136295	-0.187891	-0.0555387	-0.0363533	9	16	4.0965e-15	A2
BRCA2	0.185429	0.033599	0.218341	-0.102441	-0.0788981	-0.0854479	-0.190563	9	16	4.36235e-15	A2
PHLDB2	-0.214174	0.351077	-0.0735581	0.0542892	-0.054636	-0.04131	0.00981228	5	8	4.61872e-15	A2
AIG1	0.21819	0.078885	0.0522054	-0.0772004	-0.0907376	-0.0348409	-0.170923	9	16	5.16332e-15	A2
MAGOHB	0.0498921	0.215065	0.121794	-0.021693	-0.0675247	-0.125044	-0.174442	5	8	5.49382e-15	A2
UBE2D3	0.166289	0.189308	-0.0750339	-0.0626605	-0.0215574	-0.0729762	-0.157101	5	8	6.0582e-15	A2
PMM2	0.0977399	0.189126	0.0199413	-0.144929	-0.0972284	-0.17468	0.104523	5	8	6.416e-15	A2
KARS	-0.0274152	0.336334	-0.00104214	-0.0355399	-0.0860313	-0.0666575	-0.116994	9	19	6.4655e-15	A2
CBR3	-0.0596603	0.256895	-0.0108625	-0.0716587	-0.0722911	-0.0726117	-0.0696382	9	19	6.51456e-15	A2
EXOSC5	0.104894	0.220022	0.0365684	0.0255668	-0.113299	-0.114176	-0.155072	5	8	6.52727e-15	A2
AGPAT5	0.00286603	0.207551	0.14048	-0.0794882	-0.135405	0.01527	-0.145477	9	16	7.53896e-15	A2
ECT2	0.113577	0.104546	0.171231	-0.0261358	-0.118027	-0.0101797	-0.237724	5	13	7.62154e-15	A2
SAP18	0.177216	0.0575143	0.0972717	-0.124842	-0.0562313	0.0127372	-0.196857	9	16	8.05703e-15	A2
XPC	-0.0179791	0.153404	0.166659	-0.0284486	-0.0432846	0.0261893	-0.262254	5	13	8.92747e-15	A2
RTKN2	0.127754	0.133154	0.12402	-0.00968361	-0.080494	-0.133981	-0.164586	5	8	1.05055e-14	A2
ACADSB	-0.0158275	0.230569	0.111346	0.0292459	-0.097846	-0.0886586	-0.152367	5	8	1.05909e-14	A2
GOT2	0.195297	0.190748	-0.132944	-0.00914611	-0.0517686	-0.10202	-0.113481	5	8	1.4254e-14	A2
DEPDC1B	0.148537	0.152725	0.0889206	-0.0648489	-0.103763	-0.0679289	-0.166071	9	16	1.50465e-14	A2
COPS3	0.0949202	0.177163	0.130254	-0.0476208	-0.140012	-0.0956551	-0.113073	5	8	1.67191e-14	A2
HPRT1	0.150532	0.183385	-0.0382552	0.0221384	-0.0625221	-0.0692963	-0.200681	5	8	1.68438e-14	A2
PSME3	0.0633013	0.316536	-0.0533384	-0.0696593	-0.0394886	-0.176637	-0.0555443	5	8	1.70887e-14	A2
MAPRE2	0.11843	0.107099	0.134418	0.0430946	-0.0930749	-0.1426	-0.159748	5	8	1.73475e-14	A2
PTPN11	0.179662	0.167487	-0.0243116	0.058115	-0.202639	-0.0490518	-0.11304	5	8	1.80933e-14	A2
G2E3	0.114097	0.118398	0.107283	0.0658581	-0.105875	-0.036819	-0.258333	5	13	2.35614e-14	A2
KIF14	0.141351	0.106829	0.0949866	0.07094	-0.152585	-0.0309515	-0.218237	5	13	3.51206e-14	A2
OIP5	0.0834396	0.245598	0.0115088	0.0289186	-0.154798	-0.0432644	-0.160308	5	8	3.72998e-14	A2
HAT1	0.100091	0.170358	0.123393	-0.0203297	-0.0773732	-0.129835	-0.170326	5	8	4.40709e-14	A2
NHP2L1	-0.116942	0.256599	0.16142	0.0197753	-0.100303	-0.0710435	-0.121167	5	13	5.32617e-14	A2
MAPKAP1	0.0905948	0.197876	0.074494	-0.0397713	-0.159403	0.000874823	-0.160824	5	8	5.38829e-14	A2
NFKBIB	0.0768548	0.242995	0.0175332	-0.109777	-0.0887432	-0.03955	-0.115036	5	8	5.4287e-14	A2
IDH2	0.180811	0.176191	-0.0396117	-0.0364251	-0.116604	-0.0886463	-0.085454	5	8	5.96616e-14	A2
RNF5	0.14557	0.183725	-0.062604	-0.0970757	0.00236315	-0.0450075	-0.168057	5	8	7.70957e-14	A2
MYC	0.0197952	0.260922	0.0553667	-0.0659551	-0.104931	-0.0781993	-0.0848127	5	8	7.91483e-14	A2
FLAD1	0.121241	0.174823	0.0965815	-0.13921	-0.0694972	-0.147529	-0.0543989	5	8	8.52708e-14	A2
ORC1	0.121116	0.113239	0.118349	0.0601463	-0.124068	-0.130992	-0.142837	5	8	1.00533e-13	A2
UBE2G2	0.071963	0.208288	0.0201154	-0.0605426	-0.131525	-0.156138	0.0590654	5	8	1.13657e-13	A2
LRR1	0.0187161	0.215322	0.11974	-0.0390954	-0.0685594	-0.0807235	-0.16707	5	8	1.32377e-13	A2
TMEM237	0.0577878	0.26007	0.0293083	-0.0422363	-0.0983574	-0.106864	-0.10034	5	8	1.32451e-13	A2
SELRC1	0.104403	0.212016	0.0612237	-0.0891461	-0.0448348	-0.147596	-0.114876	5	8	1.3549e-13	A2
NAP1L4	0.128999	0.183402	0.0597665	-0.0456368	-0.101839	-0.0998383	-0.13205	5	8	1.50243e-13	A2
TMA7	0.0511705	0.210184	-0.00717507	-0.070401	0.0136266	-0.0165272	-0.212306	5	8	1.78788e-13	A2
VPS26A	0.0894086	0.219591	0.0468123	-0.0877605	-0.0292496	-0.103754	-0.158772	5	8	2.08216e-13	A2
GNA14	-0.0568449	0.222027	-0.0122779	-0.0806481	-0.0708232	-0.0304789	-0.0806481	9	19	2.08381e-13	A2
TAF9	0.00862748	0.293042	0.0105419	-0.120985	-0.0580905	-0.0784141	-0.0680571	5	8	2.1948e-13	A2
NANOG	-0.0241489	0.206047	0.112354	-0.10438	0.0037102	-0.0450396	-0.168089	9	16	2.43211e-13	A2
SNRPC	-0.00560292	0.206146	0.145869	0.0190122	-0.0605802	-0.0706921	-0.22939	5	13	3.03688e-13	A2
PRKAR1B	0.0252951	0.337742	-0.110455	-0.070823	-0.074572	-0.066657	-0.0503121	5	8	3.15261e-13	A2
ABLIM1	0.0386224	0.243457	0.0238554	-0.0326199	-0.0879191	-0.0189382	-0.171315	9	19	3.18983e-13	A2
PCLO	0.162143	0.150068	0.0272708	-0.0791632	-0.117965	-0.0741782	-0.0850154	5	8	3.85339e-13	A2
ARL4A	0.0893811	0.215819	0.0552796	-0.107211	-0.0939507	-0.0727669	-0.098952	5	8	4.69876e-13	A2
IVD	0.0944072	0.238591	-0.00200015	-0.0386845	-0.069531	-0.105733	-0.128069	5	8	5.83306e-13	A2
NRXN1	0.172089	0.0566754	0.166027	-0.0336033	-0.164367	-0.0484951	-0.143531	9	16	5.90827e-13	A2
MRPS27	0.151149	0.0989272	0.0577219	0.0416257	-0.055326	-0.119108	-0.181553	5	8	5.97604e-13	A2
TLE4	0.178932	0.11676	0.0349704	-0.0180444	-0.134006	-0.117987	-0.05912	9	16	6.02416e-13	A2
TBX22	-0.0641009	0.188082	-0.0234653	-0.0641009	-0.0529434	-0.0641009	-0.0641009	9	19	6.40924e-13	A2
IARS	0.0621574	0.167818	0.160654	-0.108324	-0.107168	-0.0853487	-0.092274	9	16	6.70623e-13	A2
CDCA2	0.105868	0.174815	0.073765	-0.0127155	-0.176146	-0.00640321	-0.149235	5	8	7.08905e-13	A2
PSMG1	0.121783	0.202645	0.0039694	-0.0217303	-0.0872682	-0.087	-0.141167	5	8	7.60821e-13	A2
BRIX1	0.0580682	0.150417	0.175934	-0.05449	-0.0749112	-0.0474461	-0.214443	9	16	7.6438e-13	A2
NTPCR	0.0828033	0.146054	0.151608	-0.0861249	-0.0626451	-0.0422556	-0.205588	9	16	7.73794e-13	A2
ASPH	0.0969398	0.109657	0.148526	0.0172359	-0.118156	-0.0324711	-0.216135	9	16	8.82886e-13	A2
SP4	0.189737	0.0681472	0.0674849	0.0136421	-0.113295	-0.0713868	-0.157547	9	16	9.24725e-13	A2
HEATR1	0.0452371	0.243904	0.0195746	-0.0100471	-0.0827314	-0.057134	-0.160924	9	19	9.72397e-13	A2
LCK	0.154391	0.0766505	0.146109	-0.0178078	-0.106388	-0.0900051	-0.16545	9	16	1.11522e-12	A2
CCT4	-0.0483881	0.150369	0.207947	0.0390615	-0.0552691	-0.046227	-0.234416	5	13	1.1729e-12	A2
RFC1	0.108547	0.0725845	0.169487	0.105043	-0.210681	0.0095336	-0.2223	5	13	1.31835e-12	A2
TIMP4	-0.0529025	0.261891	-0.0698699	-0.0578665	-0.0507976	-0.0652397	-0.0696092	9	19	1.32273e-12	A2
PTRH2	-0.0293279	0.293831	0.00846155	-0.0627252	-0.0433604	-0.042381	-0.133034	9	19	1.45629e-12	A2
EMG1	-0.0176807	0.28686	0.0346925	-0.0961638	-0.0448673	-0.0664554	-0.107421	9	19	1.54089e-12	A2
ATP5I	-0.00824563	0.273268	-0.0785599	-0.126568	-0.0329001	-0.0135251	-0.0325467	5	8	1.55109e-12	A2
PRMT3	0.0810132	0.198675	0.0609759	-0.0618403	-0.0634755	-0.0746027	-0.15382	5	8	1.566e-12	A2
PUS7	0.144916	0.210127	-0.107599	-0.0391809	-0.110766	-0.0134614	-0.0967314	5	8	1.61115e-12	A2
AP000459.4	0.0063489	0.217445	0.0913621	-0.0242156	-0.0949862	-0.0409909	-0.151181	5	8	1.66371e-12	A2
AIMP2	0.0356689	0.233333	0.0841862	-0.0761774	-0.0620685	-0.0972439	-0.12617	5	8	2.13386e-12	A2
ARHGAP11A	0.0672985	0.127687	0.143778	0.0474026	-0.121019	-0.0676002	-0.182291	9	16	2.13386e-12	A2
FTSJ3	-0.0274141	0.291464	0.0162797	-0.131517	-0.0411259	-0.0717482	-0.0489015	5	8	2.27768e-12	A2
USP14	0.0766855	0.209813	0.0180094	-0.0834713	-0.183706	-0.00170646	-0.0271182	5	8	2.37874e-12	A2
ILF2	0.105087	0.193598	0.0617926	-0.0621476	-0.0121037	-0.165212	-0.14264	5	8	2.68074e-12	A2
C21orf58	0.150036	0.107218	0.0942666	0.0147015	-0.119218	-0.0925324	-0.151439	9	16	2.77648e-12	A2
TCERG1	0.141666	0.259488	-0.172062	0.106363	-0.155006	-0.0482518	-0.120873	5	8	2.92119e-12	A2
FUBP1	0.169149	0.141307	-0.0347943	0.0613242	-0.211217	0.0220597	-0.131144	5	8	3.10472e-12	A2
UROD	-0.140358	0.210312	0.14243	0.0288133	0.000363516	-0.0435179	-0.187483	5	13	3.83601e-12	A2
ACBD6	0.161366	0.0615941	0.146457	-0.0900708	-0.0707578	-0.0430577	-0.186507	9	16	3.98571e-12	A2
DDX39A	0.0210929	0.25377	0.0412365	-0.0471532	-0.0816605	-0.179767	-0.000567933	5	8	4.1332e-12	A2
MRPL13	-0.00489636	0.208061	0.118184	-0.0225791	-0.107376	0.0240948	-0.210478	9	16	4.2213e-12	A2
WNT3	-0.168382	0.204175	0.054337	0.115297	0.0383848	-0.0852846	-0.139519	9	16	4.34876e-12	A2
DSCC1	0.109311	0.19639	0.025806	-0.0401702	-0.123018	-0.0388878	-0.133083	5	8	4.72065e-12	A2
KIAA0408	0.115598	0.167958	0.0640231	-0.0466737	-0.116041	-0.0697772	-0.119161	5	8	4.76331e-12	A2
BRINP1	0.057198	0.235186	0.00820247	-0.0926103	-0.0868007	-0.0577863	-0.0833544	5	8	4.9217e-12	A2
CCAR1	0.118454	0.179559	-0.00673507	-0.0328126	-0.193143	-0.0324423	-0.0193983	5	8	4.95881e-12	A2
DBF4	0.135686	0.120982	0.110641	-0.0403052	-0.0872851	-0.0989298	-0.148571	5	8	4.96961e-12	A2
TACC3	0.118374	0.164495	0.0708342	-0.0247343	-0.134084	-0.0768604	-0.114707	5	8	5.02751e-12	A2
MRP63	0.0336198	0.22689	0.0581648	-0.1022	0.0256158	-0.0856799	-0.18756	9	16	5.15967e-12	A2
HNRNPR	0.0795573	0.143991	0.136844	0.0030428	-0.0595145	-0.128555	-0.176726	5	8	5.207e-12	A2
C11orf82	0.0924048	0.139074	0.0887303	0.0460121	-0.0868818	-0.125237	-0.146316	5	8	5.23748e-12	A2
CCDC138	0.0198737	0.184043	0.136682	-0.0387151	-0.044438	-0.109953	-0.150767	5	8	5.60781e-12	A2
ZNF770	0.0976126	0.119196	0.105189	-0.038017	-0.0787349	0.00517866	-0.221923	9	16	5.65751e-12	A2
RAD51	0.0679235	0.19505	0.102824	-0.046615	-0.109949	-0.0777621	-0.130371	5	8	6.44066e-12	A2
DNAJB1	0.0578617	0.208778	-0.0407999	-0.108377	-0.0977155	-0.122583	0.102651	5	8	6.78516e-12	A2
GRB2	0.0930563	0.199913	0.0306952	-0.0288269	-0.170259	-0.0164758	-0.0990651	5	8	6.81318e-12	A2
KLHL23	0.169976	0.108052	0.0432108	-0.00882404	-0.112974	-0.0534897	-0.151847	5	8	9.78217e-12	A2
GPX8	0.0490402	0.135302	0.155469	-0.0726472	-0.00887023	-0.0729096	-0.204517	9	16	1.04816e-11	A2
FAM86A	0.126608	0.19053	0.00350166	-0.0633635	-0.088644	-0.0652017	-0.12159	5	8	1.05695e-11	A2
PRC1	0.0524932	0.0792511	0.151927	0.125458	-0.162238	0.0346234	-0.252104	5	13	1.08972e-11	A2
ATP5F1	0.0236831	0.155083	0.135637	0.0345775	-0.0343977	-0.0937926	-0.21989	5	13	1.14406e-11	A2
C9orf78	0.0128392	0.224282	0.111096	-0.132322	-0.0896356	-0.0745792	-0.0564272	5	8	1.27869e-11	A2
ZFR	0.125413	0.139594	0.0698031	-0.0138314	-0.139432	-0.0118695	-0.168629	5	8	1.33795e-11	A2
NFYB	0.142096	0.126878	0.0690076	-0.000921873	-0.143099	-0.0400667	-0.150378	5	8	1.35792e-11	A2
PSMB8	0.196167	0.0460867	0.0797437	-0.020619	-0.0947718	-0.0903134	-0.125915	9	16	1.36326e-11	A2
UPF3B	0.0196972	0.218212	0.0962166	-0.0947608	-0.112287	-0.0768385	-0.0465684	5	8	1.40055e-11	A2
C21orf88	0.0898596	0.0942258	0.223053	-0.14095	-0.1011	-0.0756429	-0.0976304	9	16	1.40262e-11	A2
MYO1E	0.144706	0.161713	-0.0190602	-0.104334	-0.125028	-0.0396624	-0.0293389	5	8	1.51231e-11	A2
MYBBP1A	0.121941	0.200769	-0.0232256	-0.0602769	-0.115765	-0.0660849	-0.0637257	5	8	1.566e-11	A2
RAB8B	0.192439	0.0739658	0.0297077	-0.0990298	-0.0373741	-0.050512	-0.141964	9	16	1.57385e-11	A2
CENPN	0.0938315	0.122019	0.160936	-0.0407832	-0.0842022	-0.0798738	-0.176265	5	13	1.68972e-11	A2
ANK3	0.129413	0.0501878	0.138657	0.0243933	-0.095414	-0.0256113	-0.222096	9	16	1.78063e-11	A2
BCCIP	0.0770715	0.216832	0.0269626	-0.0339666	-0.0293059	-0.11112	-0.162371	5	8	1.80752e-11	A2
CHAC2	0.0136533	0.154561	0.201352	-0.115739	-0.0650189	-0.0800569	-0.114268	9	16	2.04918e-11	A2
BLOC1S2	0.0789376	0.201492	0.0647847	-0.127013	-0.0765974	-0.0628986	-0.0951706	5	8	2.23623e-11	A2
OGFOD1	0.0437561	0.226865	0.0621912	-0.110084	-0.0347844	-0.118476	-0.0860716	5	8	2.37612e-11	A2
PSMC5	0.0829731	0.211378	0.0459105	-0.0364257	-0.10077	-0.0812952	-0.124217	5	8	2.42965e-11	A2
FILIP1	0.253351	-0.0830172	0.0944982	-0.0987261	-0.0916191	-0.057895	-0.0396626	9	16	2.43384e-11	A2
BEX2	0.190338	0.0438127	0.0880067	-0.0439392	-0.0918046	-0.0600793	-0.139249	9	16	2.57747e-11	A2
C10orf118	0.166249	0.11562	0.0299061	0.00623017	-0.16129	-0.0209186	-0.131209	5	8	2.61328e-11	A2
COX5B	-0.0369773	0.174631	-0.0451468	0.0109192	0.0457159	0.0644257	-0.234443	9	19	2.95805e-11	A2
UCHL3	0.0397431	0.140851	0.200332	-0.124052	-0.0357523	-0.0881666	-0.148696	9	16	3.46848e-11	A2
GLRX3	-0.12802	0.160677	0.189993	0.0405512	-0.000525882	-0.0767857	-0.17076	5	13	4.44249e-11	A2
DNAJC9	0.11205	0.180302	0.0317192	-0.088794	-0.0867157	-0.139248	-0.0171834	5	8	4.61753e-11	A2
ACAD8	0.130224	0.178475	0.00306363	-0.0463498	-0.0861956	-0.0936345	-0.0957965	5	8	4.71187e-11	A2
TBC1D16	0.138896	0.103396	0.0990418	-0.108797	-0.153955	-0.0473828	-0.0321982	9	16	4.73391e-11	A2
ACP1	0.0180313	0.187176	0.108884	-0.0882947	0.0210835	-0.0698505	-0.202723	9	16	5.20364e-11	A2
KIF2A	0.136357	0.148285	0.0402738	-0.0471419	-0.123405	-0.0431169	-0.116235	5	8	5.23375e-11	A2
RTN3	0.165895	0.0870004	0.0857622	-0.116878	-0.0506198	-0.0545557	-0.145176	9	16	5.44609e-11	A2
PABPC3	0.11223	0.0987711	0.123988	0.0183537	-0.15021	-0.106301	-0.0788696	9	16	5.71144e-11	A2
RHNO1	0.0967248	0.12907	0.117785	-0.0262573	-0.0777371	-0.0587859	-0.187246	9	16	6.36143e-11	A2
UBE2K	0.150712	0.138038	0.0207681	-0.0432985	-0.074045	-0.102149	-0.102899	9	19	6.74029e-11	A2
MRPL50	0.098126	0.148598	0.0574728	-0.0139277	-0.000525911	-0.12195	-0.18696	9	16	7.29654e-11	A2
EIF2S1	0.0326311	0.240834	0.0389608	-0.0696756	-0.0678435	-0.0762521	-0.106049	5	8	7.47737e-11	A2
NLN	0.12505	0.178133	0.0242166	-0.0682486	-0.10447	-0.0546785	-0.110416	5	8	7.54263e-11	A2
REXO2	0.0148884	0.261304	0.0286691	-0.094193	-0.0712068	-0.0988374	-0.0459608	5	8	8.35758e-11	A2
ATPIF1	-0.00561037	0.161557	0.0489563	-0.171112	-0.021843	0.065005	-0.103506	9	19	8.60741e-11	A2
MRPS16	0.0141395	0.232608	0.0321438	-0.0240806	-0.0540832	-0.0205481	-0.187608	9	19	8.76776e-11	A2
SEMA3A	-0.109053	0.187734	0.124596	-0.0385961	-0.0304727	-0.0211329	-0.105888	9	16	8.96034e-11	A2
DHX15	0.120752	0.10788	0.110004	-0.00898185	-0.178037	-0.0683639	-0.0658426	9	16	9.12009e-11	A2
STIP1	0.0957216	0.155226	0.115919	-0.157573	-0.0381732	-0.0829596	-0.115125	9	16	9.1517e-11	A2
FHL1	0.221325	-0.0365885	0.0768747	-0.0559001	-0.0991912	-0.0877524	-0.0513705	9	16	1.01043e-10	A2
LMO4	0.16804	0.0774931	0.0923789	-0.0290289	-0.0937435	-0.116663	-0.104064	9	16	1.06919e-10	A2
EID1	0.0768097	0.117941	0.166761	-0.0871017	-0.0637275	-0.0203936	-0.20528	9	16	1.07438e-10	A2
MLEC	0.139395	0.117882	0.0283169	-0.0493996	-0.178688	-0.0640902	0.0181413	5	8	1.09263e-10	A2
PGM2L1	0.112505	0.141127	0.0856729	-0.0236726	-0.137376	-0.0666238	-0.105893	5	8	1.09555e-10	A2
DDX1	0.0744661	0.1697	0.0962225	-0.0725936	-0.0167411	-0.0973968	-0.174448	9	16	1.19522e-10	A2
PSMD12	0.0573579	0.171577	0.153505	-0.135159	-0.0562659	-0.0913789	-0.1154	9	16	1.23929e-10	A2
TIMM21	-0.0141883	0.20233	0.105221	-0.0385102	-0.0288952	-0.0558017	-0.176621	9	16	1.26244e-10	A2
MRPS12	0.0123516	0.23746	0.0607418	-0.0986525	-0.0816639	-0.0869178	-0.0459797	5	8	1.2698e-10	A2
CISD2	0.132442	0.174889	0.00360201	-0.0789403	-0.0265613	-0.115904	-0.115045	9	19	1.3663e-10	A2
RSU1	0.0437726	0.191036	0.105675	-0.0962055	-0.0980658	-0.0518575	-0.0982744	9	16	1.44054e-10	A2
RQCD1	0.177242	0.108952	0.00748427	-0.0873015	-0.0303013	-0.114293	-0.0897976	9	19	1.47852e-10	A2
RND3	0.0121706	0.168512	0.145472	-0.105911	-0.0579428	-0.073716	-0.0951367	9	16	1.50616e-10	A2
LIG1	0.14973	0.109313	0.0549006	-0.00512464	-0.109136	-0.0526177	-0.150661	5	8	1.52524e-10	A2
TNNC2	0.181155	-0.025222	0.14912	-0.0774477	-0.0962529	-0.090783	-0.0943383	9	16	1.58244e-10	A2
HNRNPDL	0.0811809	0.220568	-0.139344	-0.00333989	-0.032177	0.0147023	-0.161913	9	19	1.60697e-10	A2
GLYR1	0.146703	0.172469	-0.0336869	-0.0311651	-0.0580727	-0.141935	-0.0675695	9	19	1.72113e-10	A2
UTP11L	0.0201705	0.200313	0.145708	-0.131981	0.0146976	-0.153026	-0.119227	5	8	1.75524e-10	A2
SS18L2	-0.00305358	0.190111	0.109123	-0.0553315	-0.00301548	-0.0608074	-0.191677	9	16	1.83953e-10	A2
B3GNT7	0.0547648	0.167272	0.0677912	0.0457309	-0.0836047	-0.101482	-0.140934	9	16	1.85628e-10	A2
PFAS	0.134935	0.171816	-0.0195346	-0.0847917	-0.0824432	-0.0732359	-0.0626398	5	8	1.86765e-10	A2
TMTC3	0.072095	0.17081	0.0323078	-0.0408998	-0.0340032	-0.0373386	-0.180174	9	19	1.88176e-10	A2
CCDC77	0.0784893	0.140785	0.100421	-0.00196087	-0.0900923	-0.0383677	-0.18988	9	16	1.89893e-10	A2
CCDC112	0.126185	0.204152	-0.0939906	0.0266392	-0.127965	0.0034193	-0.139504	5	8	1.92525e-10	A2
RMST	0.204458	-0.0145716	0.182383	-0.114032	-0.115667	-0.0498524	-0.111642	9	16	1.96488e-10	A2
RRP1	0.028073	0.228488	0.0410375	-0.0976479	-0.09304	-0.0928085	-0.0150216	5	8	2.16489e-10	A2
ENOX2	0.0593167	0.169138	0.111758	-0.0702368	-0.0438352	-0.118029	-0.118432	9	16	2.17734e-10	A2
CMSS1	0.0726391	0.12867	0.152928	-0.0822778	-0.0773255	-0.0158161	-0.190369	9	16	2.29199e-10	A2
ITM2A	-0.0930752	0.183046	0.146548	-0.135441	-0.0622292	0.0307657	-0.0700564	9	16	2.38364e-10	A2
C12orf45	0.0672603	0.134175	0.172503	-0.124488	-0.0729765	-0.049232	-0.14072	9	16	2.38984e-10	A2
PHAX	0.0289865	0.182099	0.0891459	-0.127672	-0.136559	0.00756254	-0.0424347	9	16	2.52627e-10	A2
RAD21	0.0700205	-0.00152132	0.224191	0.206157	-0.264088	0.0856497	-0.262265	5	13	2.54758e-10	A2
WBP11	0.0901605	0.0802335	0.17342	-0.0230715	-0.0807969	-0.0237042	-0.220932	5	13	2.6241e-10	A2
COA4	0.0269697	0.216229	0.0889438	-0.145491	-0.0275081	-0.0734827	-0.107653	5	8	2.67222e-10	A2
PVRL3	0.170341	0.105267	0.0310654	-0.0607103	-0.0776733	-0.0950461	-0.0883176	9	19	2.9389e-10	A2
POLE3	0.082413	0.186716	-0.0209729	-0.0819616	-0.0931816	-0.134426	0.0606264	5	8	3.14173e-10	A2
DCTPP1	0.0542095	0.143415	0.167148	-0.124207	-0.0473417	-0.05511	-0.15564	9	16	3.46011e-10	A2
HEY1	-0.0422405	0.174472	-0.0524613	-0.0660091	-0.0436898	-0.0553278	-0.0660091	9	19	3.47389e-10	A2
PNN	-0.0817384	0.111501	0.187491	0.0289891	-0.222723	-0.0170047	0.0517223	9	16	3.79847e-10	A2
MRPL34	0.0625576	0.197915	-0.0227444	-0.0753245	-0.0050202	-0.0193608	-0.165879	5	8	3.91964e-10	A2
SNRNP40	0.130825	0.182626	-0.0611645	-0.0226333	-0.0362923	-0.0812105	-0.132311	9	19	4.0649e-10	A2
MRS2	0.0668672	0.211301	-0.029038	-0.156655	-0.0231321	-0.0239866	-0.0771249	9	19	4.0784e-10	A2
RFC2	0.0196316	0.134437	0.147187	0.0642517	-0.0789585	-0.110528	-0.158715	5	13	4.09893e-10	A2
CDKN1A	0.00170894	0.206924	0.06773	-0.00235661	-0.0861652	-0.0904152	-0.0866093	5	8	4.20408e-10	A2
TYW3	0.0763538	0.116517	0.100002	0.0981039	-0.124884	-0.0809539	-0.163334	5	8	4.3475e-10	A2
ATG3	0.113928	0.173044	-0.00113399	-0.0633307	-0.133434	-0.017674	-0.0748	5	8	4.38325e-10	A2
STK4	0.125896	0.119912	0.0729938	0.00618199	-0.109395	-0.113385	-0.097185	9	16	4.70346e-10	A2
CDCP1	0.0806906	0.153967	0.105362	-0.0885562	-0.0873188	-0.0625782	-0.109797	9	16	5.10862e-10	A2
KIAA1586	0.156366	0.0550648	0.135288	-0.113658	-0.067892	-0.029554	-0.158885	9	16	6.97011e-10	A2
BMS1	0.0771471	0.0951281	0.183784	-0.0237561	-0.160538	-0.0679665	-0.0852799	9	16	7.43301e-10	A2
MAP4	0.0600858	0.183215	0.0464825	-0.0620418	-0.103992	-0.00223632	-0.125957	5	8	7.92104e-10	A2
PSMC4	0.0397222	0.242342	-0.0114973	-0.0499522	-0.00938049	-0.0833018	-0.147224	9	19	8.02028e-10	A2
C10orf2	0.048624	0.141258	0.128587	-0.0890776	-0.128258	-0.085084	-0.00714959	9	16	8.13965e-10	A2
COA3	0.0807715	0.195192	-0.0730674	-0.146751	0.00758024	-0.0274632	-0.0744197	9	19	8.63863e-10	A2
ARSK	-0.0475485	0.198379	-0.0435853	-0.0489228	-0.00499065	0.0968903	-0.166864	9	19	8.72999e-10	A2
MB21D1	0.0846428	0.159647	0.0690016	-0.0572108	-0.100527	-0.0681953	-0.100766	9	16	9.11734e-10	A2
CDK14	0.0242787	0.192839	0.0563319	-0.0348172	-0.0693172	-0.0722189	-0.117148	9	16	9.26319e-10	A2
NDUFA6	-0.0218831	0.226122	-0.0506423	-0.110263	0.0381069	0.0186938	-0.132118	9	19	9.40548e-10	A2
STIL	-0.00239227	0.156488	0.140471	0.0177251	-0.0873971	-0.0708175	-0.139859	9	16	1.01133e-09	A2
TTC1	-0.0177065	0.211691	0.0541292	-0.184787	-0.0257475	-0.0173487	-0.0422734	9	16	1.04344e-09	A2
UQCRQ	0.0180836	0.242274	0.0449252	-0.197782	0.0577385	-0.129372	-0.0777716	5	8	1.09949e-09	A2
CMC2	0.0558126	0.165692	0.1082	-0.0720259	-0.060321	-0.0461964	-0.162553	9	16	1.11793e-09	A2
ITPR2	0.0783625	0.124694	0.125631	-0.0631448	-0.122227	-0.00829053	-0.134978	9	16	1.12672e-09	A2
TIMM8B	-0.0180426	0.265384	0.058338	-0.090992	0.0213731	-0.131621	-0.124398	5	8	1.13272e-09	A2
C2orf44	0.0798483	0.168828	0.0614281	-0.110455	-0.0626805	-0.0415293	-0.113184	9	16	1.15735e-09	A2
MGAT4C	0.0284101	0.196311	-0.00412212	-0.0962076	-0.0629179	0.0342241	-0.125953	9	19	1.16149e-09	A2
TEX15	0.139606	0.0383959	0.168155	-0.0513071	-0.0862655	-0.0852694	-0.129726	9	16	1.23435e-09	A2
PRPS2	0.173587	0.0977688	-1.42131e-05	-0.0412922	-0.056909	-0.0799804	-0.112065	9	19	1.27241e-09	A2
OXLD1	0.124242	0.175353	-0.0598873	-0.0158252	-0.0721004	-0.0218833	-0.144124	9	19	1.29543e-09	A2
SACS	0.17011	0.0742311	0.0615566	-0.0183604	-0.0969457	-0.0987381	-0.0966917	9	16	1.32351e-09	A2
FDPS	0.072625	0.177183	-0.0527744	0.0502853	-0.0551773	0.0145442	-0.214027	9	19	1.35232e-09	A2
NTHL1	0.0260696	0.181297	0.0866184	0.00353787	-0.0440458	-0.0959528	-0.158196	9	16	1.45905e-09	A2
USP1	0.118039	0.0944789	0.102563	0.0336009	-0.1706	-0.0509425	-0.107642	9	16	1.52418e-09	A2
LPAR4	0.118245	0.0963087	0.112832	-0.0602053	-0.0857621	-0.099816	-0.105886	9	16	1.53523e-09	A2
NPAT	0.0857029	0.155579	0.0747854	-0.0951348	-0.091351	-0.0272931	-0.113279	9	16	1.57664e-09	A2
KIF22	0.136968	0.130213	0.0146075	-0.00408327	-0.0874444	-0.0570786	-0.14016	5	8	1.65026e-09	A2
ELAVL2	0.0020475	0.186735	0.0735217	-0.0648511	-0.0699185	-0.0828119	-0.079647	9	16	1.69017e-09	A2
NFE2L1	0.184417	0.0230083	0.13679	-0.158428	-0.069442	-0.0476002	-0.0963203	9	16	1.69769e-09	A2
FAM96A	0.100867	0.124136	0.041955	0.0668952	-0.0847079	-0.0484747	-0.197089	5	8	1.87226e-09	A2
RABEP1	0.068577	0.0727616	0.207831	-0.0681471	-0.158136	-0.0694247	-0.0366818	9	16	2.01121e-09	A2
HAUS1	-0.052423	0.163743	0.0273235	-0.0100526	0.0406409	0.0360566	-0.222614	9	19	2.04415e-09	A2
UBR7	0.116236	0.106978	0.0757633	0.0163961	-0.0860141	-0.11645	-0.109862	9	16	2.14878e-09	A2
RECQL	0.00156298	0.141951	0.131145	0.0435639	-0.0798415	-0.0318983	-0.194324	5	13	2.16716e-09	A2
GIGYF2	0.112156	0.0801765	0.0636289	0.101965	-0.130769	2.79001e-05	-0.212549	9	16	2.30631e-09	A2
HDAC9	0.0823642	0.105151	0.0285387	-0.0860515	-0.0698427	-0.0860515	-0.0860515	9	19	2.3752e-09	A2
BBS4	-0.0626159	0.177428	0.112861	-0.0579762	-0.0132368	-0.0152442	-0.146804	9	16	2.67751e-09	A2
PSMC3IP	0.0916837	0.134199	0.0994998	-0.054991	-0.130457	-0.0671371	-0.0677573	9	16	3.00289e-09	A2
SNW1	0.0881926	0.109487	0.0945495	-0.0732143	-0.0622079	0.020971	-0.195061	9	16	3.02438e-09	A2
C9orf85	-0.0576124	0.185955	0.126943	-0.0784827	-0.0821499	0.000258217	-0.088851	9	16	3.11386e-09	A2
C3orf14	0.0424867	0.210108	0.0229936	-0.0650413	-0.0262426	-0.0689634	-0.131841	9	19	3.14193e-09	A2
DNAJC8	0.0956222	0.159479	-0.00620808	-0.0457143	-0.0687218	0.00172358	-0.150913	9	19	3.18375e-09	A2
OARD1	0.0261683	0.155836	0.108423	0.0231973	-0.110802	-0.000147859	-0.192012	9	16	3.23502e-09	A2
NBEA	0.0913101	0.0888069	0.0886346	0.0776146	-0.145069	0.023242	-0.208193	9	16	3.35721e-09	A2
NCBP2	-0.0304984	0.181304	0.160758	-0.0916842	-0.0573238	-0.115233	-0.0438057	9	16	3.5095e-09	A2
PRMT6	0.149949	0.128845	-0.000711693	-0.0427669	-0.0676798	-0.0811998	-0.101236	9	19	3.64854e-09	A2
UBE2V2	0.107538	0.0518409	0.091646	-0.0374928	0.0277476	-0.0594709	-0.209838	9	16	3.77362e-09	A2
MID1	0.0410065	0.191165	0.0172665	-0.126176	-0.094796	-0.0530253	0.0185455	9	19	3.81298e-09	A2
ZC2HC1A	0.134884	0.041066	0.164914	-0.0595514	-0.0777499	-0.0606421	-0.152776	9	16	3.9265e-09	A2
NAA16	0.0879478	0.152475	0.0716289	-0.033912	-0.0827187	-0.0575268	-0.143314	9	16	3.96436e-09	A2
SCLY	-0.00267201	0.256223	-0.0406636	-0.0642253	-0.0681091	-0.0296702	-0.0726393	9	19	4.31201e-09	A2
SLC25A19	0.117468	0.160897	-0.00174521	-0.091623	-0.0753039	-0.0399563	-0.0884052	5	8	4.4071e-09	A2
RARS	-0.0403835	0.22828	0.0887727	-0.0700404	-0.0609466	-0.0955208	-0.0459159	5	8	4.78281e-09	A2
RMI1	0.0693453	0.105276	0.150377	-0.04146	-0.0794866	-0.0596132	-0.146181	9	16	4.79999e-09	A2
LAS1L	0.0359141	0.139714	0.0966759	-0.0061664	-0.0325999	-0.0250854	-0.217081	9	16	5.02854e-09	A2
EIF2AK2	0.116964	0.0469174	0.143902	0.00236957	-0.0960286	-0.0323834	-0.181277	9	16	5.04173e-09	A2
PARP14	0.165861	0.103071	0.00108292	-0.0524583	-0.0574588	-0.0817137	-0.0971419	9	19	5.23599e-09	A2
FAM120AOS	-0.0194359	0.265513	-0.015204	-0.0263964	-0.0845806	-0.0487842	-0.0653051	9	19	5.24345e-09	A2
PSMD2	0.00870471	0.27691	-0.0478655	0.0337463	-0.106536	-0.0826637	-0.0681418	9	19	5.86275e-09	A2
EXOSC3	-0.0452793	0.226379	-0.00201265	-0.0662079	-0.0116575	0.0326802	-0.148547	9	19	5.98649e-09	A2
KNSTRN	0.0583891	0.159114	0.0677863	-0.029199	-0.0738174	-0.016087	-0.172233	9	16	5.98814e-09	A2
C11orf31	-0.0340551	0.241734	-0.0822584	-0.0750887	-0.00643129	0.0336062	-0.0956261	9	19	7.08604e-09	A2
DNAAF2	0.0706158	0.184905	0.0312906	-0.0149617	-0.139298	-0.0384825	-0.0847179	5	8	7.12864e-09	A2
FFAR4	-0.0488783	0.118175	-0.0353535	-0.0488783	-0.0488783	-0.0488783	-0.0488783	9	19	7.1291e-09	A2
C2orf69	0.14455	0.131322	-0.00922018	-0.0410306	-0.131258	-0.0407462	-0.0555401	5	8	7.37602e-09	A2
CENPQ	0.167475	0.0707183	0.0501007	0.00291671	-0.113133	-0.034781	-0.146641	9	16	8.02791e-09	A2
ZNF883	0.128098	0.0810942	0.087247	0.00426974	-0.101086	-0.0307457	-0.170379	9	16	8.17806e-09	A2
PRMT5	0.0242981	0.214082	0.0578717	-0.0255037	-0.0537743	-0.116587	-0.101163	5	8	8.50017e-09	A2
TEX9	0.116232	0.103774	0.10305	-0.0452356	-0.0829983	-0.0837605	-0.118488	9	16	8.89431e-09	A2
FBXO22	0.0578614	0.174134	0.0690022	-0.00853865	-0.0246999	-0.158002	-0.115413	9	19	8.97862e-09	A2
SLC25A4	0.150945	0.0479872	0.10618	0.00277197	-0.127145	-0.0648295	-0.110299	9	16	9.05622e-09	A2
CAMKV	0.139397	0.114785	-0.0263928	-0.0377027	-0.0620523	-0.074166	-0.106835	9	19	9.26387e-09	A2
MRPS9	0.0156099	0.145204	0.167857	-0.0418446	-0.107792	-0.0262816	-0.145005	9	16	9.47312e-09	A2
PLEKHG4B	0.193124	-0.0553541	0.145684	-0.0665597	-0.0722655	-0.110938	-0.0435014	9	16	9.49991e-09	A2
IMMT	0.0502557	0.136026	0.0834491	-0.0315013	-0.034353	-0.00382063	-0.213948	9	16	9.86337e-09	A2
TRIAP1	-0.0127721	0.213202	0.0874119	-0.0945609	-0.0540853	-0.117764	-0.022511	5	8	1.00552e-08	A2
NETO1	-0.051344	0.0834655	0.109672	-0.0511656	-0.0750624	-0.0529278	-0.0750624	9	19	1.05762e-08	A2
RAB31	0.0994712	0.12766	0.0765763	-0.0361949	-0.055633	-0.131111	-0.0882534	9	19	1.06003e-08	A2
TPMT	0.0907186	0.107159	0.0887819	0.0043419	-0.032338	-0.10201	-0.164668	9	16	1.09058e-08	A2
TMBIM6	-0.0105828	0.135616	0.185078	-0.0723424	-0.0400392	-0.0521586	-0.149872	9	16	1.09086e-08	A2
CHCHD4	-0.00325842	0.228516	-0.0228146	-0.10941	-0.0376324	0.0114515	-0.0839354	9	19	1.10514e-08	A2
NDUFB2	-0.0773901	0.101123	-0.00583561	-0.1788	0.111559	0.0661995	-0.058761	9	19	1.13876e-08	A2
KIAA0586	0.0625294	0.0858423	0.17137	0.00881907	-0.148923	0.00922748	-0.17315	5	13	1.13918e-08	A2
MPP2	0.0596258	0.139574	0.0986927	-0.0388406	-0.0341373	-0.109913	-0.123206	9	16	1.20156e-08	A2
SPAG5	0.0762213	0.147469	0.0785881	0.0125541	-0.129727	-0.0709912	-0.101164	9	16	1.22008e-08	A2
PREPL	0.139013	0.0883021	0.050558	-0.0641433	-0.0632816	-0.0179595	-0.151478	9	16	1.23968e-08	A2
STON2	-0.0771551	0.221935	0.0428467	0.0159838	-0.0620208	-0.0527309	-0.073397	9	16	1.26918e-08	A2
LYRM7	0.0453658	0.148342	0.0871277	-0.0235726	-0.0665144	-0.0311941	-0.163127	9	16	1.36998e-08	A2
MRPL17	0.0389867	0.146057	0.0742817	-0.0736893	-0.115882	0.0694487	-0.141952	9	16	1.43038e-08	A2
DAXX	0.0485507	0.152652	0.105946	-0.0374575	-0.0938427	-0.0170928	-0.159354	9	16	1.53057e-08	A2
ZDHHC22	0.103674	0.112588	0.0457665	-0.0859178	-0.071311	-0.0754384	-0.101085	9	19	1.59579e-08	A2
SLC43A3	0.110363	0.101257	0.0928912	-0.0773204	-0.0708565	-0.104841	-0.0799005	9	19	1.62521e-08	A2
CKMT1A	0.0519109	0.129791	0.105468	0.0185998	-0.079203	-0.0661776	-0.154584	9	16	1.65624e-08	A2
TRAPPC4	0.102667	0.177151	-0.026464	-0.0664773	-0.0335336	-0.0475509	-0.128785	9	19	1.69143e-08	A2
DCAF16	0.059361	0.0999811	0.173226	-0.104687	-0.0469517	-0.067046	-0.126658	9	16	1.7523e-08	A2
ZNF589	0.0586126	0.113427	0.158727	-0.0610827	-0.0729649	-0.0956494	-0.102205	9	16	1.83017e-08	A2
QTRTD1	0.072653	0.160064	0.0665219	-0.0564217	-0.0177203	-0.160827	-0.076819	9	19	1.85128e-08	A2
FAM171B	0.142529	0.079655	0.0823705	-0.0472891	-0.108102	-0.067006	-0.093375	9	16	1.87505e-08	A2
PGAP2	0.111963	0.16279	0.00855907	-0.0487877	-0.0311347	-0.12437	-0.0960754	9	19	1.91578e-08	A2
LRRC17	0.0819578	0.118165	-0.00297799	-0.0607875	-0.088272	-0.0688332	-0.0767179	9	19	1.93205e-08	A2
LYRM4	0.121749	0.135949	0.0198243	-0.00720987	-0.118339	-0.05136	-0.0990381	5	8	1.98261e-08	A2
FKBP5	0.0493148	0.107633	0.104889	0.0311594	-0.0203744	-0.100109	-0.174842	9	16	2.09952e-08	A2
DNAJA3	0.0472239	0.169958	0.0730799	-0.0799283	-0.064721	-0.0789803	-0.0733008	9	16	2.24771e-08	A2
MARVELD3	0.0925202	0.112745	0.0694989	-0.121769	-0.123798	-0.022144	-0.0109423	9	16	2.28105e-08	A2
VAT1L	0.0542397	0.151698	0.0215934	-0.0808378	-0.0653329	-0.0653923	-0.0959969	9	19	2.3757e-08	A2
PAFAH1B3	0.121018	0.11998	0.0240366	-0.109072	-0.0721893	-0.0797957	-0.0186967	9	19	2.37962e-08	A2
BID	0.0664646	0.208875	-0.0646281	-0.101706	-0.0665989	-0.0550915	-0.000619443	9	19	2.42556e-08	A2
CCNF	0.069886	0.0853858	0.155978	-0.00594046	-0.125968	-0.0454151	-0.121448	9	16	2.47445e-08	A2
RNASEH2A	0.0179129	0.140888	0.128572	0.0297785	-0.0643529	-0.06358	-0.181926	5	13	2.57015e-08	A2
SCG5	0.169999	-0.0131023	0.166888	-0.0493802	-0.0966791	-0.0629644	-0.120845	9	16	2.57643e-08	A2
NDUFS6	-0.0698466	0.268677	-0.0158012	-0.0291977	-0.00860554	-0.0136522	-0.138893	9	19	2.59547e-08	A2
KAT7	-0.0132548	0.105083	0.0802672	0.188427	-0.124702	-0.0637482	-0.128159	9	16	2.71617e-08	A2
PSPH	-0.0581321	0.190474	0.125273	-0.0861351	0.00318093	-0.0922818	-0.0900794	9	16	3.04523e-08	A2
CENPM	0.0768907	0.157825	0.0688834	-0.098532	-0.0312428	-0.063797	-0.131295	9	19	3.29615e-08	A2
MTERFD1	-0.0346428	0.210173	-0.00616632	-0.0260709	0.00593194	-0.00301576	-0.159184	9	19	3.33117e-08	A2
SUV39H2	0.0824224	0.153136	0.0723157	-0.082495	-0.045817	-0.102887	-0.0906096	9	19	3.36806e-08	A2
TPD52L2	0.0640228	0.172105	-0.0505587	-0.103158	-0.0751706	-0.106651	0.0949156	5	8	3.60614e-08	A2
ATP5SL	0.122998	0.0789056	0.0826218	-0.0860789	-0.0316851	-0.0350208	-0.156107	9	16	3.65388e-08	A2
DNA2	0.0775485	0.0847383	0.149521	-0.0456589	-0.0417445	-0.0751215	-0.15893	9	16	3.7303e-08	A2
SORD	0.0495175	0.176691	0.0148889	0.0078614	-0.0569315	-0.0292241	-0.167435	9	19	3.79903e-08	A2
PIF1	0.0429184	0.161738	0.08306	-0.0221795	-0.107186	-0.0241663	-0.129043	9	16	4.1546e-08	A2
CCT7	0.0224269	0.153089	0.0796498	0.0275046	-0.00285417	-0.0861152	-0.200085	9	16	4.27189e-08	A2
PREX2	0.00818743	0.176443	0.0783294	-0.122151	-0.0729749	-0.0320526	-0.042127	9	16	4.35918e-08	A2
MRPS5	0.0562417	0.146582	-0.0634688	0.0188273	-0.0691122	0.095327	-0.192494	9	19	4.52588e-08	A2
CTB-175P5.4	0.130711	0.14618	-0.0259875	-0.0275117	-0.0492291	-0.107181	-0.0804349	9	19	4.58163e-08	A2
PSMB5	-0.00467566	0.203178	-0.102613	-0.00981578	0.0497126	0.0137297	-0.175298	9	19	4.68747e-08	A2
PHF6	0.0668315	0.0654701	0.126564	0.0585604	-0.064657	-0.0597722	-0.185844	9	16	4.73034e-08	A2
RNF13	0.0901837	0.0357548	0.143126	0.0718473	-0.113042	-0.0244781	-0.188355	9	16	5.03109e-08	A2
EXO1	-0.00347505	0.149961	0.134854	-0.0505094	-0.0599523	-0.0417315	-0.128894	9	16	5.58342e-08	A2
NAA20	-0.0201986	0.236778	0.0288989	-0.0046736	-0.0774464	-0.118461	-0.0319979	5	8	6.13943e-08	A2
ORC3	0.084878	0.136417	0.0526427	-0.00647131	-0.0927099	-0.014511	-0.162317	9	16	6.32333e-08	A2
SASS6	0.031249	0.144324	0.0527044	0.00110126	0.018323	-0.0881414	-0.173364	9	16	6.38481e-08	A2
MAEA	0.0980739	0.213609	-0.0990258	-0.0374155	-0.00855461	-0.0929453	-0.097053	9	19	6.46817e-08	A2
PLCB4	0.100763	0.117911	0.0713508	-0.0814943	-0.119702	-0.0422886	-0.0480632	9	16	7.04043e-08	A2
PDS5B	0.121279	0.0397715	0.13033	0.0226625	-0.119138	-0.0381902	-0.148469	9	16	7.87555e-08	A2
PUSL1	0.0609337	0.209705	-0.065165	-0.0936608	-0.074043	-0.058575	0.0106903	9	19	7.96954e-08	A2
PPP2R1B	0.0930241	0.189323	-0.0380147	-0.0536755	-0.0621272	-0.0554155	-0.0866919	9	19	8.06105e-08	A2
POC1A	0.105331	0.0687363	0.134303	-0.0145453	-0.10853	-0.0621892	-0.11831	9	16	8.07747e-08	A2
STAMBPL1	0.00523655	0.106297	0.0625979	-0.0761988	-0.0761988	-0.0651573	-0.0761988	9	19	8.42725e-08	A2
TSN	0.0656187	0.196695	0.0119058	-0.101753	-0.00683442	-0.138789	-0.0481225	9	19	8.80949e-08	A2
SDHA	0.092989	0.162528	-0.0374522	0.0145349	-0.0638182	-0.0107881	-0.166883	9	19	9.36953e-08	A2
TSPAN6	0.0812948	0.155386	0.0298147	-0.0764909	-0.0344567	-0.039186	-0.136707	9	19	9.49483e-08	A2
PXN-AS1	0.0630769	0.171163	0.0012454	0.0169048	-0.0253504	-0.0651839	-0.171871	9	19	9.67055e-08	A2
BAG2	-0.00751696	0.129479	0.158801	-0.00678532	-0.10236	-0.0584643	-0.0960425	9	16	1.04214e-07	A2
DTYMK	0.0938547	0.165943	-0.0231326	-0.0225132	-0.0947869	-0.000240082	-0.125369	9	19	1.08457e-07	A2
PSMB2	-0.0173053	0.18523	0.0729834	-0.00807447	-0.00460765	-0.0394384	-0.197321	9	16	1.15917e-07	A2
DNAJA2	0.0890909	0.143107	0.0533015	-0.104284	-0.0737901	-0.0406741	-0.0808639	9	19	1.16085e-07	A2
CIRBP	0.169481	-0.0785713	0.122925	0.00709873	-0.0864588	-0.0879047	-0.0425264	9	16	1.17786e-07	A2
MAP7D3	0.0880178	0.0760921	0.127057	0.010862	-0.0912108	-0.0329016	-0.174934	9	16	1.21269e-07	A2
HYPK	0.0355573	0.224281	-0.042745	-0.082347	-0.0576029	-0.0654166	-0.0212089	9	19	1.22848e-07	A2
CBS	0.0462051	0.185412	0.0483668	-0.0263457	-0.0843618	-0.0929435	-0.0730829	5	8	1.3165e-07	A2
SSSCA1	0.01167	0.167747	0.0596146	-0.0371442	-0.0587345	0.0166573	-0.165637	9	16	1.33022e-07	A2
BCL11A	0.0410128	0.14423	0.0960167	-0.0529823	-0.0282523	-0.0715278	-0.139649	9	16	1.38337e-07	A2
KIF11	0.162197	0.0264752	0.0588184	0.0661438	-0.187475	0.0449184	-0.153754	9	16	1.42952e-07	A2
PSMA5	0.0282282	0.208247	0.0329645	0.0467581	-0.100872	-0.0635386	-0.139096	9	16	1.48459e-07	A2
PRRC2C	0.0559789	0.0655801	0.119039	0.051078	-0.252376	0.00500047	0.00349322	9	16	1.49098e-07	A2
RTP1	0.0763002	0.0795255	0.0213753	-0.0691215	-0.0640234	-0.0814898	-0.0814898	9	19	1.51049e-07	A2
FTSJ2	0.0719283	0.156661	0.000627401	-0.121691	-0.0764167	-0.0635738	0.0220963	9	19	1.65715e-07	A2
METTL13	0.0302155	0.208666	0.00279782	-0.0773455	-0.0909992	-0.0430336	-0.0320811	9	19	1.68383e-07	A2
THUMPD2	0.0149893	0.162249	0.0780516	-0.00268216	-0.0713487	-0.0243916	-0.153948	9	16	1.69614e-07	A2
UBE4B	0.108761	0.143105	0.0265689	-0.0359349	-0.0430081	-0.116243	-0.0954188	9	19	1.71802e-07	A2
WDR36	0.0402979	0.137345	0.113611	-0.0716975	-0.089199	-0.028434	-0.103379	9	16	1.7987e-07	A2
CADPS2	0.104008	0.122921	0.0373642	-0.078602	-0.0712262	-0.0585982	-0.0923116	9	19	1.84709e-07	A2
T	-0.0775691	0.133528	0.0274768	0.0512883	-0.0775691	-0.0775691	-0.0657786	9	16	1.888e-07	A2
SEPW1	0.0877558	0.101882	0.00640742	-0.0671384	0.00613045	-0.0151005	-0.147727	9	19	1.93149e-07	A2
PSMC2	0.0662409	0.153757	0.0454887	-0.0185081	-0.0240224	-0.0935135	-0.140676	9	16	1.96285e-07	A2
GNAI3	0.0260118	0.138824	0.0512766	-0.109434	0.00960174	0.0172177	-0.161891	9	19	2.11498e-07	A2
LEO1	-0.045621	0.158636	0.113908	0.0390103	-0.154271	0.0769536	-0.161094	9	16	2.13706e-07	A2
HJURP	0.0899866	0.0759662	0.0764649	-0.0668576	-0.126184	0.107507	-0.162826	9	16	2.28018e-07	A2
TMSB4Y	0.0560829	0.175339	0.024247	-0.0778552	-0.0893513	-0.0559437	-0.0477492	9	19	2.31767e-07	A2
ASUN	-0.0255749	0.118201	0.157412	-0.0153559	-0.113609	0.0687291	-0.177114	9	16	2.36384e-07	A2
HNRNPH3	0.102633	0.0659631	0.134304	-0.0277613	-0.164988	-0.0480483	-0.0455136	9	16	2.36444e-07	A2
NQO1	-0.0272034	0.121305	-0.15208	-0.0369055	0.12275	0.0648763	-0.131719	9	19	2.40047e-07	A2
RUVBL2	0.0183959	0.172973	0.079917	0.0298975	-0.0466234	-0.119388	-0.129113	9	16	2.41272e-07	A2
CDC45	0.0581965	0.13553	0.0768865	0.0358896	-0.0898684	-0.0986818	-0.106583	9	16	2.41459e-07	A2
ANKRD32	0.0489157	0.110804	0.068693	-0.0516114	0.00032486	0.00600729	-0.205442	9	16	2.4333e-07	A2
ZNF107	0.11505	0.0843339	0.0967995	-0.124172	-0.0769932	-0.00810272	-0.105344	9	16	2.522e-07	A2
IPO9	0.139145	0.047034	0.0610538	0.0223026	-0.101108	-0.107857	-0.0531824	9	16	2.55791e-07	A2
SP110	0.0186373	0.112154	0.100893	0.0104922	-0.0729866	-0.0947397	-0.0882668	9	16	2.74395e-07	A2
YAE1D1	0.00464975	0.216166	0.0181185	-0.0231202	0.000195299	-0.0908085	-0.136836	9	16	2.75653e-07	A2
CREM	0.0623066	0.183285	-0.0402763	-0.064708	-0.0779063	0.0187971	-0.0927346	9	19	2.80512e-07	A2
ZC3H15	-0.0199415	0.153299	0.170526	-0.131347	-0.0534028	-0.0692174	-0.0542793	9	16	2.86752e-07	A2
DHX29	0.0645283	0.0996009	0.0682474	0.0697398	-0.052875	-0.0748143	-0.168897	9	16	2.91282e-07	A2
UPF2	0.1214	0.12931	-0.0405716	-0.0661475	-0.0692683	-0.104105	0.0201146	9	19	2.99966e-07	A2
TRNT1	0.0626761	0.115318	0.130823	-0.0936772	-0.0352799	-0.0927738	-0.10047	9	16	3.08247e-07	A2
THBS2	0.0134651	0.134933	0.00992423	-0.0608557	-0.0745121	-0.0394139	-0.0856936	9	19	3.23811e-07	A2
SIGMAR1	0.0236179	0.168256	0.0566243	-0.0127273	-0.0818303	-0.0159169	-0.135581	9	16	3.26756e-07	A2
TEX14	0.0247462	0.104583	0.038129	-0.0663734	-0.0779793	-0.0651737	-0.0779793	9	19	3.52824e-07	A2
OTUD6B	0.0130982	0.175715	0.0926514	-0.118115	-0.0238864	-0.109936	-0.0419942	9	16	3.52924e-07	A2
TRAPPC2L	0.010484	0.210378	-0.0755635	-0.0855686	0.00369439	0.00917484	-0.0971412	9	19	3.57138e-07	A2
MACC1	0.145327	-0.0303003	0.173221	-0.0259031	-0.0739997	-0.0774787	-0.115791	9	16	3.89254e-07	A2
LRPPRC	0.0806567	0.0956428	0.118382	-0.0318089	-0.117168	-0.0861343	-0.0499427	9	16	3.92895e-07	A2
SEC11A	-0.0814482	0.104236	0.125909	0.187406	-0.0688163	-0.0612528	-0.165446	9	16	4.0395e-07	A2
NMI	0.114568	0.0547682	0.0701861	-0.0318093	-0.0965588	-0.0809475	-0.0803655	9	16	4.09204e-07	A2
EEF1B2	0.0121775	0.161183	0.0968961	0.120333	-0.145312	-0.0977183	-0.110452	9	16	4.0968e-07	A2
PNPT1	0.0176607	0.10087	0.151192	-0.0267467	-0.0207535	-0.0746522	-0.152113	9	16	4.11252e-07	A2
EXOSC1	-0.00154278	0.134679	0.114025	0.00117158	-0.0250014	-0.0282717	-0.198507	9	16	4.24091e-07	A2
NPFFR2	0.0465124	0.151919	0.000430879	-0.0916807	-0.0541862	-0.0388532	-0.0843466	9	19	4.30698e-07	A2
AC124789.1	0.0732632	0.169139	-0.0148923	-0.0276364	-0.0938513	-0.0483774	-0.0850181	9	19	4.42732e-07	A2
CTC-260E6.6	-0.0652426	0.353374	-0.199895	-0.0445865	0.0739338	-0.0922119	-0.0507258	5	8	4.60435e-07	A2
MRPS7	0.0190929	0.202712	-0.00943871	-0.057407	-0.0343294	-0.016186	-0.117617	9	19	4.70587e-07	A2
PSMA3	-0.0213904	0.177558	0.0880203	-0.00106676	-0.0616785	0.000703199	-0.178794	9	16	5.06707e-07	A2
ARFGEF1	0.0768268	0.0599978	0.168319	-0.0451482	-0.118304	0.011125	-0.149558	9	16	5.09975e-07	A2
SFXN2	0.0275155	0.195723	-0.0043547	-0.0112615	-0.056993	-0.0784934	-0.0873003	9	19	5.10001e-07	A2
POLR2D	0.026751	0.195964	0.00604095	-0.0758333	-0.0915274	-0.0518197	-0.00897864	9	19	5.10346e-07	A2
MOB3B	0.0990043	0.0590671	0.0765632	0.0391467	-0.091885	-0.0891884	-0.106533	9	16	5.13747e-07	A2
GNL3L	0.0747351	0.174144	0.000863003	-0.0611041	-0.0588348	-0.0918919	-0.0466933	9	19	5.40901e-07	A2
ANAPC5	0.0671652	0.106644	0.0814828	0.00550745	-0.0900872	0.0186584	-0.18919	9	16	5.42903e-07	A2
THAP5	0.118878	0.0784778	0.0612013	-0.0760583	-0.0367099	-0.00895502	-0.160106	9	16	5.53808e-07	A2
TXNDC12	0.0429817	0.112003	0.134361	-0.103921	-0.0504599	-0.00460963	-0.144676	9	16	5.58595e-07	A2
ZNF860	-0.0241474	0.133064	-0.0462388	-0.0446735	-0.0597782	-0.0597782	-0.0459788	9	19	5.65196e-07	A2
ZNF93	0.0687339	0.181987	-0.0238351	-0.137828	-0.0205516	-0.0955144	0.00367469	9	19	5.68094e-07	A2
FERMT1	0.0220789	0.178442	0.0419481	-0.0426794	-0.082186	-0.0610224	-0.0687176	9	19	5.69379e-07	A2
CCDC172	0.116745	0.025514	0.136333	-0.0892981	-0.0881476	-0.0693611	-0.0906092	9	16	5.78988e-07	A2
CSTF2	-0.0864199	0.196558	0.053143	0.00625364	0.00251142	-0.057252	-0.111617	9	16	6.19634e-07	A2
MBNL1	0.0509186	0.131894	0.109596	-0.0738759	-0.0573388	-0.0851501	-0.09847	9	16	6.56011e-07	A2
MIS18A	0.05511	0.0540585	0.196149	0.0210496	-0.146708	0.0325069	-0.194735	5	13	6.73005e-07	A2
LSM7	-0.0131778	0.111914	-0.0517972	0.0026617	0.0240889	0.0837075	-0.174553	9	19	6.73555e-07	A2
TMEM138	0.0174096	0.218162	-0.0252046	-0.0367246	-0.0216926	-0.0579594	-0.1056	9	19	6.75485e-07	A2
BAG4	0.116665	0.0954132	0.0192848	-0.0668075	-0.0661432	0.0184477	-0.134596	9	16	6.80078e-07	A2
ZNF616	0.0289761	0.190376	-0.0349563	-0.0513483	-0.0439809	0.0222907	-0.124991	9	19	6.80456e-07	A2
AQR	0.0466305	0.0835908	0.159044	-0.037091	-0.0776013	-0.0471252	-0.125167	9	16	7.01372e-07	A2
MRPS35	0.0439761	0.124072	0.0832276	0.00297664	-0.0302866	-0.0505081	-0.179731	9	16	7.16876e-07	A2
ERLIN2	0.0205492	0.129063	0.0630183	0.0778774	-0.0646079	-0.0613068	-0.151573	9	16	7.20132e-07	A2
IL17RD	-0.141399	0.137807	-0.0108441	0.143368	-0.0782263	-0.072497	0.0715915	9	16	7.80265e-07	A2
CD55	0.0510354	0.135356	-0.00275514	-0.0692998	-0.0990401	-0.0922633	0.0532037	9	19	8.26073e-07	A2
DDX19A	0.0880658	0.143226	0.0160227	-0.0547891	-0.0973253	-0.0782623	-0.0173247	9	19	8.36349e-07	A2
CBLN1	-0.04224	0.0744589	0.0270804	-0.0541103	-0.0541103	-0.0541103	-0.0541103	9	19	8.50699e-07	A2
KHK	0.106194	0.0441964	0.120903	-0.024514	-0.0747822	-0.099698	-0.0954078	9	16	8.57637e-07	A2
RNF138	0.0395646	0.124111	0.067537	0.051309	-0.0382292	-0.117264	-0.120917	9	16	8.94834e-07	A2
CCDC58	0.042752	0.167793	-0.0423106	-0.0698578	-0.0518724	0.0356258	-0.0969982	9	19	9.0159e-07	A2
MRE11A	0.093328	0.0324194	0.112923	0.0230818	-0.049249	-0.0276453	-0.188609	9	16	9.35365e-07	A2
NXPE3	0.10836	0.0736752	0.115857	-0.0531564	-0.0969459	-0.0553956	-0.0980258	9	16	9.6247e-07	A2
DPAGT1	0.00807763	0.183941	0.0464473	-0.0203262	-0.0327383	-0.0631634	-0.126772	9	16	9.73764e-07	A2
EBF2	-0.0485495	0.105648	-0.0350252	-0.0485495	-0.0485495	-0.0357813	-0.0485495	9	19	9.80545e-07	A2
ICA1	0.0881294	0.107609	0.0399994	-0.132849	-0.0280988	0.00955724	-0.112777	9	16	1.04598e-06	A2
CAMK4	0.112065	0.0442661	0.0469218	-0.0254398	-0.0839467	-0.0761945	-0.0869742	9	16	1.07593e-06	A2
AGTRAP	0.0658422	0.183388	-0.0720579	-0.0195497	-0.00554611	-0.0314973	-0.141054	9	19	1.13004e-06	A2
PARN	0.088085	0.132204	0.0436441	-0.088354	-0.0766569	-0.0334083	-0.077008	9	19	1.24459e-06	A2
PPIG	0.0372142	0.105236	0.141121	0.0479092	-0.179421	0.0449116	-0.17021	9	16	1.28072e-06	A2
RFTN1	0.0039799	0.073043	0.0386375	-0.0529529	-0.0668005	-0.0668005	-0.0668005	9	19	1.3459e-06	A2
FRMD4B	0.0243953	0.104278	0.0935385	0.0112844	-0.0690872	-0.088249	-0.107856	9	16	1.40381e-06	A2
MRPL11	0.0661894	0.191272	-0.112288	0.0221129	-0.0419813	-0.0142378	-0.120524	9	19	1.52435e-06	A2
MRPL10	0.0823144	0.0834272	0.0761718	0.0455743	-0.0665324	-0.0784904	-0.137345	9	16	1.53936e-06	A2
MTPN	0.0424783	0.140024	0.0481267	0.066538	-0.0780134	-0.0828753	-0.123401	9	16	1.54451e-06	A2
GRPEL1	0.00540963	0.149698	-0.00678744	-0.117075	0.0069073	0.0540111	-0.119846	9	19	1.54979e-06	A2
PEPD	0.0504373	0.174976	-0.00800349	-0.0122688	-0.0616112	-0.00366494	-0.146744	9	19	1.564e-06	A2
TRUB2	0.0570292	0.174623	0.0383525	-0.0765398	-0.0278181	-0.123126	-0.0554005	9	19	1.57698e-06	A2
CHD1	0.0876162	0.0924415	0.103973	-0.0397789	-0.151238	-0.0144702	-0.0678393	9	16	1.60051e-06	A2
TBPL1	0.0867618	0.0760276	0.122183	-0.0617291	-0.00447191	-0.0953007	-0.142079	9	16	1.60213e-06	A2
IVNS1ABP	0.0409463	0.119862	0.106119	0.0162335	-0.147605	-0.0614782	-0.050135	9	16	1.62007e-06	A2
HMOX2	0.00200879	0.188938	0.0509786	-0.0128509	-0.00401831	-0.115511	-0.115552	9	16	1.62524e-06	A2
NDUFS3	-0.00587401	0.253505	-0.0737196	0.0192248	-0.0791077	-0.00710803	-0.101984	9	19	1.63234e-06	A2
FOSL1	-0.0268102	0.215011	-0.0569961	-0.0674854	-0.0618757	-0.061069	-0.0166636	9	19	1.64725e-06	A2
PLA2G12A	0.0110595	0.202857	-0.0481904	-0.084321	-0.0720131	0.0202205	-0.037032	9	19	1.83714e-06	A2
RNMTL1	0.131681	0.0673184	0.0551279	-0.0464197	-0.0650714	-0.0203283	-0.136528	9	16	1.86664e-06	A2
PSMC3	0.0498812	0.200779	-0.0321984	-0.0441598	-0.011328	-0.0834308	-0.0960859	9	19	1.87712e-06	A2
HRSP12	-0.0088952	0.14215	0.112179	-0.00394236	-0.0169975	-0.0660105	-0.160587	9	16	1.8889e-06	A2
CDK4	0.0307167	0.18483	0.0484564	-0.0230084	-0.057574	-0.100736	-0.082335	5	8	2.01577e-06	A2
WRN	0.0340737	0.101785	0.150719	-0.0534017	-0.0384823	-0.109825	-0.0874237	9	16	2.0889e-06	A2
FAM178A	-0.00463491	0.161724	0.0706087	-0.0382207	-0.0428669	-0.0208339	-0.129612	9	16	2.11501e-06	A2
KIAA1143	0.106378	0.0705969	-0.000891922	0.116015	-0.102998	-0.0022649	-0.174521	9	16	2.14135e-06	A2
ATL1	0.0951619	0.0641669	0.0287728	-0.0469807	-0.07742	-0.0654473	-0.0807979	9	19	2.32246e-06	A2
TMEM180	0.0163448	0.139099	0.0432144	-0.0767021	-0.0784554	-0.0316133	-0.0780668	9	19	2.40354e-06	A2
HNRNPF	0.0297995	0.165309	0.0348953	0.0282419	-0.0550323	-0.181649	-0.00912297	9	19	2.40479e-06	A2
AFG3L2	0.0252605	0.093963	0.18158	-0.0382789	-0.11647	-0.0450772	-0.0874661	9	16	2.49866e-06	A2
THAP9	0.0270209	0.14501	0.0636983	-0.0765361	-0.0282657	-0.0275202	-0.117416	9	19	2.53994e-06	A2
TM4SF18	0.0689681	0.0466106	-0.00270445	-0.0689792	-0.0689792	-0.0443942	-0.0689792	9	19	2.58888e-06	A2
POLD2	0.0680305	0.0764888	0.111253	0.00241076	-0.0260369	-0.0763996	-0.16199	9	16	2.71445e-06	A2
TRIM37	0.0927515	0.0708654	0.104163	0.0067725	-0.0953724	-0.0356133	-0.139681	9	16	2.84827e-06	A2
GTSE1	0.0241841	0.150418	0.0590664	0.0436641	-0.120344	-0.039708	-0.0977735	9	19	2.87866e-06	A2
NUTF2	0.024847	0.200631	-0.0475924	-0.0626351	0.0229548	-0.0362454	-0.127631	9	19	2.97121e-06	A2
RBBP7	0.129711	0.0335774	0.133513	-0.136017	-0.0691292	-0.0140984	-0.0977846	9	16	2.98171e-06	A2
PHPT1	-0.0163168	0.0887947	-0.0489154	-0.158558	0.10352	0.0242464	-0.0358447	9	19	3.03392e-06	A2
HACL1	0.0965023	0.111498	0.0285469	-0.0612652	-0.0331479	-0.0357889	-0.125201	9	19	3.0957e-06	A2
LYN	0.073405	0.0846537	0.100197	0.0353467	-0.116959	-0.0424891	-0.119924	9	16	3.11047e-06	A2
CDC5L	0.040775	0.102934	0.118933	0.00947998	-0.0892336	-0.00260389	-0.17445	9	16	3.1412e-06	A2
PSMG4	0.00515703	0.137654	0.069281	0.065891	-0.0343183	-0.0819127	-0.15357	9	16	3.18248e-06	A2
EPHA1-AS1	-0.0186121	0.101396	0.129475	-0.0309215	-0.0515448	-0.0532678	-0.113665	9	16	3.20851e-06	A2
SIX6	0.0278276	0.0861686	-0.0552739	-0.0552739	-0.0552739	-0.0552739	-0.0552739	9	19	3.22434e-06	A2
BTF3L4	0.0531856	0.07652	0.11973	0.00565133	-0.0226761	-0.0837802	-0.152567	9	16	3.30026e-06	A2
RCL1	0.0715	0.138099	0.0507841	-0.0475193	-0.08386	-0.0832912	-0.0479049	9	19	3.40129e-06	A2
POP5	-0.0336746	0.119424	0.163358	-0.0982869	-0.0029447	-0.0408799	-0.117908	9	16	3.47195e-06	A2
ZC3H13	-0.00527561	0.137091	0.124326	0.0138234	-0.167913	0.026326	-0.10093	9	16	3.50654e-06	A2
KRR1	-0.0787884	0.208324	0.0155067	0.0377198	-0.133318	-0.012645	-0.00358563	9	16	3.73255e-06	A2
SHCBP1	-0.00535449	0.162634	0.0617264	-0.0539696	-0.051172	-0.0156708	-0.10161	9	16	3.79355e-06	A2
ERCC8	-0.00632189	0.121554	0.0953058	0.0664762	-0.071689	-0.0955437	-0.0890665	9	16	3.80872e-06	A2
MRPL49	0.0650788	0.126215	0.0740031	-0.0397012	-0.0645272	-0.101817	-0.0603999	9	19	3.81732e-06	A2
PUF60	0.0567082	0.177567	0.00770281	-0.0688883	-0.0334636	-0.140749	-0.00792813	9	19	3.83241e-06	A2
NMNAT2	0.159226	-0.03704	0.158029	-0.0628044	-0.0878077	-0.0542321	-0.0999287	9	16	4.24539e-06	A2
EIF4E	0.124498	0.0754165	0.0447719	-0.0455004	-0.029669	-0.092625	-0.0929092	9	19	4.26936e-06	A2
NUP155	0.0684351	0.0841565	0.0828362	0.0458992	-0.0841921	-0.0860225	-0.0991086	9	16	4.32379e-06	A2
JAKMIP2	0.037859	0.0733159	0.0837034	0.0773623	-0.067331	-0.0158023	-0.178252	9	16	4.34158e-06	A2
TSPAN2	0.164709	-0.0462545	0.125985	-0.118243	-0.0911619	-0.0490068	-0.00198768	9	16	4.57725e-06	A2
SMARCA2	0.148486	-0.0236599	0.16587	-0.0663486	-0.110753	-0.05004	-0.0768804	9	16	5.03461e-06	A2
RRP12	0.0657153	0.123155	0.0466666	-0.0476657	-0.0964666	-0.0864923	0.000255146	9	19	5.15527e-06	A2
CCDC86	0.0918915	0.148733	-0.0350145	-0.0980724	-0.0236519	-0.13556	0.0345832	9	19	5.23677e-06	A2
BLVRA	0.134495	0.00464657	0.0669631	-0.0340326	0.00531205	-0.0437203	-0.157781	9	16	5.25416e-06	A2
PCCB	-0.0453278	0.164734	0.0775225	-0.00444491	-0.0535739	-0.00140796	-0.131189	9	16	5.38655e-06	A2
SYT14	0.0264661	0.147136	0.00836912	0.000674816	-0.0901928	-0.0676329	-0.0728234	9	19	5.45402e-06	A2
SEC63	0.0631399	0.0955672	0.12598	0.013107	-0.16963	0.0231626	-0.131369	9	16	5.47801e-06	A2
BCAS2	0.057146	0.135691	0.0591471	-0.0901442	-0.03137	-0.0341981	-0.114147	9	19	5.74182e-06	A2
M6PR	-0.00258719	0.115641	0.140281	-0.040106	-0.0890326	0.00411452	-0.121659	9	16	5.78914e-06	A2
HCG18	0.111462	0.100666	0.0333007	-0.075154	-0.0476627	-0.107075	-0.0282017	9	19	5.85092e-06	A2
KIAA0368	0.0802259	0.152988	-0.0222744	-0.0286383	-0.0869897	1.97892e-05	-0.100845	9	19	6.03495e-06	A2
UBIAD1	0.0398826	0.176544	0.00221236	-0.0480009	-0.0584491	-0.0245096	-0.0953404	9	19	6.0715e-06	A2
GNG3	0.0326354	0.0890261	0.0300022	-0.0537916	-0.0613549	-0.0709048	-0.0806576	9	19	6.38644e-06	A2
PTBP2	0.0894796	0.16871	-0.107126	-0.0454696	0.00522189	-0.0408243	-0.0966042	9	19	6.38851e-06	A2
MRPL19	0.0672981	0.118094	-0.0158301	-0.065606	-0.00420701	0.0233668	-0.148821	9	19	6.56449e-06	A2
CASC5	0.107527	0.0587222	0.0900537	-0.0116383	-0.0823848	-0.0360016	-0.128272	9	16	6.62143e-06	A2
ATP5S	0.123066	0.0670838	0.0661066	-0.0563725	-0.0233656	-0.104876	-0.0886926	9	19	6.74634e-06	A2
VTA1	-0.00811712	0.102163	0.138878	-0.0443744	0.0300008	-0.0724772	-0.160041	9	16	7.49142e-06	A2
URB1	0.0729718	0.171251	-0.0289666	-0.0324112	-0.0686051	-0.0835903	-0.0356117	9	19	7.97026e-06	A2
COPS7A	0.058905	0.0475818	0.128885	-0.0388901	-0.00611593	-0.0341116	-0.170919	9	16	8.03641e-06	A2
ETAA1	0.107224	0.0288532	0.0830196	-0.0124287	-0.122125	0.0991867	-0.184761	9	16	8.03844e-06	A2
CCDC18	0.0736613	0.0677173	0.134055	-0.0086207	-0.112001	-0.0234622	-0.12307	9	16	8.06694e-06	A2
TMC5	-0.0387327	0.145369	0.0240278	-0.0574459	-0.0513842	-0.0631452	-0.0578758	9	19	8.26824e-06	A2
FUS	0.152923	-0.0599358	0.123425	-0.0337337	-0.0587625	-0.0941969	-0.0339605	9	16	8.71503e-06	A2
TTC27	0.0757593	0.134722	0.0334671	-0.0346731	-0.0574759	-0.0503589	-0.10949	9	19	8.79124e-06	A2
METTL25	0.0572121	0.155818	0.0266046	-0.0500946	-0.024142	-0.106601	-0.0713184	9	19	8.87944e-06	A2
PCGF6	0.0524564	0.138852	-0.00886372	-0.0770726	-0.0974228	-0.047461	0.0413314	9	19	8.9376e-06	A2
TBC1D4	0.0699252	0.0709835	0.148917	-0.0684695	-0.103523	-0.0463355	-0.0803724	9	16	9.38927e-06	A2
NDUFA9	0.0398317	0.181104	-0.00219126	-0.0561621	-0.0492506	-0.0344041	-0.0889277	9	19	9.53873e-06	A2
SPC24	0.0998016	0.133234	-0.0261871	0.00824008	-0.0811379	-0.0323444	-0.106734	9	19	9.55566e-06	A2
SUPV3L1	0.0342935	0.180575	-0.0281317	-0.0978518	-0.057179	-0.0587214	0.0186612	9	19	9.8942e-06	A2
ZNF738	0.0791957	0.0893652	0.04849	0.0698724	-0.0756296	-0.07047	-0.131478	9	16	1.00008e-05	A2
GCA	0.0504386	0.0480376	0.132057	0.0248638	-0.043214	-0.0304978	-0.181048	9	16	1.00205e-05	A2
DNAJC10	-0.0301463	0.0798229	-0.021795	-0.139425	0.065919	0.0873052	-0.0768246	9	19	1.01564e-05	A2
HPGD	0.00845688	0.115347	-0.0448131	-0.0719246	-0.0495921	-0.0253688	-0.0719246	9	19	1.0392e-05	A2
PELO	-0.0425598	0.115355	0.0856677	-0.0242866	-0.0465051	0.0703769	-0.157853	9	16	1.04754e-05	A2
SKIV2L2	0.0399796	0.181806	-0.0357356	0.00143506	-0.102256	0.0237162	-0.105445	9	19	1.05759e-05	A2
TRIB2	0.0425658	0.158068	0.0186417	0.0293529	-0.0535234	-0.0925956	-0.0986437	9	16	1.06353e-05	A2
XRCC4	-0.0315833	0.120903	0.0679483	-0.0304064	-0.0708358	0.0938771	-0.148173	9	16	1.11913e-05	A2
TOMM34	0.0140412	0.125729	-0.0020748	-0.11101	-0.0960906	0.0120556	0.0582271	9	19	1.18934e-05	A2
C18orf21	0.0580722	0.073416	0.134242	0.0156293	-0.0940942	-0.0567493	-0.119637	9	16	1.23865e-05	A2
PARL	0.0147856	0.164862	-0.0816368	-0.106778	-0.0198244	0.0337612	-0.02519	9	19	1.24279e-05	A2
TRMT13	-0.0130458	0.140675	0.0953729	-0.000478027	-0.0827767	-0.0276402	-0.100253	9	16	1.26812e-05	A2
APOA1BP	-0.023688	0.171947	-0.081937	-0.0792166	-0.0435106	0.0722419	-0.0251978	9	19	1.27515e-05	A2
METTL2A	0.0393621	0.139353	0.0713415	-0.0700433	0.00869941	-0.0900714	-0.117465	9	16	1.34445e-05	A2
POLQ	0.117	0.0192016	0.172207	-0.0962369	-0.0774705	-0.0482012	-0.0962385	9	16	1.35135e-05	A2
TIPIN	-0.0111127	0.131283	0.1107	-0.00493538	-0.051467	-0.0475017	-0.121271	9	16	1.44165e-05	A2
DRAXIN	0.0620766	0.164317	-0.0159426	-0.029971	-0.0668979	-0.0894079	-0.0270644	9	19	1.61147e-05	A2
NUP35	0.011277	0.100233	0.133386	-0.0176366	-0.0570838	-0.0228535	-0.145156	9	16	1.62569e-05	A2
GMPS	-0.00202988	0.155881	0.0543695	0.0184214	-0.0705733	-0.0043408	-0.145092	9	16	1.71451e-05	A2
KIAA0922	0.0634039	0.148113	-0.0203448	-0.00835348	-0.0531771	-0.0344436	-0.11376	9	19	1.76833e-05	A2
C9orf116	0.103498	0.103773	-0.0135809	-0.0635633	0.000969734	-0.0757629	-0.0907489	9	19	1.77891e-05	A2
FOPNL	0.0535374	0.100625	0.0442714	0.0556243	-0.029674	-0.0723084	-0.151305	9	16	1.81398e-05	A2
LAP3	0.0154369	0.145807	0.0638651	0.00592403	-0.0652043	-0.052303	-0.107705	9	16	1.86066e-05	A2
WDFY1	0.078977	0.0627584	0.0960455	0.0176227	-0.0806684	-0.0507935	-0.118425	9	16	1.86095e-05	A2
ARNTL	0.0549429	0.0523361	-0.0356064	-0.0478255	-0.062693	-0.062693	-0.0498479	9	19	1.91895e-05	A2
UFD1L	0.0128282	0.181626	0.0363861	0.0426948	-0.0715235	-0.0905254	-0.0996009	9	16	1.92696e-05	A2
C7orf73	0.0324544	0.128768	0.118692	-0.079162	-0.0287409	-0.0792683	-0.103351	9	16	1.93991e-05	A2
IPO4	0.0720345	0.145818	-0.0352892	-0.0866791	-0.062847	-0.0726795	0.0193893	9	19	1.96425e-05	A2
CIAPIN1	0.0395974	0.140851	0.0704591	-0.0819138	-0.0728707	-0.0461843	-0.0540526	9	19	2.02711e-05	A2
R3HCC1L	0.0527351	0.145929	0.00175415	-0.0344501	-0.0254321	-0.0150319	-0.140429	9	19	2.05009e-05	A2
SLC35G1	0.00389597	0.164494	0.00954257	-0.0279344	-0.0903237	-0.0422982	-0.0475483	9	19	2.08168e-05	A2
EIF3I	-0.0710038	0.179853	0.0976634	0.0180537	-0.0256009	-0.0585845	-0.131543	9	16	2.1257e-05	A2
POP7	0.0655075	0.178505	-0.0440956	-0.0499811	-0.034845	-0.0739258	-0.0540678	9	19	2.20618e-05	A2
ADK	-0.0424157	0.111245	0.0573912	0.0212021	-0.0278386	0.0592425	-0.177426	9	16	2.2121e-05	A2
YDJC	-0.00823657	0.16154	-0.0639231	-0.0584882	-0.0738779	-0.0373263	-0.0272886	9	19	2.21581e-05	A2
CYB5B	0.0849346	0.17691	-0.0577092	-0.0545934	0.0236313	-0.140424	-0.0574046	9	19	2.2656e-05	A2
SOX2-OT	0.0606061	0.0594012	0.022092	-0.0499362	-0.0780767	-0.065271	-0.0642522	9	19	2.26674e-05	A2
C16orf91	-0.0134981	0.175735	0.0414659	-0.00143881	-0.0471567	-0.0292712	-0.123829	9	16	2.32204e-05	A2
ELP6	0.103465	0.0806332	0.0614101	-0.0115764	-0.075835	-0.0706218	-0.0886495	9	16	2.36401e-05	A2
RAD54B	0.117214	0.0234494	0.107466	0.00298841	-0.102203	-0.0582343	-0.0842759	9	16	2.41615e-05	A2
CEP85	0.0741387	0.0574737	0.101649	-0.0571763	-0.00262564	-0.0431738	-0.149299	9	16	2.45105e-05	A2
LINC00664	0.00524143	0.0791262	0.148888	-0.02534	-0.0536097	-0.0588783	-0.10397	9	16	2.48221e-05	A2
PSMC6	-0.0220713	0.156306	0.0379192	-0.0320416	-0.0801054	0.0651846	-0.122656	9	16	2.49253e-05	A2
BPHL	0.0342829	0.10971	0.0927308	-0.0121856	-0.0531428	-0.0266325	-0.146391	9	16	2.53541e-05	A2
YTHDC2	0.0999424	0.0689629	0.041876	0.0841305	-0.14419	0.000738426	-0.132026	9	16	2.66553e-05	A2
ORC5	0.0490812	0.107766	0.0967912	-0.0335781	-0.0295432	-0.11594	-0.0788815	9	16	2.71154e-05	A2
FOXP1	0.104158	0.129607	-0.0257392	-0.0651306	-0.0422809	-0.0787959	-0.0400941	9	19	2.77554e-05	A2
UXS1	0.105199	0.0868494	0.0506898	-0.0742451	-0.0616932	-0.0767444	-0.0400415	9	19	2.84185e-05	A2
SART3	0.00956744	0.185695	0.0210625	0.0221309	-0.115044	-0.0194684	-0.0886346	9	19	2.85142e-05	A2
TAF1B	0.043465	0.100422	0.0826402	0.0295836	-0.0358157	-0.127283	-0.0877535	9	16	2.90339e-05	A2
ATP6V1C1	0.0757168	0.144018	-0.0024115	-0.0409581	-0.0763855	-0.0342303	-0.071119	9	19	2.92549e-05	A2
ALG3	0.0104239	0.204831	-0.0370175	0.0306228	-0.115787	-0.000227427	-0.0785711	9	19	2.95486e-05	A2
TUBG1	0.0388991	0.0677996	0.0934994	0.0212406	0.0283498	-0.117597	-0.140748	9	16	2.97792e-05	A2
PDPR	0.0261465	0.10743	0.118934	-0.0313347	-0.129502	-0.0067266	-0.0707136	9	19	2.98694e-05	A2
SNRPE	-0.146912	0.165031	0.0425358	0.080267	0.00285683	0.0337659	-0.163007	9	16	3.12334e-05	A2
GDI2	0.0465316	0.0674555	0.061945	0.00912599	0.042792	-0.0847462	-0.159353	9	16	3.14266e-05	A2
SCFD2	0.10331	0.065252	0.0642551	-0.0115706	-0.101355	-0.0606972	-0.0774214	9	16	3.14684e-05	A2
PLK2	-0.0204636	0.125988	-0.0405351	-0.12421	0.020597	0.0747108	-0.0629988	9	19	3.20742e-05	A2
PRPF4	0.0679866	0.0983649	0.090953	-0.07393	-0.111143	-0.0456068	-0.0229121	9	16	3.24412e-05	A2
NAV2	0.0393734	0.137568	0.0168717	-0.0781423	-0.0435467	0.0048385	-0.0904649	9	19	3.30954e-05	A2
TBRG4	0.104917	0.125118	-0.0204714	-0.0508493	-0.0289884	-0.0899178	-0.055854	9	19	3.35346e-05	A2
NSUN6	0.0893534	0.0986575	0.0270587	-0.0425015	-0.00835271	-0.0565043	-0.127062	9	19	3.38401e-05	A2
PHF5A	0.0966455	0.0955188	0.0665161	-0.0780163	-0.0359124	-0.0942442	-0.0650944	9	19	3.43018e-05	A2
NABP2	0.0723636	0.144723	0.00543432	-0.0373008	-0.0580515	-0.0395329	-0.0962764	9	19	3.51694e-05	A2
FZD10	-0.0371343	0.0795053	-0.0219487	-0.0489985	-0.0489985	-0.0362297	-0.0489985	9	19	3.90574e-05	A2
FASTKD2	0.0589383	0.0972068	0.0872993	-0.00607035	-0.0463363	-0.117127	-0.0724046	9	16	3.90574e-05	A2
NCOR2	0.131077	0.0230539	0.0939001	-0.0765419	-0.0990706	-0.0192641	-0.0594219	9	16	3.91854e-05	A2
METTL16	0.0014742	0.17671	-0.0334703	-0.0871931	-0.0191294	0.0131209	-0.0679945	9	19	4.01705e-05	A2
EXOSC4	-0.0175791	0.251701	-0.0681991	-0.0080802	-0.0510261	-0.0554634	-0.0496739	9	19	4.04207e-05	A2
TSR2	0.0781435	0.150428	-0.0311316	-0.0232203	-0.0313759	-0.0602045	-0.0953979	9	19	4.09313e-05	A2
HAPLN1	0.0789763	0.0352182	-0.0202562	-0.0410586	-0.0618354	-0.0707651	-0.0569506	9	19	4.10937e-05	A2
GTF2H2	0.0162891	0.130069	0.0972352	-0.0671966	-0.0284485	-0.0663494	-0.0893363	9	16	4.28605e-05	A2
RDH11	0.0292085	0.147129	0.0638881	-0.0304031	-0.0504228	-0.0615799	-0.100233	9	16	4.32192e-05	A2
PSRC1	0.0296655	0.0738146	0.129643	0.0246356	-0.0684038	-0.0430564	-0.137169	9	16	4.36663e-05	A2
RORB	0.0810572	0.00369104	0.166101	-0.0591839	-0.0909221	-0.0667833	-0.088001	9	16	4.56485e-05	A2
ANKRD34B	-0.00217981	0.0401615	0.0587905	-0.0615752	-0.0615752	-0.0615752	-0.0615752	9	19	4.8753e-05	A2
USP15	0.0317193	0.07577	0.140212	-0.0239974	-0.101734	0.00972871	-0.12374	9	16	4.91258e-05	A2
LHX4	0.066301	0.0470738	-0.0261329	-0.0637578	-0.0659443	-0.062434	-0.0293687	9	19	5.80308e-05	A2
DTD1	0.0679932	0.036981	0.128935	0.034488	-0.137105	0.0723259	-0.190025	9	16	6.25598e-05	A2
SPIRE1	0.0518745	0.10744	0.0842957	-0.0693255	-0.0832568	-0.0278634	-0.0650076	9	19	6.35193e-05	A2
WDR4	0.0417971	0.159859	-0.00171796	-0.052634	-0.0745462	-0.0239316	-0.0521347	9	19	6.47498e-05	A2
BOLA3	-0.0715112	0.149975	0.0164559	-0.0200393	-0.0191119	0.0742824	-0.132801	9	16	6.47498e-05	A2
VSIG10	0.0981293	0.114732	0.000467698	-0.057974	-0.0602427	-0.0649489	-0.0399437	9	19	6.6477e-05	A2
DUSP23	0.0768591	0.118232	0.00984234	-0.0423842	-0.117694	0.00650357	-0.048835	9	19	7.01892e-05	A2
LRP4	-0.0374668	0.164466	-0.000120241	-0.00580294	-0.0617568	-0.059973	-0.0673299	9	19	7.02697e-05	A2
GS1-251I9.4	-0.00058576	0.0906927	0.149956	-0.0535536	-0.0361935	-0.0363583	-0.116482	9	16	7.05076e-05	A2
RASSF4	0.091999	0.0994235	0.045004	-0.106161	0.0154733	-0.0877465	-0.0872298	9	19	7.10327e-05	A2
C6orf120	0.0628535	0.134543	-0.0204277	-0.0774906	-0.0823992	0.00262096	-0.0266143	9	19	7.27789e-05	A2
TPP2	0.116109	0.091308	-0.0360198	-0.0204706	0.00203728	-0.0745961	-0.0994257	9	19	7.42452e-05	A2
HCCS	-0.00318236	0.182973	-0.0458943	-0.0823146	-0.0440168	0.0123721	-0.029495	9	19	7.59739e-05	A2
MRPS28	0.0483946	0.0601194	0.106146	0.0185784	-0.0376386	-0.0236816	-0.173739	9	16	7.91921e-05	A2
MTFR2	0.0599723	0.083093	0.036298	-0.0326676	-0.0778935	-0.0264866	-0.101981	9	19	7.97913e-05	A2
CCDC80	0.0239041	0.0806893	0.0751369	-0.04069	-0.0648993	-0.0693752	-0.0684864	9	16	8.1858e-05	A2
COX20	0.0667289	0.0632743	0.010084	-0.12538	0.00612347	0.0307574	-0.0819184	9	16	8.65504e-05	A2
ARHGEF26	0.0142387	0.161059	0.0319742	-0.022456	-0.0732497	-0.0563738	-0.0551121	9	19	8.83578e-05	A2
PDK3	0.0822625	0.0210515	-0.0419771	-0.0690809	-0.0579179	-0.0562867	-0.028663	9	19	9.09406e-05	A2
ANKRD35	0.0336428	0.0766981	-0.0247204	-0.0733944	-0.0648747	-0.0221955	-0.0628594	9	19	9.14875e-05	A2
MMADHC	0.00631663	0.145748	0.0501402	-0.0284922	0.0123844	-0.0536407	-0.146172	9	16	9.32335e-05	A2
GCFC2	0.0723568	0.137376	-0.029496	0.0144167	-0.080129	0.000358344	-0.115783	9	19	9.71745e-05	A2
UFM1	-0.0294446	0.151262	0.0905128	-0.113607	-0.0310004	-0.0257575	-0.0503456	9	16	9.92374e-05	A2
FOXN2	0.0108826	0.10922	0.0856972	-0.0291504	0.0100806	-0.0837093	-0.112876	9	16	0.000110798	A2
SESN1	-0.0614002	0.154757	0.0426821	0.0892669	-0.104188	-0.00839698	-0.0849883	9	16	0.000113727	A2
CUTC	-0.0258622	0.097174	0.141643	-0.011725	-0.0418336	-0.039653	-0.113273	9	16	0.000114708	A2
PSMB4	0.0326729	0.107495	0.106885	0.0686118	-0.186796	0.0294969	-0.12561	9	16	0.00011498	A2
UTP15	0.0192898	0.141556	0.0468224	-0.0445374	-0.0835058	-0.0634304	-0.00949273	9	19	0.000116173	A2
GSPT2	0.0652606	0.108232	0.0234433	-0.0948935	-0.0579114	0.0182822	-0.0772079	9	16	0.000118211	A2
ZNF684	-0.0223604	0.0622172	0.142929	-0.0347486	-0.0625984	-0.0704695	-0.0615907	9	16	0.000125886	A2
POLR2F	-0.0191791	0.158629	-0.0071101	-0.0505374	0.0192632	0.00463891	-0.123304	9	19	0.000126073	A2
CDC37	0.0268234	0.135869	0.072265	-0.0805998	-0.0392782	-0.0779069	-0.0442264	9	16	0.000127654	A2
POU5F1B	0.0229984	0.0203643	0.100249	0.0112587	-0.0612669	-0.0901335	-0.0762925	9	16	0.000132455	A2
TRMT11	-0.012748	0.0824428	0.0856556	0.009469	-0.0650393	0.0770667	-0.172301	9	16	0.000136099	A2
FANCM	0.0316484	0.0988845	0.0936092	-0.021429	-0.0539797	-0.0576394	-0.0921952	9	16	0.000140739	A2
NBN	0.0197055	0.068443	0.0847289	0.0830115	-0.050398	-0.0704766	-0.120066	9	16	0.000143108	A2
CCAR2	0.075915	0.125409	-0.00830578	-0.0940832	-0.041032	-0.0848883	0.0140999	9	19	0.00014547	A2
PSMD5	0.083792	0.0744528	0.0714172	-0.0267167	-0.086564	-0.0826142	-0.0293078	9	19	0.000146574	A2
AC011043.1	0.0558769	0.0804011	0.0515198	0.0333312	-0.030207	-0.0519325	-0.140688	9	16	0.000146852	A2
CREB5	-0.0283816	0.0777106	0.0367956	-0.063927	-0.0743294	-0.0487276	-0.0190519	9	19	0.000147581	A2
GLA	0.014485	0.157645	0.015208	-0.0641456	-0.0586188	0.00642326	-0.0772383	9	19	0.000151844	A2
ZNF551	0.0691084	0.0557184	0.113522	0.0228887	-0.126212	-0.018561	-0.100476	9	16	0.000154707	A2
SPCS2	0.0546834	0.110899	-0.0318521	-0.105161	0.0767333	-0.0443214	-0.101055	9	19	0.000157416	A2
MRPL27	-0.0346742	0.178086	-0.000486284	-0.117569	0.0541224	-0.0229264	-0.0850579	9	19	0.000164702	A2
COMMD4	0.048919	0.166475	-0.0257322	0.0296458	-0.0737584	-0.0441939	-0.0973002	9	19	0.000166736	A2
FAM192A	0.0630076	0.0739825	0.0603341	-0.0970507	-0.0200782	0.0235516	-0.125979	9	16	0.000167306	A2
C5orf34	0.0711778	0.0716362	0.0822644	-0.0819546	-0.0579694	0.00282463	-0.118789	9	16	0.000171784	A2
NIF3L1	0.0632582	0.0884414	0.0668823	-0.0124348	-0.0442343	-0.019288	-0.149621	9	16	0.000177123	A2
ZW10	0.06733	0.0971836	0.0403456	-0.0760749	0.0476052	-0.0884569	-0.117505	9	19	0.000177247	A2
XPO5	-0.0105486	0.183757	0.00908308	-0.0599565	-0.0296864	-0.0398482	-0.0595928	9	19	0.000180149	A2
ATG5	0.0455775	0.10493	0.0730209	-0.0663628	-0.0537965	-0.0289219	-0.0815233	9	19	0.000182582	A2
RABL3	0.0402374	0.157117	-0.0200123	-0.0697247	-0.0457316	-0.0227074	-0.0500957	9	19	0.000186994	A2
UNC13A	0.0348044	0.12599	0.0435411	-0.0212477	-0.0593101	-0.0477249	-0.0848617	9	19	0.000200206	A2
DCUN1D5	0.010677	0.187604	-0.0356467	-0.0538279	-0.0494665	-0.027543	-0.0372011	9	19	0.000200272	A2
EIF6	0.0165863	0.122139	0.00286986	-0.118096	-0.0359375	-0.0288596	0.0302976	9	19	0.00020274	A2
NSUN7	0.111232	0.0627406	0.0611471	-0.0779517	-0.0287569	-0.0620676	-0.0850573	9	19	0.0002076	A2
C12orf43	0.0989526	0.0919119	0.0170052	-0.0441521	-0.0836526	-0.0458574	-0.0375489	9	19	0.000208006	A2
DPPA3	0.0450848	0.102382	-0.0408988	-0.0790224	-0.0455001	-0.0790224	-0.0237191	9	19	0.000211037	A2
C6orf132	0.108158	0.0964889	-0.020706	-0.0596873	-0.0607782	-0.0561993	-0.0176639	9	19	0.00022483	A2
PTCD3	0.0658078	0.0693419	0.0910441	-0.0339192	-0.0518788	-0.00812945	-0.139681	9	16	0.000227256	A2
PHIP	0.0623854	0.0152064	0.0392967	0.182993	-0.152538	0.0600665	-0.172134	9	16	0.000229447	A2
RB1CC1	0.112774	0.0670081	0.0131836	0.0380304	-0.141944	0.0138328	-0.0903938	9	16	0.000232609	A2
ZNF267	0.0792199	0.100675	0.00893939	-0.100113	-0.0544202	-0.044428	-0.00238937	9	19	0.000239881	A2
TGFB2	0.00696045	0.0633117	-0.0388512	-0.0523806	-0.0523806	-0.0523806	-0.0385914	9	19	0.000242828	A2
SMIM14	0.0765947	0.0186014	0.0355472	-0.0796929	-0.0438454	0.0984967	-0.124453	9	16	0.000248725	A2
NSMCE4A	0.0519924	0.125738	0.0368119	-0.0270817	-0.0710317	-0.0282603	-0.0896676	9	19	0.000248888	A2
CAAP1	0.0418501	0.103509	0.0637482	-0.0423522	-0.120834	0.0431641	-0.0830276	9	16	0.000250551	A2
TLCD1	0.035185	0.142895	-0.0232975	-0.0557864	-0.0702347	-0.0692409	-0.00259811	9	19	0.000251039	A2
METTL23	-0.0328007	0.092237	0.052038	-0.0391489	-0.0877097	0.129929	-0.109847	9	16	0.000252515	A2
CCDC25	0.0999254	0.0445628	0.103056	-0.0993038	-0.0852278	-0.0324982	-0.0376786	9	16	0.000258119	A2
STEAP2	0.0729834	0.0706966	0.0561507	0.0148402	-0.0755435	-0.0531474	-0.100949	9	16	0.000261268	A2
STYX	0.0321783	0.159064	-0.0119817	-0.00537434	-0.0542272	-0.117171	0.00269569	9	19	0.0002652	A2
NDUFS1	0.0807876	0.0947063	0.0362032	-0.0352296	0.000453985	-0.122209	-0.0687994	9	19	0.000268555	A2
SCN1A	-0.0354022	0.0299033	0.0728213	-0.0440508	-0.0480025	-0.0591546	-0.0591546	9	19	0.000276772	A2
COA6	-0.0597897	0.169928	0.0735432	-0.0189753	-0.0159328	-0.0402103	-0.107311	9	16	0.000283476	A2
SLC39A3	0.0294765	0.152532	-0.063062	-0.0606911	-0.0268923	-0.0756973	-0.0352653	9	19	0.000293076	A2
CEP57L1	0.0513656	0.0276096	0.115843	-0.00924066	-0.0334855	0.006653	-0.164673	9	16	0.000304653	A2
PLD5	-0.00999104	0.0582631	-0.00465433	-0.057488	-0.057488	-0.0447085	-0.0436918	9	19	0.000312166	A2
KLRG1	-0.0115019	0.121261	0.0146825	-0.0266336	-0.0567168	-0.0424447	-0.0870109	9	19	0.000324332	A2
SEC11C	-0.0224605	0.127914	0.111796	-0.0768629	-0.0459016	-0.00784507	-0.0895763	9	16	0.000328392	A2
MTAP	0.0791537	0.113794	-0.013657	-0.10971	-0.0152053	-0.0887669	0.014758	9	19	0.00032931	A2
MDM1	0.0762011	0.0577484	0.0815248	-0.0382664	-0.0293258	-0.0425785	-0.127555	9	16	0.000331562	A2
IDH3B	0.0695441	0.0908258	0.0564667	0.0359619	-0.090287	-0.0516143	-0.101201	9	16	0.00033524	A2
L3HYPDH	-0.0532582	0.167179	-0.0544787	-0.00326284	-0.0530326	-0.0196945	-0.072547	9	19	0.000349331	A2
TXLNA	0.0316542	0.0703154	0.128658	-0.0609529	-0.016986	-0.066352	-0.0950009	9	16	0.000351931	A2
WIF1	-0.045747	0.0184841	0.0488966	-0.045747	-0.045747	-0.045747	-0.045747	9	19	0.000358794	A2
OXNAD1	0.0514386	0.0679036	0.126191	-0.0541638	-0.0608795	-0.0253896	-0.109	9	16	0.000369051	A2
TMEM246	0.0696542	0.0745086	0.027347	-0.04008	-0.073105	0.0487623	-0.117745	9	16	0.000370055	A2
GATA2	-0.0326207	0.0443559	-0.0326207	-0.0326207	-0.0326207	-0.0326207	-0.0326207	9	19	0.000371727	A2
EFTUD2	0.0578913	0.166827	-0.0471954	-0.0145667	-0.0144639	-0.142343	-0.0132429	9	19	0.000373854	A2
ERCC6L2	0.0787864	0.0767731	0.0354834	-0.00169933	-0.0489617	-0.0277583	-0.117959	9	19	0.00037582	A2
EAF2	0.0569186	0.0653133	0.115299	-0.0566998	-0.0579944	-0.0485693	-0.0957678	9	16	0.000380388	A2
BRIP1	0.0514243	0.0580336	0.100382	0.0187143	-0.102599	0.00931436	-0.124516	9	16	0.000395005	A2
CCNK	0.0694811	0.0626986	0.018482	-0.0899122	-0.0573888	0.0620164	-0.0806222	9	16	0.000400848	A2
PNP	-0.064117	0.0698164	0.0674158	0.114338	-0.0499337	-0.119405	0.0171244	9	16	0.000403686	A2
NOL10	0.0071207	0.142523	0.0519416	-0.0300679	-0.0403621	-0.117349	-0.0100023	9	19	0.000411199	A2
EFR3A	0.13086	-0.0727892	0.157844	-0.0180389	-0.133868	-0.0304617	-0.0198338	9	16	0.000417931	A2
FAT3	0.0559698	0.0857825	0.0439297	0.0427929	-0.0852098	-0.0316754	-0.106272	9	16	0.000419147	A2
TDP1	-0.0162943	0.156958	0.0330531	-0.0843071	-0.00204632	-0.0357291	-0.0650002	9	16	0.000437984	A2
LRRC8D	0.0884986	0.0434667	0.0174078	-0.054649	-0.0456675	-0.0672649	-0.0765729	9	19	0.000460524	A2
MINA	0.0813491	0.0104563	0.181429	-0.0812936	-0.0561819	-0.0675466	-0.074485	9	16	0.000463373	A2
MBTD1	0.0907857	0.0786898	0.0443581	-0.0341582	-0.0730783	-0.0334752	-0.0773361	9	19	0.000480752	A2
METTL2B	0.0500506	0.124455	0.0387902	-0.110451	-0.00603157	-0.0852892	-0.0307467	9	19	0.000489273	A2
PPP2R2A	-0.00143948	0.0994967	0.0766308	-0.0803072	-0.0517427	0.0587613	-0.109208	9	16	0.000492454	A2
PHF3	0.106471	0.010242	0.074425	0.0214403	-0.115514	0.061925	-0.154058	9	16	0.000500678	A2
KATNB1	0.0673179	0.0722991	0.0350434	0.0569086	-0.0544853	-0.048633	-0.12475	9	16	0.000501042	A2
UFC1	-0.037107	0.185685	-0.140918	-0.0214347	0.0250631	0.0367591	-0.0635594	9	19	0.000518629	A2
USP45	0.0217824	0.0269433	0.159331	-0.00694635	-0.038639	-0.031061	-0.128915	9	16	0.000520143	A2
GLOD4	0.0223119	0.123953	0.0883125	-0.0905577	-0.0289208	-0.0628124	-0.0625712	9	16	0.000536453	A2
OSBPL3	0.0152702	0.0877167	0.0872288	-0.00561647	-0.0569213	-0.0450846	-0.0941806	9	16	0.000544462	A2
CCDC74A	0.0737632	0.0574861	0.0203797	-0.0218726	-0.0903175	-0.0130906	-0.0857884	9	19	0.000560348	A2
MTFR1	0.047191	0.0215535	0.12822	-0.0109229	-0.0142705	-0.0231459	-0.156009	9	16	0.000565221	A2
SLCO5A1	0.000673809	0.0962675	0.0565097	-0.0797282	-0.0543796	-0.0557742	-0.0170743	9	19	0.000578269	A2
ARHGEF39	0.0344944	0.0618746	0.0975149	-0.0020301	-0.0472201	-0.00727424	-0.137705	9	16	0.000583033	A2
FANCI	0.0267992	0.0461184	0.11081	0.038749	-0.0357524	-0.045981	-0.13507	9	16	0.000612104	A2
MLKL	-0.0122363	0.0594658	0.0805293	-0.0476951	-0.0556135	-0.0544358	-0.0779593	9	19	0.000615499	A2
DDX49	0.0247223	0.158675	-0.00994979	-0.0741682	-0.0453353	-0.044921	-0.0164471	9	19	0.000618165	A2
SLC31A1	0.0615343	0.0993358	0.056249	-0.0515107	-0.0546156	-0.0721324	-0.0428746	9	19	0.000622681	A2
MAPRE1	0.0289542	0.109422	0.0857338	-0.0159915	-0.0316116	-0.102856	-0.0736362	9	16	0.00062464	A2
SURF1	0.0401863	0.122696	-0.0511924	-0.0942944	-0.0520098	-0.0175438	0.0401003	9	19	0.000628738	A2
KDELC1	-0.0126162	0.150296	0.000499989	-0.0321272	-0.0610738	0.00106054	-0.0490588	9	19	0.000631195	A2
TTC39C	0.0212857	0.0764722	0.0207162	-0.0556529	-0.0611277	-0.0611747	-0.0565141	9	19	0.000637019	A2
DNTTIP2	0.00581488	0.112572	0.11271	0.00397035	-0.13835	-0.00553517	-0.0688562	9	19	0.000669115	A2
NR5A2	0.00909161	0.0730464	0.050592	-0.0365329	-0.072178	-0.0442438	-0.0819471	9	19	0.000691288	A2
DPM2	0.0714537	0.109069	0.0178008	-0.0381071	-0.0254546	-0.0659077	-0.0806999	9	19	0.000692485	A2
CCDC94	0.0531232	0.133862	0.00176009	-0.0310757	-0.0736202	-0.0433669	-0.0454676	9	19	0.000712688	A2
TDP2	-0.00421428	0.12579	-0.0417495	-0.127355	0.0319059	0.0217647	-0.0341121	9	19	0.000719751	A2
ZNF273	0.0404498	0.0114018	0.103841	0.0390219	-0.0292342	-0.0110053	-0.15266	9	16	0.000740022	A2
BLCAP	0.00510364	0.155425	0.0190939	0.00582853	-0.0374515	-0.105847	-0.0368322	9	19	0.000746303	A2
RAB39A	0.0439251	0.0806048	0.0424724	-0.0111677	-0.0452012	-0.0496165	-0.106019	9	19	0.000748602	A2
COPS2	0.0263362	0.0993915	0.0409281	-0.0282567	-0.0700998	0.0574709	-0.128424	9	16	0.000761223	A2
EXOSC10	0.0145253	0.122649	0.0130054	-0.0865504	0.00847255	0.00415285	-0.0975928	9	19	0.000774573	A2
RAE1	-0.0512343	0.20471	-0.0319451	-0.0707122	0.00634301	-0.0425278	-0.0248422	9	19	0.000778526	A2
GRB14	-0.00769188	0.0490192	0.152203	-0.026835	-0.076037	-0.0483024	-0.0682262	9	16	0.000780169	A2
DGUOK-AS1	-0.0477816	0.0282695	0.102049	-0.0413184	-0.0715634	-0.0476882	-0.0301166	9	19	0.000789157	A2
RIC8B	0.0741046	0.0489617	0.0915766	-0.0419243	-0.0696173	0.0092714	-0.117526	9	16	0.000804985	A2
CCDC109B	0.0493629	0.0295911	0.0103884	-0.0544022	-0.0695216	-0.0321061	-0.0695216	9	19	0.000807924	A2
DCUN1D4	0.0283695	0.106952	0.0660727	-0.121632	-0.0432172	-0.0459748	-0.00080383	9	19	0.000809984	A2
BCL2L11	0.0685504	0.0702292	0.0518675	-0.0475717	-0.0982861	-0.0539374	-0.00594765	9	19	0.000821161	A2
STEAP1	0.012349	0.0303166	0.110155	-0.0494016	-0.0796709	-0.0442395	-0.0796709	9	16	0.000842187	A2
PLA2G3	0.0366031	0.111789	-0.0216672	-0.0459979	-0.0150231	-0.0735467	-0.0825934	9	19	0.000849634	A2
HAS3	0.0212338	0.0915227	-0.0268419	-0.0587894	-0.0404101	-0.0739154	-0.0546667	9	19	0.000851798	A2
AP001258.4	0.0246929	0.0243511	0.0995842	-0.0467466	-0.0851578	-0.0261248	-0.0851578	9	16	0.000875428	A2
NDUFV1	-0.00369474	0.0945205	0.107985	0.0045102	-0.0228493	-0.0499732	-0.129058	9	16	0.000898149	A2
CASP8	0.00908914	0.119628	0.0460414	0.0398829	-0.0772972	-0.0510679	-0.0742373	9	16	0.000904393	A2
TNMD	-0.0254366	0.0791969	0.0284532	-0.0588046	-0.0506721	-0.0253571	-0.0730069	9	19	0.000905448	A2
CTD-2350C19.2	-0.0403473	0.0506206	0.0154308	-0.0522153	-0.041071	-0.0522153	-0.0384263	9	19	0.000942967	A2
PJA1	0.0179999	0.125245	0.0406209	-0.00166074	-0.0282555	-0.0402882	-0.116693	9	19	0.000944125	A2
PLAA	0.0630182	0.0907083	0.0484586	0.0249404	-0.127619	0.0114899	-0.097196	9	16	0.000947398	A2
ELP2	0.00701846	0.0688884	0.10575	0.0742481	-0.0780811	-0.0326827	-0.12577	9	16	0.000949267	A2
APBB2	0.0356724	0.0822784	0.107561	-0.0408659	-0.0980346	-0.0241142	-0.0546666	9	19	0.000988751	A2
SYN3	0.0540001	0.0432873	0.031502	-0.0405841	-0.0724658	-0.0361422	-0.083645	9	19	0.000998377	A2
MTRR	0.0781965	0.0590868	0.0903589	-0.0750221	-0.0201454	-0.0838326	-0.0623633	9	19	0.00100007	A2
INPP5D	0.0267112	0.0461635	-0.0435295	-0.0563996	-0.0563996	-0.0180652	-0.0563996	9	19	0.00101106	A2
RCHY1	0.0203604	0.141065	0.00612308	-0.0329179	0.00103847	-0.0373445	-0.112113	9	19	0.00106985	A2
SLC43A1	-0.00199862	0.0497014	0.124167	-0.0621998	-0.0579504	-0.0564136	-0.0682115	9	16	0.00114024	A2
PIWIL2	0.0469426	0.057432	0.054831	-0.0842301	-0.0506906	-0.0618325	-0.0703972	9	19	0.00114614	A2
LACC1	0.0342723	0.0551821	0.0790017	-0.034475	-0.0517217	-0.0722027	-0.081245	9	16	0.00114737	A2
GTF2H1	-0.0246845	0.141958	0.0161685	-0.0816092	-0.031097	0.000313616	-0.0273826	9	19	0.00115258	A2
CMAS	-0.0839781	0.13886	0.0652851	0.0364853	-0.137468	0.073674	-0.0607003	9	16	0.00116324	A2
TTI2	-0.00284553	0.101203	0.0993504	-0.0474842	-0.0507974	-0.00637805	-0.0933946	9	16	0.00116324	A2
MMP9	-0.058708	0.0664727	0.0919698	-0.0553928	-0.0472343	-0.042497	-0.0531059	9	19	0.00117651	A2
PET112	0.0203632	0.149787	-0.0246026	0.0200757	-0.0586923	0.0118623	-0.118023	9	19	0.00118385	A2
BARD1	0.046734	0.116153	0.0416521	-0.0394884	-0.0328616	-0.0542684	-0.0860261	9	19	0.00118428	A2
TAP1	0.0366057	0.0426955	0.0574047	0.00486045	-0.0506305	-0.0725535	-0.0930643	9	16	0.00120625	A2
CDH11	0.0059094	0.0538347	0.106599	-0.0194861	-0.071403	-0.0476285	-0.0937839	9	16	0.00124643	A2
PVT1	-0.0175312	0.137109	-0.0392329	-0.0557686	-0.0249783	-0.041027	-0.0634411	9	19	0.00124958	A2
BRCC3	0.012812	0.127298	0.0502859	-0.0508101	-0.0119809	-0.0665965	-0.0695524	9	16	0.00126343	A2
SLC25A3	0.0123492	0.0579253	-0.0124583	0.217109	-0.119578	-0.0801011	-0.0277046	9	16	0.00129863	A2
GATC	0.0398642	0.0963183	-0.010719	-0.100646	-0.0397733	-0.0444156	0.0503964	9	19	0.00133449	A2
EEFSEC	0.0565117	0.0415046	-0.0590462	-0.0572136	-0.0497873	-0.0359093	-0.0329556	9	19	0.00133569	A2
PGGT1B	0.0272988	0.0166769	0.141296	0.00599156	-0.0146164	-0.056361	-0.12016	9	16	0.00133983	A2
CDCA3	0.00949016	0.0821461	0.0951659	0.017441	-0.0745649	0.012201	-0.132983	9	16	0.00135394	A2
HIST1H2BH	-0.0286336	0.0895674	0.0622593	-0.0471045	-0.0215441	0.0680245	-0.130012	9	16	0.00137968	A2
TMEM154	-0.0422133	0.0505733	0.100467	-0.0444134	-0.0242185	-0.0520331	-0.0760225	9	19	0.00138789	A2
CABYR	0.0341039	0.0534606	0.137449	-0.0226444	-0.0749096	-0.0514047	-0.0681915	9	16	0.00139434	A2
TLL2	-0.00309494	0.0651122	-0.0370322	-0.0505592	-0.0505592	-0.0377885	-0.0505592	9	19	0.00141489	A2
SMAD1	0.00637168	0.138741	-0.00970119	-0.0462414	-0.018555	-0.00868406	-0.0736994	9	19	0.0014254	A2
SLC25A26	0.00351976	0.164883	0.0113779	-0.0330152	0.00868855	-0.0769945	-0.0900241	9	19	0.00150877	A2
VPS9D1-AS1	0.0322667	0.0633456	-0.0351868	-0.0471638	-0.0622723	-0.0494867	-0.0484694	9	19	0.00152801	A2
CTC-479C5.12	-0.00405966	0.0980318	-0.00964625	-0.0473559	-0.0642622	-0.0391109	-0.0477905	9	19	0.00154209	A2
HAUS8	0.0558867	0.0797452	0.085887	-0.0468329	-0.0680431	-0.0722931	-0.0329912	9	19	0.00155617	A2
MINPP1	0.0485106	0.143523	-0.0113741	-0.0330127	-0.0460097	-0.071461	-0.0344934	9	19	0.00156326	A2
ZNF566	0.0281408	0.109481	0.0405334	-0.0779787	-0.0698607	-0.0423682	0.00950046	9	19	0.00157069	A2
FOXO4	0.0200285	0.050647	-0.0230607	-0.0480281	-0.0519815	-0.0375646	-0.063138	9	19	0.00162697	A2
TBK1	0.0525248	0.11841	0.0038132	-0.0275607	-0.0501752	-0.0198395	-0.0832531	9	19	0.00162966	A2
CRYBB1	-0.0105987	0.0975081	-0.0197023	0.03493	-0.0698029	-0.0485064	-0.0809791	9	19	0.00163093	A2
LPCAT3	0.0964848	0.0507263	0.072416	-0.0710418	-0.0221777	-0.0658225	-0.0769208	9	19	0.00165001	A2
CDK5RAP1	0.0306929	0.118031	0.0529733	-0.0516964	-0.0435803	-0.028727	-0.0841003	9	19	0.00165845	A2
[truncated: 4,102 more rows]

## Sheet: FE_stage_clustering
gene	day 6	day 7	day 8	day 9	day 10	cluster.k10	cluster.k20	adj.pval	cluster
BNIP3	0.902739	-0.185526	-0.292961	-0.395054	-0.331049	3	3	0	B1
CCKBR	0.625328	0.183698	-0.24805	-0.540182	-0.583701	3	3	0	B1
CER1	1.74442	-0.452499	-0.581619	-0.583607	-0.582058	3	3	0	B1
CNTNAP2	0.40892	0.310317	-0.319619	-0.371695	-0.432227	3	3	0	B1
CXCR4	1.36461	-0.386824	-0.447865	-0.420511	-0.434639	3	3	0	B1
CYP26A1	1.02583	-0.124492	-0.421405	-0.414567	-0.407936	3	3	0	B1
ESRG	0.275839	-0.00192286	-0.126457	-0.103075	-0.167607	3	7	0	B1
FAM184A	0.547443	0.0705189	-0.255913	-0.372621	-0.298856	3	3	0	B1
IFITM1	1.11906	-0.344813	-0.331576	-0.356776	-0.365003	3	3	0	B1
L1TD1	0.979028	0.0263179	-0.400841	-0.536673	-0.592142	3	3	0	B1
LAPTM4B	0.934051	-0.0300994	-0.449093	-0.428135	-0.348548	3	3	0	B1
LDHA	0.822399	-0.128754	-0.274486	-0.405816	-0.327729	3	3	0	B1
LEFTY1	1.35301	-0.411634	-0.419647	-0.419647	-0.419647	3	3	0	B1
LEFTY2	1.72363	-0.464947	-0.564266	-0.564354	-0.572218	3	3	0	B1
LINC00458	1.23717	-0.144563	-0.481134	-0.521658	-0.551662	3	3	0	B1
MGST2	0.76729	0.00201781	-0.318615	-0.417447	-0.407441	3	3	0	B1
MIR302B	0.478767	0.423732	-0.153503	-0.670173	-0.957043	3	3	0	B1
PTGR1	0.605328	0.162661	-0.338933	-0.416277	-0.396014	3	3	0	B1
RHOBTB3	0.437403	-0.355727	0.140515	-0.114024	-0.323684	3	7	0	B1
SLC2A3	1.03562	-0.524234	-0.292051	-0.221074	0.0193828	3	3	0	B1
STC1	1.19179	-0.365021	-0.358705	-0.369705	-0.392592	3	3	0	B1
WFDC2	0.596333	0.157343	-0.271677	-0.496791	-0.43898	3	3	0	B1
IGFBP5	0.984917	-0.291461	-0.29927	-0.30644	-0.342356	3	3	1,44810640796069e-320	B1
TDGF1	0.824573	0.113467	-0.399167	-0.499636	-0.511048	3	3	3,23266779054365e-315	B1
FREM1	0.908052	-0.277951	-0.279948	-0.288489	-0.273006	3	3	3.36649e-280	B1
PLSCR2	0.903177	-0.275142	-0.280117	-0.277836	-0.282133	3	3	8.57335e-279	B1
DSP	0.241766	-0.0744732	-0.159374	-0.0700371	0.148022	8	14	3.10339e-277	B1
IFITM3	0.37478	-0.0392907	-0.0601209	-0.246752	-0.295698	3	7	5.63303e-274	B1
ERBB4	0.75615	-0.321933	-0.0971091	-0.211585	-0.393074	3	3	8.54193e-262	B1
FGF17	0.91989	-0.274957	-0.286453	-0.289593	-0.289593	3	3	2.14874e-260	B1
CCDC81	0.830473	-0.303709	-0.241371	-0.200399	-0.240764	3	3	1.44035e-243	B1
PKM	0.921088	-0.392678	-0.289416	-0.187306	-0.107347	3	3	2.11051e-238	B1
HAS2	0.957036	-0.566906	-0.210101	-0.0184344	-0.164917	3	3	8.61481e-238	B1
TOMM20	0.743997	-0.164639	-0.261785	-0.268361	-0.260624	3	3	1.60082e-235	B1
CDCA7L	0.107876	0.0119071	-0.0445992	-0.108284	-0.0253507	8	14	2.49579e-230	B1
GNB2L1	0.249987	0.0746394	-0.113635	-0.284196	-0.110295	3	7	6.21585e-229	B1
MTHFD2	0.135777	-0.0279636	-0.109658	0.0112451	0.0363874	8	14	6.33072e-220	B1
GATA6-AS1	0.500564	-0.252347	-0.146988	-0.0593893	-0.0383869	3	7	3.92216e-212	B1
EEF1A1	0.332516	-0.0223218	-0.171135	0.000617133	-0.259147	3	7	5.63001e-212	B1
OTX2	0.467765	0.0328986	-0.150871	-0.369793	-0.30038	3	3	3.39983e-209	B1
FOXQ1	0.958609	-0.295362	-0.295362	-0.295362	-0.295362	3	3	3.3236e-202	B1
DUSP4	0.746524	-0.209086	-0.255567	-0.245869	-0.195766	3	3	1.90215e-187	B1
BST2	0.760534	-0.259029	-0.237782	-0.1769	-0.233908	3	3	4.31511e-186	B1
P4HA1	0.620724	-0.167104	-0.20661	-0.249772	-0.13829	3	3	1.57661e-184	B1
IMPDH2	0.305286	-0.130356	-0.080185	-0.109114	-0.0172139	8	14	1.4721e-178	B1
PGK1	0.435516	-0.107101	-0.183552	-0.174106	-0.021246	3	7	6.0656e-178	B1
CCL2	0.576823	-0.159722	-0.184699	-0.1935	-0.185902	3	3	1.37855e-177	B1
CD99	0.232534	-0.0860733	-0.119786	-0.0835088	0.1107	8	14	4.22265e-171	B1
SFRP1	0.342374	0.389017	-0.246319	-0.45896	-0.568081	3	3	1.16178e-170	B1
ENO1	0.37962	0.0385012	-0.195627	-0.211757	-0.190827	3	7	3.32898e-163	B1
SERPINB9	0.580686	-0.164203	-0.128113	-0.248331	-0.265253	3	3	6.35439e-162	B1
ANGPT2	0.817674	-0.224066	-0.274236	-0.252721	-0.263868	3	3	1.78584e-159	B1
LRIG3	0.607665	-0.13374	-0.222311	-0.259442	-0.140447	3	3	2.37886e-156	B1
FAM60A	0.275852	0.0413127	-0.107176	-0.125451	-0.303949	3	7	2.26796e-155	B1
S1PR3	0.802915	-0.238142	-0.254476	-0.259506	-0.237029	3	3	1.34964e-154	B1
MIXL1	0.912194	-0.277503	-0.279068	-0.287496	-0.287496	3	3	6.32719e-152	B1
POU5F1	0.0915208	0.00361794	-0.0617915	-0.0840241	-0.0840241	8	14	1.14092e-150	B1
THY1	0.17841	0.0163669	-0.0725616	-0.115013	-0.133658	8	14	1.74069e-149	B1
SERPINE2	0.548908	0.0568728	-0.276753	-0.355097	-0.232957	3	3	6.16912e-146	B1
WBP5	0.289773	0.00669657	-0.124029	-0.27671	-0.00718497	8	14	4.88311e-140	B1
ARL4D	0.457376	-0.162987	-0.0175005	-0.246174	-0.280526	3	7	5.64761e-140	B1
NODAL	0.989452	-0.301498	-0.305424	-0.308069	-0.308069	3	3	4.74126e-137	B1
RARRES2	0.202117	0.0240448	-0.0540122	-0.171398	-0.171142	8	14	6.46611e-133	B1
EOMES	0.881406	-0.233163	-0.286309	-0.293491	-0.304384	3	3	1.48995e-132	B1
RAB17	0.449867	-0.0118601	-0.156016	-0.285112	-0.235956	3	3	4.50248e-132	B1
MT-ND4L	0.211885	0.00136984	0.0137359	-0.219259	-0.2552	3	7	4.11351e-131	B1
TRDN	0.611432	-0.150878	-0.192976	-0.226493	-0.22545	3	3	4.88069e-131	B1
SKIL	0.661825	-0.155751	-0.199046	-0.310053	-0.207263	3	3	1.68889e-130	B1
EIF3E	0.133118	0.020147	-0.072023	-0.0728876	-0.0768386	8	14	1.74724e-129	B1
MT-RNR1	0.48768	0.00843873	-0.213908	-0.312044	-0.187277	3	3	1.871e-125	B1
DKK4	0.185271	-0.0680661	-0.0804195	-0.0804195	-0.0804195	8	14	2.47083e-124	B1
SOX17	0.60704	-0.053367	-0.270952	-0.237848	-0.24601	3	3	3.72502e-124	B1
GATA6	0.517535	-0.270362	-0.171285	-0.14212	0.140213	8	14	5.9832e-124	B1
STMN2	0.500546	-0.0470619	-0.197993	-0.225326	-0.225879	3	7	1.76726e-121	B1
PODXL	0.440756	0.0942889	-0.215797	-0.356697	-0.239985	3	3	2.84283e-121	B1
EEF2	0.255796	-0.230525	-0.0720117	-0.0222774	0.22737	8	14	7.5888e-121	B1
ALDOA	0.369241	0.00179322	-0.205582	-0.169743	-0.097527	3	7	2.00311e-119	B1
PCDH10	0.269254	-0.00538442	-0.0975092	-0.180123	-0.122479	3	7	6.95378e-119	B1
CPE	0.194662	0.048436	-0.163629	-0.165078	0.0696102	8	14	2.23895e-118	B1
GCNT1	0.792323	-0.228882	-0.269406	-0.25445	-0.202816	3	3	4.40761e-118	B1
NACA	0.102155	0.0489607	-0.0626706	-0.116108	-0.0497279	8	14	1.51604e-117	B1
SFPQ	0.257147	-0.203707	-0.0232061	-0.186562	0.232927	8	14	1.38851e-116	B1
GDF3	0.286029	-0.101247	-0.101247	-0.101247	-0.101247	8	14	1.54931e-116	B1
PHACTR2	0.291042	-0.00659589	-0.111971	-0.152804	-0.166266	3	7	6.17921e-116	B1
HSP90B1	0.436514	-0.312274	-0.0886861	-0.103454	0.167573	8	14	4.20937e-114	B1
NUAK1	0.694725	-0.173288	-0.233672	-0.26568	-0.201907	3	3	1.37418e-112	B1
FZD7	0.808838	-0.21955	-0.278076	-0.257269	-0.238889	3	3	2.48606e-112	B1
FST	0.664019	-0.189337	-0.164998	-0.245041	-0.299249	3	3	3.09502e-107	B1
IFITM2	0.229686	-0.101312	-0.0306613	-0.0707812	-0.0987321	8	14	1.22049e-105	B1
C4orf3	0.286358	-0.0543522	-0.0453955	-0.149406	-0.213794	3	7	3.66488e-104	B1
VIL1	0.0669777	0.0743181	-0.0367412	-0.142021	-0.0704429	8	14	1.12522e-102	B1
LHX1	0.629519	-0.0307195	-0.232417	-0.32122	-0.354769	3	3	1.78701e-102	B1
ELL2	0.345733	-0.143513	-0.170539	-0.0897548	0.1409	8	14	4.98206e-102	B1
FAM162A	0.300652	-0.0633649	-0.0657393	-0.192649	-0.113614	3	7	4.72023e-101	B1
TMEM14B	0.427338	-0.0154641	-0.106361	-0.257729	-0.342434	3	7	4.89942e-101	B1
MIF	0.551563	-0.269723	-0.209522	-0.0803335	0.0828424	8	14	1.4448e-100	B1
ACKR3	0.709179	-0.218509	-0.218509	-0.218509	-0.218509	3	3	2.46243e-99	B1
GJA1	0.445031	-0.0434305	-0.190037	-0.188703	-0.173892	3	7	9.31556e-98	B1
H1F0	0.234798	-0.0361629	-0.093161	-0.133619	-0.0326376	8	14	3.61395e-97	B1
SOX21	0.457333	0.0363025	-0.223279	-0.260911	-0.229435	3	3	3.59445e-96	B1
ADM	0.419909	-0.0836232	-0.134463	-0.172675	-0.180018	3	7	6.84572e-96	B1
NPPB	0.365323	0.0465883	-0.15509	-0.231413	-0.262443	3	7	3.08768e-94	B1
GPC4	0.624774	-0.00821426	-0.268999	-0.329078	-0.29412	3	3	1.7069e-92	B1
TAGLN2	0.178782	0.0308168	-0.101536	-0.127811	-0.061837	8	14	2.98562e-92	B1
CCND1	0.265377	-0.0283759	-0.161368	-0.00204297	-0.109301	8	14	5.00044e-91	B1
PALLD	0.456931	-0.0722237	-0.152772	-0.236713	-0.165207	3	7	2.13015e-90	B1
PLSCR1	0.325427	-0.110008	-0.04782	-0.172802	-0.12308	3	7	2.72504e-88	B1
SRSF3	0.348156	-0.0988883	-0.175232	-0.0415613	-0.0304812	8	14	4.78039e-86	B1
SFRP2	0.0587178	-0.0504983	-0.0628302	-0.0628302	0.0339277	8	14	1.10514e-84	B1
MYO10	0.181198	-0.04234	-0.140706	-0.0328249	0.107711	8	14	1.47469e-84	B1
PGM1	0.109741	0.0780133	-0.0918555	-0.133817	-0.0423091	8	14	7.38446e-84	B1
TRMT44	0.497562	-0.145412	-0.155063	-0.131566	-0.197033	3	7	3.01064e-83	B1
LMAN1	0.111535	-0.0363814	-0.0237125	-0.0711571	-0.01069	8	14	7.52528e-83	B1
UBAP2	0.482631	0.036195	-0.222432	-0.260903	-0.29055	3	3	7.68539e-82	B1
EIF4B	0.220912	0.0184697	-0.104963	-0.172341	-0.0618208	8	14	1.01761e-81	B1
CASP3	0.120463	0.0782557	-0.10514	-0.119946	-0.0500121	8	14	7.45096e-81	B1
GSC	0.596116	-0.167698	-0.183909	-0.19831	-0.206096	3	3	1.30709e-80	B1
DAAM1	0.30094	0.0581753	-0.165827	-0.232666	-0.111838	3	7	3.25477e-80	B1
COL5A2	0.387136	-0.0949005	-0.0991083	-0.16913	-0.173554	3	7	3.99484e-80	B1
ZCCHC11	0.356942	-0.215256	-0.133616	-0.0901098	0.203511	8	14	6.70253e-78	B1
CFLAR	0.232512	-0.100974	-0.0616974	-0.0152202	-0.0938129	8	14	5.42739e-77	B1
CCDC141	0.166916	0.0484687	-0.0717813	-0.146206	-0.136768	8	14	5.98249e-77	B1
AC005276.1	0.343538	-0.108518	-0.0989635	-0.118905	-0.118905	3	7	6.76075e-77	B1
NFKBIA	0.453351	-0.133378	-0.113423	-0.172081	-0.185365	3	7	7.1172e-77	B1
PRSS1	0.342734	0.113787	-0.192845	-0.238518	-0.274801	3	7	2.76981e-76	B1
ERVH48-1	0.347114	-0.123984	-0.086962	-0.140437	-0.0733318	3	7	5.80384e-75	B1
CCNG1	0.577858	-0.208375	-0.149694	-0.19794	-0.149529	3	3	7.07471e-75	B1
FLNB	0.320642	-0.0213182	-0.15512	-0.147467	-0.0877149	3	7	1.4017e-74	B1
ACOX3	0.450988	-0.164783	-0.147435	-0.122072	-0.0702014	3	7	2.00918e-74	B1
RSL24D1	0.145274	0.0298807	-0.0540564	-0.152701	-0.076942	8	14	2.38934e-74	B1
CAMLG	0.17278	0.00952157	-0.0945143	-0.104474	-0.0408439	8	14	1.53774e-73	B1
SLC16A3	0.402543	-0.123083	-0.121279	-0.165643	-0.0806827	3	7	6.36954e-72	B1
NPC2	0.317753	0.00134986	-0.0984197	-0.247796	-0.16442	3	7	6.00796e-71	B1
SLC5A9	0.41868	-0.120705	-0.109994	-0.1677	-0.152323	3	7	8.44594e-71	B1
TMEM150C	0.225802	-0.0703231	-0.0534969	-0.0644213	-0.117429	8	14	2.4041e-70	B1
HSPA8	0.222266	-0.0745969	-0.0129621	-0.133844	-0.118211	8	14	2.80922e-69	B1
LMCD1	0.537994	-0.148461	-0.188911	-0.16321	-0.152039	3	3	4.5421e-68	B1
MYADM	0.633784	-0.169064	-0.189725	-0.27546	-0.176233	3	3	5.72576e-68	B1
CALB1	0.318838	-0.0804937	-0.110234	-0.117946	-0.113097	8	14	3.76066e-67	B1
GPRC5C	0.142836	-0.0371021	-0.0898913	-0.0872327	0.116579	8	14	9.57493e-65	B1
FERMT2	0.350314	0.121731	-0.234761	-0.209401	-0.237807	3	7	3.3409e-64	B1
IER3	0.285614	-0.0879395	-0.115058	-0.0736146	-0.0338059	8	14	3.72654e-64	B1
CEP70	0.308508	-0.0542812	-0.041617	-0.195868	-0.216477	3	7	9.20536e-64	B1
NR0B1	0.211171	-0.0393944	-0.0686329	-0.128917	-0.0730357	8	14	2.15258e-63	B1
ANKDD1A	0.386886	-0.076577	-0.125631	-0.144011	-0.181693	3	7	3.42861e-63	B1
WWOX	0.563503	-0.184189	-0.180356	-0.167999	-0.135079	3	3	2.86075e-62	B1
HIGD1A	0.394847	-0.121404	-0.103052	-0.133784	-0.15685	3	7	1.05585e-61	B1
CCNI	0.354995	-0.116933	-0.168076	-0.0576491	0.0020613	8	14	5.14288e-61	B1
GLIPR2	0.438127	-0.169236	-0.114021	-0.0899518	-0.159437	3	7	4.26107e-60	B1
CLN8	0.427349	-0.0986151	-0.128615	-0.153329	-0.198658	3	7	5.89123e-60	B1
ENC1	0.558277	-0.0697484	-0.204642	-0.241835	-0.262443	3	3	6.46219e-60	B1
SERPINB6	0.293262	-0.0463786	-0.0768057	-0.212822	-0.0852153	3	7	1.36479e-59	B1
VCL	0.509669	0.189996	-0.327035	-0.383479	-0.317933	3	3	2.95249e-59	B1
LEPREL1	0.362409	0.0110325	-0.143227	-0.248905	-0.172173	3	7	4.2177e-59	B1
RGS5	0.28854	-0.0432383	-0.142817	-0.0909794	-0.0607013	8	14	7.63324e-59	B1
MAK16	0.166015	0.0122219	-0.07038	-0.113819	-0.0850486	8	14	2.27252e-57	B1
FZD8	0.420665	0.0363431	-0.21922	-0.235827	-0.186861	3	7	2.54325e-57	B1
PLOD2	0.261246	-0.0054304	-0.0962918	-0.112163	-0.193832	3	7	2.84588e-57	B1
RNF152	0.295582	-0.0529427	-0.144803	-0.120467	-0.00872472	8	14	3.46966e-57	B1
SAMD3	0.248148	-0.0332063	-0.0943158	-0.117716	-0.117716	3	7	4.12834e-57	B1
PRDM1	0.383568	-0.0839362	-0.191418	-0.137255	0.013574	3	7	9.37152e-57	B1
TUBB2A	0.312644	0.133162	-0.218793	-0.274345	-0.139571	3	7	2.79015e-56	B1
ARSE	0.359748	-0.0894669	-0.115198	-0.184853	-0.0603959	3	7	6.3725e-56	B1
TNFRSF21	0.310022	-0.012966	-0.144787	-0.162603	-0.0931759	3	7	8.4784e-56	B1
PDK1	0.197226	-0.0585548	-0.0590019	-0.097297	-0.0304318	8	14	1.74125e-55	B1
LAPTM4A	0.289699	-0.0674427	-0.101713	-0.20168	0.0309295	8	14	4.82663e-55	B1
VDAC2	0.287089	0.0306771	-0.102291	-0.171229	-0.25698	3	7	7.09739e-55	B1
USP53	0.346171	-0.138728	-0.07201	-0.113488	-0.10724	3	7	7.52457e-54	B1
AKR1B1	0.292552	-0.00633502	-0.0415552	-0.228901	-0.262515	3	7	1.6367e-53	B1
ST8SIA4	0.4816	-0.176555	-0.143315	-0.144163	-0.0937688	3	7	1.54258e-52	B1
MYO1B	0.202884	-0.140893	-0.0593528	-0.0414045	0.106998	8	14	1.87751e-52	B1
CALM2	0.404215	-0.0988752	0.0129493	-0.367727	-0.250423	3	7	2.27672e-52	B1
RBM8A	0.305673	-0.0435868	-0.166548	-0.179113	0.0767032	8	14	2.82458e-52	B1
GATA4	0.279351	-0.117734	-0.0344237	-0.123774	-0.0939367	8	14	5.43545e-51	B1
KCNK12	0.4381	-0.156385	-0.125351	-0.095456	-0.155475	3	7	1.3257e-50	B1
PDLIM1	0.289957	0.15886	-0.163728	-0.305127	-0.262484	3	7	1.3531e-50	B1
CMTM3	0.150824	-0.00101933	-0.10033	-0.120972	0.0747613	8	14	4.38766e-50	B1
REV3L	0.0959622	-0.0681658	-0.0070795	0.067117	-0.112734	8	14	1.59688e-49	B1
HSPG2	0.126965	-0.074048	-0.00440504	-0.00777143	-0.0812113	8	14	1.78352e-49	B1
AC068490.2	0.374549	-0.080498	-0.127301	-0.148563	-0.134471	3	7	1.81984e-49	B1
EIF3L	0.130565	-0.0591803	-0.0481106	-0.0771267	0.0777176	8	14	2.51351e-49	B1
KIT	0.335724	-0.0302084	-0.137343	-0.168972	-0.120007	3	7	1.42121e-48	B1
EIF1	0.32182	0.0785216	-0.13821	-0.362665	-0.121857	3	7	1.89371e-48	B1
ZIC2	0.539118	-0.138888	-0.17154	-0.190945	-0.190945	3	3	3.28003e-48	B1
UNC50	0.213512	0.00195115	-0.101442	-0.121838	-0.0753815	8	14	3.40314e-48	B1
CDC42EP3	0.283933	-0.111155	-0.170354	0.0488045	0.0229796	8	14	4.18329e-48	B1
ACSM4	0.263289	-0.0876429	-0.0978554	-0.0978554	-0.0978554	8	14	4.33009e-48	B1
PLXNA2	0.371313	-0.0389614	-0.152033	-0.162352	-0.14923	3	7	1.51659e-47	B1
LGALS1	0.166646	-0.0757775	-0.0154328	-0.000372612	-0.149211	8	14	1.56666e-47	B1
NPNT	0.472245	-0.134762	-0.146491	-0.15668	-0.15668	3	7	7.23166e-47	B1
DUSP6	0.29817	-0.00441548	-0.111394	-0.160802	-0.179946	3	7	1.26687e-46	B1
PIK3R5	0.374522	-0.128977	-0.115466	-0.14114	-0.0468732	3	7	2.06771e-46	B1
ETS2	0.358618	-0.0337218	-0.15604	-0.184863	-0.0937102	3	7	4.18628e-46	B1
MCF2L2	0.400284	-0.149323	-0.115133	-0.0693444	-0.146457	3	7	3.04204e-45	B1
PMEPA1	0.603631	-0.172377	-0.192118	-0.198163	-0.189533	3	3	5.46025e-45	B1
VRTN	0.267035	-0.118182	-0.0905155	-0.0230332	-0.0419846	8	14	1.20211e-44	B1
FBLIM1	0.493707	-0.0609178	-0.200267	-0.190318	-0.212318	3	7	1.93727e-44	B1
WDR54	0.194297	-0.0310105	-0.0563223	-0.0817073	-0.11693	8	14	2.51826e-44	B1
APOBEC3G	0.266542	-0.109209	-0.0692387	-0.109209	-0.0740139	8	14	3.52276e-44	B1
SPOCK1	0.431196	-0.147914	-0.11187	-0.135726	-0.146251	3	7	5.13011e-44	B1
CD200	0.0969265	-0.00176908	-0.0732329	-0.0293463	0.0126147	8	14	5.74132e-44	B1
GPR37	0.392251	-0.118006	-0.143999	-0.121224	-0.0656234	3	7	2.50215e-43	B1
MT-ND5	0.291642	-0.0532841	-0.00627519	-0.245178	-0.211655	3	7	1.0832e-42	B1
IPO7	0.119961	0.00902246	-0.0844759	-0.0886232	0.0366093	8	14	1.19398e-42	B1
PIM2	0.380565	-0.114336	-0.116283	-0.127416	-0.114527	3	7	1.36507e-42	B1
TTC39B	0.414134	-0.103964	-0.154278	-0.136717	-0.106023	3	7	1.7876e-42	B1
GREB1	0.336727	-0.0621117	-0.118153	-0.139095	-0.128723	3	7	1.92727e-42	B1
VIMP	0.41345	-0.0670069	-0.173139	-0.210168	-0.0564323	3	7	3.96311e-42	B1
ACSL1	0.37732	-0.11096	-0.125715	-0.113443	-0.10828	3	7	7.28186e-41	B1
ZYX	0.379828	-0.13153	-0.13646	-0.107838	-0.0386175	3	7	1.39462e-40	B1
RNF125	0.441942	-0.138889	-0.152495	-0.120152	-0.105636	3	7	1.8151e-40	B1
PPP1R15A	0.234242	-0.0276832	-0.105859	-0.104362	-0.0567848	8	14	5.11832e-40	B1
ROR2	0.272999	-0.141345	-0.103024	-0.0455887	0.0671415	8	14	6.0779e-40	B1
CSNK2A1	0.116049	0.082096	-0.0958404	-0.1237	-0.0699482	8	14	9.52248e-40	B1
SRSF7	0.20305	-0.0258695	-0.0231012	-0.209819	-0.0763282	3	7	1.21675e-39	B1
TNFRSF12A	0.490346	-0.0716581	-0.179927	-0.225008	-0.186707	3	7	1.36356e-39	B1
CORO2A	0.116907	-0.0315405	-0.0745124	0.0088654	-0.00163301	8	14	2.28404e-39	B1
GFPT2	0.277094	-0.066174	-0.102588	-0.0959832	-0.103437	8	14	3.05671e-39	B1
MDH2	0.371689	-0.0293287	-0.140549	-0.223317	-0.128219	3	7	5.93987e-39	B1
LRAT	0.23084	-0.0592129	-0.103177	-0.0704726	-0.0381173	8	14	2.57085e-38	B1
TMSB15B	0.339468	-0.0556537	-0.113084	-0.149372	-0.152506	3	7	3.16428e-38	B1
FOXJ3	0.309682	-0.0267603	-0.105993	-0.156559	-0.168354	3	7	6.59038e-38	B1
RNASE1	0.139907	-0.0677292	-0.0190154	-0.0459444	-0.0398701	8	14	7.50751e-38	B1
SLC7A5	0.397483	-0.120999	-0.0957728	-0.198425	-0.100978	3	7	1.0544e-37	B1
RNF19A	0.13578	-0.0223889	-0.0197892	-0.116377	-0.0566558	8	14	2.71828e-37	B1
UBE2K	0.108864	0.0799151	-0.072133	-0.165196	-0.0581394	8	14	6.81712e-37	B1
EDNRB	0.109483	-0.0739817	-0.0526075	-0.0234856	-0.0739817	8	14	9.04242e-37	B1
TP53TG5	0.185471	-0.0789143	-0.0789143	-0.0789143	-0.0789143	8	14	1.08322e-36	B1
MYCT1	0.264025	-0.0922918	-0.089518	-0.0993778	-0.0993778	8	14	1.35271e-36	B1
TUBB4B	0.241838	-0.108265	-0.041957	-0.133561	0.00172299	8	14	1.42318e-36	B1
C3	0.429248	-0.156733	-0.10613	-0.129426	-0.142127	3	7	2.39829e-36	B1
DNAJB6	0.123136	-0.0918451	-0.0281303	-0.0336733	0.0712071	8	14	3.92327e-36	B1
SSR3	0.159698	-0.0424315	-0.0671543	-0.0836102	0.0253447	8	14	4.9534e-36	B1
NBL1	0.327321	-0.086352	-0.124842	-0.147328	-0.0148331	8	14	1.60338e-35	B1
WARS	0.162933	0.0213214	-0.0358717	-0.181933	-0.107337	8	14	2.61351e-35	B1
VANGL1	0.46225	-0.0809144	-0.150194	-0.209699	-0.196384	3	7	6.81963e-35	B1
MOK	0.309285	-0.044833	-0.114772	-0.14305	-0.113827	3	7	1.14651e-34	B1
RDX	0.160718	-0.0778785	-0.0506457	-0.0862051	0.0745942	8	14	1.33979e-34	B1
TRIB1	0.427265	-0.0936187	-0.174292	-0.133167	-0.114483	3	7	1.55105e-34	B1
LGR5	0.340752	-0.0725511	-0.128512	-0.128512	-0.128512	3	7	1.77816e-34	B1
PAX6	0.347111	-0.164774	-0.0949569	-0.0207569	-0.098198	3	7	1.85241e-34	B1
ARL4A	0.149984	-0.0148041	-0.0519529	-0.117019	-0.0249924	8	14	1.75123e-33	B1
TXNIP	0.230778	-0.0161962	-0.0609799	-0.115383	-0.185325	3	7	3.66126e-33	B1
C1orf61	0.351972	-0.0938597	-0.112971	-0.130013	-0.130013	3	7	3.88736e-33	B1
WDR1	0.154341	-0.0259035	-0.141241	-0.0608847	0.164798	8	14	4.0671e-33	B1
CLDN1	0.399505	-0.100008	-0.123664	-0.14054	-0.159627	3	7	4.13538e-33	B1
SRF	0.180237	-1.65908e-05	-0.14663	-0.127104	0.135763	8	14	4.97882e-33	B1
CGNL1	0.197053	-0.0693272	-0.0881286	-0.0167242	-0.0207299	8	14	6.06046e-33	B1
SMAP1	0.135987	0.0579666	-0.125883	-0.0969628	-0.00683274	8	14	6.46729e-33	B1
SGK223	0.28604	-0.0495997	-0.13145	-0.0949288	-0.0637389	8	14	1.72549e-32	B1
NCOA4	0.45014	-0.0886023	-0.133715	-0.21699	-0.182971	3	7	3.90932e-32	B1
FLVCR1	0.27868	-0.0326268	-0.124448	-0.133713	-0.0601641	8	14	4.45783e-32	B1
APC	0.384861	-0.180739	-0.0874182	-0.105395	-0.056681	3	7	4.48098e-32	B1
LIMA1	0.457153	0.0447062	-0.238137	-0.302467	-0.157895	3	3	5.60269e-32	B1
EPHB3	0.253481	-0.0671009	-0.0741899	-0.114955	-0.0702591	8	14	5.78699e-32	B1
AKAP13	0.27427	0.0291327	-0.178935	-0.105646	-0.100757	8	14	7.00325e-32	B1
MERTK	0.123454	-0.0224786	-0.0574262	-0.050155	-0.011609	8	14	7.87625e-32	B1
GTF2I	0.188879	-0.120465	-0.0631465	-0.0325573	0.0851841	8	14	2.3227e-31	B1
DAPK3	0.163671	-0.0606763	-0.114926	-0.0581067	0.159626	8	14	2.8532e-30	B1
CELF1	0.127417	-0.0395681	-0.0777878	0.0190657	-0.00943223	8	14	3.07625e-30	B1
PKP2	0.159209	-0.127323	0.058578	-0.12198	-0.0405268	8	14	5.10127e-30	B1
CLGN	0.289219	-0.082418	-0.122985	-0.096275	-0.00864056	8	14	5.95861e-30	B1
EGFLAM-AS4	0.331539	-0.10052	-0.114256	-0.114256	-0.114256	3	7	6.7993e-30	B1
IGFBP2	0.200752	-0.0942297	-0.103758	-0.0600137	0.133146	8	14	1.37265e-29	B1
PAQR5	0.154124	-0.170658	-0.0250686	-0.00643098	0.161855	8	14	1.60514e-29	B1
MSH6	0.217638	0.0023359	-0.105704	-0.222051	0.053587	8	14	2.06348e-29	B1
PLRG1	0.261195	-0.0653596	-0.102165	-0.114676	-0.0179668	8	14	2.91887e-29	B1
GNL3	0.166612	0.0158065	-0.114756	-0.12699	0.0403546	8	14	3.95263e-29	B1
TBCA	0.207111	-0.0443712	-0.112107	-0.11526	0.0809923	8	14	4.54201e-29	B1
RCOR3	0.100543	0.0127096	-0.0298213	-0.111529	-0.0453429	8	14	5.36732e-29	B1
PHF10	0.180274	-0.0215848	-0.118395	-0.101835	0.0838413	8	14	7.49854e-29	B1
EMB	0.414244	-0.112188	-0.13403	-0.139355	-0.135851	3	7	1.08673e-28	B1
PDIA6	0.1745	-0.0468594	-0.0968868	-0.0667507	0.0607328	8	14	1.60755e-28	B1
DNAJB2	0.163311	-0.0834183	-0.091501	-0.0223067	0.111171	8	14	1.67544e-28	B1
ATPAF2	0.285256	-0.105385	-0.110407	-0.0633402	-0.0129917	8	14	1.73974e-28	B1
CRB3	0.186574	-0.00758425	-0.0641328	-0.138289	-0.066792	8	14	2.98884e-28	B1
EZR	0.221593	0.0571773	-0.167977	-0.181457	0.016461	8	14	5.0107e-28	B1
EGLN3	0.163683	0.0589006	-0.0940043	-0.119543	-0.130835	8	14	7.2449e-28	B1
EPHA2	0.342802	-0.0515167	-0.118014	-0.160217	-0.143991	3	7	7.33315e-28	B1
DACT2	0.371618	-0.115403	-0.124527	-0.129584	-0.0846967	3	7	7.67351e-28	B1
SORCS1	0.262341	-0.0369576	-0.118677	-0.092822	-0.0784731	8	14	8.89551e-28	B1
PYCR2	0.24091	-0.0751658	-0.0479128	-0.132796	-0.0676408	8	14	9.56217e-28	B1
FAM20A	0.12786	-0.0620375	-0.0489653	-0.0178977	0.0180644	8	14	1.19652e-27	B1
ITGB8	0.103	-0.0543193	-0.0268416	-0.0292221	0.0109539	8	14	1.45107e-27	B1
CLMP	0.276218	-0.000895958	-0.107082	-0.168155	-0.140211	3	7	1.46965e-27	B1
NXN	0.234443	-0.0651064	-0.106484	-0.0432905	-0.0358	8	14	2.43587e-27	B1
TAL2	0.342169	-0.109879	-0.114802	-0.0828228	-0.098296	3	7	2.55569e-27	B1
EMC8	0.121185	-0.0204328	-0.0878083	-0.0235838	0.0365727	8	14	3.43043e-27	B1
MRPL22	0.190841	-0.00660685	-0.0656433	-0.211563	0.0184492	8	14	4.61467e-27	B1
OSTC	0.195551	-0.0086407	-0.0904739	-0.137713	-0.0149067	8	14	6.26758e-27	B1
TRO	0.11874	0.0529371	-0.116951	-0.116636	0.0477604	8	14	8.95349e-27	B1
NPM3	0.220614	-0.0998504	-0.0583293	-0.121519	0.0579329	8	14	1.36153e-26	B1
PSME4	0.246757	-0.0294264	-0.0809831	-0.121671	-0.126225	3	7	1.42453e-26	B1
AMOTL1	0.110768	0.0096654	-0.0509924	-0.0742261	-0.0520458	8	14	5.49417e-26	B1
DUSP5	0.260277	-0.0223871	-0.120134	-0.098057	-0.101143	8	14	8.94585e-26	B1
HSPA5	0.324925	-0.297503	-0.0340456	-0.0990093	0.237054	8	14	9.60334e-26	B1
SERINC3	0.165743	0.0490541	-0.0904693	-0.140711	-0.0923306	8	14	1.22084e-25	B1
TRPM2	0.324664	-0.103435	-0.105574	-0.119264	-0.0733807	3	7	1.41722e-25	B1
HNF4A	0.223899	-0.0946786	-0.0944864	-0.0360455	0.0246534	8	14	1.60796e-25	B1
AFF4	0.200591	-0.0483057	-0.0397088	-0.0971686	-0.111305	8	14	1.62201e-25	B1
KCNG1	0.351266	-0.138299	-0.101052	-0.0611332	-0.10912	3	7	1.72713e-25	B1
SLC35A3	0.158492	-0.046483	-0.0825607	-0.0153329	-0.0071283	8	14	3.25212e-25	B1
CNN2	0.303391	-0.00898043	-0.186272	-0.11828	-0.0332316	8	14	3.94668e-25	B1
LIMD1-AS1	0.125639	-0.0339453	-0.0465638	-0.0785096	-0.0638621	8	14	6.78386e-25	B1
ITGB5	0.141731	-0.0880714	-0.037812	-0.06813	0.0879887	8	14	1.54466e-24	B1
SQLE	0.201165	-0.050068	-0.0996334	-0.0290874	-0.0339602	8	14	1.81834e-24	B1
CFDP1	0.170743	-0.0227586	-0.113355	-0.144857	0.150649	8	14	2.11325e-24	B1
TSPAN14	0.101553	0.0251815	-0.0588931	-0.0984352	-0.0188893	8	14	2.85351e-24	B1
RHPN2	0.165128	-0.00615739	-0.0477779	-0.149485	-0.0500753	8	14	5.25921e-24	B1
SNHG16	0.209276	-0.165612	-0.0743131	0.0111025	0.129794	8	14	7.33427e-24	B1
CTD-2007L18.5	0.212783	-0.0596035	-0.0525133	-0.0951083	-0.120473	8	14	9.28147e-24	B1
UBE2V1	0.154997	-0.084262	-0.0539811	0.028956	-0.0336482	8	14	1.0697e-23	B1
MYC	0.091094	0.00837045	-0.0651469	-0.085822	-0.085822	8	14	1.14037e-23	B1
MRPL32	0.0782209	0.0702796	-0.0305713	-0.132339	-0.115124	8	14	1.17237e-23	B1
SPRED1	0.296124	-0.0550829	-0.151713	-0.0692552	-0.0513017	8	14	1.75308e-23	B1
RFPL2	0.110553	-0.0390625	-0.0735463	-0.0735463	-0.0417235	8	14	2.61002e-23	B1
IL18R1	0.217002	-0.0734406	-0.0894339	-0.0894339	-0.0894339	8	14	3.2413e-23	B1
FAM154B	0.293579	-0.0590756	-0.119446	-0.119446	-0.0995572	8	14	3.31913e-23	B1
TMEM92	0.185152	-0.0121181	-0.0956298	-0.0859003	-0.0339099	8	14	3.74814e-23	B1
MAML3	0.110178	0.0125476	-0.0727045	-0.0607621	-0.0170362	8	14	4.46027e-23	B1
MANF	0.297753	-0.123342	-0.104169	-0.0919283	0.0245572	8	14	8.25807e-23	B1
PPFIA1	0.141099	-0.0291383	-0.0661531	-0.0962838	0.0475489	8	14	1.03114e-22	B1
LINC00665	0.29363	-0.0785762	-0.0811817	-0.169061	-0.0460635	3	7	1.33161e-22	B1
TBL1XR1	0.358091	-0.124967	-0.127949	-0.11334	-0.0208459	3	7	1.33823e-22	B1
TRIP10	0.242684	-0.117669	-0.0499951	-0.0883157	-0.0119054	8	14	1.86422e-22	B1
IGFBP6	0.170874	-0.0199885	-0.154799	-0.033329	0.111916	8	14	2.33851e-22	B1
PGAM1	0.136923	-0.124918	-0.0430091	0.112345	-0.0212322	8	14	2.37472e-22	B1
NCR1	0.200817	-0.0702488	-0.00788148	-0.0876541	-0.152199	8	14	2.41508e-22	B1
GATM	0.247309	-0.0541816	-0.105665	-0.128118	0.0118484	8	14	3.57578e-22	B1
CTC-444N24.11	0.108001	-0.0850245	-0.00263283	-0.0582979	0.0516582	8	14	3.64878e-22	B1
INPP4A	0.222417	-0.0409627	-0.0910842	-0.0622423	-0.0880193	8	14	3.65948e-22	B1
ELOVL2	0.272285	-0.0738599	-0.0932636	-0.105126	-0.0868811	8	14	6.59711e-22	B1
ZNF48	0.214098	-0.0366108	-0.122923	-0.0203926	-0.0478644	8	14	7.58262e-22	B1
CNNM1	0.266409	-0.0679573	-0.0806344	-0.101148	-0.121365	8	14	7.6501e-22	B1
TMEM63A	0.242501	-0.0508357	-0.0967104	-0.0698786	-0.0842297	8	14	8.87264e-22	B1
AJAP1	0.306883	-0.0727589	-0.108461	-0.117504	-0.117504	8	14	1.17408e-21	B1
ASB5	0.167596	-0.0703415	-0.0803094	-0.061123	-0.0803094	8	14	4.81633e-21	B1
HS6ST1	0.152537	-0.0581715	-0.111001	0.0262054	0.0607131	8	14	6.44332e-21	B1
MIR22HG	0.250102	-0.0308796	-0.0987685	-0.170933	-0.0194157	8	14	7.21824e-21	B1
AUTS2	0.0901379	0.0497988	-0.0750974	-0.0605874	-0.0614271	8	14	7.53761e-21	B1
PPM1N	0.0970418	-0.0355808	-0.0122083	-0.0276839	-0.119891	8	14	1.19728e-20	B1
TSPO	0.30568	-0.122205	-0.0621479	-0.104588	-0.0937443	8	14	1.21843e-20	B1
FZD2	0.252802	-0.133288	-0.0517674	-0.0716057	-0.0113018	8	14	1.25189e-20	B1
BMPR2	0.33103	-0.130169	-0.0866851	-0.0970609	-0.0757921	3	7	1.46147e-20	B1
ZNF281	0.114034	0.0278147	-0.0809512	-0.0560211	-0.0498625	8	14	1.60383e-20	B1
SACM1L	0.203561	-0.108194	-0.0602309	-0.0776789	0.0686452	8	14	1.66236e-20	B1
ZNF814	0.372163	-0.11381	-0.123329	-0.133373	-0.069706	3	7	1.9122e-20	B1
ZIC3	0.256966	0.0231045	-0.0950278	-0.174051	-0.182715	3	7	2.30967e-20	B1
SERHL2	0.214765	-0.0897821	-0.0657302	-0.0897821	-0.0897821	8	14	2.55458e-20	B1
CCK	0.285408	-0.0570079	-0.112627	-0.112627	-0.112627	8	14	3.25802e-20	B1
NDRG4	0.212996	0.0238297	-0.0911921	-0.121881	-0.158905	8	14	3.78866e-20	B1
PPM1K	0.149739	-0.0592168	-0.0395316	-0.00948835	-0.0765585	8	14	3.89288e-20	B1
GSE1	0.218608	-0.0220812	-0.0845646	-0.107154	-0.0885976	8	14	3.95502e-20	B1
C14orf119	0.157007	0.0360118	-0.078273	-0.113782	-0.105044	8	14	7.49081e-20	B1
PDHA1	0.164135	-0.0642843	-0.105381	-0.0929283	0.18684	8	14	9.18605e-20	B1
KLF7	0.438158	-0.0929689	-0.152617	-0.154829	-0.172218	3	7	1.61464e-19	B1
PARP6	0.15881	-0.0360725	-0.0855675	-0.0623651	0.0331338	8	14	1.68678e-19	B1
ZNF296	0.125237	-0.0516378	-0.0753075	-0.0500561	-0.0430148	8	14	1.93726e-19	B1
VASP	0.269632	-0.0687907	-0.115518	-0.0726957	-0.0464843	8	14	2.15531e-19	B1
DNAJC22	0.200853	-0.0736478	-0.0192205	-0.128195	-0.0610554	8	14	3.26626e-19	B1
GPR161	0.147553	-0.00131941	-0.0652401	-0.0900093	-0.0507682	8	14	3.86427e-19	B1
BCAR3	0.178262	-0.0406419	-0.0830908	-0.0972472	0.0375832	8	14	3.89421e-19	B1
TGIF1	0.24403	0.0117608	-0.101813	-0.194072	-0.0789713	8	14	5.20186e-19	B1
PLAUR	0.339934	-0.0836658	-0.0882307	-0.133413	-0.167574	3	7	5.77731e-19	B1
ACTA1	0.219036	-0.0271341	-0.0675355	-0.103189	-0.127248	8	14	6.16842e-19	B1
ECH1	0.0927023	-0.0453728	-0.0067263	-0.0865024	0.0307758	8	14	7.42165e-19	B1
ZNF90	0.187651	-0.0747464	-0.0728481	-0.0259296	-0.0139065	8	14	7.61099e-19	B1
LPIN1	0.108114	0.0285438	-0.0561591	-0.071292	-0.0850773	8	14	8.54105e-19	B1
CASC15	0.162158	-0.00880663	-0.0748985	-0.0931195	-0.0357572	8	14	9.04424e-19	B1
JMJD1C	0.248728	0.01577	-0.12789	-0.120724	-0.12411	8	14	9.94226e-19	B1
TSKU	0.0914452	-0.050183	-0.0161186	-0.0521583	0.0276295	8	14	1.32932e-18	B1
ITM2A	0.14085	0.0320201	-0.0940304	-0.0837157	-0.0529288	8	14	1.59318e-18	B1
TMEM66	0.164467	0.0601196	-0.0893243	-0.187095	-0.0620522	8	14	2.40012e-18	B1
USP3	0.144805	-0.0268249	-0.0799253	-0.0846968	0.0550556	8	14	2.94269e-18	B1
SCD5	0.248963	-0.0441539	-0.0842854	-0.116915	-0.0988173	3	7	3.57989e-18	B1
SSTR2	0.358384	-0.114849	-0.112428	-0.130604	-0.0813696	3	7	4.05319e-18	B1
SMAD3	0.192425	-0.143159	-0.073053	0.0269505	0.0867882	8	14	4.06694e-18	B1
SNX16	0.182169	-0.0564325	-0.0576638	-0.0440846	-0.0807193	8	14	4.5818e-18	B1
AGPAT4	0.227041	-0.0396591	-0.0964391	-0.0690555	-0.0791211	8	14	4.64339e-18	B1
COL1A2	0.120812	-0.0501023	-0.057089	-0.0166463	0.0235619	8	14	4.97632e-18	B1
SH3RF1	0.152765	-0.0472035	-0.0562605	-0.0333683	-0.0395233	8	14	5.75061e-18	B1
ARL5B	0.12457	-0.135167	0.0175099	-0.067228	0.101339	8	14	6.23099e-18	B1
STRN3	0.14852	-0.0493048	-0.0205133	-0.140041	0.0161817	8	14	9.20299e-18	B1
ZNF24	0.197733	-0.00126835	-0.0794615	-0.127445	-0.0820313	8	14	9.95731e-18	B1
STK32C	0.132979	-0.0867678	-0.0171894	-0.0309417	-0.00136413	8	14	1.0743e-17	B1
F10	0.255709	-0.128938	-0.089874	0.0296136	-0.0564417	8	14	1.1033e-17	B1
C17orf103	0.1566	-0.0467338	-0.0730082	-0.0267887	-0.0221091	8	14	1.10806e-17	B1
KIAA1244	0.201173	-0.0523863	-0.109482	-0.0582193	0.0358252	8	14	1.2888e-17	B1
MAGEH1	0.119345	-0.0171581	-0.037548	-0.0910739	-0.0165387	8	14	1.43815e-17	B1
OXTR	0.160823	-0.0368746	-0.0569151	-0.0631849	-0.0956254	8	14	1.87315e-17	B1
RBM24	0.158291	-0.0141332	-0.0403612	-0.086477	-0.118706	8	14	2.10912e-17	B1
TVP23C	0.207347	-0.152752	0.00455644	-0.0663218	-0.0124078	8	14	2.35359e-17	B1
NOG	0.257252	-0.0925624	-0.0925624	-0.0925624	-0.0925624	8	14	2.37564e-17	B1
LGALS3BP	0.145455	-0.027569	-0.0498604	-0.0699347	-0.0442937	8	14	2.57053e-17	B1
PMM2	0.208135	-0.0363637	-0.0426516	-0.0968198	-0.152698	8	14	2.63794e-17	B1
MLLT6	0.143379	-0.00470924	-0.0915166	-0.0516403	-0.0105564	8	14	2.66104e-17	B1
DPCD	0.18731	-0.0910742	-0.0319833	-0.116113	0.0350338	8	14	3.77997e-17	B1
C9orf47	0.263211	-0.0791181	-0.0868489	-0.0788353	-0.11944	8	14	4.15431e-17	B1
HSD17B14	0.155618	-0.0461665	-0.0553965	-0.0396893	-0.0431402	8	14	4.81033e-17	B1
C1orf213	0.135429	-0.0768431	5.05384e-05	-0.0229412	-0.105365	8	14	7.71078e-17	B1
QPCT	0.270866	-0.041925	-0.0821969	-0.135949	-0.135949	3	7	8.00876e-17	B1
PCBP4	0.149829	-0.00993507	-0.0749805	-0.101255	0.00702261	8	14	9.74031e-17	B1
UNC79	0.111759	-0.0640769	-0.0640769	-0.0388536	-0.0640769	8	14	1.04576e-16	B1
RAP2B	0.106803	-0.0349745	-0.0752336	-0.00166668	0.0463656	8	14	1.63202e-16	B1
RNF114	0.134271	-0.0657755	-0.0236476	-0.0519386	-0.0116898	8	14	2.11701e-16	B1
MAP2K1	0.127239	-0.0418508	-0.0219945	-0.0566692	-0.0562268	8	14	2.19952e-16	B1
CCDC53	0.117502	-0.0279412	-0.0102508	-0.133665	-0.0306798	8	14	2.3927e-16	B1
B3GNT2	0.150591	-0.1369	0.020921	-0.0896569	0.0645836	8	14	2.64301e-16	B1
CBFB	0.185715	-0.0297919	-0.0592606	-0.105869	-0.0612659	8	14	2.68196e-16	B1
MTUS1	0.179677	-0.0864931	-0.110513	0.00284296	0.0999353	8	14	2.89372e-16	B1
TMEM50A	0.141666	0.0588508	-0.0720424	-0.12803	-0.127466	8	14	4.07796e-16	B1
DIO3	0.106268	-0.00887273	-0.0517894	0.0417894	-0.14297	8	14	4.43112e-16	B1
ALAD	0.0876399	-0.0408802	-0.0063611	-0.0825478	0.024815	8	14	4.55673e-16	B1
ALDOC	0.106657	-0.00615111	-0.0711599	-0.058342	0.000467921	8	14	4.80038e-16	B1
HMGA2	0.131769	-0.0463406	-0.0530342	-0.06954	0.04486	8	14	4.98455e-16	B1
SLC1A1	0.146981	-0.0343282	-0.0691038	-0.089906	0.0471569	8	14	6.93761e-16	B1
RIOK3	0.108534	0.037992	-0.042081	-0.128816	-0.0750615	8	14	7.04209e-16	B1
2006-09-01	0.0965796	0.0584856	-0.0946501	-0.0266512	-0.0900175	8	14	7.31459e-16	B1
SMAD6	0.0900377	-0.039138	-0.00343206	-0.119497	0.0540323	8	14	7.38445e-16	B1
PLXNA4	0.152894	0.0217361	-0.0757061	-0.113712	-0.113712	8	14	8.49275e-16	B1
MORN2	0.133653	-0.00419949	-0.0646069	-0.0772046	-0.0288357	8	14	9.89904e-16	B1
SEMA5A	0.0466416	-0.0166538	-0.0167314	0.0567103	-0.0929551	8	14	1.03821e-15	B1
FRS2	0.143878	-0.0465723	-0.011504	-0.118013	-0.0325155	8	14	1.10458e-15	B1
PRKAB2	0.124915	-0.0154294	-0.0791152	-0.00375218	-0.0339665	8	14	1.61629e-15	B1
MT1G	0.145511	-0.0876516	0.00386433	-0.0747158	-0.100029	8	14	1.74464e-15	B1
LRP10	0.172085	-0.0707106	-0.0607152	-0.0745786	0.0414965	8	14	2.47314e-15	B1
CAMSAP3	0.101705	-0.0831751	-0.0219914	-0.022483	0.0677877	8	14	2.5238e-15	B1
BIK	0.0916139	0.0895506	-0.114241	-0.0324593	-0.10169	8	14	2.69879e-15	B1
PFKFB3	0.133538	-0.0498135	-0.0711782	-0.0673574	0.0958101	8	14	2.8439e-15	B1
ZSWIM6	0.188101	-0.0280982	-0.0813683	-0.0869001	-0.0360774	8	14	3.08058e-15	B1
CACNA1E	0.226281	-0.0811187	-0.0807958	-0.0920959	-0.0920959	8	14	3.17143e-15	B1
HK2	0.1921	-0.0799462	-0.0736392	-0.0590796	0.0273716	8	14	3.64741e-15	B1
FGF8	0.234347	-0.0834739	-0.0760655	-0.0958463	-0.0958463	8	14	4.39334e-15	B1
MCL1	0.180029	-0.068051	-0.0677306	-0.0376929	-0.0123258	8	14	5.96666e-15	B1
RBMXL1	0.151681	-0.0037167	-0.034404	-0.121374	-0.0969545	8	14	6.11629e-15	B1
LINC00685	0.206638	-0.113606	-0.0844185	-0.00190419	0.0377765	8	14	6.24514e-15	B1
FAM167A	0.236238	-0.0585031	-0.098431	-0.098431	-0.098431	8	14	6.60467e-15	B1
C4orf47	0.178187	-0.0739562	-0.0758486	-0.0357589	-0.0863168	8	14	6.84655e-15	B1
SPRY4	0.414201	-0.125125	-0.125604	-0.133166	-0.133166	3	7	7.3433e-15	B1
CAMKMT	0.196758	-0.0153037	-0.101922	-0.11192	-0.00249965	8	14	7.76189e-15	B1
RTN4RL1	0.13972	-0.00771789	-0.0903046	-0.074297	0.0240019	8	14	8.3633e-15	B1
ARF1	0.178934	-0.0839712	-0.0204174	-0.0362225	-0.0972414	8	14	9.14761e-15	B1
RASGRF2	0.348726	-0.137834	-0.0915949	-0.052597	-0.142774	3	7	9.26568e-15	B1
YARS	0.20497	-0.058764	-0.103733	-0.0878022	0.0660027	8	14	1.08904e-14	B1
SUCO	0.142281	-0.0406033	-0.0467919	-0.13102	0.0671309	8	14	1.21366e-14	B1
PRKCDBP	0.111608	0.074451	-0.127609	-0.0578365	-0.0403936	8	14	1.22731e-14	B1
CTD-2034I4.2	0.216207	-0.0769703	-0.0893347	-0.0748721	-0.0893347	8	14	1.27334e-14	B1
MXRA5	0.203975	0.0141905	-0.104191	-0.121521	-0.0838986	8	14	1.83001e-14	B1
ASS1	0.17635	-0.048408	-0.0843	-0.0690736	-0.0737995	8	14	2.14363e-14	B1
SFT2D1	0.0483588	0.0978076	-0.0439541	-0.142372	-0.0685272	8	14	2.24244e-14	B1
PRKCQ-AS1	0.121986	0.0417805	-0.0666308	-0.123404	-0.0573054	8	14	2.42847e-14	B1
ZC3HAV1	0.227032	-0.0261682	-0.0802555	-0.0976282	-0.121363	8	14	2.69377e-14	B1
CERS4	0.233598	-0.0944241	-0.0947572	-0.0222256	-0.0156195	8	14	2.74095e-14	B1
WDR44	0.224485	-0.0459313	-0.066116	-0.0758091	-0.129649	8	14	3.31175e-14	B1
LRRC3DN	0.240143	-0.0675769	-0.0837221	-0.0659438	-0.0837255	8	14	3.97978e-14	B1
FOXO1	0.200281	-0.032409	-0.0715444	-0.0882794	-0.077917	8	14	4.66092e-14	B1
LINC00842	0.150536	-0.0174386	-0.0686486	-0.0502802	-0.117001	8	14	5.03934e-14	B1
PDZD4	0.087967	0.0128943	-0.0676383	-0.0893871	-0.0708484	8	14	5.11207e-14	B1
LDLR	0.209015	-0.0936794	-0.102204	0.0226507	0.00250747	8	14	5.81858e-14	B1
C8orf31	0.124918	-0.0723182	0.0137108	-0.0201252	-0.113868	8	14	6.43415e-14	B1
PIGP	0.0854952	-0.00357573	-0.0127348	-0.0125169	-0.140159	8	14	6.84388e-14	B1
TRAM1	0.188502	-0.0611585	-0.0385064	-0.150663	0.0157338	8	14	7.66467e-14	B1
EIF4EBP1	0.237242	-0.122763	-0.0518398	-0.0566189	-0.0214415	8	14	8.06827e-14	B1
ELMO1	0.170264	-0.0159654	-0.0960323	-0.0670079	-0.0131693	8	14	8.70499e-14	B1
CCDC129	0.180006	-0.0635075	-0.0821539	-0.0821539	-0.0821539	8	14	8.71866e-14	B1
ATF3	0.278805	-0.0151062	-0.114845	-0.153484	-0.106818	3	7	8.77569e-14	B1
NRG1	0.233561	-0.0643486	-0.0857403	-0.0989368	-0.0794367	8	14	1.09321e-13	B1
TLE2	0.18079	-0.0683578	-0.0223349	-0.091115	-0.0670573	8	14	1.37696e-13	B1
MME	0.0840938	0.0200626	-0.0603923	-0.0905465	-0.0905465	8	14	1.80444e-13	B1
GPI	0.124617	-0.0874763	-0.0589588	0.0153943	0.0764721	8	14	1.91496e-13	B1
C1GALT1	0.183661	-0.144682	-0.0637364	-0.0157864	0.140851	8	14	2.24051e-13	B1
PAFAH1B1	0.0899771	0.0304703	-0.0546033	-0.0613432	-0.0646442	8	14	2.25619e-13	B1
GPSM2	0.149686	-0.0253648	-0.0396664	-0.0794692	-0.0751132	8	14	2.28335e-13	B1
MTSS1	0.147733	0.0587225	-0.0890896	-0.118255	-0.111373	8	14	2.37838e-13	B1
ST3GAL5	0.119175	-0.05958	-0.0382359	-0.0561403	0.0519818	8	14	3.12763e-13	B1
KLF16	0.220089	-0.0947697	-0.0734981	-0.0241088	-0.0379117	8	14	3.30404e-13	B1
FOXH1	0.16897	0.0425333	-0.0481059	-0.14407	-0.19244	8	14	3.7253e-13	B1
MT1H	0.0818236	-0.0611888	-0.0241888	-0.0706139	-0.0706139	8	14	4.09819e-13	B1
SRSF6	0.16622	-0.0454247	-0.0482425	-0.115679	0.00808924	8	14	5.43193e-13	B1
CYP27A1	0.19755	-0.064126	-0.0490259	-0.0861447	-0.0712951	8	14	5.6361e-13	B1
LINC00969	0.169824	-0.00576908	-0.0913423	-0.0449362	-0.0786174	8	14	5.78088e-13	B1
BLOC1S6	0.0889736	0.0620119	-0.0801237	-0.0720384	-0.0624881	8	14	6.01111e-13	B1
ZFP36L1	0.0978321	-0.0300261	-0.0610162	-0.00534325	0.0208534	8	14	7.78801e-13	B1
GTF3C4	0.159103	-0.0622164	-0.0984102	-0.0121402	0.0711306	8	14	8.27315e-13	B1
GADD45G	0.15457	-0.0190988	-0.112999	-0.0939331	0.0811087	8	14	8.99864e-13	B1
GADD45B	0.112622	0.00843682	-0.0668798	-0.0622695	-0.0766038	8	14	9.23172e-13	B1
LFNG	0.224215	-0.0865182	-0.0830929	-0.100054	0.00149091	8	14	1.01725e-12	B1
APOBEC3D	0.0971318	-0.0560718	-0.0553904	-0.0673897	-0.0351224	8	14	1.11928e-12	B1
TPST1	0.133957	-0.0715778	-0.038667	-0.0790023	0.0792181	8	14	1.13903e-12	B1
PPAP2A	0.181332	-0.0261114	-0.0562818	-0.12096	-0.0493609	8	14	1.97121e-12	B1
NAMPT	0.19591	-0.1071	0.0104122	-0.112226	-0.0621226	8	14	2.492e-12	B1
PPAPDC1A	0.165464	-0.0820136	-0.0732167	-0.0647599	-0.052673	8	14	3.06899e-12	B1
COL6A2	0.116641	-0.036173	-0.0652016	-0.01881	0.0214579	8	14	3.532e-12	B1
AXIN2	0.24806	-0.0664089	-0.0819508	-0.117893	-0.0806991	8	14	3.68834e-12	B1
ETV4	0.282647	-0.0700738	-0.111595	-0.0947458	-0.111595	8	14	4.67926e-12	B1
RCAN3	0.181377	0.0326395	-0.115733	-0.145727	-0.0115786	8	14	5.04905e-12	B1
TMEM183A	0.108288	-0.0509358	-0.0737783	0.0496017	0.0151617	8	14	5.71914e-12	B1
SPTY2D1	0.104428	-0.0244271	-0.0552235	-0.0582958	0.0429388	8	14	6.22826e-12	B1
IFLTD1	0.125066	-0.0546678	-0.0527934	-0.0758908	-0.0758908	8	14	7.36523e-12	B1
BSG	0.0915409	0.0272623	-0.0481536	-0.0748297	-0.0600045	8	14	7.56268e-12	B1
PHLDA1	0.136494	-0.0552674	-0.0517322	-0.0906986	-0.033848	8	14	7.76537e-12	B1
C6orf62	0.0938589	-0.0539386	-0.0272545	-0.0380713	0.0437427	8	14	7.82634e-12	B1
DSCAM	0.102741	-0.0549129	-0.0391255	-0.00425673	-0.097753	8	14	8.82501e-12	B1
COCH	0.156084	0.0416424	-0.0853205	-0.118889	-0.0960211	8	14	9.4458e-12	B1
SH3BGR	0.133466	-0.0216954	-0.0502087	-0.0259648	-0.0868844	8	14	1.10976e-11	B1
AP001065.15	0.0801756	-0.0577914	-0.0577914	-0.0577914	-0.0255549	8	14	1.11921e-11	B1
OVOL1	0.146384	0.019146	-0.0865713	-0.0997032	-0.0588994	8	14	1.12239e-11	B1
PREX1	0.187521	0.0284708	-0.0953663	-0.112755	-0.111967	8	14	1.1226e-11	B1
COL9A2	0.183726	-0.0333367	-0.0786452	-0.0847379	-0.0856386	8	14	1.18352e-11	B1
UBALD1	0.151535	0.00320436	-0.127122	-0.0666885	0.0646821	8	14	1.27456e-11	B1
NAB2	0.116692	-0.0902096	-0.0206477	-0.0447682	0.0760534	8	14	1.51786e-11	B1
ERF	0.136351	-0.0821451	-0.083729	0.0228282	0.0880087	8	14	1.9447e-11	B1
DOCK8	0.187302	-0.0687478	-0.0560599	-0.0997725	-0.0022904	8	14	2.04171e-11	B1
TMEM97	0.176709	0.0303237	-0.0586845	-0.129929	-0.168229	8	14	2.06434e-11	B1
HLX	0.136981	-0.0404753	-0.0753815	-0.0753815	-0.0753815	8	14	2.19872e-11	B1
PRICKLE1	0.183641	-0.0677944	-0.0407295	-0.0612193	-0.0639597	8	14	2.55193e-11	B1
ZIC5	0.100741	-0.0428232	-0.0630358	-0.0301568	-0.0750442	8	14	2.62169e-11	B1
BCAT2	0.140408	-0.0728265	-0.0107694	-0.108377	0.029957	8	14	2.96557e-11	B1
CREB3L1	0.0899306	-0.0265491	-0.0191234	-0.0716566	0.0023726	8	14	3.04857e-11	B1
AC012146.7	0.128467	-0.0325611	-0.0363453	-0.0440138	-0.0609857	8	14	3.07125e-11	B1
TMEM159	0.175612	-0.0199432	-0.0288405	-0.10724	-0.143466	8	14	3.37254e-11	B1
NDUFA3	0.104214	-0.117324	0.0132326	-0.0687561	0.115692	8	14	3.53305e-11	B1
EFHD2	0.114254	-0.00707259	-0.040418	-0.0674494	-0.0559376	8	14	3.67941e-11	B1
ATP6V1B2	0.224943	-0.0221648	-0.126921	-0.133536	0.0444589	8	14	5.17333e-11	B1
RUNX1T1	0.180548	-0.00131831	-0.0728412	-0.100452	-0.0989311	8	14	6.46169e-11	B1
TOB2	0.227467	-0.0830364	-0.103435	-0.103765	0.0965341	8	14	6.65803e-11	B1
COA5	0.0603325	-0.0254332	-0.0222177	-0.0286243	0.0219001	8	14	6.78888e-11	B1
CACNG8	0.26182	-0.0443736	-0.0766418	-0.132984	-0.132984	3	7	6.86093e-11	B1
NPL	0.146885	-0.0760864	-0.0520354	0.0329777	-0.0464514	8	14	6.9332e-11	B1
KCNK6	0.246432	-0.0912886	-0.0660153	-0.00523262	-0.15283	8	14	7.59317e-11	B1
NTN1	0.207925	-0.0642161	-0.0714456	-0.0857739	-0.0629049	8	14	7.66536e-11	B1
GUCA2A	0.162566	-0.0782101	-0.0688837	-0.0782101	-0.0459081	8	14	8.03209e-11	B1
FAM155B	0.193468	-0.0091931	-0.0868422	-0.0898949	-0.0970956	8	14	1.1812e-10	B1
TMEM123	0.155139	-0.00965855	-0.112307	-0.110557	0.106163	8	14	1.24636e-10	B1
NME1-NME2	0.153281	-0.0890283	-0.0849204	0.067764	0.0163968	8	14	1.48033e-10	B1
PPA1	0.170977	0.0479122	-0.0915081	-0.15799	-0.0766838	8	14	1.52057e-10	B1
TMEM135	0.208121	-0.126722	-0.0443696	-0.0183972	-0.0120142	8	14	1.58631e-10	B1
ITGA9	0.176621	-0.0321128	-0.0763765	-0.095909	-0.095909	8	14	1.59476e-10	B1
IL17RA	0.143664	-0.0256002	-0.0628328	-0.136304	0.0745539	8	14	1.62335e-10	B1
C9orf135	0.0840115	-0.0459394	-0.036808	-0.000340582	-0.0914371	8	14	1.67392e-10	B1
SPRY2	0.257672	-0.0842424	-0.0655356	-0.108132	-0.0682509	8	14	1.73375e-10	B1
PIK3CB	0.17273	-0.0687139	-0.0655466	-0.0491977	0.015301	8	14	1.79338e-10	B1
SERPINB1	0.159858	-0.0768831	-0.0280491	-0.0849575	0.0116384	8	14	2.02194e-10	B1
ZDHHC2	0.168791	-0.00965956	-0.0474302	-0.124476	-0.0823926	8	14	2.72479e-10	B1
MAT2A	0.373614	-0.118842	-0.104888	-0.099552	-0.152779	3	7	2.86663e-10	B1
SSR1	0.117619	-0.00390227	-0.0823417	-0.0427462	0.0114755	8	14	3.10781e-10	B1
SYNM	0.163495	-0.0671236	-0.0654266	-0.0723599	-0.0712117	8	14	3.1345e-10	B1
CRK	0.167226	-0.04513	-0.0715614	-0.165312	0.131146	8	14	4.34095e-10	B1
VLDLR	0.232277	-0.039019	-0.0843662	-0.0794109	-0.11225	8	14	4.9716e-10	B1
PCTP	0.281186	-0.106768	-0.0526619	-0.0847326	-0.127789	8	14	5.28067e-10	B1
RASSF8	0.150271	-0.0764737	-0.0161228	0.00268962	-0.11119	8	14	5.7044e-10	B1
DRG1	0.148197	0.000855928	-0.0988215	-0.171074	0.136011	8	14	7.17951e-10	B1
PDZRN3	0.198536	-0.102848	-0.0948997	-0.0755656	0.123274	8	14	7.34107e-10	B1
SWAP70	0.0640602	0.0782723	-0.0429715	-0.121906	-0.0829376	8	14	8.30621e-10	B1
ICOSLG	0.217935	-0.0952249	-0.0668462	-0.0331386	-0.0394294	8	14	8.88908e-10	B1
RGMB	0.125785	0.00526288	-0.0840069	-0.0670947	0.00171221	8	14	1.01158e-09	B1
ME2	0.146068	-0.00926498	-0.0569649	-0.108883	-0.0246316	8	14	1.0173e-09	B1
PITPNB	0.0740755	0.0549736	-0.0702211	-0.0651578	-0.0446989	8	14	1.03959e-09	B1
NFASC	0.223571	-0.010614	-0.104315	-0.115496	-0.115496	8	14	1.4764e-09	B1
LBH	0.217363	0.0534974	-0.193846	-0.07029	-0.0366306	8	14	1.7571e-09	B1
GOLGA3	0.136856	-0.0748151	-0.0659314	0.0127993	0.0368289	8	14	1.87525e-09	B1
SSX2IP	0.16134	-0.0313147	-0.112089	-0.0429138	0.0612228	8	14	1.90074e-09	B1
SMAD2	0.177131	-0.0452087	-0.0951467	-0.00798454	-0.0295654	8	14	1.98642e-09	B1
SEC14L2	0.171922	-0.0607763	-0.0711196	-0.0345142	-0.0661249	8	14	1.99334e-09	B1
SH3BP4	0.205662	-0.0342606	-0.0715465	-0.0676692	-0.111999	8	14	2.13909e-09	B1
OSBP2	0.19716	-0.0896644	-0.0438332	-0.0738006	-0.0556016	8	14	2.21987e-09	B1
PCDH1	0.207166	-0.0288681	-0.0938998	-0.0953864	-0.0505797	8	14	2.36156e-09	B1
SLC3A2	0.198993	-0.051652	-0.0451878	-0.169122	0.00793214	8	14	2.52648e-09	B1
TMEM200B	0.127891	0.00814251	-0.101607	-0.035787	-0.00598813	8	14	2.77779e-09	B1
CDKN2B	0.107558	-0.0173785	-0.0752919	-0.0752919	-0.0752919	8	14	2.80025e-09	B1
FAM83F	0.133542	-0.0728746	-0.0824261	0.0227832	0.071086	8	14	3.28439e-09	B1
2003-03-01	0.104671	-0.0533683	-0.0532875	-0.0586877	-0.0481954	8	14	3.3992e-09	B1
LINC00371	0.264601	-0.012673	-0.104013	-0.138659	-0.138659	3	7	3.85226e-09	B1
GID4	0.171174	-0.100369	-0.0472785	-0.0767328	0.0759143	8	14	4.96679e-09	B1
2011-03-01	0.172836	-0.0699797	-0.0501955	-0.0915355	-0.0915355	8	14	5.75802e-09	B1
NR4A1	0.118972	-0.0324125	-0.0529904	-0.11584	0.0743558	8	14	5.80411e-09	B1
MT1X	0.156216	-0.0809487	-0.00841085	-0.0510754	-0.114603	8	14	6.3348e-09	B1
MAT2B	0.0910846	-0.0213318	-0.0401027	-0.065954	0.0351533	8	14	6.83585e-09	B1
FAM153B	0.0949153	-0.0635097	-0.0349185	-0.0634726	-0.0183554	8	14	7.78682e-09	B1
C18orf8	0.150536	-0.00769289	-0.0836014	-0.0907121	0.00246212	8	14	8.36716e-09	B1
PATZ1	0.0995609	-0.0499471	-0.0163635	-0.0745508	0.0373453	8	14	8.69381e-09	B1
SPEN	0.123324	0.0171405	-0.102572	-0.0872695	0.0544484	8	14	9.18387e-09	B1
PLCXD1	0.275141	-0.145041	-0.0629142	-0.11283	0.0499359	8	14	1.01699e-08	B1
AP000783.1	0.125269	-0.0425012	-0.0304454	-0.0761596	-0.0769174	8	14	1.12759e-08	B1
ZBTB8OS	0.061244	0.0598748	-0.023759	-0.122163	-0.0795765	8	14	1.1439e-08	B1
MNX1	0.111077	-0.0445755	-0.0672207	-0.0672207	-0.0672207	8	14	1.31557e-08	B1
SPAG4	0.0888548	-0.0579249	-0.0485406	-0.0453381	-0.0379894	8	14	1.32081e-08	B1
PDLIM3	0.116596	-0.0095382	-0.0635026	-0.0345438	-0.0707726	8	14	1.35605e-08	B1
STX12	0.109705	0.0166846	-0.0561694	-0.0636911	-0.06747	8	14	1.43482e-08	B1
DCAF6	0.11931	-0.00380393	-0.0782564	-0.0350996	-0.0134971	8	14	1.56189e-08	B1
HSPA1A	0.119526	-0.0723132	-0.0579704	0.0472597	0.0053011	8	14	1.56593e-08	B1
MAGEA11	0.0822647	-0.0556732	-0.0556732	-0.0556732	-0.0556732	8	14	1.6042e-08	B1
CXCL14	0.196253	-0.0602817	-0.0730038	-0.0970731	-0.0723677	8	14	1.60521e-08	B1
FBXO34	0.112414	-0.000666063	-0.0177132	-0.13423	-0.0416252	8	14	1.61244e-08	B1
TESC	0.240681	-0.0587148	-0.0893842	-0.121517	-0.03996	8	14	1.75398e-08	B1
KCTD15	0.110482	-0.0631219	-0.0341627	-0.0501424	0.0629347	8	14	1.78611e-08	B1
SLCO2A1	0.133301	-0.0837445	-0.0251939	-0.0388179	-0.00841044	8	14	1.79305e-08	B1
KCNF1	0.150398	-0.0808204	-0.0808204	-0.0369361	-0.0381913	8	14	2.06709e-08	B1
EYA2	0.12892	-0.0473177	-0.0626481	-0.0627925	-0.062556	8	14	2.12965e-08	B1
MNT	0.0794533	-0.00154269	-0.0541177	-0.0351675	0.00889101	8	14	2.45353e-08	B1
NRP1	0.142604	-0.0702375	-0.0531695	-0.0779835	-0.0161015	8	14	2.51737e-08	B1
STAT1	0.157625	-0.0730578	-0.0713638	-0.0607784	0.0924087	8	14	2.51867e-08	B1
MRPS36	0.0692835	0.0362441	-0.00507683	-0.128927	-0.0781466	8	14	3.04334e-08	B1
BDKRB2	0.110925	-0.0651768	-0.0537831	-0.0651768	-0.0651768	8	14	3.05579e-08	B1
ZNF260	0.100575	-0.0046191	-0.0728176	-0.0437919	0.0289006	8	14	3.22982e-08	B1
CSNK1D	0.111173	-0.0283101	-0.083549	0.00565855	0.031718	8	14	3.23474e-08	B1
ARF4	0.142793	-0.00646809	-0.063815	-0.171646	0.0743879	8	14	3.5074e-08	B1
SSR2	0.101559	-0.12492	0.0223861	-0.0597595	0.105643	8	14	3.67202e-08	B1
PYCR1	0.225833	-0.127189	-0.0666432	-0.0258832	0.0172919	8	14	3.93173e-08	B1
C14orf132	0.0959567	0.0408593	-0.0330019	-0.127449	-0.106321	8	14	4.08394e-08	B1
TMEM14C	0.189886	-0.0316799	-0.00416446	-0.140014	-0.170567	8	14	4.20185e-08	B1
LARP4	0.247777	-0.0653622	-0.0228814	-0.174564	-0.123223	3	7	4.45031e-08	B1
C11orf95	0.121878	-0.0253103	-0.0774431	-0.0255239	0.022318	8	14	4.52913e-08	B1
TSPAN31	0.100538	0.0423717	-0.0839002	-0.0222921	-0.0916046	8	14	4.68244e-08	B1
LZTS1	0.12811	-0.0320364	-0.0691966	-0.0812124	-0.0812124	8	14	4.86071e-08	B1
U47924.27	0.153269	-0.0614188	-0.0351585	-0.0309134	-0.0703061	8	14	5.10159e-08	B1
FAM222A	0.114443	0.00290538	-0.0787981	-0.0637273	-0.0359591	8	14	5.19234e-08	B1
ZFR2	0.105071	-0.0659866	-0.00258835	-0.00962139	-0.0669846	8	14	5.39618e-08	B1
SPRED2	0.161252	0.0233322	-0.101113	-0.109217	-0.0352857	8	14	5.42877e-08	B1
POC1B-GALNT4	0.1118	0.0117741	-0.0659348	-0.0233169	-0.0848947	8	14	5.77237e-08	B1
SGTA	0.21188	-0.163435	-0.0883502	0.0606395	0.0924156	8	14	6.1373e-08	B1
C21orf90	0.143022	-0.0857576	-0.0562834	-0.052064	0.0386081	8	14	6.39355e-08	B1
MST4	0.109255	-0.049381	-0.0170116	-0.0669127	0.00518891	8	14	7.15532e-08	B1
ATP1B2	0.123084	-0.0636414	-0.0636414	-0.0636414	-0.0636414	8	14	7.53856e-08	B1
TMED4	0.0698168	0.0167469	-0.0593406	-0.04639	0.0119693	8	14	7.74001e-08	B1
RTN4R	0.131091	-0.0613489	-0.0377361	-0.0968155	0.0461856	8	14	7.95923e-08	B1
UPK1A	0.0946112	-0.0563889	-0.0563889	-0.0563889	-0.0563889	8	14	8.1173e-08	B1
F3	0.230883	-0.0770305	-0.0753784	-0.078967	-0.0343156	8	14	8.16936e-08	B1
CALCR	0.169017	-0.0397681	-0.0743996	-0.0945623	-0.0945623	8	14	8.67613e-08	B1
KIF26B	0.109064	-0.0590401	-0.0728219	-0.0647199	0.0408611	8	14	8.88457e-08	B1
RNF24	0.151495	-0.0252814	-0.0578332	-0.0862521	-0.0220304	8	14	9.31977e-08	B1
CDS2	0.0790353	0.083771	-0.0592676	-0.134166	-0.0728085	8	14	1.13111e-07	B1
PAPSS2	0.122513	0.0153801	-0.0734778	-0.0232631	-0.0991412	8	14	1.15941e-07	B1
RN7SK	0.214935	-0.0666186	-0.0722864	-0.0943731	-0.0795395	8	14	1.16611e-07	B1
PPFIBP1	0.126399	0.0296675	-0.0527321	-0.131054	-0.0635273	8	14	1.22586e-07	B1
COL22A1	0.13003	-0.0265375	-0.0536147	-0.0859824	-0.0229102	8	14	1.23225e-07	B1
SPSB1	0.0711472	-0.0478446	-0.0203145	-0.0185718	0.00232093	8	14	1.24507e-07	B1
PHLDA2	0.187069	-0.0570022	-0.0706474	-0.101846	-0.0620632	8	14	1.26906e-07	B1
BACH2	0.178063	-0.0121613	-0.0886378	-0.119485	-0.0297739	8	14	1.53095e-07	B1
TMEM18	0.127547	0.0516402	-0.0692289	-0.111853	-0.103872	8	14	1.72596e-07	B1
PLEKHB2	0.213258	-0.0855552	0.00383326	-0.128766	-0.120161	8	14	1.77148e-07	B1
CCDC86	0.0977545	-0.0508806	-0.0187385	-0.0225164	-0.0161501	8	14	1.78281e-07	B1
KXD1	0.110843	-0.00272432	-0.0459787	-0.103398	0.00400786	8	14	2.15461e-07	B1
ACTR3	0.136314	0.0890284	-0.104209	-0.143236	-0.08794	8	14	2.3098e-07	B1
CARS	0.12461	0.0211744	-0.062901	-0.0753782	-0.0809899	8	14	2.34105e-07	B1
SH2D3A	0.123701	0.00827515	-0.102113	-0.0817181	0.0684221	8	14	2.3438e-07	B1
EDARADD	0.191553	-0.0829999	-0.0826087	-0.0468777	0.0515993	8	14	2.58545e-07	B1
FMO5	0.149534	-0.083145	-0.0560632	-0.0274198	-0.0704875	8	14	3.18733e-07	B1
TMEM179B	0.122971	0.00726027	-0.0237232	-0.138416	-0.0655081	8	14	3.20364e-07	B1
FMN2	0.136131	-0.033682	-0.0725671	-0.0838005	-0.0838005	8	14	3.40921e-07	B1
WBSCR17	0.116165	-0.0257005	-0.0508682	-0.0995104	-0.0317799	8	14	3.50108e-07	B1
GRPR	0.140203	-0.0712088	-0.0622113	-0.0712088	-0.0712088	8	14	3.5543e-07	B1
AC012501.2	0.107628	-0.0561647	-0.0543973	-0.0663954	-0.0663954	8	14	3.56028e-07	B1
GRB10	0.18105	-0.0543404	-0.0576612	-0.13078	0.0413944	8	14	4.18071e-07	B1
AC002480.2	0.0994671	-0.0440843	-0.0567617	-0.0687626	-0.0687626	8	14	4.21908e-07	B1
ZNF124	0.163417	-0.0758598	-0.00829867	-0.101236	-0.0316454	8	14	4.77512e-07	B1
SOX10	0.107313	-0.0265055	-0.0555771	-0.0540052	-0.0893391	8	14	5.04319e-07	B1
TTC23	0.129349	-0.0706085	-0.0361028	-0.0896766	0.0942066	8	14	5.13556e-07	B1
PPP1R2	0.122093	-0.0421411	-0.0591823	-0.0380251	0.0327162	8	14	5.97859e-07	B1
SMIM15	0.265526	-0.0431671	-0.043699	-0.176613	-0.164141	3	7	6.39004e-07	B1
PPP1R16B	0.124949	-0.0205453	-0.0768944	-0.0861409	-0.0580018	8	14	7.10762e-07	B1
R3HDM4	0.113932	-0.0625637	-0.0599956	0.0298137	0.0206277	8	14	7.72307e-07	B1
TIMP3	0.23653	-0.0735473	-0.0850193	-0.067135	-0.0726595	8	14	8.25813e-07	B1
FHL2	0.158561	0.00636108	-0.0770188	-0.0657778	-0.10282	8	14	1.00915e-06	B1
ADRA2C	0.104563	-0.0274673	-0.0664407	-0.0904943	0.013991	8	14	1.14057e-06	B1
GLT1D1	0.11262	-0.00145618	-0.0582223	-0.0499383	-0.105638	8	14	1.1815e-06	B1
ANGPTL4	0.0882947	-0.0380954	-0.062759	-0.062759	-0.062759	8	14	1.37981e-06	B1
JMJD6	0.149804	-0.0370471	-0.0627085	-0.0563752	-0.0124062	8	14	1.40997e-06	B1
ELK3	0.18723	-0.0665079	-0.0878555	-0.036489	0.0168654	8	14	1.5924e-06	B1
COL8A1	0.0596173	0.0262509	-0.076674	-0.076674	-0.076674	8	14	1.93333e-06	B1
KCNK5	0.181309	-0.107961	-0.0230438	-0.110683	0.0622379	8	14	2.16705e-06	B1
ERI1	0.195779	-0.0523161	-0.0606886	-0.106226	-0.0215738	8	14	2.22533e-06	B1
TRNP1	0.200286	-0.0365191	-0.0721783	-0.0745062	-0.09898	8	14	2.29366e-06	B1
TNFRSF11B	0.102476	-0.0444702	-0.0691495	-0.0691495	-0.0368766	8	14	2.41895e-06	B1
GATS	0.136964	-0.0773738	-0.0610486	-0.0709633	0.0180431	8	14	2.7e-06	B1
ERO1LB	0.076342	-0.0472447	-0.038113	-0.0313265	0.0491543	8	14	2.84442e-06	B1
GPR183	0.0934514	-0.0583202	-0.0583202	-0.0583202	-0.0583202	8	14	3.02998e-06	B1
DHCR7	0.139469	-0.0469217	-0.0527667	-0.0900037	0.0538391	8	14	3.51576e-06	B1
CDK2AP2	0.123073	-0.0881289	-0.0518073	0.019835	0.0568763	8	14	3.63937e-06	B1
INO80D	0.170896	0.00545776	-0.074397	-0.0891952	-0.0994518	8	14	4.78698e-06	B1
ST5	0.203725	-0.092548	-0.0446102	-0.075217	-0.0178098	8	14	4.83991e-06	B1
SYS1	0.149151	-0.04971	-0.0741941	0.00172218	-0.0211719	8	14	6.39636e-06	B1
CLIP2	0.0911261	-0.0511209	-0.0496003	-0.051475	0.0102138	8	14	6.66073e-06	B1
CAMK1D	0.160008	-0.000628209	-0.0671698	-0.0841415	-0.111406	8	14	7.26204e-06	B1
NBPF20	0.0742464	-0.0272305	-0.0679367	-0.0167164	-0.00112869	8	14	7.2692e-06	B1
CSRNP1	0.140726	-0.0613166	-0.0340831	-0.0513044	-0.0847391	8	14	9.04462e-06	B1
ABTB2	0.128286	-0.035119	-0.0874594	-0.0549649	0.0565129	8	14	9.16761e-06	B1
TMEM132B	0.103406	-0.0247025	-0.0668325	-0.0583696	-0.0788454	8	14	9.81459e-06	B1
ADAM19	0.158105	-0.0358036	-0.118401	0.0432252	-0.0126626	8	14	9.86461e-06	B1
SMAD7	0.181492	-0.109059	-0.0531821	0.0323513	-0.0371921	8	14	1.12105e-05	B1
LRRC8A	0.108841	-0.0342256	-0.055047	0.07168	-0.108438	8	14	1.12953e-05	B1
PDP1	0.121472	-0.0629687	-0.0555774	-0.0311824	0.0510081	8	14	1.32571e-05	B1
SH3BGRL2	0.072962	-0.0672356	-0.00169274	-0.0236624	0.0401809	8	14	1.37126e-05	B1
CADPS	0.116814	-0.0191119	-0.0777081	-0.0777081	-0.0777081	8	14	1.40572e-05	B1
RFK	0.146479	0.0237075	-0.0741249	-0.125631	-0.0442665	8	14	1.45512e-05	B1
CDK7	0.109858	-0.00570394	-0.0428405	-0.116974	0.0230236	8	14	1.5038e-05	B1
GCNT2	0.158406	-0.0448197	-0.0645344	-0.0974565	0.0452708	8	14	1.51319e-05	B1
SASH1	0.213808	-0.0813479	-0.0977294	-0.0181565	-0.000791965	8	14	1.60738e-05	B1
SEMA7A	0.0971802	-0.0473848	-0.0320641	-0.0176105	-0.0423195	8	14	1.62159e-05	B1
BCAP31	0.122987	0.0126342	-0.0658548	-0.088166	-0.0305654	8	14	1.71466e-05	B1
PNP	0.108625	-0.0372151	-0.02781	-0.118146	0.0694015	8	14	1.89844e-05	B1
MAGI3	0.0921518	-0.0528244	-0.0174103	-0.0395292	0.0202097	8	14	2.0255e-05	B1
ZBTB2	0.195296	-0.0800128	-0.0644101	-0.0331831	-0.0314117	8	14	2.0958e-05	B1
MUS81	0.134264	0.0453042	-0.127883	-0.0266385	-0.0542431	8	14	2.18958e-05	B1
DYNLL1	0.221862	-0.089714	0.0777289	-0.258323	-0.162417	3	7	2.47505e-05	B1
PPIB	0.129798	-0.0845434	-0.0405142	-0.0338026	0.0700101	8	14	2.6245e-05	B1
UBTF	0.146451	-0.0424926	-0.0723288	-0.103465	0.0957617	8	14	3.08507e-05	B1
NUFIP2	0.142352	-0.0611625	0.00604184	-0.121088	-0.0340415	8	14	3.14033e-05	B1
RN7SL1	0.145729	-0.0717573	-0.0363768	-0.0546682	0.00487225	8	14	3.16292e-05	B1
AVIL	0.0939814	-0.0577821	-0.0577821	-0.0577821	-0.0577821	8	14	3.20653e-05	B1
SELT	0.138962	0.0394921	-0.106265	-0.127323	0.0206071	8	14	3.59224e-05	B1
PORCN	0.0942112	-0.0174067	-0.0595145	-0.0327562	-0.0917014	8	14	3.69392e-05	B1
TMEM120B	0.171988	-0.0367261	-0.0443413	-0.0684443	-0.0990347	8	14	4.14239e-05	B1
CTC-550B14.8	0.0837007	-0.070028	-0.0230098	-0.070028	-0.0394532	8	14	4.1544e-05	B1
RANGRF	0.0649172	0.0645644	-0.0286574	-0.107293	-0.106268	8	14	4.81439e-05	B1
TGFB1	0.0995366	-0.0712334	-0.0604156	-0.0712334	0.0230849	8	14	5.66051e-05	B1
SBDS	0.127525	0.0714844	-0.0701894	-0.150084	-0.104247	8	14	5.72114e-05	B1
NT5DC3	0.110605	-0.024752	-0.0544833	-0.0651836	-0.00743032	8	14	6.02974e-05	B1
CBWD1	0.190981	-0.0404835	-0.0717027	-0.0398201	-0.0966141	8	14	6.67671e-05	B1
LIX1L	0.103131	-0.0418508	-0.0632552	-0.0752638	-0.0429713	8	14	8.11928e-05	B1
HDAC5	0.110715	-0.00761678	-0.0237492	-0.109312	-0.0404748	8	14	8.54179e-05	B1
SERAC1	0.122468	0.00633051	-0.0701333	-0.070279	-0.0242373	8	14	9.28452e-05	B1
RCOR2	0.1749	-0.0864027	-0.0252019	-0.0808944	-0.0127485	8	14	9.3763e-05	B1
JAZF1	0.0935072	0.0541679	-0.058399	-0.117476	-0.0528782	8	14	9.86989e-05	B1
WWTR1	0.0843928	-0.0616964	0.0103498	-0.0747467	0.0319308	8	14	0.000100539	B1
SHISA9	0.164479	-0.166293	-0.017352	0.0468488	0.0373578	8	14	0.000108191	B1
PPP4R2	0.115546	-0.0311319	-0.00123266	-0.164183	0.0247242	8	14	0.000112606	B1
TMEM243	0.109219	-0.063331	-0.0071957	-0.0772008	0.0285182	8	14	0.000127042	B1
CECR1	0.132942	-0.0558169	-0.0805279	0.0394239	0.00148953	8	14	0.000127957	B1
FAR1	0.122576	-0.00902414	-0.0396814	-0.0974084	-0.0315252	8	14	0.000137854	B1
SMG6	0.100209	-0.00418973	-0.0711524	0.00383849	-0.0367577	8	14	0.000141625	B1
CTBS	0.102296	-0.0403948	-0.0227277	-0.0296951	-0.0434758	8	14	0.000155295	B1
ARL8B	0.139432	-0.0392564	-0.0616757	-0.069434	0.0315309	8	14	0.000161372	B1
PDIA5	0.117567	-0.0461743	-0.0370076	-0.0774156	0.044583	8	14	0.00016707	B1
KLF10	0.215149	-0.0269885	-0.0790531	-0.112185	-0.0965443	8	14	0.000171057	B1
GJA4	0.11465	-0.0521072	-0.0644411	-0.0644411	-0.0644411	8	14	0.000195498	B1
BCAT1	0.305422	-0.206951	-0.0324175	-0.086629	0.025585	8	14	0.000201952	B1
GNG2	0.211572	-0.0536703	-0.074203	-0.0671706	-0.0878242	8	14	0.000207958	B1
RIPK1	0.16486	-0.0214135	-0.083795	-0.0480041	-0.0424746	8	14	0.000214087	B1
ZFC3H1	0.150549	-0.077832	-0.036753	-0.102053	0.0811407	8	14	0.000276376	B1
C8orf48	0.112569	-0.0481209	-0.0589836	-0.066591	0.00515342	8	14	0.000280093	B1
CNN1	0.149269	-0.000803282	-0.0581977	-0.0835766	-0.105333	8	14	0.000301261	B1
VASH1	0.125598	-0.0367215	-0.0568427	-0.0484956	-0.0926177	8	14	0.000305184	B1
SCO2	0.138759	-0.0249549	-0.0587986	-0.113515	0.0443351	8	14	0.000305823	B1
SLC17A9	0.0738806	-0.0519787	-0.0632224	-0.0632224	0.0267852	8	14	0.000352191	B1
DUSP10	0.119268	-0.0427117	-0.0757035	-0.0367003	-0.0222199	8	14	0.00038936	B1
SNORD3A	0.0667495	-0.0574161	-0.0574161	-0.0574161	0.00705452	8	14	0.000396874	B1
LINC00085	0.153879	-0.055366	-0.0350627	-0.0742014	-0.0735563	8	14	0.000416976	B1
GPR108	0.129028	-0.135158	0.00151167	0.0157263	0.0278351	8	14	0.000451996	B1
LAT2	0.0965835	-0.0712258	-0.0249009	-0.0372024	-0.0798724	8	14	0.000597489	B1
PKNOX1	0.150156	-0.0705882	-0.0084919	-0.0471674	-0.0830756	8	14	0.000640182	B1
CORO1C	0.118425	-0.0403143	-0.049979	-0.0472346	0.023537	8	14	0.000640759	B1
C21orf91	0.102272	-0.0823994	-0.00551314	-0.0333586	0.0340288	8	14	0.00066545	B1
KSR1	0.106063	-0.0104999	-0.0610154	-0.0149541	-0.0371575	8	14	0.000699819	B1
TGFB1I1	0.151103	-0.0536199	-0.0447849	-0.0977521	-0.0653876	8	14	0.000754378	B1
C5AR1	0.0901105	-0.0564755	-0.0564755	-0.0564755	-0.0564755	8	14	0.00076673	B1
ONECUT2	0.212466	-0.0626734	-0.0847833	-0.0944327	-0.0944327	8	14	0.00079443	B1
FHL3	0.174128	-0.0514535	-0.0650764	-0.0520894	-0.0486539	8	14	0.000799968	B1
RTKN	0.101609	-0.0101914	-0.0889792	0.0121207	0.0130156	8	14	0.000850789	B1
MAD2L1BP	0.0871941	0.044492	-0.0569233	-0.0754054	-0.0705917	8	14	0.000999134	B1
TMEM38A	0.145683	-0.0358786	-0.0736552	-0.0573732	-0.0753764	8	14	0.00127391	B1
HSD11B2	0.124756	0.0147273	-0.0757892	-0.0860193	-0.0855225	8	14	0.00131931	B1
C15orf39	0.114981	-0.0500572	-0.0703422	0.0113964	0.00583961	8	14	0.00141083	B1
RBM12	0.0889639	-0.042162	0.0120304	-0.140326	0.0495065	8	14	0.00162231	B1
DIO3OS	0.0527294	-0.0504195	-0.0219004	0.0345249	-0.0897394	8	14	0.00193868	B1
CYP51A1	0.109845	-0.0481446	-0.0345369	-0.0475335	0.0229202	8	14	0.00198489	B1
IL17RD	0.132759	-0.0518693	-0.0277351	-0.0921505	0.0165115	8	14	0.00209734	B1
L1CAM	0.0859738	-0.0411561	-0.0538298	-0.0658273	-0.0658273	8	14	0.00243321	B1
SLC7A1	0.106752	0.00121526	-0.0668799	-0.0647842	0.0069776	8	14	0.00262159	B1
CASC7	0.128442	-0.018941	-0.040476	-0.0451679	-0.0839656	8	14	0.00265058	B1
SLC9A5	0.109422	-0.0311092	-0.0500554	-0.0861179	-0.0537906	8	14	0.00273834	B1
CHST11	0.0981429	-0.0309945	-0.0726205	-0.030567	0.00719726	8	14	0.00278125	B1
MPP1	0.14727	-0.0502064	-0.0125659	-0.0709829	-0.107092	8	14	0.00290368	B1
PHACTR1	0.153355	-0.0475005	-0.0659526	-0.09976	-0.0225201	8	14	0.00309693	B1
KRTCAP2	0.0966674	-0.0337047	-0.0632893	-0.00311142	0.0364542	8	14	0.00329609	B1
RRP9	0.109929	0.0297647	-0.0492113	-0.117853	-0.0516491	8	14	0.00344627	B1
SLC30A7	0.0809113	-0.0703558	0.00423926	-0.0472967	0.0440405	8	14	0.00345185	B1
LCOR	0.111135	-0.0371943	-0.0412061	-0.0631856	0.0292176	8	14	0.00345448	B1
TCP11L1	0.0986447	-0.0413619	-0.0500128	-0.0564151	0.0330174	8	14	0.00376572	B1
BEND3	0.103263	-0.00668528	-0.0647912	-0.0115343	-0.0348123	8	14	0.00435309	B1
ALDH1A3	0.0700823	0.014104	-0.0674982	-0.078141	-0.078141	8	14	0.00460786	B1
ANKRD1	-0.430341	0.763055	-0.0527524	-0.327798	-0.429113	1	1	0	B2
BMP2	0.136203	0.298794	-0.0949219	-0.357917	-0.386729	1	1	0	B2
DPPA4	0.0433042	0.0192217	0.0103241	-0.0532001	-0.111182	5	5	0	B2
FZD5	0.202895	0.315467	-0.0946831	-0.460324	-0.455843	1	1	0	B2
KRT8	-0.0134667	0.208422	0.0520896	-0.246633	-0.338307	1	1	0	B2
PMAIP1	0.0389657	0.226507	-0.0968941	-0.162056	-0.215646	1	1	0	B2
TERF1	-0.102922	0.140171	0.0272765	-0.0892678	-0.0853102	1	11	0	B2
TTN	0.117742	0.114794	-0.148831	-0.0664613	-0.0901229	1	1	0	B2
LECT1	-0.0258119	-0.00267337	-0.0276175	-0.0395836	-0.0395836	5	13	1,58150413233783e-320	B2
APOC1	0.0762925	0.253851	-0.0963233	-0.261819	-0.24833	1	1	9.60008e-304	B2
USP44	0.0236974	0.0304979	-0.0128903	-0.0190557	-0.0761011	5	13	1.02772e-296	B2
HSP90AB1	-0.0121678	0.138765	0.0114048	-0.21938	-0.0846095	1	11	9.95867e-293	B2
ANXA2	-0.396036	0.400537	0.127854	-0.167236	-0.252146	1	1	2.67064e-272	B2
NPM1	0.158845	-0.0329473	-0.00693363	-0.258136	0.063784	1	1	2.01085e-253	B2
AASS	-0.0136862	-0.0279058	0.0540273	-0.0368276	0.00677474	5	15	1.10411e-248	B2
SLC39A10	-0.0728302	0.242915	-0.103577	-0.0992069	-0.059744	1	11	2.32079e-242	B2
LGI2	-0.222339	0.246734	0.12429	-0.149481	-0.268867	1	11	2.98301e-236	B2
MYL6	-0.233832	0.383828	0.0521746	-0.31953	-0.189173	1	1	3.85274e-233	B2
S100A10	0.0350229	0.301452	-0.126781	-0.301816	-0.143342	1	1	4.93587e-213	B2
TUBB2B	0.1563	0.143952	-0.10732	-0.231226	-0.157394	1	1	3.07895e-210	B2
SNHG5	-0.0897241	0.145637	0.0459761	-0.112992	-0.150389	1	11	1.88719e-209	B2
CDH2	0.0668677	0.0512031	-0.0313466	-0.22323	0.0796163	1	1	6.26272e-208	B2
COLEC12	-0.20691	0.405462	0.00223473	-0.166694	-0.36982	1	1	1.6354e-205	B2
DUT	-0.174028	0.274663	-0.124086	-0.000781588	0.0229525	1	11	9.12434e-203	B2
CST1	-0.255052	0.331034	0.0542284	-0.0639723	-0.333858	1	1	1.1467e-198	B2
LINC00678	0.0467864	-0.037397	-0.0497129	-0.0497129	-0.0497129	5	5	1.68832e-198	B2
ATP2B1	-0.399603	0.261053	0.0984328	0.0243577	-0.0449104	1	11	1.96316e-192	B2
DNAJC15	0.0642977	0.0720552	0.0244878	-0.198644	-0.150501	1	1	5.71812e-192	B2
CBR1	0.0294574	0.101699	-0.0679883	-0.058073	-0.0777155	5	15	3.26611e-177	B2
IDO1	0.016721	-0.0260572	-0.0383591	-0.0383591	-0.0383591	5	5	6.14477e-177	B2
KRT18	-0.00931065	0.564475	-0.144159	-0.456348	-0.483307	1	1	1.17677e-171	B2
SET	-0.215697	0.230013	0.022627	-0.140186	0.0208419	1	11	3.26153e-169	B2
TARS	0.0657925	0.0500352	-0.0303797	-0.156018	-0.00337152	1	1	1.22117e-160	B2
COL18A1	-0.129505	0.187515	-0.0108058	-0.0983428	-0.0330053	1	11	1.12314e-155	B2
TMEM141	-0.308404	0.26392	0.0684193	-0.123004	0.00366342	1	11	7.29135e-155	B2
SHISA2	-0.0313343	0.16061	-0.0772902	-0.0491216	-0.0761825	5	15	3.9448e-154	B2
PDPN	-0.0149562	0.0589766	-0.0155393	-0.0349067	-0.0362143	5	15	8.3838e-148	B2
ASNS	0.0210875	-0.00053944	-0.037907	0.0302502	0.0153894	5	13	1.21262e-144	B2
CD63	0.113201	0.195309	-0.0844388	-0.26845	-0.204937	1	1	3.82604e-144	B2
BEX1	-0.295827	0.276361	-0.0285008	-0.0789469	0.146024	1	11	1.02979e-142	B2
CYCS	-0.00132093	0.124236	-0.0367335	-0.110354	-0.0819316	5	15	4.71413e-140	B2
MT-CO3	0.0397494	0.164171	0.124819	-0.42121	-0.319235	1	1	1.93628e-136	B2
H2AFY	-0.0633573	0.163267	-0.0794773	-0.0560164	0.00638948	1	11	3.0524e-135	B2
NOLC1	-0.0902086	0.218494	-0.0700621	-0.138236	0.00451698	1	11	4.70366e-133	B2
WLS	-0.166935	0.363824	-0.00954104	-0.237399	-0.232236	1	1	5.62435e-131	B2
MT-CYB	0.050713	-0.0084803	0.179442	-0.154841	-0.380833	1	1	1.04125e-130	B2
TAGLN	0.322416	0.120157	-0.0605638	-0.388723	-0.407617	1	1	2.14027e-130	B2
SCG3	-0.0655302	0.161829	-0.0402213	-0.0515944	-0.123395	1	11	2.13067e-128	B2
NEXN	-0.284792	0.260676	-0.0027542	-0.0146822	0.00984183	1	11	2.12788e-126	B2
SCGB3A2	-0.0547079	0.00976722	0.0531763	-0.0429293	-0.0935234	5	15	4.52819e-125	B2
PERP	-0.0691261	0.379292	-0.134999	-0.27512	-0.115616	1	1	2.83613e-124	B2
ALCAM	-0.188899	0.27087	-0.0408419	-0.0674294	-0.0709983	1	11	5.98731e-123	B2
H2AFZ	-0.213263	0.178923	0.195703	-0.153736	-0.299316	1	11	1.82628e-122	B2
PRDM14	0.0752454	-0.0470612	-0.0473991	-0.0593888	-0.0593888	5	5	2.5467e-122	B2
SLC25A5	0.0219791	0.12308	0.000645661	-0.181044	-0.143465	1	1	4.18266e-121	B2
HMGB3	0.00855966	0.00855332	0.10196	-0.153737	-0.119945	5	15	3.88111e-120	B2
VEGFA	0.140032	0.226777	-0.127003	-0.323306	-0.165315	1	1	4.54806e-119	B2
VSNL1	-0.00937684	-0.0522669	-0.019015	0.00853159	-8.43199e-05	5	13	7.40544e-118	B2
SEMA3E	0.145444	0.144862	-0.0671292	-0.234398	-0.238429	1	1	8.72322e-116	B2
USO1	0.0757917	-0.0263325	0.00588626	-0.0661138	-0.0395	5	5	1.354e-115	B2
MCM3	-0.2676	0.227383	0.0723853	-0.114683	-0.0174263	1	11	1.35736e-115	B2
LITAF	0.0161404	-0.0427174	0.0413223	-0.0227558	-0.00800915	5	13	6.37806e-115	B2
MCM4	-0.189108	0.162285	0.0197491	-0.0254783	-0.00310428	1	11	5.84892e-112	B2
RAB3B	0.0396607	0.151007	-0.0988207	-0.0381383	-0.173098	5	15	1.2694e-110	B2
LDB2	0.0196066	-0.0354577	-0.0354577	-0.0354577	-0.0354577	5	5	8.36167e-105	B2
NDNL2	-0.161037	0.144558	0.145694	-0.110871	-0.251807	1	11	1.3324e-104	B2
CRABP1	0.0211828	-0.0115762	-0.0477047	-0.0344825	-0.0596948	5	5	1.01687e-103	B2
DCLK1	0.013804	0.00824884	-0.0225529	-0.0610486	-0.0539997	5	5	1.15958e-103	B2
GLIPR1L1	0.0123483	-0.0304487	-0.030786	-0.042756	-0.042756	5	5	4.11938e-101	B2
BTF3	0.142753	0.191317	-0.0216707	-0.314157	-0.373884	1	1	3.93136e-100	B2
XRCC5	-0.276479	0.16364	0.0791094	-0.048703	0.0675728	1	11	1.06672e-99	B2
CEBPZ	-0.232674	0.208149	0.017294	-0.0741428	0.0475742	1	11	3.1289e-99	B2
SSBP3	0.104732	-0.0857296	-0.00217855	0.002659	-0.0180373	5	5	5.02536e-97	B2
NUDT4	0.0129553	0.0965637	1.60753e-05	-0.156916	-0.082194	1	1	7.2177e-97	B2
RAN	-0.0249129	0.115834	0.000261154	-0.184447	-0.0095647	1	11	9.12985e-97	B2
CD9	0.00635762	0.176349	-0.0233055	-0.221581	-0.130037	1	11	9.76531e-95	B2
TKT	-0.0678581	0.129725	-0.026858	-0.0802525	-0.00587187	1	11	1.26053e-94	B2
DIAPH2	0.00793145	0.0949964	-0.0431323	-0.0978926	-0.0258076	5	15	2.74656e-93	B2
KLF6	0.220193	0.177731	-0.181953	-0.233331	-0.19164	1	1	1.20334e-92	B2
DDX21	0.100459	0.148159	-0.150518	-0.16681	-0.00413523	1	1	5.41572e-92	B2
DNMT3B	-0.0586727	0.0431297	0.0334061	-0.0347169	-0.0211448	5	15	7.14979e-89	B2
CYR61	-0.228083	0.252584	0.0384261	-0.125791	-0.0701462	1	11	4.18407e-87	B2
DNAJA1	0.0895376	0.131493	-0.0459036	-0.240466	-0.122154	1	1	9.02667e-84	B2
FAM213A	-0.138141	0.185326	-0.0288982	-0.156438	0.115844	1	11	2.58065e-82	B2
GABRB3	0.213764	0.0939894	-0.131325	-0.142284	-0.210181	1	1	2.88472e-81	B2
TNNT1	0.0226681	0.261502	0.0650436	-0.338798	-0.478531	1	1	3.53287e-81	B2
GAS5	0.0881714	0.145086	-0.0775447	-0.156277	-0.177092	1	1	4.81212e-80	B2
FAM159B	0.217167	0.0662798	-0.11778	-0.147485	-0.175434	1	1	7.7712e-80	B2
TUBA1C	-0.0734502	0.213394	0.0288194	-0.238455	-0.15904	1	11	1.92884e-79	B2
SYT1	-0.0372633	0.0604158	-0.0215565	-0.0373035	-0.0923838	5	15	4.38396e-78	B2
DLGAP1-AS2	0.166903	0.132261	-0.142415	-0.1498	-0.163459	1	1	8.8222e-78	B2
WDR43	0.0408476	0.125087	-0.0846786	-0.157222	0.00617944	1	1	1.75817e-77	B2
PPAT	-0.0170552	-0.0150653	0.0211776	-0.00499655	0.0286927	5	13	2.08887e-77	B2
CALM1	-0.136968	0.300938	-0.149419	-0.0401175	-0.01393	1	11	2.78643e-77	B2
PPFIBP2	-0.0262644	0.144612	-0.00880109	-0.120968	-0.138482	1	1	3.31573e-77	B2
ETV1	0.0296052	-0.000967435	-0.0495554	-0.022999	-0.0734927	5	5	5.0244e-77	B2
CYP2S1	0.00471749	-0.0207359	-0.00146202	-0.038849	-0.0526288	5	13	3.75863e-76	B2
PRIM1	-0.129893	0.160901	0.060467	-0.121254	-0.124854	1	11	9.9497e-76	B2
TMSB4X	0.0369779	0.0287639	0.189553	-0.243944	-0.359391	1	1	1.82953e-75	B2
UCHL1	-0.531763	0.79685	-0.070424	-0.291269	-0.27972	1	1	7.24596e-74	B2
PCDH8	-0.238497	0.245918	0.0693455	-0.13173	-0.103928	1	11	7.78673e-74	B2
MT-CO1	0.0911846	-0.0179257	0.141517	-0.152515	-0.351684	1	1	1.00031e-73	B2
HNRNPM	-0.331247	0.272477	0.0394846	-0.124777	0.11473	1	11	1.79287e-73	B2
PLCXD3	0.0232893	0.128025	-0.00848066	-0.0842438	-0.258711	1	11	2.40101e-73	B2
MYL7	0.0812779	0.125019	0.00416816	-0.233891	-0.228979	1	1	3.27992e-73	B2
ATP5G2	0.0756738	-0.127858	0.13139	-0.106446	-0.0596101	5	5	4.66747e-73	B2
MYL9	0.0772735	0.17026	-0.0703877	-0.216406	-0.159819	1	1	1.01177e-72	B2
PTRF	0.0255991	0.0119674	-0.0490611	-0.0557943	-0.048749	5	5	4.61579e-72	B2
SALL1	-0.0146902	0.166301	0.000457042	-0.221854	-0.118128	1	11	8.04146e-72	B2
ITM2C	0.129422	0.149469	-0.084098	-0.200729	-0.210469	1	1	9.66584e-72	B2
ZFAS1	0.140478	0.142862	-0.101518	-0.230957	-0.13352	1	1	9.42977e-71	B2
DDIT4L	-0.152312	0.201503	-0.0139022	-0.0768306	-0.035486	1	11	3.65552e-70	B2
SPINT2	0.188688	0.15371	-0.15233	-0.269673	-0.0883882	1	1	7.16959e-70	B2
ATP5E	-0.363898	0.260241	0.0530447	-0.107499	0.164462	1	11	7.97364e-70	B2
HSPE1	-0.149569	0.186705	0.0799361	-0.141679	-0.172602	1	11	4.39293e-68	B2
PCK2	0.0187302	0.0162419	-0.021581	-0.0164696	-0.0188602	5	13	6.19982e-68	B2
CDA	-0.0248531	-0.0277935	-0.00450602	-0.0272377	-0.0524318	5	13	1.17879e-67	B2
NPTX1	0	0	0	0	0	5	13	1.46116e-66	B2
GAP43	0.029535	0.00809768	-0.0490444	-0.0730565	-0.0407711	5	5	1.777e-66	B2
PMEL	-0.0303365	-0.107017	0.109887	-0.00484887	-0.00592722	5	5	2.13442e-66	B2
NGFRAP1	0.166263	0.134515	-0.0185348	-0.359785	-0.230336	1	1	9.94948e-66	B2
MT2A	-0.0293794	-0.0371964	0.0914967	0.0124163	-0.100039	5	5	3.56259e-64	B2
XRN2	-0.15135	0.162818	0.0256208	-0.091629	-0.0239136	1	11	3.62215e-64	B2
MANEA	0.0655038	-0.0185948	0.0417339	-0.113314	-0.0717353	5	5	2.147e-63	B2
PTPLA	-0.168173	0.169465	0.0415856	-0.0805376	-0.0591069	1	11	1.65825e-62	B2
CAMK2N1	-0.193777	0.222663	-0.0739884	-0.092916	0.188207	1	11	4.81501e-62	B2
LARS	-0.0419597	0.0770531	0.00179666	-0.0903583	0.00724002	1	11	3.10872e-61	B2
FXR1	-0.0145675	0.0488348	0.0233616	-0.104452	-0.022928	5	15	5.08537e-61	B2
AMOTL2	0.0264851	0.0905893	-0.0538906	-0.119835	-0.000641342	1	1	1.20467e-60	B2
MT-ND1	0.0392686	0.188178	0.055395	-0.249423	-0.413899	1	1	1.46895e-60	B2
CUZD1	-0.00137901	-0.0288931	-0.0288931	-0.00375805	-0.0288931	5	13	1.21534e-59	B2
HHEX	0.151769	0.0729547	-0.0729775	-0.119854	-0.1959	1	1	1.68144e-59	B2
CTSC	-0.114866	0.394026	-0.0761356	-0.257436	-0.228185	1	1	4.43634e-59	B2
USP10	-0.0378883	0.127821	-0.00402888	-0.0720101	-0.142849	1	11	8.97732e-58	B2
CCND2	0.132987	0.0931525	-0.083018	-0.115193	-0.1838	1	1	1.03152e-57	B2
LHFPL2	0.0374795	0.302103	-0.134909	-0.215634	-0.239139	1	1	1.03279e-57	B2
ISG15	-0.00580586	0.0952359	0.0519753	-0.190464	-0.131706	1	1	2.9039e-57	B2
PTGES3	-0.0347703	0.118945	0.00559955	-0.193762	0.00288775	1	11	8.12739e-57	B2
HLTF	0.123196	-0.0065766	-0.00161847	-0.129133	-0.10116	5	5	2.32743e-56	B2
MLF1IP	-0.283439	0.141343	0.14833	-0.0195268	-0.0813022	1	11	3.70561e-56	B2
CTD-2501M5.1	0.130415	0.117472	-0.101305	-0.109721	-0.199215	1	1	8.54564e-56	B2
PPIA	-0.128808	0.197985	0.022267	-0.0518249	-0.210446	1	11	7.61084e-55	B2
PAPSS1	-0.267247	0.441641	-0.0144192	-0.220074	-0.210413	1	1	2.28757e-54	B2
SNRPD2	-0.092312	0.191986	0.019241	-0.160028	-0.133517	1	11	3.51671e-54	B2
AP000688.29	-0.017975	-0.0056981	-0.017975	-0.017975	-0.017975	5	13	7.13485e-54	B2
HNRNPH3	-0.274884	0.195483	0.157624	-0.109918	-0.152283	1	11	1.78096e-53	B2
SLIRP	-0.228503	0.204418	0.106362	-0.0956794	-0.164387	1	11	5.17324e-53	B2
NDUFB2	-0.331383	0.201528	0.0735093	-0.0594346	0.12555	1	11	8.26591e-53	B2
TFF1	0.117011	0.216415	-0.139097	-0.20421	-0.20421	1	1	2.27132e-52	B2
PCNA	-0.169853	0.204468	0.0568069	-0.206339	-0.0267796	1	11	2.4047e-52	B2
UQCRQ	-0.326802	0.183098	0.0891703	-0.0578222	0.118872	1	11	5.70864e-52	B2
AC005062.2	0.0726839	0.00289175	0.0344169	-0.115443	-0.140858	5	5	2.21551e-51	B2
CLDN18	0.203111	0.130665	-0.149364	-0.166477	-0.201762	1	1	2.92024e-51	B2
EIF3M	-0.0183339	0.0674185	0.0141074	-0.0827805	-0.0655602	5	15	3.68773e-51	B2
XXbac-BPG27H4.8	0.00212905	-0.0253754	-0.0253754	-0.0253754	-0.0253754	5	13	1.8438e-50	B2
KIAA0101	-0.248167	0.174822	0.117258	-0.0719306	-0.100704	1	11	7.67483e-50	B2
LUZP2	-0.049921	0.0239755	-0.049921	-0.049921	0.0145016	5	13	1.02975e-49	B2
EIF2AK3	-0.207084	0.137392	0.076542	-0.0562193	-0.00940731	1	11	3.37383e-49	B2
GSTO1	0.0216208	0.252013	-0.0973547	-0.225631	-0.159285	1	1	3.44991e-49	B2
CLSPN	-0.262129	0.201415	0.0267719	0.0284072	-0.0226235	1	11	9.33209e-49	B2
ENO2	0.00571329	0.109635	-0.0578096	-0.0832547	-0.0381601	5	15	1.90476e-48	B2
ADD2	-0.050581	0.0759636	-0.0384053	-0.0393319	-0.0333368	5	15	4.3711e-48	B2
EFCAB14	-0.00101557	0.11796	-0.0418508	-0.100699	-0.064817	5	15	4.47499e-48	B2
FOXI2	-0.160746	0.337042	-0.0486605	-0.145394	-0.189116	1	1	5.89081e-48	B2
NUDT15	-0.0524846	0.0540376	0.0273328	-0.0653404	-0.00863737	5	15	3.81236e-47	B2
EIF3H	0.0905475	0.0776964	-0.0221988	-0.188465	-0.114061	1	1	5.56273e-47	B2
MIAT	0.0423184	0.0724386	-0.0513709	-0.10353	-0.10353	5	15	6.2022e-47	B2
ZWILCH	-0.087321	0.0777334	0.0238086	-0.0553548	0.00749238	5	15	7.1191e-47	B2
PPP2CB	0.0285019	0.00758979	-0.00375286	-0.0659752	0.00801808	5	15	9.91393e-47	B2
MT-ATP6	-0.0674663	0.225781	0.166795	-0.371866	-0.405834	1	1	9.93002e-47	B2
FEZ1	-0.0330486	-0.00989342	-0.0468303	-0.0216503	0.0175725	5	13	1.10231e-46	B2
DCAF5	0.169935	0.101612	-0.168759	-0.152077	-0.0145201	1	1	1.51916e-46	B2
USMG5	-0.133862	0.212867	0.0207118	-0.223965	-0.0132356	1	11	2.05639e-46	B2
PRKD3	0.0469094	0.0232062	-0.019804	-0.0224802	-0.0882948	5	5	3.95354e-46	B2
FAM84B	0.0264852	-0.0945905	0.0719787	0.0404494	-0.0597798	5	5	4.90709e-46	B2
UBXN4	-0.372112	0.250475	0.0304592	0.0139539	0.114612	1	11	8.40132e-46	B2
CNBP	0.0455666	0.125416	-0.0400223	-0.152253	-0.132148	1	1	4.30061e-45	B2
BEST1	-0.187727	0.200269	-0.0094053	-0.0310886	-0.0200992	1	11	6.6247e-45	B2
DIAPH3	0.0207013	-0.090597	0.0424403	0.0631542	-0.00631405	5	5	6.69465e-45	B2
ABCC4	0.175035	0.175103	-0.141001	-0.209788	-0.219486	1	1	2.83289e-44	B2
SUMO1	-0.0471953	0.0957256	0.0701376	-0.0996976	-0.201195	1	11	3.40865e-44	B2
MATR3	-0.184677	0.231913	-0.0394118	-0.14606	0.117733	1	11	2.74459e-43	B2
NME1	-0.319965	0.200707	0.0396017	0.00391388	0.111185	1	11	8.9695e-43	B2
ITSN1	-0.213394	0.316965	-0.0862025	-0.135843	0.0751482	1	11	2.80098e-42	B2
PSMA7	-0.213823	0.398502	-0.0832366	-0.223783	-0.0326157	1	11	5.08294e-42	B2
ANKMY2	-0.192072	0.257134	0.0134324	-0.112185	-0.116375	1	11	6.72653e-42	B2
COX7C	-0.0924918	0.220035	-0.00909168	-0.164473	-0.124582	1	11	1.14923e-41	B2
PA2G4	-0.197504	0.166881	0.0427107	-0.105995	0.0457167	1	11	1.32312e-41	B2
KDR	0.0714	-0.040074	-0.0499831	-0.0619759	-0.0619759	5	5	2.04581e-41	B2
SNHG3	-0.0218907	-0.0748539	0.138755	-0.0897522	-0.0114279	5	5	8.17497e-41	B2
MYL12A	0.138	0.194557	-0.0848801	-0.314851	-0.200386	1	1	9.3767e-41	B2
MT-ND3	0.0663914	0.102211	-0.0514822	-0.218758	-0.00424757	1	1	1.0453e-40	B2
RSPRY1	-0.133253	0.142669	0.0955966	-0.156036	-0.119308	1	11	1.27095e-40	B2
POLR1D	0.0968151	0.0535834	-0.0757902	-0.131936	0.00617984	1	1	1.77156e-40	B2
SREK1IP1	0.0288654	0.0145173	0.0301149	-0.042782	-0.131684	5	5	2.22416e-40	B2
DLC1	-0.00561228	0.125274	-0.0448501	-0.0850431	-0.0851636	5	15	2.87879e-40	B2
MARS	-0.0436169	0.0826269	-0.0117687	-0.066661	0.00270804	1	11	3.78035e-40	B2
FGD6	0.122444	0.0122418	0.00510217	-0.10715	-0.194804	1	1	2.13285e-39	B2
RAD21	-0.0413572	0.156994	0.0633177	-0.217536	-0.206039	1	11	2.21293e-39	B2
MSH2	0.0630374	0.14192	-0.0819973	-0.153222	-0.102018	1	1	4.00317e-39	B2
TXLNG	-0.0336201	0.140601	-0.0217388	-0.122043	-0.0746384	1	11	4.69022e-39	B2
CDC123	-0.129541	0.146095	0.0317443	-0.0319129	-0.123969	1	11	9.2453e-39	B2
SUCLA2	-0.0493715	0.075807	0.0450039	-0.113451	-0.0588393	5	15	1.34165e-38	B2
DDX18	-0.0575603	0.214486	-0.106834	-0.0985073	-0.0132081	1	11	2.715e-38	B2
MT-ND2	0.0295916	0.110133	0.102165	-0.213088	-0.359409	1	1	2.89211e-38	B2
CTGF	-0.107119	0.203915	-0.0582772	-0.0764708	-0.0285211	1	11	2.99307e-38	B2
FLT1	0.0278118	-0.0287517	-0.0410569	-0.0410569	-0.0410569	5	5	2.99307e-38	B2
FGF2	-0.00999124	0.0253656	-0.0303911	-0.0162075	-0.083919	5	13	5.50939e-38	B2
ZNF608	0.182383	0.110971	-0.0991004	-0.184837	-0.213508	1	1	5.55478e-38	B2
ARHGAP21	-0.0947532	0.178403	-0.0520738	-0.0857981	0.00455627	1	11	5.80965e-38	B2
DCAF13	-0.0699797	0.0691121	0.0188729	-0.0672868	0.0180538	5	15	1.11907e-37	B2
AC004448.5	0	0	0	0	0	5	13	1.4858e-37	B2
SLC6A15	-0.0103603	-0.0118263	-0.0241107	-0.0241107	-0.0241107	5	13	1.60363e-37	B2
PDHB	0.110157	0.144353	-0.0722188	-0.286082	-0.0748655	1	1	1.99041e-37	B2
TPI1	0.0476115	0.124818	-0.103327	-0.14121	0.0207512	1	1	2.9353e-37	B2
HNRNPA2B1	-0.407667	0.2604	0.187414	-0.131227	-0.0646742	1	11	2.94838e-37	B2
C6orf141	-0.0524383	-0.0190791	0.00333879	-0.0157892	-0.00171935	5	15	3.18257e-37	B2
ENPP1	0.001262	0.0609555	-0.0175684	-0.100688	-0.0775433	5	5	4.003e-37	B2
HIATL1	0.0384451	0.0749179	-0.0157169	-0.0877114	-0.131334	5	5	4.40836e-37	B2
MYSM1	-0.0133582	0.000878547	0.0537127	-0.0853292	-0.00640199	5	15	5.78998e-37	B2
PIPOX	0	0	0	0	0	5	13	6.3223e-37	B2
UBA52	-0.0416228	0.2839	0.0111789	-0.346105	-0.2327	1	1	9.03964e-37	B2
CACYBP	0.0795236	0.0147975	-0.0214351	-0.155344	0.0317908	1	1	1.74122e-36	B2
KIAA1462	0.140407	0.0926167	-0.0975912	-0.109887	-0.167333	1	1	2.38738e-36	B2
TXN	-0.269106	0.453396	0.0607116	-0.302339	-0.333643	1	1	4.14709e-36	B2
SQSTM1	-0.0510997	0.14878	-0.0590007	-0.103931	0.0218492	1	11	5.90946e-36	B2
CD48	-0.00423295	-0.017975	-0.017975	-0.017975	-0.017975	5	13	8.21439e-36	B2
GNG4	0.0133127	-0.0294801	-0.0417863	-0.0166189	-0.0417863	5	13	2.20511e-35	B2
MRPL3	-0.0283853	0.0452631	0.00341901	-0.0592881	0.0145693	5	15	2.40428e-35	B2
SF3B1	-0.146294	0.169209	-0.0240586	-0.150166	0.15601	1	11	3.30838e-35	B2
SEC61G	0.0839904	0.108414	-0.0393845	-0.180921	-0.142512	1	1	4.96609e-35	B2
SNHG18	0.095102	-0.0976099	0.0266485	-0.0129097	-0.0220731	5	5	4.98362e-35	B2
VRK1	-0.189394	0.155868	0.0420992	-0.048926	-0.0157694	1	11	6.6179e-35	B2
LRRFIP1	0.129478	0.141481	-0.168162	-0.163274	-0.0115506	1	1	6.93283e-35	B2
SPP1	-0.0811996	0.0640181	-0.011387	-0.0559335	-0.0228574	5	15	8.49039e-35	B2
YWHAB	-0.195258	0.245831	-0.0676863	-0.0939708	0.115476	1	11	1.34488e-34	B2
LINC00599	0	0	0	0	0	5	13	1.40333e-34	B2
AATF	0.143631	0.0975349	-0.057529	-0.22581	-0.147212	1	1	3.26718e-34	B2
HAUS6	-0.0322605	0.0613128	0.026323	-0.117946	-0.00492912	5	15	3.9757e-34	B2
ANKRD6	0.0140107	0.00600322	0.000613033	-0.0566604	0.022374	5	15	5.65019e-34	B2
SNHG8	-0.0146895	0.0552994	0.0219372	-0.0905985	-0.0534366	5	15	5.75744e-34	B2
GALNT10	0.0239583	-0.0731728	0.0397216	0.0111964	0.0142613	5	5	8.16386e-34	B2
MAP4	0.105678	0.0958055	-0.0817046	-0.116979	-0.128178	1	1	9.25586e-34	B2
SHMT2	0.00121525	0.0294585	-0.00155737	-0.0597885	0.000763488	5	15	1.12854e-33	B2
RBMS1	-0.0548868	0.205278	-0.0400476	-0.124572	-0.141636	1	11	1.14382e-33	B2
MT-ND4	0.0173492	-0.00408573	0.153664	-0.18853	-0.201968	5	15	3.83495e-33	B2
CCNB1IP1	0.0240247	0.0625424	-0.00789352	-0.108697	-0.0594735	5	5	6.41894e-33	B2
CTD-2306M5.1	0.0136916	0.00633856	-0.0432898	-0.0552746	-0.0552746	5	5	8.1124e-33	B2
ADSS	-0.280425	0.264916	-0.00861514	-0.00015274	-0.0142708	1	11	1.23925e-32	B2
ANK2	-0.105724	0.269361	-0.0767905	-0.136355	-0.0765806	1	11	1.30537e-32	B2
NOB1	0.0589879	0.00403627	-0.00424788	-0.0693459	-0.0482782	5	5	1.56068e-32	B2
HESX1	-0.161027	0.169925	0.144287	-0.18445	-0.220294	1	11	2.85592e-32	B2
CAV1	0.0646346	-0.0134362	-0.0612374	0.0297046	0.00334169	5	13	3.10572e-32	B2
NUDT5	-0.0763824	0.118934	0.0642622	-0.110341	-0.164287	1	11	3.22105e-32	B2
PRDX6	-0.262648	0.406471	-0.0653498	-0.200421	-0.0173502	1	11	3.743e-32	B2
PNPLA3	0.157421	0.107027	-0.151516	-0.14423	-0.0558469	1	1	5.09435e-32	B2
TMPO	-0.0512279	0.0822328	-0.0135179	-0.0283551	-0.0227616	5	15	5.61638e-32	B2
NUDT21	-0.0406496	0.0595455	0.0110412	-0.0829252	0.0156028	5	15	6.39024e-32	B2
DARS	0.0310236	0.107654	-0.0699698	-0.114104	-0.0199677	1	1	9.99984e-32	B2
STMN3	-0.0327598	0.00270668	-0.0465411	-0.0213618	-0.0143406	5	13	1.24604e-31	B2
LCK	-0.0173518	-0.0188188	-0.0191558	-0.0311119	-0.0311119	5	13	1.30884e-31	B2
PTPN14	-0.133329	0.181211	-0.0269431	-0.0530405	-0.0221242	1	11	1.42145e-31	B2
SOAT1	0.00274708	0.00515957	-0.00391112	-0.0338121	0.033845	5	13	1.74639e-31	B2
EPHB6	-0.0768547	0.0737977	0.0496716	-0.0854901	-0.0376788	5	15	1.75187e-31	B2
REXO2	-0.209172	0.22007	0.0907578	-0.169886	-0.11363	1	11	3.23489e-31	B2
EIF3F	0.0777108	0.0448077	-0.0668298	-0.0350013	-0.0742903	5	5	1.73903e-30	B2
CDYL	0.0163914	0.0301573	-0.0361445	-0.0035768	-0.0154017	5	13	3.29415e-30	B2
POLR3K	-0.0496975	0.0599748	-0.00176077	-0.0205376	-0.00973781	5	15	4.13698e-30	B2
NAP1L3	0.0339998	0.00291139	0.0216914	-0.103426	-0.0623257	5	5	4.43451e-30	B2
SYNE2	-0.281373	0.181402	0.0258208	0.0308083	0.0741686	1	11	4.69207e-30	B2
SSB	-0.109423	0.179867	0.0319126	-0.184003	-0.0652557	1	11	5.96766e-30	B2
PTPLAD1	0.135474	0.275459	-0.141503	-0.316744	-0.251389	1	1	8.12109e-30	B2
CCDC167	-0.188858	0.157126	0.0961911	-0.108044	-0.0901672	1	11	1.0582e-29	B2
COX7B	0.11173	0.06925	-0.0132615	-0.208987	-0.139253	1	1	1.11264e-29	B2
ENSA	0.0958455	0.196358	-0.0937107	-0.26421	-0.147616	1	1	1.95169e-29	B2
SELRC1	0.0721327	0.00163993	-0.0388931	-0.0277136	-0.0382833	5	5	4.91851e-29	B2
SHISA3	-0.158604	0.449087	-0.153209	-0.168414	-0.176578	1	1	7.1816e-29	B2
SALL4	0.102664	0.279915	-0.124474	-0.261576	-0.302725	1	1	1.04691e-28	B2
BNC2	-0.0382205	-0.013617	-0.026256	0.0120964	-0.0382205	5	13	1.89075e-28	B2
CDCA7	-0.0648848	0.108131	-0.0046585	-0.103827	0.0141085	1	11	1.95391e-28	B2
ARHGAP42	-0.0372042	0.226955	-0.0464324	-0.181754	-0.14935	1	1	2.02097e-28	B2
CKMT1B	-0.00423295	-0.017975	-0.017975	-0.017975	-0.017975	5	13	2.09835e-28	B2
KLF8	0.0952261	-0.0393239	0.0341574	-0.077079	-0.112933	5	5	2.2207e-28	B2
IFT20	-0.0166006	0.119512	-0.0327425	-0.125428	-0.0253306	1	11	3.1034e-28	B2
MAP1B	0.208396	0.340029	-0.269661	-0.236738	-0.348334	1	1	3.12e-28	B2
LASP1	0.0837633	0.137412	-0.156559	-0.101077	-0.00483457	1	1	3.30381e-28	B2
UQCRH	-0.210711	0.150447	0.0985156	-0.0879486	-0.0535874	1	11	3.54032e-28	B2
C21orf59	-0.0857704	0.198537	-0.0488008	-0.0970908	-0.0634499	1	11	5.67457e-28	B2
OAT	-0.0558224	0.0471375	0.0507532	-0.0476055	-0.0684516	5	15	6.25074e-28	B2
SYNJ2	-0.0650759	0.150702	-0.0481159	-0.050315	-0.0483573	1	11	6.49982e-28	B2
RHOB	-0.0632635	0.22312	-0.0675869	-0.179927	-0.0238789	1	11	7.61986e-28	B2
PSMB8	-0.00182521	-0.0293405	-0.0173866	-0.0293405	-0.0293405	5	13	1.02132e-27	B2
UBE2T	-0.193707	0.129204	0.091812	-0.0755773	-0.0355545	1	11	1.35555e-27	B2
CXCL12	-0.0286448	-0.0178067	-0.0304509	0.0079175	-0.0424205	5	13	1.9082e-27	B2
TNNC1	-0.10998	0.143199	0.0531776	-0.13083	-0.0932355	1	11	1.95467e-27	B2
PAK1IP1	-0.026389	0.128981	-0.0127971	-0.0712882	-0.150098	1	11	2.24922e-27	B2
ITLN2	0.0742417	-0.0569323	0.0135879	-0.0392081	-0.0109668	5	5	3.73679e-27	B2
NANOG	0.0153159	-0.0274684	-0.039772	-0.039772	-0.039772	5	5	4.31206e-27	B2
UNG	-0.0987952	0.217279	-0.0869253	-0.0965826	0.0198371	1	11	4.88578e-27	B2
DMKN	-0.0182191	0.0897383	0.0153716	-0.174006	-0.0109399	1	11	5.52767e-27	B2
RBM27	0.00388404	0.138757	-0.0804037	-0.0622638	-0.0761373	5	15	5.7696e-27	B2
PSMA6	0.0621117	0.129254	-0.0178675	-0.174635	-0.211797	1	1	6.63503e-27	B2
2010-09-01	0.0121951	0.0216959	-0.0228125	0.00162662	-0.0259724	5	13	6.91167e-27	B2
MAP1LC3B	-0.095796	0.215092	-0.0568325	-0.121875	-0.0300289	1	11	7.56935e-27	B2
RAD51AP1	-0.259663	0.182661	0.0983902	-0.103237	-0.00357189	1	11	8.36692e-27	B2
TUBA4A	0.0736918	-0.0609051	-0.0504974	-0.0231882	-0.00867766	5	5	9.02666e-27	B2
DAP	0.0046873	-0.0273685	0.0158381	-0.00229964	0.0209777	5	13	1.41183e-26	B2
SSBP1	-0.245236	0.191098	0.0505465	-0.0307532	-0.0233874	1	11	1.47795e-26	B2
NAA15	-0.0589612	0.0823181	0.0227165	-0.110418	0.00259253	1	11	2.00495e-26	B2
FAM136A	-0.133393	0.205971	0.0107636	-0.163711	-0.0465995	1	11	2.00847e-26	B2
TUBB6	0.0917807	0.0882275	-0.0284545	-0.105202	-0.234144	1	1	2.24395e-26	B2
FBXO5	-0.0886043	0.158359	-0.0226661	-0.0995117	-0.0189298	1	11	2.54247e-26	B2
ERH	-0.131632	0.116882	0.13505	-0.141773	-0.179987	1	11	3.24961e-26	B2
APOBEC3C	0.0654277	-0.096267	0.025051	0.0101594	0.0185439	5	5	4.02369e-26	B2
STC2	-0.00579633	-0.00918174	-0.0131066	-0.0386633	-0.0377166	5	13	4.72842e-26	B2
DAD1	0.0579559	0.110659	-0.00368847	-0.185494	-0.177696	1	1	8.06834e-26	B2
ACP1	-0.00789901	0.0579905	0.0435304	-0.192607	-0.00395362	1	11	8.29057e-26	B2
WNT3	-0.00450503	-0.00512323	-0.0343709	0.00983061	-0.0378942	5	13	8.33512e-26	B2
ARL2	0.0482391	-0.0701087	0.0167896	-0.0311058	0.0652791	5	5	9.18684e-26	B2
CWC15	-0.210976	0.218618	0.0302424	-0.106931	-0.0233912	1	11	1.01031e-25	B2
MAGED2	0.110357	0.028111	-0.0664716	-0.139988	0.0263974	1	1	1.08123e-25	B2
FGFBP3	-0.0203479	0.00830162	-0.0139189	-0.0516024	-0.040834	5	15	2.01338e-25	B2
IQGAP1	-0.248303	0.28032	0.0896722	-0.157063	-0.193252	1	11	2.58537e-25	B2
RBFOX3	-0.0191408	-0.00976739	-0.0347292	-0.0215241	-0.0467038	5	13	2.83476e-25	B2
NAP1L1	-0.104481	0.179639	-0.0545621	-0.0835351	0.02785	1	11	2.89893e-25	B2
SULF1	-0.017975	-0.017975	-0.00603466	-0.017975	-0.017975	5	13	3.23001e-25	B2
CCT2	-0.0610877	0.0908831	0.0747677	-0.167125	-0.0822917	1	11	3.57006e-25	B2
CDK6	-0.131382	0.189649	0.00683269	-0.0562199	-0.135503	1	11	3.6744e-25	B2
EIF2A	0.0216705	0.0343744	-0.0379945	-0.0192449	-0.0137539	5	13	5.69328e-25	B2
PPID	-0.0174934	0.114053	-0.0177913	-0.151726	-0.0155416	1	11	5.92798e-25	B2
NRIP1	-0.00241723	0.109257	-0.0243445	-0.115068	-0.0674817	5	15	7.65171e-25	B2
SERINC1	0.0759077	0.080594	-0.0878281	-0.104413	-0.0184387	1	1	1.2055e-24	B2
PSMD11	-0.0805406	0.286754	-0.0867683	-0.214859	-0.0536864	1	11	1.21563e-24	B2
CWC27	0.0577917	0.00913063	-0.018509	-0.0721211	-0.0169084	5	5	1.22497e-24	B2
GPATCH4	-0.130229	0.241266	-0.0921148	-0.135922	0.0948119	1	11	1.63574e-24	B2
SRRM1	0.0410122	0.0231419	-0.00585652	-0.080894	-0.037152	5	5	2.52115e-24	B2
ASH2L	0.0769456	0.0998025	-0.0935208	-0.14248	-0.00711128	1	1	2.67464e-24	B2
MT1E	0.00187103	-0.048668	0.051431	0.017665	-0.0924453	5	5	3.00209e-24	B2
HEG1	-0.063128	0.00920522	0.0846327	-0.00154872	-0.10218	5	15	3.80223e-24	B2
AP000459.4	-0.00423295	-0.017975	-0.017975	-0.017975	-0.017975	5	13	5.17282e-24	B2
GTF2H5	0.000526815	0.0445766	0.0659033	-0.167373	-0.0809924	5	5	5.7645e-24	B2
SPOCK3	0.0598243	0.176662	-0.10369	-0.155403	-0.12425	1	1	6.04151e-24	B2
COL9A3	0.112328	0.0600601	-0.0570401	-0.0527197	-0.198733	1	1	8.28398e-24	B2
SAP18	-0.0636919	0.188722	-0.0328573	-0.112069	-0.113086	1	11	8.61581e-24	B2
CISD1	-0.022421	0.143575	-0.0737824	-0.104492	0.00892292	1	11	9.57218e-24	B2
ZRANB2	-0.21781	0.153321	0.0432897	-0.0757752	0.0884222	1	11	1.00919e-23	B2
ACTC1	0.00327355	0.108576	-0.000996984	-0.138306	-0.112063	1	1	1.36041e-23	B2
SRSF2	0.0334237	0.212282	-0.188932	-0.112527	0.0186663	1	1	1.57258e-23	B2
TIMM8B	-0.266174	0.196909	0.0810298	-0.0873874	0.0007918	1	11	1.60309e-23	B2
SNHG6	-0.16133	0.177369	0.0593302	-0.0952531	-0.124667	1	11	1.65068e-23	B2
TBX3	-0.108659	0.0618888	0.0567926	-0.0399863	-0.00956116	5	15	1.85991e-23	B2
CMC1	0.042554	0.000640788	0.0413681	-0.0603592	-0.135158	5	5	1.88727e-23	B2
CENPK	-0.231623	0.105068	0.142598	-0.0967202	0.00663355	1	11	1.94937e-23	B2
CKMT1A	-0.0187128	-0.00933972	-0.0223263	-0.0462746	-0.0462746	5	13	2.32867e-23	B2
KLKB1	-0.0433935	0.0181469	-0.0314229	-0.0433935	-0.0433935	5	13	2.59785e-23	B2
MFAP4	0	0	0	0	0	5	13	2.61183e-23	B2
CHCHD3	-0.0602828	0.056771	0.0481573	-0.0777137	-0.037741	5	15	3.11548e-23	B2
JUN	0.172472	0.118298	-0.148585	-0.138046	-0.136285	1	1	3.26202e-23	B2
CLVS2	-0.023708	0.0232765	0.0907505	-0.10467	-0.115663	5	15	3.49692e-23	B2
ACADM	0.0299195	0.129301	-0.051618	-0.126515	-0.107481	1	1	4.36217e-23	B2
HNRNPA3	-0.307493	0.293526	0.0651228	-0.107213	-0.0872278	1	11	4.537e-23	B2
GRIN2B	0.0842572	0.139418	-0.0768437	-0.157026	-0.157026	1	1	7.52684e-23	B2
FBXO7	-0.0886335	0.0418217	0.0670488	-0.0560573	-0.0108968	5	15	8.66695e-23	B2
CHORDC1	-0.0444978	-0.027137	0.0533716	-0.00988585	0.0440653	5	13	9.2027e-23	B2
WDR3	-0.069735	0.0794148	0.0184515	-0.0677966	-0.00767852	5	15	9.21559e-23	B2
ATP5G3	0.00432001	0.168918	-0.0621639	-0.1549	-0.0866227	1	11	1.15194e-22	B2
OLFM1	-0.0840816	0.164102	-0.0630115	-0.0840816	-0.0840816	1	11	1.2848e-22	B2
ANXA4	-0.178237	0.213316	0.0389046	-0.0958392	-0.1235	1	11	1.47849e-22	B2
RGMA	-0.0433431	0.0801264	0.0562084	-0.0852458	-0.150423	1	11	1.51874e-22	B2
ZMYND8	-0.256614	0.169808	0.0245031	0.0295769	0.0517609	1	11	1.88751e-22	B2
ARL2BP	-0.0860897	0.164005	-0.0151486	-0.107677	-0.0493446	1	11	2.2356e-22	B2
ALPL	0.035069	0.0794123	-0.0251651	-0.104583	-0.0882174	5	15	2.56384e-22	B2
CCDC90B	-0.040058	0.130817	-0.00444108	-0.0813973	-0.132504	1	11	2.96591e-22	B2
NELL2	0.00195288	-0.0286521	-0.0172616	-0.0532088	-0.0209869	5	5	3.71618e-22	B2
CCDC104	-0.0161812	0.102005	-0.0361544	-0.0893844	-0.0174425	5	15	4.6426e-22	B2
SLC7A3	0.0928573	0.0785795	-0.00151991	-0.141421	-0.237538	1	1	5.24547e-22	B2
PPAP2C	0.0218423	0.106718	-0.013628	-0.127266	-0.130744	1	1	6.19975e-22	B2
VDAC1	0.0941549	0.11453	-0.0841674	-0.118232	-0.142001	1	1	6.32595e-22	B2
AC007682.1	-0.00423295	-0.017975	-0.017975	-0.017975	-0.017975	5	13	7.61682e-22	B2
YAP1	-0.0374528	0.0675273	0.0113732	-0.0432448	-0.0643802	5	15	1.00077e-21	B2
NOP16	0.0327937	0.00436693	0.0568944	-0.170411	-0.0231101	5	5	1.11438e-21	B2
NES	0.0290274	0.318172	-0.126257	-0.194602	-0.311582	1	1	1.1529e-21	B2
ERMN	-0.133134	0.303659	-0.0747499	-0.115202	-0.139977	1	1	1.26811e-21	B2
LTA4H	0.00170002	-0.0354694	0.0298377	0.00456021	0.00272553	5	13	1.27925e-21	B2
PNMA2	-0.0332417	0.0501217	-0.0608435	-0.0608435	-0.0285972	5	15	1.31418e-21	B2
APEX1	-0.180284	0.201292	0.0283082	-0.195568	0.0687622	1	11	1.80361e-21	B2
GABRB2	-0.0154318	-0.0198443	-0.0448312	-0.00667611	0.00764893	5	13	1.84106e-21	B2
OAZ1	0.109416	-0.00762004	0.0321166	-0.246716	-0.00657806	1	1	1.93447e-21	B2
RMST	-0.0149123	-0.00554277	-0.030494	-0.0424636	-0.0424636	5	13	2.33592e-21	B2
GNG5	0.0881353	0.0784827	0.00234524	-0.182053	-0.184683	1	1	3.28537e-21	B2
PGM2L1	0.0440024	-0.0121338	-0.0333554	0.00596837	0.0109846	5	5	3.56879e-21	B2
IFI30	0.0246345	-0.0030757	0.0307102	-0.0821164	-0.027084	5	5	3.75471e-21	B2
ZNF883	-0.0407664	0.0662089	0.028729	-0.0698497	-0.0815644	5	15	4.06294e-21	B2
CTNNAL1	-0.206005	0.230953	0.00374633	-0.158517	0.069953	1	11	4.65421e-21	B2
PINX1	-0.0793813	0.181943	-0.0637584	-0.0784633	-0.0185767	1	11	4.71832e-21	B2
SPCS1	-0.0190169	0.0830049	-0.00524559	-0.0697151	-0.0693951	5	15	9.02454e-21	B2
VWF	0.0360687	0.14497	-0.044911	-0.155651	-0.143603	1	1	9.11086e-21	B2
GSTP1	-0.355776	0.299071	0.154602	-0.204732	-0.10482	1	11	9.21028e-21	B2
ATCAY	-0.00277016	-0.00865415	-0.045982	-0.00754203	-0.0579579	5	13	9.2314e-21	B2
PAIP2	0.00245313	0.0779066	0.011161	-0.138111	-0.0628777	5	5	9.75358e-21	B2
HADHA	-0.0527326	0.0940869	0.0111079	-0.108705	-0.0137147	1	11	1.01331e-20	B2
CLDN11	0.0593157	-0.029097	-0.0406161	-0.0634695	-0.0634695	5	5	1.4246e-20	B2
PALB2	0.00307612	0.0873828	-0.0408801	-0.0791588	-0.0248877	5	15	1.53986e-20	B2
MAP7	-0.021001	0.100646	-0.00107872	-0.135521	-0.0379469	1	11	1.72199e-20	B2
NSG1	-0.0231934	0.0136931	-0.0409842	0.0214404	-0.0310202	5	13	2.69173e-20	B2
SLC38A4	0	0	0	0	0	5	13	3.20912e-20	B2
USP24	-0.0771255	0.0874508	0.0182541	-0.0715148	-0.00614161	5	15	3.39586e-20	B2
NMRK2	0.0870429	0.170662	-0.113914	-0.133361	-0.17285	1	1	3.5013e-20	B2
PGD	-0.189916	0.189479	0.0319235	-0.112592	0.00632866	1	11	4.08781e-20	B2
TRBC2	-0.019497	0.0222869	-0.0143565	-0.0478223	-0.0730681	5	15	4.54111e-20	B2
NEFL	-0.112665	0.238636	-0.0328692	-0.0961523	-0.149738	1	1	4.6626e-20	B2
SSRP1	-0.244302	0.265303	-0.0430085	-0.00424989	-0.00196048	1	11	4.92615e-20	B2
EDF1	-0.254411	0.255491	0.00328159	-0.104397	0.0509156	1	11	6.55556e-20	B2
EPT1	-0.14148	0.196642	-0.0209573	-0.0799556	-0.0251134	1	11	6.65294e-20	B2
RFC4	-0.157899	0.164961	0.0207454	-0.0666665	-0.0330304	1	11	7.02427e-20	B2
PTDSS2	-0.01561	-0.0132415	0.0127694	-0.0247569	0.0684267	5	13	7.57883e-20	B2
PNO1	-0.0206781	0.0981087	0.00212821	-0.089269	-0.0998386	5	15	9.47578e-20	B2
SLFN12	-0.0471407	0.0127295	0.0176882	-0.06713	-0.0291264	5	15	1.31872e-19	B2
ANAPC11	-0.00386744	0.0629768	0.0215172	-0.122937	-0.0563163	5	5	1.42543e-19	B2
GPC6	0.0739478	0.0487159	0.000900578	-0.13443	-0.130699	5	5	1.57364e-19	B2
C8orf59	0.0556415	0.136275	-0.031748	-0.222264	-0.116804	1	1	1.91646e-19	B2
RAB8A	-0.0488254	0.0555251	0.0138137	-0.0302774	-0.0295634	5	15	2.0038e-19	B2
PUS7	0.0156524	0.0697139	-0.0301992	-0.0819258	-0.032922	5	15	2.25261e-19	B2
SLC52A3	-0.0165859	-0.0123351	-0.0233946	-0.0327687	-0.0257396	5	13	2.34763e-19	B2
H3F3A	0.0390896	-0.0921302	0.0441415	0.040151	-0.0204265	5	5	2.58791e-19	B2
MANEA-AS1	0.0290211	0.0176275	-0.045159	-0.077345	-0.0450458	5	5	2.68768e-19	B2
ETS1	-0.0288374	0.069348	-0.0454747	-0.0271889	-0.016457	5	15	2.86341e-19	B2
LHFP	-0.0390044	-0.028155	-0.00486673	-0.00240429	-0.0527942	5	15	3.80525e-19	B2
UBP1	0.0124624	-0.0244166	0.0155411	-0.0328443	0.034951	5	13	4.04739e-19	B2
DYNLT1	-0.0743591	0.272349	-0.0263562	-0.150536	-0.275167	1	1	4.19315e-19	B2
NR4A3	-0.10583	0.130516	0.0170922	-0.067337	-0.0941903	1	11	5.92914e-19	B2
CHCHD2	-0.0329409	0.168544	-0.00541595	-0.198941	-0.0948621	1	11	6.64672e-19	B2
YTHDF2	0.10386	0.0363612	-0.0676361	-0.145821	0.0305914	1	1	6.88557e-19	B2
BHLHE40	0.0573056	-0.0413582	-0.0409529	-0.0649456	-0.0326862	5	5	7.49487e-19	B2
EBNA1BP2	-0.0308353	0.042988	0.0269628	-0.0663596	-0.0280245	5	15	7.69732e-19	B2
EIF4A3	0.0335606	0.142995	-0.126263	-0.117923	0.037938	1	1	8.52296e-19	B2
HSPA2	-0.0410016	-0.00550599	-0.0188414	-0.0295942	-0.0225673	5	13	8.73551e-19	B2
PSMA4	-0.265885	0.226763	0.0369985	-0.150297	0.120891	1	11	1.03436e-18	B2
CROT	-0.0641504	0.0538168	0.0429585	-0.0733387	-0.0125926	5	15	1.09499e-18	B2
RGS10	0.0405527	-0.0177094	0.017644	-0.0804925	-0.0969703	5	5	1.11186e-18	B2
ROR1	-0.0196836	0.15193	-0.0515363	-0.140626	-0.0329387	1	11	1.13557e-18	B2
ARHGEF2	0.0877151	-0.0467267	-0.00317042	-0.0194948	-0.0492849	5	5	1.32073e-18	B2
MRPL10	0.00821996	0.104508	-0.049222	-0.082909	-0.0541439	5	15	1.32282e-18	B2
RIPK2	0.160289	0.113494	-0.14975	-0.11113	-0.126541	1	1	1.44886e-18	B2
C19orf66	0.0383917	-0.0143554	-0.0470221	-0.045905	-0.0395254	5	5	1.51229e-18	B2
MT-CO2	-0.111232	0.0395108	0.17234	-0.220258	-0.0252002	1	11	1.64709e-18	B2
TARDBP	-0.156696	0.141023	0.0764518	-0.181686	0.0240582	1	11	1.66054e-18	B2
FAU	-0.133336	0.240219	0.0567278	-0.244025	-0.157196	1	11	1.82661e-18	B2
FAM175A	0.0466689	0.00996486	-0.0137389	-0.033449	-0.0553842	5	5	1.88191e-18	B2
TNNC2	-0.00999426	-0.0375321	-0.0136047	-0.0375321	-0.0053605	5	13	2.17807e-18	B2
HNRNPR	-0.286539	0.226959	0.0596216	-0.128574	0.0800201	1	11	2.26742e-18	B2
MYO1E	0.0950787	-0.0301458	-0.00674431	-0.0684136	-0.0596011	5	5	2.51129e-18	B2
B3GNT7	-0.048877	-0.0138061	0.0286666	0.0311709	-0.0756685	5	15	2.55938e-18	B2
KIAA0408	-0.0427293	0.0346694	-0.0361847	-0.0212997	-0.0437423	5	15	2.74311e-18	B2
PCMT1	0.0457013	0.110873	-0.0648143	-0.133695	-0.0514904	1	1	2.82465e-18	B2
AKAP7	-0.0566975	0.0223184	0.0183932	-0.0374525	-0.0158313	5	15	2.87062e-18	B2
HDAC1	-0.0813467	0.0563309	0.0595375	-0.0532563	-0.0492534	5	15	3.30971e-18	B2
SKP1	-0.147857	0.224651	0.0178865	-0.214222	-0.0162169	1	11	3.68232e-18	B2
ZNF644	0.0276192	0.0252241	-0.016045	-0.0658584	-0.00313458	5	15	3.95025e-18	B2
PSMD1	-0.245061	0.228731	0.00114316	-0.042924	0.0261954	1	11	5.57433e-18	B2
SAT2	0.127681	0.029816	-0.0243883	-0.214009	-0.0370441	1	1	5.84657e-18	B2
FBL	0.0411714	0.0144554	0.0166332	-0.0908975	-0.0624896	5	5	6.28471e-18	B2
KIF5A	0.0343869	0.0350417	-0.0550028	-0.0788397	-0.0788397	5	15	6.91915e-18	B2
FKBP1C	-0.0451299	-0.0214613	0.0331232	0.0213594	0.017985	5	13	7.8859e-18	B2
SNORD109A	0.019273	-0.030237	-0.0228607	-0.0203938	-0.0708744	5	5	8.12547e-18	B2
EDA	0.0792643	-0.038958	0.00571725	-0.0404839	-0.0469156	5	5	1.09653e-17	B2
CAMKV	-0.017975	-0.017975	-0.017975	-0.017975	0.0141339	5	13	1.13245e-17	B2
TNNI3	0.112848	0.00577765	0.00221419	-0.106159	-0.148978	5	5	1.19508e-17	B2
MB21D1	-0.00560661	0.00229768	-0.0469521	-0.0469521	-0.0469521	5	13	1.27417e-17	B2
BCCIP	-0.237509	0.17175	0.104126	-0.105862	-0.0388675	1	11	1.32988e-17	B2
ZIC1	0	0	0	0	0	5	13	1.50635e-17	B2
KLHL9	-0.0523451	0.106493	-0.0293183	-0.0749885	0.0185243	1	11	1.92211e-17	B2
TMC7	-0.0172419	0.117948	-0.0274068	-0.124489	-0.0352899	1	11	2.32926e-17	B2
C6orf48	0.0977817	0.188641	-0.164165	-0.181662	-0.0480656	1	1	2.60608e-17	B2
TP53I11	0.0755933	0.0425596	-0.0971591	0.0133135	-0.0436914	5	13	2.75172e-17	B2
TRIP6	-0.120248	0.199609	-0.0102517	-0.118271	-0.0622726	1	11	2.7905e-17	B2
UBE2D2	0.0177464	0.111625	-0.0814779	-0.0757158	-0.0174749	1	1	3.13598e-17	B2
CHN2	-0.0711552	0.0948431	0.0409049	-0.0794112	-0.0935932	5	15	3.25025e-17	B2
DENND5A	0.0109547	0.0379271	0.0308149	-0.107869	-0.0697064	5	5	3.93949e-17	B2
ARHGAP40	0.00245147	-0.0280684	-0.0287439	-0.0527074	-0.0204872	5	5	3.9735e-17	B2
BRCA1	-0.260507	0.191476	0.0312515	0.0312542	-0.0161065	1	11	3.98035e-17	B2
SIVA1	-0.168931	0.150487	0.0468416	-0.0882569	-0.0119613	1	11	4.25445e-17	B2
RNF13	-0.0664249	0.0761029	0.0101176	-0.0526774	-0.00367491	5	15	4.37778e-17	B2
PRICKLE2	-0.0328664	0.0462841	0.00998326	-0.00843018	-0.0603223	5	15	4.88218e-17	B2
ATP5C1	-0.0934444	0.138866	0.0201709	-0.102026	-0.0686174	1	11	5.12829e-17	B2
CCT6A	-0.0929338	0.199387	-0.0476148	-0.160193	0.0285744	1	11	5.96836e-17	B2
OR52A1	0.0178807	-0.0248926	-0.0371931	-0.0371931	-0.0371931	5	5	6.74818e-17	B2
PARK7	-0.206941	0.205192	0.0257025	-0.0658901	-0.0379853	1	11	7.02434e-17	B2
CXCL6	-0.00423295	-0.017975	-0.017975	-0.017975	-0.017975	5	13	8.85112e-17	B2
AARS	-0.0025593	-0.0255911	0.0396014	-0.0694515	0.0552362	5	13	1.0147e-16	B2
LINC-ROR	0.0061938	-0.0351029	-0.0351029	-0.00995228	-0.0351029	5	13	1.03488e-16	B2
TLE4	0.0290536	-0.0317828	0.00102603	-0.00680647	0.0211847	5	5	1.04576e-16	B2
IGBP1	0.0631246	0.0437983	-0.0113269	-0.0830799	-0.125337	5	5	1.24338e-16	B2
FYN	-0.00578093	-0.0055762	0.0144772	-0.00247464	-0.00767471	5	13	1.29423e-16	B2
ABCG2	-0.0275595	-0.0413336	-0.0173972	-0.0161674	0.0230339	5	13	1.36152e-16	B2
NAE1	-0.21972	0.263662	-0.00772297	-0.14196	0.0261183	1	11	1.53346e-16	B2
PMS1	-0.0517245	0.146829	-0.071563	-0.0732692	0.022981	1	11	1.56407e-16	B2
ILF2	-0.0787489	-0.0128133	0.113419	-0.0279475	-0.0517438	5	15	1.88458e-16	B2
RARB	-0.0335642	0.0470784	0.00898078	-0.0029721	-0.0650534	5	15	2.19952e-16	B2
CTD-2142D14.1	0.0061433	-0.0351536	-0.0231928	-0.0351536	-0.0351536	5	13	2.29935e-16	B2
U2SURP	-0.217135	0.21216	-0.0391509	-0.0541105	0.126944	1	11	2.37402e-16	B2
MOBP	-0.0725776	0.199803	-0.0622267	-0.0293201	-0.148153	1	11	2.6058e-16	B2
SETD2	-0.0225889	0.0478474	0.00828679	-0.0826077	0.0109989	5	15	3.37197e-16	B2
POLD3	-0.224564	0.24511	-0.00992906	-0.0899416	0.0253663	1	11	3.49381e-16	B2
PFDN4	0.00608512	0.0774066	0.0508859	-0.240074	-0.0464857	1	11	3.65907e-16	B2
ORC6	-0.24016	0.132641	0.117744	-0.0591306	-0.0267712	1	11	3.74519e-16	B2
NUP37	-0.103011	0.0974788	0.0560611	-0.0573598	-0.0916542	1	11	4.10327e-16	B2
ZDHHC22	-0.017975	-0.017975	-0.017975	-0.017975	0.0141339	5	13	4.29402e-16	B2
FAM192A	-0.237598	0.133012	0.140811	-0.111178	-0.0291944	1	11	4.80288e-16	B2
SH3BGRL3	-0.086442	0.17827	0.00280256	-0.137891	-0.0954641	1	11	5.25337e-16	B2
DEF8	-0.0830447	0.000636839	0.0939767	-0.0125848	-0.0442474	5	15	5.746e-16	B2
RGS9	-0.083123	-0.00847907	0.0917703	0.0601891	-0.119979	5	15	6.32658e-16	B2
TTYH1	-0.0116082	-0.0253604	-0.0134112	-0.0253604	-0.0253604	5	13	6.49164e-16	B2
GOLGA8A	0.061631	0.0715083	-0.0573605	-0.122049	-0.020695	1	1	7.2399e-16	B2
CYTL1	-0.00721317	-0.0347433	-0.0108226	-0.0347433	-0.0347433	5	13	8.7363e-16	B2
BCL11A	-0.0284143	0.0382652	-0.0107273	-0.0413773	-0.0657024	5	15	8.7867e-16	B2
CCDC172	-0.00423295	-0.017975	-0.017975	-0.017975	-0.017975	5	13	9.33715e-16	B2
C8orf33	-0.175919	0.235563	-0.0521006	-0.14888	0.125452	1	11	1.00156e-15	B2
FHL1	0.0130491	-0.016804	-0.0223097	-0.0402047	-0.0654313	5	5	1.13511e-15	B2
RASGRP2	-0.017975	-0.0056981	-0.017975	-0.017975	-0.017975	5	13	1.21196e-15	B2
DTNA	0.0955806	0.13282	-0.119482	-0.0811275	-0.145652	1	1	1.21215e-15	B2
MIEN1	0.0442816	-0.0192242	0.00467865	-0.0114996	-0.0510621	5	5	1.21317e-15	B2
SUMO2	0.0814455	-0.00218343	0.000480568	-0.0588503	-0.110622	5	5	1.33001e-15	B2
MRPL39	-0.0696634	0.0207183	0.0525308	0.0246385	-0.0641845	5	15	1.34345e-15	B2
CHEK1	-0.202044	0.196114	0.0239922	-0.043095	-0.0502367	1	11	1.38227e-15	B2
ATP6V0E1	-0.10488	0.189335	0.00347106	-0.0985341	-0.13345	1	11	1.48282e-15	B2
IFI6	-0.0513794	-0.0390615	-0.0154388	-0.026188	0.0774844	5	13	1.60598e-15	B2
KIAA1143	-0.0292052	0.098085	-0.00945196	-0.0813919	-0.0587861	5	15	1.62189e-15	B2
MAGI2	0.0409016	-0.0300192	-0.0438685	-0.0417997	-0.0347643	5	5	1.72333e-15	B2
PPIC	-0.084203	0.131927	0.00929563	-0.0875665	-0.0613094	1	11	1.8274e-15	B2
ATP1B3	0.12787	0.108274	-0.139419	-0.131712	-0.0386026	1	1	1.97432e-15	B2
DNAJA2	0.0520141	0.0396157	-0.0330093	-0.140934	0.0438555	1	1	2.02633e-15	B2
LRP6	-0.0382886	0.0475302	0.0308229	-0.0559213	-0.0462184	5	15	2.20927e-15	B2
PRPS2	-0.0345887	0.00856822	0.0303092	-0.04776	-0.0361697	5	15	2.3908e-15	B2
UPF3B	-0.194121	0.217345	-0.0498277	-0.0956447	0.141438	1	11	2.4532e-15	B2
TRIM22	-0.0248062	-0.0248062	-0.000909178	-0.0248062	-0.0248062	5	13	2.52031e-15	B2
ETF1	-0.0218693	0.0636608	0.0215237	-0.106911	-0.0365564	5	15	2.55109e-15	B2
DHPS	0.0874411	-0.040045	-0.000382919	-0.044465	-0.0416828	5	5	2.69979e-15	B2
CCDC92	0.0576492	-0.106561	0.0432774	-0.0191446	0.0521038	5	5	2.86194e-15	B2
EIF3I	-0.0117587	0.11646	0.0146164	-0.0986995	-0.190198	1	11	3.02608e-15	B2
LRRC17	-0.0114114	-0.0128776	-0.0251633	-0.0251633	-0.0251633	5	13	3.18647e-15	B2
TMCO1	-0.046022	0.194432	-0.072104	-0.0957166	-0.0846812	1	11	4.2697e-15	B2
FAM89A	0.0005052	0.0705505	-0.00347737	-0.087945	-0.063878	5	5	4.89418e-15	B2
TAF1D	0.08451	0.143114	-0.170199	-0.0519375	-0.0476565	1	1	5.08529e-15	B2
CHRAC1	-0.0185237	0.0732279	-0.0211763	-0.0332032	-0.0488306	5	15	5.47571e-15	B2
RASL10B	-0.0014555	0.0304123	-0.0415453	0.0384283	-0.0135634	5	13	5.60055e-15	B2
CAP2	0.0150805	0.0660109	0.00724969	-0.0849862	-0.118691	5	5	5.75074e-15	B2
TOX	-0.0536754	0.0429994	-0.0434866	-0.0422536	-0.0029502	5	13	6.35679e-15	B2
TXNRD1	-0.280592	0.252177	0.000817826	-0.0743146	0.0889121	1	11	6.41651e-15	B2
DVL3	0.00395574	-0.0276682	0.00876309	0.0137003	0.0220347	5	13	6.88564e-15	B2
SIX3	0.0543232	0.072102	-0.0472653	-0.0513648	-0.122714	5	15	7.4071e-15	B2
NDUFB9	0.094646	0.11771	-0.0222093	-0.228508	-0.177051	1	1	7.74351e-15	B2
MAP3K2	-0.0826225	0.0540149	0.0708289	-0.0888877	-0.0250115	5	15	7.76189e-15	B2
EID1	-0.298888	0.307743	-0.000736438	-0.0687342	-0.0166224	1	11	7.84495e-15	B2
FEZF1	0	0	0	0	0	5	13	7.84569e-15	B2
SEC11A	-0.0566851	0.150257	-0.0134736	-0.103975	-0.0913323	1	11	8.13199e-15	B2
ANAPC4	-0.151821	0.198043	0.0118368	-0.0896753	-0.0803701	1	11	8.28652e-15	B2
ZNF730	-0.0178309	-0.0710151	0.139161	-0.075229	-0.0506169	5	5	8.83462e-15	B2
CLDN7	0.123135	0.133628	-0.119621	-0.168337	-0.10025	1	1	9.68266e-15	B2
FKBP3	-0.34765	0.301543	0.124635	-0.22367	-0.0254708	1	11	1.06078e-14	B2
S100Z	0.0594554	0.0233026	-0.0701623	-0.0396294	-0.0875027	5	5	1.13815e-14	B2
2015-09-01	-0.0554351	0.100379	0.00670832	-0.0935598	-0.0313942	1	11	1.16863e-14	B2
NTPCR	-0.226415	0.139664	0.122429	-0.071551	-0.0739711	1	11	1.23141e-14	B2
SYF2	-0.14478	0.224813	-0.0666107	-0.133626	0.10032	1	11	1.2814e-14	B2
IGF1	-0.119901	0.185296	-0.0480043	-0.0563722	-0.0504554	1	11	1.29425e-14	B2
MAP4K1	0.108054	-0.0110866	-0.0337456	-0.0980712	-0.0980712	5	5	1.48698e-14	B2
TPRKB	-0.132267	0.186451	0.0231963	-0.132436	-0.0716063	1	11	1.76067e-14	B2
DLGAP1	0.0710654	0.0710875	-0.0591471	-0.0822406	-0.0877424	5	15	1.87964e-14	B2
SOGA1	-0.00245325	0.0320292	0.0180684	-0.0752436	-0.0303993	5	15	2.07083e-14	B2
PDE4B	-0.0288074	-0.0302762	-0.00667414	-0.0425833	-0.0103955	5	13	2.55998e-14	B2
CTD-2006C1.2	-0.0104411	0.0210607	0.0334047	-0.0550199	-0.0501526	5	15	2.56053e-14	B2
MRP63	-0.097108	0.174922	0.00659804	-0.0771054	-0.149728	1	11	2.58769e-14	B2
TIPRL	0.0793121	0.0552308	-0.00161072	-0.109436	-0.185482	1	1	2.60004e-14	B2
HLA-DQB1	-0.0284502	0.000356775	-0.046823	0.0110405	0.0403508	5	13	2.67088e-14	B2
C2orf44	-0.0184156	0.0220006	0.0116918	-0.0285713	-0.0621263	5	15	2.74472e-14	B2
NDUFAF4	-0.0283523	0.0841534	-0.0166024	-0.0326863	-0.0674009	5	15	3.23826e-14	B2
ITGA5	-0.0239012	0.0329855	0.0138168	-0.0354473	-0.0222467	5	13	3.47198e-14	B2
KIAA1009	-0.169764	0.19545	0.0453937	-0.0763291	-0.138972	1	11	3.59437e-14	B2
NMNAT2	-0.0140083	-0.00463962	-0.0415571	-0.0163903	-0.0415571	5	13	4.05442e-14	B2
LEPROTL1	0.153423	0.045098	-0.0619759	-0.224892	-0.0221644	1	1	4.34122e-14	B2
PTPN21	0.0463818	0.0267213	-0.0865332	0.0213177	0.0263365	5	13	4.39815e-14	B2
C7orf26	-0.0249164	0.0105174	0.0234788	-0.0154474	-0.0126709	5	13	4.46098e-14	B2
PRAC1	0	0	0	0	0	5	13	4.46806e-14	B2
MCOLN3	-0.060581	0.0675883	0.0366754	-0.0350476	-0.089023	5	15	4.75e-14	B2
SMIM20	-0.0476117	0.0418697	0.0163653	0.0292109	-0.0796232	5	13	4.83239e-14	B2
BRINP1	-0.0210674	0.0115121	-0.0264965	-0.0372575	-0.0624767	5	15	4.88657e-14	B2
ANKRD37	-0.0384114	-0.00292497	-0.016257	-0.0522005	-0.0199819	5	13	5.20702e-14	B2
PAK3	-0.0311378	-0.0188448	-0.0311378	-0.0311378	0.0331643	5	13	5.43107e-14	B2
SPARC	-0.0306503	0.0960513	-0.00997195	-0.106372	-0.0167466	1	11	5.55042e-14	B2
NDUFB6	-0.160257	0.190016	0.0834619	-0.224762	-0.0595189	1	11	5.7163e-14	B2
PSMG2	-0.00863172	0.163056	-0.05852	-0.152445	-0.0539665	1	11	5.77476e-14	B2
TALDO1	-0.233541	0.309465	-0.0281739	-0.149894	0.00376288	1	11	5.85128e-14	B2
FAM122C	0.00359065	0.167382	-0.087473	-0.0705174	-0.120754	5	15	6.19834e-14	B2
ERCC6L	-0.0944202	0.0366928	0.050094	0.013607	-0.0375131	5	15	6.35297e-14	B2
RFC2	-0.0676559	0.069297	0.0322257	-0.0970544	0.014302	1	11	6.81794e-14	B2
YRDC	0.0117899	0.0275379	-0.0127045	-0.0513268	0.000233105	5	15	7.56922e-14	B2
CRYGD	-0.00423295	-0.017975	-0.017975	-0.017975	-0.017975	5	13	8.07166e-14	B2
MAPK14	-0.0670284	0.0566492	0.0222608	-0.0466465	0.00824715	5	15	8.76856e-14	B2
TCHP	-0.0967609	0.192886	-0.0762818	-0.0547302	-0.00326516	1	11	9.42392e-14	B2
SNRPB	-0.0457665	-0.0253286	0.0975249	-0.030175	-0.0504859	5	15	1.01639e-13	B2
COL21A1	-0.00385815	-0.0451964	-0.0332236	0.00515546	-0.0130003	5	13	1.0546e-13	B2
NTHL1	-0.0590177	0.15262	-0.0560344	-0.0650459	-0.027398	1	11	1.19736e-13	B2
TBC1D16	0.0523052	0.00494969	-0.0602873	0.0113262	0.0124758	5	13	1.34414e-13	B2
FAM104B	0.10564	-0.0199557	-0.00178993	-0.0752962	-0.0935343	5	5	1.35718e-13	B2
NUDCD2	-0.0111889	0.00906895	0.0892306	-0.115983	-0.0892011	5	15	1.36025e-13	B2
RHOA	0.00657514	0.250277	-0.0924552	-0.163474	-0.212255	1	1	1.3745e-13	B2
HNRNPDL	-0.201442	0.334687	0.00754079	-0.274196	-0.0742806	1	11	1.37696e-13	B2
NUAK2	0.0358627	0.0946448	-0.0705768	-0.0335252	-0.0986653	5	15	1.41227e-13	B2
2001-12-01	0.0265148	-0.030056	-0.0423629	-0.0423629	-0.0423629	5	5	1.44074e-13	B2
MEIS3	0.00334223	0.031703	0.00618005	-0.0217387	-0.079543	5	13	1.4941e-13	B2
LUM	-0.0305894	-0.0305894	-0.0305894	-0.0305894	0.0658585	5	13	1.51343e-13	B2
PLCE1	0.0258055	0.0112251	0.0123088	-0.0678188	-0.0360233	5	5	1.751e-13	B2
COX7A2	-0.0810859	0.130536	0.0725125	-0.167181	-0.133135	1	11	1.75177e-13	B2
CLCN2	0.0465449	0.0835122	-0.0540908	-0.100253	-0.0535061	5	15	1.79412e-13	B2
OST4	-0.0735396	0.0800325	0.0675095	-0.0681095	-0.131926	1	11	1.91803e-13	B2
TMEM200C	-0.00338746	-0.0267649	0.0109707	0.0372842	0.000733394	5	13	2.29064e-13	B2
SNRPC	-0.198516	0.152502	0.0848108	-0.0851691	-0.0541559	1	11	2.44485e-13	B2
SNRPD1	-0.214728	0.161813	0.0980638	-0.134724	-0.0128958	1	11	2.50833e-13	B2
ZNF675	0.0535775	-0.079893	0.0213283	0.0486338	-0.0402836	5	5	2.6351e-13	B2
SMC3	-0.277518	0.287156	-0.00426599	-0.117129	0.0586695	1	11	3.38518e-13	B2
PSMD12	-0.0624575	0.122877	0.0465949	-0.134954	-0.128149	1	11	3.47688e-13	B2
GNAL	0.0326414	0.078211	-0.0238547	-0.114604	-0.0701108	5	15	3.47857e-13	B2
SPCS3	-0.0745215	0.0607887	0.0251874	-0.0294949	-0.0148758	5	15	3.56781e-13	B2
TXNDC12	-0.0125276	0.0920557	-0.0412063	-0.0501456	-0.0365534	5	15	3.59049e-13	B2
SLC6A8	-0.0132455	0.0573592	-0.0155431	-0.0145737	-0.0586332	5	15	3.88027e-13	B2
ZFAND2A	-0.00164136	0.0320932	0.0134495	-0.0866274	-0.0054849	5	15	3.92297e-13	B2
TTC1	-0.165347	0.200231	0.00528766	-0.0555368	-0.080537	1	11	4.15888e-13	B2
NMRK1	0.0132054	0.00678052	0.00362729	-0.0561189	0.00955773	5	15	4.42087e-13	B2
WIBG	0.0342669	0.00387288	0.0233683	-0.0824281	-0.0476217	5	5	4.42811e-13	B2
ZNF518B	0.000616581	-0.0454089	0.0203953	0.0262583	0.0288957	5	13	4.49394e-13	B2
TRMT10C	0.217211	0.063484	-0.127766	-0.156345	-0.130037	1	1	4.54191e-13	B2
HSPB8	0.0962067	0.138492	-0.0958358	-0.133827	-0.158143	1	1	4.62514e-13	B2
AP1S2	0.0791524	0.0274001	0.0085119	-0.117216	-0.129593	5	5	5.50118e-13	B2
LINC00545	-0.0304301	-0.00584571	-0.0184749	-0.0304301	-0.0304301	5	13	5.51292e-13	B2
C21orf88	-0.0366862	0.0851317	-0.0250168	-0.0795208	-0.0724589	5	15	5.64527e-13	B2
MRPL18	-0.136939	0.180407	0.0195257	-0.0675795	-0.117952	1	11	5.98275e-13	B2
RALB	-0.083125	0.183004	-0.00616383	-0.116487	-0.118856	1	11	7.10014e-13	B2
PWP1	0.0783272	0.12934	-0.113793	-0.131459	-0.047172	1	1	7.69539e-13	B2
APIP	0.0180476	0.0730405	-0.00376052	-0.140355	-0.0435936	1	1	8.83943e-13	B2
ANXA5	-0.150708	0.269971	-0.0103543	-0.184548	-0.0900896	1	11	8.9169e-13	B2
COL19A1	-0.0871966	-0.0121129	0.0789869	-0.011353	-0.0871966	5	15	9.73352e-13	B2
PELI1	0.0797731	0.0965736	-0.0664075	-0.0995927	-0.13303	1	1	9.94439e-13	B2
RNMT	-0.0221209	0.0930691	-0.0207574	-0.089306	-0.0216978	5	15	1.01541e-12	B2
OLIG3	0	0	0	0	0	5	13	1.0425e-12	B2
POLE4	-0.10041	0.210868	-0.0799969	-0.0412797	-0.0489783	1	11	1.21032e-12	B2
SLC37A1	0.074059	0.0796252	-0.0967637	-0.0789379	-0.0201355	1	1	1.22353e-12	B2
NOP10	-0.153848	0.211955	0.0565879	-0.159633	-0.142895	1	11	1.25154e-12	B2
TMEM258	-0.035337	0.0867037	0.0781845	-0.215535	-0.0788073	1	11	1.28759e-12	B2
COMMD4	-0.201526	0.126673	0.0657284	-0.0328883	0.00488468	1	11	1.30989e-12	B2
COPS3	-0.0728228	0.0782194	0.00939304	-0.0388036	-0.0100556	5	15	1.41371e-12	B2
TJP1	-0.0569677	0.195175	-0.0834747	-0.103479	-0.0205437	1	11	1.43278e-12	B2
HDAC9	-0.0422954	-0.0176819	-0.030326	-0.0171267	0.0220783	5	13	1.48993e-12	B2
AIF1	-0.0253957	-0.0131097	-0.0134465	-0.0253957	-0.0253957	5	13	1.58023e-12	B2
FANCB	-0.0343834	0.0211139	-0.00509684	-0.038405	0.00874558	5	13	1.61164e-12	B2
FLNC	-0.0739836	0.151861	-0.0128649	-0.0783171	-0.0960579	1	11	1.61469e-12	B2
MYL12B	-0.0301931	0.139348	-0.0159444	-0.152635	-0.0558289	1	11	1.67311e-12	B2
TAOK1	0.0209238	-0.00869244	-0.012739	0.0412711	-0.0446781	5	5	1.93807e-12	B2
LUZP1	0.0141965	0.15471	-0.103851	-0.0903041	-0.0430477	1	1	2.18547e-12	B2
DNAJC19	-0.152334	0.205293	0.0196037	-0.0824669	-0.128239	1	11	2.22884e-12	B2
AC074289.1	-0.0191814	-0.0112664	-0.0126184	-0.0353685	-0.060583	5	13	2.35306e-12	B2
SEMA3A	0.0365402	-0.0128946	-0.0405664	0.0411899	0.00475864	5	13	2.72924e-12	B2
MGAT4C	-0.0253684	-0.000796428	-0.0253684	-0.0253684	-0.0253684	5	13	3.34814e-12	B2
KCNK1	0.087328	0.0603213	-0.0600395	-0.0858173	-0.090609	5	15	3.37911e-12	B2
ZBED1	0.0123579	0.0222407	-0.0320462	0.0219185	-0.0288975	5	13	3.45679e-12	B2
ERVMER34-1	-0.0239651	-0.0377343	-0.00184255	-0.0377343	-0.00556211	5	13	3.47979e-12	B2
CRAMP1L	-0.011013	0.118018	-0.0444131	-0.123232	-0.00590518	1	11	3.58329e-12	B2
PARD3	0.076082	0.0815185	-0.0983615	-0.0850564	-0.0176924	1	1	3.67647e-12	B2
KIF2A	-0.0531316	0.0841153	-0.0179592	-0.0335768	-0.00461634	5	15	3.93399e-12	B2
C12orf45	-0.0799548	0.0833871	0.0858332	-0.120571	-0.107894	5	15	4.12185e-12	B2
PF4	-0.00242899	-0.0176544	-0.029946	-0.029946	-0.029946	5	13	4.3033e-12	B2
ATP1A2	-0.0378162	-0.0132137	-0.0258522	0.0124987	-0.0378162	5	13	4.48473e-12	B2
TRMT112	-0.0534527	0.209448	0.00480267	-0.199545	-0.180621	1	11	4.55211e-12	B2
IARS	-0.0937813	0.0568203	0.106215	-0.0905355	-0.0993247	5	15	4.85718e-12	B2
EPHA1-AS1	-0.017975	-0.017975	-0.00603466	-0.017975	-0.017975	5	13	4.86635e-12	B2
MT-TV	0.0405066	-0.04373	-0.0320821	-0.0560536	-0.0251116	5	5	5.04437e-12	B2
KLHL2	-0.0101288	-0.0537652	0.048428	0.0292402	-0.00900385	5	13	5.06144e-12	B2
SMIM19	-0.0936359	0.116659	0.0433205	-0.0778353	-0.103279	1	11	5.22913e-12	B2
RORB	-0.0113258	-0.0250776	-0.0131288	-0.0250776	-0.0250776	5	13	5.38874e-12	B2
ACTR6	-0.0286654	0.143996	-0.00455448	-0.143863	-0.113402	1	1	5.64591e-12	B2
QTRTD1	0.010406	0.0161487	0.0327534	-0.0856711	-0.0450664	5	5	6.2121e-12	B2
PCAT4	-0.0959313	0.0464186	0.0528936	-0.0315375	-0.0959313	5	15	6.2199e-12	B2
SLC2A11	-0.0454589	0.151908	-0.0744145	-0.0548225	-0.0208626	1	11	6.45525e-12	B2
PSMA5	-0.048306	0.142502	-0.0220574	-0.122653	-0.0436606	1	11	7.12411e-12	B2
CCDC169	-0.0685602	0.0138016	0.0435114	0.0100798	-0.0216404	5	15	7.79198e-12	B2
FAM53C	-0.0185252	0.0711966	0.00866778	-0.0704657	-0.0761156	5	15	7.80363e-12	B2
ACBD6	-0.138431	0.180027	-0.0313834	-0.0394601	-0.0125346	1	11	9.23022e-12	B2
POU2AF1	-0.0806299	-0.0275608	0.0515914	0.0392015	-0.0806299	5	15	9.33245e-12	B2
AC124789.1	-0.00746031	-0.024184	-0.0248592	-0.0236285	-0.0488134	5	13	9.33319e-12	B2
GMPS	-0.0128561	0.0126679	0.0627344	-0.0883633	-0.0587891	5	15	9.54275e-12	B2
APOBEC3B	-0.0159871	-0.0312331	-0.0195997	-0.0183696	-0.0435414	5	13	1.0111e-11	B2
PRKCB	-0.0549558	-0.017989	0.00496651	-0.0297554	-0.0227283	5	15	1.05726e-11	B2
ZMAT4	-0.0219155	0.00121407	-0.0356818	-0.0356818	-0.0356818	5	13	1.06442e-11	B2
LYN	-0.0325177	0.0370963	0.0137769	-0.0243984	-0.0753632	5	15	1.07803e-11	B2
RASL12	0.0355326	0.0319127	0.0171599	-0.0835196	-0.105823	5	5	1.10337e-11	B2
ZDHHC21	0.0335283	0.00461622	-0.0462826	0.0179765	0.0110562	5	13	1.13145e-11	B2
SLC30A3	-0.0242066	-0.0242066	-0.000311011	-0.0242066	-0.0242066	5	13	1.17097e-11	B2
NPFFR2	-0.00783945	-0.0230731	-0.0353713	-0.0353713	-0.00320668	5	13	1.22731e-11	B2
SLU7	-0.0449328	0.174529	-0.0899758	-0.0898952	0.00544269	1	11	1.38849e-11	B2
GAD1	-0.0116873	0.0437176	-0.0386412	-0.0829441	-0.0230901	5	15	1.39732e-11	B2
TXNL1	-0.0254086	0.136929	-0.0617672	-0.0822451	-0.0274752	1	11	1.46192e-11	B2
UBXN1	-0.0366906	0.06015	0.0514541	-0.118983	-0.0577906	5	15	1.60446e-11	B2
CPT1A	0.00522692	-0.0139345	-0.0272811	-0.0632642	-0.0310102	5	5	1.61725e-11	B2
LINC00467	-0.0543006	0.0258321	0.0495297	-0.0192437	-0.0492661	5	15	1.65829e-11	B2
TRAF5	0.118495	0.0761833	-0.0701645	-0.113854	-0.141836	1	1	1.67592e-11	B2
LATS2	0.0336871	-0.0609172	0.00963603	0.00304408	0.0508053	5	5	1.70841e-11	B2
RRAGB	0.0367947	0.0812562	-0.0532354	-0.0631404	-0.0745863	5	15	1.72108e-11	B2
PLA2G4C	-0.017975	-0.017975	-0.00603466	-0.017975	-0.017975	5	13	1.74134e-11	B2
SORL1	-0.0182787	0.0487224	0.00580458	-0.0341586	-0.0566445	5	15	1.89243e-11	B2
LIPG	0.0318155	0.0849143	-0.0375294	-0.101582	-0.073637	5	15	1.89243e-11	B2
CSNK1G1	0.050155	-0.00905892	-0.0596897	0.0514067	0.0012738	5	13	1.96019e-11	B2
BAK1	0.0514227	-0.0212578	-0.0207515	-0.0105208	0.00470352	5	5	1.98158e-11	B2
GLRX	0.0141723	-0.148331	0.132209	-0.00833804	0.00996979	5	5	2.03347e-11	B2
RNF130	0.0715829	-0.0390059	-0.0202404	0.0286501	-0.0474512	5	5	2.08726e-11	B2
PSMA3	-0.0850608	0.220474	-0.0378169	-0.151637	-0.0822638	1	11	2.22623e-11	B2
CDKL2	-0.0303944	-0.0181022	-0.006484	-0.0303944	-0.0303944	5	13	2.22758e-11	B2
GLRX3	-0.117868	0.141073	0.0558314	-0.137386	-0.0679963	1	11	2.29754e-11	B2
SGPL1	0.0528687	0.0687825	-0.0449759	-0.0643121	-0.100232	5	15	2.30883e-11	B2
HIGD2A	-0.00245253	0.0528992	0.0325053	-0.04794	-0.158723	5	5	2.31382e-11	B2
TMEM56	0.0754754	-0.102235	0.030079	-0.0147902	0.0274394	5	5	2.35896e-11	B2
CCL26	0.0151242	-0.0168695	-0.0298659	-0.0538322	-0.0538322	5	5	2.44396e-11	B2
THAP1	0.00496082	0.0137754	0.017235	-0.0550104	-0.023616	5	13	2.74554e-11	B2
FLVCR1-AS1	-0.0085139	-0.0264726	-0.0122376	-0.00718811	0.0562826	5	13	2.8378e-11	B2
SRY	-0.00633029	0.0256674	-0.00694445	-0.0559068	-0.0431003	5	13	2.84733e-11	B2
C17orf76-AS1	0.0852981	0.0993898	-0.114807	-0.0973896	-0.0259705	1	1	2.86066e-11	B2
GRIA4	-0.017975	-0.017975	-0.017975	-0.017975	0.0141339	5	13	3.19979e-11	B2
FXYD5	0.0415931	-0.0299727	-0.0220779	-0.0573473	-0.0446798	5	5	3.35609e-11	B2
C11orf88	-0.0794923	-0.00219662	0.0673566	-0.0542304	-0.0794923	5	15	3.37446e-11	B2
SF3B14	-0.0210422	0.187529	0.00547333	-0.243351	-0.144804	1	11	3.45582e-11	B2
EIF2S1	-0.0323477	0.122869	-0.0211041	-0.10014	-0.0609543	1	11	3.56542e-11	B2
RNF181	-0.102528	0.0584636	0.112388	-0.106375	-0.079529	5	15	3.76227e-11	B2
IGF2R	-0.145356	0.242039	-0.0629483	-0.113972	0.0216341	1	11	5.1595e-11	B2
LYRM4	-0.0374444	0.0425906	0.0371788	-0.0571059	-0.0508484	5	15	5.31656e-11	B2
SLC25A4	-0.0431605	0.103034	-0.0485352	-0.013097	-0.0213631	5	15	5.36249e-11	B2
SLC45A2	-0.0311231	-0.0311231	-0.0311231	-0.0311231	0.06533	5	13	5.38536e-11	B2
GPR35	-0.0308456	-0.0308456	-0.0308456	-0.0308456	0.0656048	5	13	5.46413e-11	B2
PLP1	-0.0442268	-0.0117897	0.0286175	-0.0094191	-0.0808375	5	15	5.80749e-11	B2
UBL5	-0.189284	0.237378	0.0627847	-0.158306	-0.144949	1	11	6.10646e-11	B2
SLC27A3	-0.0360161	0.127294	-0.0453905	-0.0945273	-0.00582409	1	11	6.3367e-11	B2
GCNT4	-0.0310289	-0.0310289	-0.0310289	-0.0310289	0.0654233	5	13	6.35617e-11	B2
ATP5O	-0.085165	0.0410771	0.0615232	-0.0536297	-0.00529932	5	15	6.48061e-11	B2
CAMSAP1	0.066592	-0.0214534	-0.0348669	0.0180469	-0.0288046	5	5	6.56957e-11	B2
MAOA	-0.0157454	-0.0172123	-0.0295033	-0.0295033	0.00264251	5	13	6.74534e-11	B2
SERPINA1	-0.0309448	-0.0309448	-0.0309448	-0.0309448	0.0655066	5	13	6.80013e-11	B2
TMEM181	-0.0514747	0.0581936	-0.000225871	-0.0280895	0.00460356	5	15	6.96066e-11	B2
TAF9	0.0253486	0.0260571	-0.0487523	0.00965858	-0.00862901	5	13	7.09311e-11	B2
ACAD8	-0.0688845	0.0475595	0.0289185	-0.0471659	0.0191181	5	15	7.37527e-11	B2
TCEAL7	0.00874272	-0.0357412	-0.00439476	-0.0560079	0.0109155	5	13	8.21474e-11	B2
SLC25A19	-0.0379999	0.00153011	0.0435469	-0.0422636	-0.0577111	5	15	8.26667e-11	B2
RTP1	-0.0311273	-0.00654125	-0.0191713	-0.0311273	-0.0311273	5	13	8.49767e-11	B2
CLDND1	-0.00258025	0.000658874	0.0235448	-0.0178792	-0.0361439	5	13	8.5783e-11	B2
KIAA1239	-0.0308422	-0.0308422	-0.0308422	-0.0308422	0.0656082	5	13	8.57988e-11	B2
KHK	-0.0322504	-0.023067	-0.00905972	-0.0178276	-0.00375487	5	13	9.11294e-11	B2
PLOD3	-0.00295857	0.0438041	-0.0448117	0.0186919	-0.0110527	5	13	9.96643e-11	B2
EIF5A2	0.0340507	-0.0377442	-0.014724	-0.062407	-0.062407	5	5	1.0008e-10	B2
DBNDD1	0.0284721	-0.0423927	0.0157101	0.00637598	-0.00605269	5	5	1.0044e-10	B2
PRMT5	-0.0101664	0.0404177	-0.00353154	-0.0630257	0.00814317	5	15	1.02712e-10	B2
CYP27C1	-0.0772263	0.0491692	0.0593132	-0.0585293	-0.0565172	5	15	1.05508e-10	B2
PCSK1	0	0	0	0	0	5	13	1.0983e-10	B2
GRID2	-0.00208584	0.0224173	-0.0258222	-0.0485593	-0.0272097	5	15	1.09923e-10	B2
UGT2B7	-0.0306333	-0.0306333	-0.0306333	-0.0306333	0.0658151	5	13	1.10213e-10	B2
GUCA1A	0.0547842	0.00137037	-0.0380501	-0.0616326	-0.0861365	5	5	1.11938e-10	B2
RNF8	0.00565875	0.110136	-0.0353084	-0.147593	-0.0175739	1	11	1.16297e-10	B2
EIF4H	0.0097609	0.0072843	0.0179749	-0.029147	-0.0529198	5	13	1.25862e-10	B2
LINC00493	0.0124868	0.019844	0.0506637	-0.121341	-0.0621386	5	5	1.29771e-10	B2
MRTO4	-0.0424819	0.09384	-0.0107314	-0.0822823	-0.0120827	1	11	1.36063e-10	B2
SRSF5	0.0315813	0.0769555	0.0125101	-0.236431	-0.00634173	1	11	1.4347e-10	B2
PSMB6	-0.252803	0.239345	0.0910772	-0.158624	-0.0773582	1	11	1.54502e-10	B2
CD300E	0.0399011	-0.0427554	-0.0427554	-0.0427554	-0.0427554	5	5	1.55215e-10	B2
UBR7	-0.0839363	0.00641592	0.0769079	-0.0117617	-0.0148381	5	15	1.55472e-10	B2
LARP1B	0.102403	0.106002	-0.108403	-0.127341	-0.0621487	1	1	1.55506e-10	B2
UGT8	-0.0325372	0.00150601	-0.0481464	0.0155031	-0.027893	5	13	1.66701e-10	B2
CHERP	0.0348947	-0.0263036	0.0141442	-0.0187863	-0.0267491	5	5	1.67429e-10	B2
MAGOHB	-0.204042	0.178817	0.0215484	-0.0879087	0.063552	1	11	1.71667e-10	B2
COX17	-0.0197721	-0.0242819	0.129396	-0.0537492	-0.169517	5	15	1.72027e-10	B2
NTM	-0.0116141	-0.0130803	-0.0253663	-0.0253663	-0.0253663	5	13	1.74732e-10	B2
CAMK4	-0.0351442	0.000330716	-0.0249742	-0.0237435	-0.0489287	5	13	1.76349e-10	B2
TPBG	-0.0297313	0.101404	-0.0148589	-0.0652212	-0.0723761	5	15	1.7995e-10	B2
TEX14	-0.017975	-0.017975	-0.00603466	-0.017975	-0.017975	5	13	1.84493e-10	B2
ADA	-0.0172032	0.0200758	-0.00838315	0.000322692	-0.0769483	5	13	1.92219e-10	B2
TMEM260	0.00725279	0.105941	-0.0376537	-0.0953445	-0.0708374	5	15	1.95622e-10	B2
ZCCHC17	-0.269457	0.1494	0.0649592	0.00272429	0.0606914	1	11	2.04321e-10	B2
CTD-3099C6.9	-0.0182574	-0.025365	0.0449375	0.0184455	-0.0354324	5	13	2.19907e-10	B2
HHLA1	0.00227207	-0.025232	-0.025232	-0.025232	-0.025232	5	13	2.20756e-10	B2
AC011043.1	-0.0486399	0.0389577	0.00707998	-0.037987	-0.00970232	5	15	2.24282e-10	B2
DNAH11	-0.0106879	-0.0244388	-0.0244388	-0.0244388	0.00769076	5	13	2.36598e-10	B2
AC005083.1	-0.0233302	-0.0233302	-0.0233302	0.00179098	0.00879591	5	13	2.36904e-10	B2
CTD-2313J23.1	-0.0678809	-0.0184166	0.0856682	-0.0134795	-0.0985126	5	15	2.37678e-10	B2
GLB1L3	-0.0242759	-0.0119912	-0.012328	-0.0242759	-0.0242759	5	13	2.44345e-10	B2
C18orf21	-0.0300256	0.00188982	0.0445466	0.0330033	-0.0967833	5	13	2.47027e-10	B2
SACS	-0.0763708	0.0242171	0.0444835	0.0202243	-0.0347751	5	15	2.52202e-10	B2
STK38L	0.0665409	-0.0303502	-0.0347574	0.0125209	0.0013561	5	5	2.56339e-10	B2
INSR	-0.0123453	0.0644578	-0.0201518	-0.0175265	-0.0631327	5	15	2.56719e-10	B2
YWHAZ	-0.0669367	0.0988907	0.0166798	-0.0974911	-0.0224146	1	11	2.64723e-10	B2
METTL5	-0.0533275	0.138028	0.0212876	-0.101987	-0.163214	1	11	2.93632e-10	B2
PFDN5	-0.103386	0.14205	-0.00234235	-0.0654145	-0.0399959	1	11	3.00333e-10	B2
TNRC6B	0.040154	0.0130818	-0.0564762	0.0748209	-0.0718493	5	13	3.18601e-10	B2
ANKRD65	-0.0937626	-0.0113863	0.0663684	0.0231774	-0.0399951	5	15	3.28463e-10	B2
SOX2-OT	-0.0114825	-0.0252346	-0.0252346	-0.0252346	0.00689759	5	13	3.78335e-10	B2
DDX39A	0.0551439	0.0131891	0.0259447	-0.149195	-0.0423103	5	5	3.85353e-10	B2
RC3H2	0.0464548	-0.0191311	-0.042892	0.0326335	0.0150996	5	13	4.092e-10	B2
FKBP5	-0.164304	0.209995	0.0229115	-0.0437181	-0.171019	1	11	4.13413e-10	B2
ANP32A	-0.209938	0.224527	0.0458498	-0.155428	-0.0212232	1	11	4.29e-10	B2
TMEM133	-0.0347527	0.141575	-0.038207	-0.0776044	-0.0870843	5	15	4.29373e-10	B2
SORBS1	-0.0452183	0.00040552	0.00803063	-0.00661542	-0.0501077	5	15	4.31164e-10	B2
SCEL	-0.0810145	0.16637	-0.0719107	-0.0523405	-0.094862	1	11	4.60424e-10	B2
BCL2L14	-0.00103951	-0.0177525	-0.0423661	-0.0171973	-0.0423661	5	13	4.63343e-10	B2
XKR8	0.0444279	0.0127852	-0.0925454	0.13757	-0.0643127	5	13	4.67499e-10	B2
NDUFA12	-0.122409	0.176644	0.0500195	-0.0912518	-0.193791	1	11	5.07157e-10	B2
SP110	-0.0376968	-0.00401425	-0.0293205	-0.0148582	-0.000789618	5	13	5.07247e-10	B2
OSGEPL1	-0.0326459	-0.0159194	0.0157002	0.00477575	-0.0575131	5	15	5.08887e-10	B2
PAFAH1B2	0.0389096	-0.029244	-0.0264871	0.0169314	0.0351442	5	5	5.10847e-10	B2
MRPL13	-0.165089	0.201194	0.0659329	-0.19479	-0.068657	1	11	5.23706e-10	B2
JAM2	-0.0122201	-0.0274604	-0.0158313	-0.039764	-0.039764	5	13	5.33481e-10	B2
FAM96B	-0.0642644	0.0973123	0.035191	-0.113622	-0.0536804	5	15	5.42369e-10	B2
USP28	-0.06368	0.0410538	0.0496226	-0.077203	0.00670949	5	15	5.43259e-10	B2
TUBG1	-0.0467674	0.0302616	0.0301009	-0.0336611	-0.00776883	5	15	5.51606e-10	B2
DNAJC8	-0.209745	0.177703	0.0566694	-0.131224	0.0407426	1	11	5.571e-10	B2
ARPC2	0.0206577	0.136367	-0.0441189	-0.182038	-0.0534813	1	11	5.851e-10	B2
AGT	-0.0356796	-0.0356796	-0.0356796	-0.0105275	0.0608173	5	13	5.93448e-10	B2
MPHOSPH10	-0.143125	0.21297	0.000188321	-0.129855	-0.0570223	1	11	6.03913e-10	B2
SOD1	-0.253671	0.369454	-0.0226403	-0.1847	-0.0764679	1	11	6.14399e-10	B2
SPINK2	-0.017975	-0.017975	-0.017975	0.00713267	-0.017975	5	13	6.22666e-10	B2
GRB2	-0.0691641	0.174399	-0.0690853	-0.0848744	-0.00019648	1	11	6.37667e-10	B2
NKAIN4	0.00393592	-0.0235636	-0.0235636	-0.0235636	-0.0235636	5	13	6.59741e-10	B2
AP002856.5	-0.00423295	-0.017975	-0.017975	-0.017975	-0.017975	5	13	6.67111e-10	B2
JPH4	0	0	0	0	0	5	13	6.73743e-10	B2
CBR3	-0.00423295	-0.017975	-0.017975	-0.017975	-0.017975	5	13	7.31717e-10	B2
THBS2	0	0	0	0	0	5	13	7.77646e-10	B2
RLF	0.0549219	0.0155103	-0.0337475	-0.0244449	-0.0468809	5	5	7.95616e-10	B2
ZNF432	-0.0278051	-0.0163085	0.0233302	0.00184184	0.0425279	5	13	8.45635e-10	B2
ENAH	0.0742191	0.0366184	-0.06878	-0.0250007	-0.0522585	5	5	8.48561e-10	B2
TBPL1	-0.0684047	0.0123092	0.0603572	0.0311615	-0.0745205	5	15	8.79817e-10	B2
ACYP1	-0.0544997	0.00363365	0.0775278	0.0133652	-0.107735	5	15	8.9081e-10	B2
RND3	-0.0115932	0.121845	-0.0752377	-0.0408514	-0.0724237	5	15	9.19043e-10	B2
NUP54	0.0563279	-0.0209955	0.0558798	-0.0996622	-0.099515	5	5	9.63135e-10	B2
YAE1D1	-0.0557836	-0.00998631	0.0633112	0.054406	-0.0833685	5	15	9.82603e-10	B2
DNAJC2	-0.176754	0.250974	-0.0465602	-0.16475	0.0924933	1	11	1.04841e-09	B2
MZT1	-0.0437676	-0.0314	0.0668242	0.0105699	-0.00882665	5	15	1.05924e-09	B2
INHBE	-0.017975	-0.0056981	-0.017975	-0.017975	-0.017975	5	13	1.11958e-09	B2
EIF6	-0.070554	0.148693	0.0259807	-0.219026	-0.0138005	1	11	1.14119e-09	B2
NDUFA4	-0.244211	0.198517	0.097717	-0.14057	-0.0315947	1	11	1.17695e-09	B2
2007-09-01	-0.169917	0.171478	0.016099	-0.118703	0.0570471	1	11	1.19726e-09	B2
NGRN	-0.0261671	0.0552018	0.0112637	-0.0588468	-0.0382669	5	15	1.23763e-09	B2
PFKFB4	0.0341146	-0.036933	-0.00494312	-0.010698	-0.00166887	5	5	1.24033e-09	B2
ZNF22	0.0621606	0.0154582	0.0251163	-0.172973	-0.0320044	5	5	1.24726e-09	B2
GAN	0.0544791	-0.0152857	-0.00847384	0.00115727	-0.0660073	5	5	1.25155e-09	B2
MCMBP	0.0380588	0.0737415	-0.029085	-0.136526	-0.0289804	1	1	1.31783e-09	B2
PSMB9	-0.017975	-0.0056981	-0.017975	-0.017975	-0.017975	5	13	1.3552e-09	B2
CTD-2319I12.1	-0.0939647	0.0780111	0.0434158	-0.0516813	-0.102319	1	11	1.38895e-09	B2
MT-ATP8	0.0185225	0.078425	0.0194113	-0.147477	-0.111989	1	1	1.40579e-09	B2
HINT1	-0.248946	0.252067	0.0961708	-0.187936	-0.0958515	1	11	1.44049e-09	B2
RABAC1	0.0888032	-0.079469	-0.00112602	-0.00120675	0.00492102	5	5	1.44872e-09	B2
PDLIM2	0.110697	-0.0244786	0.0140177	-0.118857	-0.0803225	5	5	1.45886e-09	B2
ATL1	-0.041311	0.0065081	-0.0311348	-0.0299033	-0.0228762	5	13	1.47844e-09	B2
COX4I1	-0.105336	0.123619	0.0659698	-0.107214	-0.11748	1	11	1.53347e-09	B2
PGAP2	-0.052411	0.0307826	0.0428532	-0.0427982	-0.0185522	5	15	1.53797e-09	B2
MSMB	0.0601361	-0.0501537	-0.0501537	-0.0501537	-0.0501537	5	5	1.55271e-09	B2
PFAS	-0.0623745	0.0190972	0.0432866	-0.00192469	-0.0181467	5	15	1.55677e-09	B2
RAB20	0.0158355	0.0223146	-0.0421565	0.0412999	-0.0477734	5	13	1.72998e-09	B2
CTB-175P5.4	-0.0681766	0.0649252	0.0552526	-0.0600875	-0.0822443	5	15	1.76659e-09	B2
RBAK	0.0769867	-0.0089585	-0.0801288	0.056508	-0.0132428	5	13	1.87525e-09	B2
ZNF782	-0.0482333	-0.000395014	0.0442769	-0.0361994	0.0206427	5	15	2.10006e-09	B2
NDUFB5	0.0428736	0.010325	0.015558	-0.102644	-0.0377504	5	5	2.13627e-09	B2
POU5F1B	-0.0166318	-0.0303909	-0.0184357	-0.0303909	0.00175782	5	13	2.26253e-09	B2
ARPC3	0.0390547	0.0349431	0.0369741	-0.115567	-0.134277	5	5	2.29948e-09	B2
CLEC4G	0	0	0	0	0	5	13	2.35385e-09	B2
SLC12A9	-0.025401	0.0166368	0.037415	-0.0485978	-0.0226247	5	15	2.45198e-09	B2
TNNT2	-0.0341161	-0.0353705	0.0298542	-0.0293794	-0.00643681	5	15	2.47689e-09	B2
HSD17B11	0.0333182	0.00165362	0.00125858	-0.054244	-0.0221966	5	5	2.4778e-09	B2
PTRH2	-0.0335248	0.039203	0.0162675	-0.0764475	0.0298206	5	15	2.67205e-09	B2
SNAPC3	0.0383298	-0.0357256	0.0548889	-0.0694671	-0.0548871	5	5	2.91997e-09	B2
WNK3	0.0771342	0.0152019	-0.0848141	0.00835469	-0.00259625	5	13	3.02845e-09	B2
FAM208B	-0.0161753	0.0183856	0.0113887	-0.00990837	-0.0282456	5	13	3.07427e-09	B2
PLEKHJ1	0.0504644	0.0997593	-0.10258	-0.0564909	-0.030729	1	1	3.13944e-09	B2
CSTB	-0.116884	0.212064	0.0445936	-0.241712	-0.0923313	1	11	3.14258e-09	B2
RAB5A	0.0697534	-0.0726045	-0.0183395	0.0698666	-0.0131247	5	5	3.1517e-09	B2
MNAT1	0.0705805	-0.0302606	-0.0335315	0.0139738	-0.0134715	5	5	3.15408e-09	B2
GREM2	0.0311206	0.0915313	-0.0591492	-0.0568145	-0.100642	5	15	3.15573e-09	B2
TRPA1	0.0631742	-0.0352085	-0.0478747	-0.059865	-0.059865	5	5	3.18085e-09	B2
EAF2	-0.0195085	0.000536992	-0.000991535	-0.0609114	-0.0609114	5	15	3.20493e-09	B2
NPAT	-0.0553538	0.119919	-0.0289461	-0.0575094	-0.0329138	5	15	3.30466e-09	B2
SHFM1	-0.0870823	0.131633	0.0716623	-0.183406	-0.098958	1	11	3.49963e-09	B2
PRNP	-0.0694161	0.0724926	0.0684447	-0.0825542	-0.105883	1	11	3.54767e-09	B2
UPK1A-AS1	0.0470971	-0.0493992	-0.0374214	-0.0493992	-0.0493992	5	5	3.5497e-09	B2
TATDN1	-0.0358722	0.0204036	0.05138	-0.0336825	-0.064638	5	15	3.5775e-09	B2
STK17B	-0.0527763	-0.040746	0.00656541	-0.0149629	0.0313667	5	13	3.63991e-09	B2
T	-0.00423295	-0.017975	-0.017975	-0.017975	-0.017975	5	13	3.82671e-09	B2
ZNF578	-0.058056	0.0282263	-0.0220916	-0.0328479	-0.058056	5	15	4.01731e-09	B2
RCL1	0.0202217	0.0693403	-0.0350149	-0.0823501	-0.0816744	5	15	4.02249e-09	B2
PCMTD2	-0.130996	0.168778	-0.0110621	-0.0552683	-0.0349154	1	11	4.04096e-09	B2
SETD7	0.0569487	0.083781	-0.0587453	-0.0613045	-0.115811	5	15	4.07498e-09	B2
KCNV2	0.0600943	-0.0501959	-0.0501959	-0.0501959	-0.0501959	5	5	4.12262e-09	B2
NDUFA8	-0.104246	0.0889099	0.0982705	-0.159163	-0.0496738	1	11	4.72268e-09	B2
SCN3B	-0.0851904	-0.00703853	0.0659355	-0.0283966	-0.0221142	5	15	4.89544e-09	B2
RBM39	0.0287885	0.0743111	-0.0134336	-0.199855	0.0300911	1	11	4.89718e-09	B2
ABHD12B	0.0210928	-0.0339632	-0.0339632	-0.0339632	-0.0339632	5	5	4.90308e-09	B2
RNF213	0.0398876	-0.063269	0.0123241	-0.0183816	0.0626402	5	5	5.19011e-09	B2
MYL4	-0.0139363	-0.0573491	0.0433251	0.0502293	-0.0106583	5	13	5.34645e-09	B2
DYNLRB1	-0.0281965	0.0175295	0.0178206	-0.00594981	-0.0202767	5	13	5.39961e-09	B2
MAPRE1	-0.0123981	0.0897276	0.0334894	-0.100302	-0.167488	1	11	5.71397e-09	B2
DIRC2	0.0352451	-0.0327736	0.0171847	0.0098085	-0.0597634	5	5	5.78354e-09	B2
ATL2	0.125259	-0.0289548	-0.0173508	-0.0546257	-0.100428	5	5	5.89567e-09	B2
BRDT	-0.0116383	-0.0131045	-0.0253905	-0.0253905	-0.0253905	5	13	5.93808e-09	B2
TSEN34	-0.0199996	0.0235562	0.00446084	-0.0273823	0.00814327	5	13	5.94413e-09	B2
MGST3	-0.144634	0.185853	0.0755277	-0.129996	-0.18499	1	11	5.96371e-09	B2
UQCRC2	-0.0297619	0.034258	0.000266684	-0.0234904	0.00926538	5	13	6.00233e-09	B2
SLC18A2	-0.00346423	-0.0186912	-0.0309841	-0.0309841	-0.0309841	5	13	6.02559e-09	B2
PTPN23	-0.0240222	-0.0221718	0.0293911	-0.0339293	0.0784711	5	13	6.03345e-09	B2
AQR	-0.0406486	0.0737706	-0.0100619	-0.0219905	-0.0427817	5	15	6.14429e-09	B2
CNTN1	0.0568158	-0.0103036	-0.0554746	-0.067474	-0.067474	5	5	6.39403e-09	B2
PPP1R17	-0.017975	-0.0056981	-0.017975	-0.017975	-0.017975	5	13	6.63037e-09	B2
OTOF	-0.064165	0.050912	0.0143713	-0.0779894	-0.0779894	5	15	7.44003e-09	B2
TESK1	-0.0230395	-0.0364143	0.0416922	-0.0115671	0.0488059	5	13	7.50353e-09	B2
PSMC3IP	-0.097689	0.136821	0.0163348	-0.0716884	-0.0818337	1	11	8.04544e-09	B2
CPSF7	0.0152994	-0.0196337	0.00772326	-0.0425223	0.049213	5	13	8.13062e-09	B2
NRK	-0.011663	-0.0254153	-0.0134661	-0.0254153	-0.0254153	5	13	8.53434e-09	B2
USP43	-0.0153096	0.0192004	0.000811323	-0.0268166	0.00389706	5	13	8.57061e-09	B2
TMEM256	0.0741445	-0.0926671	0.0707212	-0.059667	-0.0447529	5	5	8.62542e-09	B2
IRX2	0.000164248	-0.0308616	-0.0100675	-0.0319047	-0.0168888	5	13	8.64472e-09	B2
AC091493.2	0	0	0	0	0	5	13	8.81138e-09	B2
NDUFS4	-0.00691211	0.065673	0.0157781	-0.0756169	-0.101336	5	15	9.23886e-09	B2
NUDC	-5.49167e-05	0.157865	-0.0194676	-0.208414	-0.0938706	1	11	9.39526e-09	B2
RYBP	0.0435992	-0.0691216	0.0174374	0.00876659	0.0208063	5	5	9.55032e-09	B2
CALCB	-0.017142	-0.00631629	-0.0309018	-0.0309018	-0.0309018	5	13	9.55228e-09	B2
SOS1	-0.0213929	-0.0138602	0.0312604	-0.0387699	0.0517535	5	13	9.5728e-09	B2
PALD1	-0.0988322	-0.00510747	0.121372	-0.0384515	-0.0329257	5	15	1.06138e-08	B2
AC005592.1	0	0	0	0	0	5	13	1.09095e-08	B2
HRC	-0.00423295	-0.017975	-0.017975	-0.017975	-0.017975	5	13	1.10316e-08	B2
UTP11L	-0.0862761	0.13429	0.0147536	-0.109284	-0.0495502	1	11	1.11097e-08	B2
RRP7A	0.0335876	-0.0325405	0.0330645	-0.0248669	-0.0504857	5	5	1.13187e-08	B2
ZNF93	0.0651431	-0.00127512	0.0282281	-0.10638	-0.0887389	5	5	1.14372e-08	B2
PDCL3	-0.0554739	0.198917	-0.0411827	-0.192081	-0.034242	1	11	1.15675e-08	B2
COPS2	-0.00516849	0.0362617	0.00849454	-0.0833938	0.00104325	5	15	1.17127e-08	B2
TRNT1	-0.0333998	0.0252408	0.0390801	-0.0569623	-0.020219	5	15	1.19895e-08	B2
KIAA1324L	-0.0391461	0.0685011	0.0259728	-0.0706548	-0.0671771	5	15	1.20944e-08	B2
KIF9	0.00292145	-0.0186766	0.0303138	-0.013896	-0.0217257	5	13	1.26648e-08	B2
MRPS31	-0.0561062	0.0521653	0.059433	-0.0840786	-0.0576358	5	15	1.27189e-08	B2
NCBP1	-0.067969	0.0704019	0.0205663	-0.0617049	-0.00170974	5	15	1.41248e-08	B2
SIKE1	0.00405962	0.0288691	0.0197623	-0.0664646	-0.0531341	5	15	1.46024e-08	B2
NCAPD3	-0.107294	0.181297	-0.041001	-0.09794	0.0120402	1	11	1.46968e-08	B2
GRPEL1	0.00283474	0.0520451	-0.0281381	-0.0789662	0.0339104	5	15	1.47125e-08	B2
NDUFS5	-0.130857	0.1495	0.10807	-0.189111	-0.134017	1	11	1.52254e-08	B2
SEC61B	-0.166633	0.164674	0.115463	-0.189074	-0.110038	1	11	1.58286e-08	B2
MBD2	-0.023474	0.00328161	0.0182124	0.00654192	-0.0110759	5	13	1.64815e-08	B2
NETO1	0	0	0	0	0	5	13	1.80599e-08	B2
DPM1	-0.0422459	0.0446568	0.0920246	-0.147872	-0.0764431	5	15	1.87596e-08	B2
C11orf73	-0.0519027	0.0344065	0.124337	-0.149709	-0.111614	5	15	1.96382e-08	B2
GDAP1L1	0	0	0	0	0	5	13	1.98004e-08	B2
C3orf14	-0.0950516	0.145332	0.00644002	-0.0555603	-0.104273	1	11	2.06419e-08	B2
CA11	-0.0402317	0.160375	-0.0760479	-0.0696537	-0.0318626	1	11	2.09981e-08	B2
RAB39A	-0.0459193	0.00332545	-0.0219719	-0.0207415	-0.0459193	5	13	2.25074e-08	B2
FAM189A1	-0.0856179	-0.00184867	0.0576757	-0.0140056	0.000660904	5	15	2.29637e-08	B2
MGARP	-3.10953e-05	0.00640909	-0.0552037	-0.0300027	-0.0552037	5	13	2.327e-08	B2
METTL2A	-0.0283196	0.0149609	0.0483222	-0.0579925	-0.0287386	5	15	2.57119e-08	B2
WRB	0.0668019	-0.00131675	-0.0257028	-0.0566716	-0.0110497	5	5	2.58212e-08	B2
NMI	-0.0602755	0.0189104	0.0187028	-0.0191538	-0.06026	5	15	2.59744e-08	B2
SERPINA4	-0.0348808	-0.0348808	-0.0348808	-0.00973074	0.0616084	5	13	2.62253e-08	B2
FAM216A	-0.0194866	-0.00233012	0.00117107	0.009051	0.0162662	5	13	2.64863e-08	B2
TLN1	-0.0750609	0.163007	-0.044301	-0.0937235	-0.0119546	1	11	2.66778e-08	B2
NSD1	0.0490784	0.0270723	-0.0720019	0.00976614	-0.00434709	5	13	2.91091e-08	B2
HIST1H2BH	-0.0113787	-0.00711887	-0.00728795	-0.00237955	-0.0781552	5	13	3.08003e-08	B2
TNPO3	0.016992	-0.0108138	0.00576125	-0.0562437	0.0450143	5	13	3.13475e-08	B2
ZCRB1	-0.104661	0.123946	0.0445239	-0.075754	-0.102474	1	11	3.3089e-08	B2
PRKAR2B	-0.0618022	0.013975	0.0440284	-0.0124965	-0.0441446	5	15	3.36325e-08	B2
CTD-2336O2.1	0.0460342	0.0269694	-0.0864514	0.0285526	0.0178663	5	13	3.39811e-08	B2
PSMC2	-0.0930424	0.0471268	0.0541135	-0.0514866	0.0144692	5	15	3.58534e-08	B2
MAGEA4	-0.0116626	-0.0131288	-0.0254149	-0.0254149	-0.0254149	5	13	3.61092e-08	B2
EGF	-0.0139422	0.0305818	0.0260166	-0.0622412	-0.0504674	5	15	3.6555e-08	B2
PLCB4	0.00738742	0.0456565	-0.0210016	-0.0679162	0.00415376	5	15	3.86515e-08	B2
MBD6	0.014721	-0.0182605	-0.00532172	-0.00771925	0.0375444	5	13	3.87515e-08	B2
UBE2L3	0.0281594	0.0622663	-0.047788	-0.0046003	-0.0942558	5	15	3.87825e-08	B2
FEZF1-AS1	0	0	0	0	0	5	13	3.90612e-08	B2
NIP7	0.0588582	0.0840017	-0.063151	-0.124278	-0.0284692	1	1	3.96224e-08	B2
ORMDL1	0.0601443	0.087385	-0.0469049	-0.108493	-0.104198	5	15	4.01469e-08	B2
FOS	0.0268472	-0.0177072	-0.0433092	0.000515688	-0.075238	5	5	4.15787e-08	B2
LDB1	-0.0299834	0.0181387	0.0226365	-0.0452891	0.0196635	5	13	4.23376e-08	B2
HBS1L	0.0291654	-0.00810919	0.0458909	-0.0771854	-0.0716345	5	5	4.24682e-08	B2
MYL3	-0.0797344	0.0676852	0.00153218	-0.0544719	-0.0797344	5	15	4.35561e-08	B2
C6orf203	0.0234809	0.000347849	0.00321192	-0.0505385	0.000219954	5	15	4.49133e-08	B2
STEAP2	-0.0482697	-0.0150925	-0.0260934	-0.0116358	0.0346785	5	13	4.5967e-08	B2
HIST1H1A	0	0	0	0	0	5	13	4.5968e-08	B2
IRS2	-0.0891497	0.206956	-0.0628895	-0.0998298	-0.037159	1	11	4.61184e-08	B2
GTPBP4	0.168618	0.100481	-0.153158	-0.154434	-0.0474238	1	1	4.65017e-08	B2
BRAP	-0.0101684	0.0341053	0.00124081	-0.0306572	-0.0295705	5	13	4.65017e-08	B2
TIPARP	0.0746732	0.0454604	-0.0264517	-0.079392	-0.125243	5	5	4.69264e-08	B2
BCL10	0.0107282	0.12575	-0.0856525	-0.0792145	-0.0223211	1	1	4.69856e-08	B2
EIF1B	0.0395939	-0.0191678	0.0493082	-0.101248	-0.0454953	5	5	4.74826e-08	B2
LHX4	0.00384241	-0.0143555	-0.0393287	-0.0261176	-0.0513088	5	13	4.76591e-08	B2
SNRPF	-0.148781	0.123816	0.124988	-0.187696	-0.0722665	1	11	4.89467e-08	B2
RHEBL1	-0.00354376	-0.0187709	-0.0310638	-0.0310638	-0.0310638	5	13	4.92373e-08	B2
SIX6	0	0	0	0	0	5	13	4.93257e-08	B2
SIPA1L1	0.00996817	-0.000804503	-0.0138997	0.0286845	-0.0204922	5	5	4.95886e-08	B2
AIFM2	-0.0733292	0.186325	-0.0440978	-0.104347	-0.0699168	1	11	5.23258e-08	B2
HAUS1	-0.1818	0.191463	0.0877447	-0.123412	-0.154096	1	11	5.26464e-08	B2
SMIM8	-0.0190968	0.0396602	0.00451683	0.0101683	-0.090574	5	13	5.42341e-08	B2
SYN3	0	0	0	0	0	5	13	5.5019e-08	B2
CLC	-0.0250854	-0.000514138	-0.0250854	-0.0250854	-0.0250854	5	13	5.58286e-08	B2
MUC4	0.0170138	0.212041	-0.0972183	-0.153894	-0.13956	1	1	5.61172e-08	B2
DPPA2	-0.017975	-0.017975	-0.017975	-0.017975	0.0141339	5	13	5.68753e-08	B2
APOL2	-0.0571734	-0.0428274	0.0208027	-0.00980788	0.0444292	5	13	5.73993e-08	B2
LINC00861	-0.0301771	-0.0301771	-0.0301771	-0.0301771	0.0662669	5	13	5.74554e-08	B2
PPP4C	-0.0174974	0.0571642	-0.00195717	-0.0384967	-0.0541287	5	15	5.77788e-08	B2
RINL	0.0517779	-0.0323649	-0.0093733	-0.0478481	-0.0625094	5	5	6.08004e-08	B2
ABHD3	-0.0528986	0.054412	0.01013	-0.0192457	-0.0227881	5	15	6.08683e-08	B2
USP1	-0.105771	0.217678	-0.0861844	-0.0786993	0.0102289	1	11	6.35952e-08	B2
OCLN	0.0551144	-0.0369408	-0.0237043	-0.00401774	0.0367189	5	5	6.41502e-08	B2
DPPA5	0	0	0	0	0	5	13	6.43947e-08	B2
SPAG1	-0.0743541	0.0912387	0.0597302	-0.112442	-0.0846019	5	15	6.44086e-08	B2
NMU	-0.0578637	-0.00856049	-0.00991207	-0.00744839	-0.0259859	5	15	6.45576e-08	B2
RFTN1	0	0	0	0	0	5	13	6.76429e-08	B2
TMPRSS11E	-0.00978386	0.0213317	-0.0410174	-0.0650103	-0.0327506	5	15	6.91197e-08	B2
C16orf89	0	0	0	0	0	5	13	7.03967e-08	B2
NIPA2	0.0123507	0.0757972	-0.0384735	-0.0735736	-0.0295481	5	15	7.16342e-08	B2
HHIP	-0.0768672	0.166432	-0.0760377	-0.0672819	-0.0880616	1	11	7.23328e-08	B2
ZNF706	0.00338872	0.0676755	-0.0155501	-0.0890187	-0.0292584	5	15	7.46793e-08	B2
PSMB4	-0.106651	0.259944	-0.0211564	-0.269202	-0.0294983	1	11	7.49586e-08	B2
E2F3	0.0101442	0.0648847	-0.017132	-0.0528978	-0.079683	5	15	7.80038e-08	B2
DCTN3	-0.0747714	0.0796732	0.0337545	-0.0569945	-0.0515521	5	15	7.89968e-08	B2
2004-09-01	-0.017975	-0.0056981	-0.017975	-0.017975	-0.017975	5	13	7.97571e-08	B2
DNAAF2	-0.0682142	0.0512417	0.0456814	-0.0764022	0.000233014	5	15	7.98324e-08	B2
PIWIL2	-0.0115654	-0.0253176	-0.0253176	-0.0253176	0.00681487	5	13	7.98458e-08	B2
PLCG2	-0.0562599	0.044236	0.032796	-0.0645742	-0.0115101	5	15	8.54396e-08	B2
GNAO1	0	0	0	0	0	5	13	8.55014e-08	B2
CTD-2270L9.4	-0.00882081	0.0912418	-0.0377365	-0.0709367	-0.0267287	5	15	9.03459e-08	B2
UBB	-0.182721	0.167326	0.100439	-0.186999	-0.0416345	1	11	9.31268e-08	B2
DYNC1I1	-0.0185706	0.0999139	-0.0559062	-0.0262099	-0.0746358	5	15	9.45148e-08	B2
CRYL1	-0.017975	-0.017975	-0.017975	0.00713267	-0.017975	5	13	1.03136e-07	B2
SF3A1	-0.0712682	0.0943989	0.0523788	-0.114076	-0.0753349	5	15	1.04144e-07	B2
GS1-124K5.11	0.0353281	-0.0921896	0.0117455	0.071138	0.0290282	5	5	1.07692e-07	B2
MKRN1	0.0205028	0.0280629	-0.0378043	-0.0117334	-0.00463611	5	13	1.09235e-07	B2
KLK5	0	0	0	0	0	5	13	1.11918e-07	B2
ELAVL2	-0.0363477	-0.0137301	0.017511	-0.0259921	-0.0499654	5	15	1.13111e-07	B2
LRRC2	0.0216737	-0.00597487	-0.000845677	-0.0717924	-0.0505006	5	5	1.15823e-07	B2
GAB2	0.0085973	-0.0304671	0.0186238	-0.0265926	0.0403491	5	13	1.1715e-07	B2
PPIL3	-0.00522802	0.0533141	-0.0256768	-0.0287467	-0.0214112	5	15	1.18469e-07	B2
SYNDIG1	-0.0243571	0.00965832	-0.0279727	-0.0519344	-0.0519344	5	15	1.25393e-07	B2
CHFR	-0.00658026	-0.0434007	0.0540378	-0.000272548	-0.0160801	5	13	1.29408e-07	B2
HLA-DRA	0	0	0	0	0	5	13	1.29963e-07	B2
METTL12	0.0333292	-0.00436187	-0.0032145	-0.00259792	-0.0545005	5	5	1.31025e-07	B2
ADCY7	-0.0582349	0.0689272	0.00783471	-0.0510575	-0.0289991	5	15	1.31546e-07	B2
ENTPD8	-0.0346922	-0.0346922	-0.0346922	-0.00954264	0.0617952	5	13	1.33575e-07	B2
IL23A	0.0228844	0.0585137	-0.0732202	-0.0732202	-0.0732202	5	15	1.36774e-07	B2
PNN	-0.0943732	0.220208	-0.0901645	-0.19033	0.130443	1	11	1.37879e-07	B2
PLK1S1	-0.00568864	0.0764246	-0.0249719	-0.0327948	-0.0774964	5	15	1.37894e-07	B2
CRYBB1	0	0	0	0	0	5	13	1.47231e-07	B2
NR5A2	0	0	0	0	0	5	13	1.6319e-07	B2
BZW2	-0.208537	0.169966	0.0292435	-0.0453156	0.0220418	1	11	1.63287e-07	B2
CSNK2A2	0.0518006	-0.0349216	-0.0221208	0.00723609	0.0205306	5	5	1.63617e-07	B2
MYO3A	0.0472261	0.0516407	-0.0636008	-0.060608	-0.0703501	5	15	1.65439e-07	B2
ZDHHC6	-0.0983896	0.165651	-0.0558793	-0.0433457	0.00234674	1	11	1.72785e-07	B2
NOXA1	-0.0555422	-0.0555422	-0.00760158	-0.00513846	0.073375	5	13	1.86783e-07	B2
STK35	-0.0132351	-0.0165791	0.00726555	0.00946906	0.0426375	5	13	1.87773e-07	B2
THOC3	-0.00103775	-0.0413383	0.0394484	-0.0302003	0.043081	5	13	1.92235e-07	B2
SH3TC1	-0.0246439	-0.0399031	-0.0162784	-0.052222	0.044434	5	13	1.97714e-07	B2
RFESD	-0.00239384	-0.0107554	0.0431945	-0.0698178	-0.0604546	5	15	2.02132e-07	B2
C5orf38	-0.017975	-0.017975	-0.00603466	-0.017975	-0.017975	5	13	2.08326e-07	B2
ZDHHC5	0.00556677	-0.0120166	0.00728453	-0.0191676	0.0233446	5	13	2.10059e-07	B2
B9D1	-0.0165952	-0.0475231	0.046107	0.00776091	0.0190773	5	13	2.29276e-07	B2
NF1	-0.0120027	0.0234161	-0.00700638	-0.0271919	0.0204177	5	13	2.31029e-07	B2
PHF13	0.037854	0.0340599	-0.0800054	0.0241877	0.00668315	5	13	2.35382e-07	B2
GPR19	-0.0595459	0.0554849	-0.0259586	-0.0249691	-0.073364	5	15	2.44969e-07	B2
GNG3	-0.0394674	-0.00255763	-0.0155355	-0.0394674	-0.0394674	5	13	2.476e-07	B2
TNFAIP6	0	0	0	0	0	5	13	2.48596e-07	B2
DBI	-0.0922878	0.149231	0.0158212	-0.113849	-0.0716124	1	11	2.52242e-07	B2
DPM3	-0.052933	0.0251126	0.036122	0.0466105	-0.0987426	5	13	2.5343e-07	B2
PSMD7	-0.188784	0.210863	-0.000113856	-0.155792	0.0891534	1	11	2.54773e-07	B2
KDM3A	-0.0511656	0.104021	-0.0306703	-0.0197557	-0.0447654	5	15	2.57077e-07	B2
PQLC3	0.000196822	0.0443841	0.00649069	-0.110275	-0.0479954	5	5	2.57463e-07	B2
SULT1C2	-0.00423295	-0.017975	-0.017975	-0.017975	-0.017975	5	13	2.57533e-07	B2
TMEM9	0.0280643	0.0219352	0.0216548	-0.0842509	-0.0734303	5	5	2.60648e-07	B2
ARHGEF16	-0.0244562	-0.0226228	0.0268614	-0.0136517	0.0615357	5	13	2.64249e-07	B2
ALDH1L2	-0.00423295	-0.017975	-0.017975	-0.017975	-0.017975	5	13	2.78759e-07	B2
POLE2	-0.0531343	-0.007152	0.0123317	-0.0156972	0.0541591	5	13	2.87156e-07	B2
CDH9	0	0	0	0	0	5	13	2.89359e-07	B2
STX10	0.00671674	0.0716242	-0.0379616	-0.00947001	-0.0888254	5	15	2.91646e-07	B2
RNU6ATAC35P	-0.0253433	-0.0253433	-0.0253433	-0.0253433	0.0389217	5	13	2.92179e-07	B2
ATP6V1D	-0.0861044	0.264125	-0.0662656	-0.0993539	-0.18435	1	1	2.9361e-07	B2
MLF1	-0.0115918	0.0145323	0.0666963	-0.0792778	-0.0888922	5	15	2.9568e-07	B2
ZNF488	-0.0115588	-0.0253109	-0.0133618	-0.0253109	-0.0253109	5	13	3.10601e-07	B2
LGALS12	0.0508911	-0.0455684	-0.0455684	-0.0455684	-0.0455684	5	5	3.11571e-07	B2
HP	-0.0204679	-0.0342322	-0.0103127	-0.0342322	-0.00207123	5	13	3.14347e-07	B2
DUSP16	-0.0320758	0.0317868	-0.00717931	-0.0735307	-0.0735307	5	15	3.15367e-07	B2
ZNF655	0.0219837	-0.0111708	-0.000850358	0.008517	-0.030755	5	5	3.16899e-07	B2
BACE2	-0.0603726	0.0844194	-0.0292551	-0.0634159	-0.0354765	5	15	3.21295e-07	B2
LINC00626	-0.0254046	-0.0254046	-0.0254046	-0.0254046	0.0388608	5	13	3.22421e-07	B2
ATP6V1G1	-0.101458	0.184185	-0.0253282	-0.107731	-0.038773	1	11	3.24733e-07	B2
CTB-17P3.4	-0.017975	-0.017975	-0.017975	-0.017975	0.0141339	5	13	3.25551e-07	B2
SNCAIP	-0.04649	-0.0341781	0.0014075	-0.04649	0.0179106	5	13	3.29997e-07	B2
CHGA	-0.0310936	-0.0188006	-0.0191376	-0.00595306	-0.0310936	5	13	3.30085e-07	B2
MUC12	0.000699771	-0.0175038	-0.0185172	-0.0544688	-0.0544688	5	5	3.41237e-07	B2
ANKRD32	-0.132532	0.161983	0.0164376	-0.094482	-0.0373559	1	11	3.47036e-07	B2
DUSP14	0.0632858	0.0129932	-0.0293325	-0.0411938	-0.0502933	5	5	3.48929e-07	B2
RNF217	-0.0494536	0.0574731	0.0140272	-0.0390294	-0.0229364	5	15	3.50424e-07	B2
UCN	-0.0254145	-0.0254145	-0.0254145	-0.0254145	0.038851	5	13	3.50424e-07	B2
ETV5	0.0857243	-0.0172353	-0.0494537	-0.081334	-0.081334	5	5	3.51853e-07	B2
STEAP1B	0.0964046	-0.00404054	0.00606976	-0.108775	-0.126343	5	5	3.52228e-07	B2
LINC00672	-0.00690751	-0.00984263	-0.0344368	-0.0344368	-0.0344368	5	13	3.57308e-07	B2
SLC35B1	-0.0357959	0.119755	0.00251939	-0.125279	-0.076128	1	11	3.58062e-07	B2
LA16c-312E8.2	-0.0253634	-0.0253634	-0.0253634	-0.0253634	0.0389018	5	13	3.69048e-07	B2
RNF103	-0.00137327	-0.0129161	0.00647854	-0.0521867	0.0564086	5	13	3.73104e-07	B2
AC011298.2	-0.0253388	-0.0253388	-0.0253388	-0.0253388	0.0389262	5	13	4.19108e-07	B2
MYBPC2	-0.0350601	-0.0104643	-0.0111386	-0.0350601	-0.0350601	5	13	4.25143e-07	B2
CD244	-0.02536	-0.02536	-0.02536	-0.02536	0.0389051	5	13	4.25348e-07	B2
TMEM184A	-0.0386379	-0.00776049	-0.0302607	-0.0410258	0.0611658	5	13	4.26165e-07	B2
ADIPOR1	0.0143259	-0.00706221	-0.00851875	0.00785312	-0.00213773	5	5	4.41249e-07	B2
C1orf109	0.0578887	0.0151233	-0.0402353	0.00586948	-0.074122	5	5	4.50102e-07	B2
ERP27	-0.0493965	-0.0493965	-0.013463	0.000976402	0.0472323	5	13	4.70557e-07	B2
HHLA3	0.0790306	-0.0537471	0.00734398	-0.0399915	-0.0473434	5	5	4.80712e-07	B2
TBX22	0	0	0	0	0	5	13	4.81558e-07	B2
AHSA1	-0.0255678	0.0153833	0.039661	-0.0747187	0.00840801	5	15	5.04841e-07	B2
CAP1	0.172429	0.067728	-0.0947462	-0.115682	-0.1773	1	1	5.10839e-07	B2
CAPN13	0.0207699	0.0422511	-0.0577921	0.00999143	-0.0323094	5	13	5.26467e-07	B2
ZNF808	-0.0480778	0.0536967	-0.00185846	-0.0234219	0.00684872	5	15	5.27116e-07	B2
FAM210A	0.0386287	0.0384504	-0.0188281	-0.0498101	-0.0764898	5	5	5.35209e-07	B2
DLGAP1-AS1	0.0723348	-0.0142326	-0.0500399	-0.0725659	-0.0725659	5	5	5.38737e-07	B2
GAL	0.176642	0.0692533	-0.0889072	-0.148296	-0.165126	1	1	5.50281e-07	B2
LINC00837	-0.0249846	-0.0249846	-0.0249846	-0.0249846	0.0392782	5	13	5.54164e-07	B2
PLP2	0.0226075	-0.0108777	-0.0601924	-0.00976536	-0.0601924	5	5	5.58638e-07	B2
PTRHD1	-0.0370863	0.103738	0.0243428	-0.173685	-0.0280033	1	11	5.63495e-07	B2
TMPRSS6	-0.0250754	-0.0250754	-0.0250754	-0.0250754	0.0391879	5	13	5.6415e-07	B2
CDK8	-0.0254447	0.0571516	0.0195928	-0.0727027	-0.0497324	5	15	6.06205e-07	B2
SPATA16	0.00236271	-0.0251411	-0.0251411	-0.0251411	-0.0251411	5	13	6.17795e-07	B2
KCNK3	-0.0248713	-0.0248713	-0.0248713	-0.0248713	0.0393907	5	13	6.3662e-07	B2
BCYRN1	-0.00686366	0.0635059	-0.0659121	-0.0502245	-0.0754763	5	15	6.65785e-07	B2
SLITRK1	-0.0248516	-0.0248516	-0.0248516	-0.0248516	0.0394103	5	13	6.68044e-07	B2
GLTPD1	0.0377859	-0.0519563	-0.0109112	-0.00964192	0.0612792	5	5	7.04089e-07	B2
CACNA1I	0.0642535	-0.0352866	-0.0599433	-0.0347304	-0.0599433	5	5	7.13491e-07	B2
MIS18A	-0.21051	0.146461	0.0562159	-0.0262	-0.00885108	1	11	7.34998e-07	B2
PLAA	-0.122177	0.164467	0.0342971	-0.0911032	-0.120394	1	11	7.41609e-07	B2
WWC2	0.047701	0.0411848	0.0234072	-0.194588	-0.0332657	5	5	7.55296e-07	B2
MPZL3	-0.0750558	-0.0245103	0.0312676	-0.0170828	0.0629995	5	13	7.61303e-07	B2
ITLN1	-0.0703935	-0.0468463	0.0240811	-0.0199153	0.0711937	5	13	7.69849e-07	B2
CCNL1	0.0535387	0.108969	-0.0748996	-0.142601	-0.026315	1	1	7.79759e-07	B2
PHAX	-0.0265132	0.119206	-0.00770269	-0.163169	-0.0204397	1	11	7.83085e-07	B2
PRPF4	-0.0944587	0.157879	-0.0181072	-0.0942974	-0.0229249	1	11	8.09989e-07	B2
MRPL21	-0.018911	0.123639	-0.0267977	-0.102089	-0.0765597	1	11	8.09989e-07	B2
ZNF395	-0.0240554	-0.0113465	0.0160059	0.000312882	0.0424403	5	13	8.4556e-07	B2
FBXO6	-0.0178461	0.0314174	-0.00144254	-0.00961092	-0.0307463	5	13	8.47248e-07	B2
G0S2	-0.0308438	-0.0185511	-0.0188881	-0.0308438	0.00130633	5	13	8.62779e-07	B2
PSORS1C1	-0.0697177	0.0654868	-0.0217095	-0.0444803	-0.0697177	5	15	8.66797e-07	B2
BTN3A2	-0.0452873	-0.0467584	0.000861124	0.0165465	0.00539557	5	13	9.20697e-07	B2
BHLHB9	0.0290241	-0.0119431	-0.0241625	0.021444	-0.0440184	5	5	9.37813e-07	B2
KLHL21	0.0559389	-0.0750423	-0.0147328	0.0158548	0.0446764	5	5	9.88139e-07	B2
CCZ1	-0.0407186	-0.00684852	0.0509209	-0.040828	0.0283334	5	15	1.00138e-06	B2
NMUR2	-0.0245952	-0.0245952	-0.0245952	-0.0245952	0.039665	5	13	1.02212e-06	B2
PPP1R1B	-0.017975	-0.0056981	-0.017975	-0.017975	-0.017975	5	13	1.03235e-06	B2
HS3ST5	0	0	0	0	0	5	13	1.07738e-06	B2
ZXDC	-0.028179	0.0170658	0.0204674	-0.0279755	0.00194519	5	13	1.08263e-06	B2
COX5B	-0.184433	0.178012	0.0981035	-0.151711	-0.10443	1	11	1.09076e-06	B2
ZNF622	0.0488494	0.0601773	-0.0198655	-0.160453	-0.0129106	1	1	1.11955e-06	B2
RFPL1	-0.00423295	-0.017975	-0.017975	-0.017975	-0.017975	5	13	1.13694e-06	B2
DDX51	-0.020648	0.0121603	0.00407653	0.00778927	-0.00448268	5	13	1.13966e-06	B2
LAMA2	0.0113657	-0.0299096	-0.0299096	-0.0299096	-0.0299096	5	13	1.13998e-06	B2
TMEM109	-0.0970485	0.149759	-0.00509912	-0.050804	-0.0862372	1	11	1.15771e-06	B2
C11orf57	-0.0773778	0.0762193	0.0230663	-0.050024	-0.0166015	5	15	1.16977e-06	B2
ZMYM6NB	-0.0581691	0.116358	0.0443437	-0.102206	-0.156946	1	11	1.17181e-06	B2
TRMT5	-0.0217291	-0.0146099	0.0378997	-0.0338053	0.0302969	5	13	1.18086e-06	B2
TMEM232	-0.042589	-0.00566767	-0.00667982	-0.042589	-0.042589	5	13	1.20094e-06	B2
KIAA0020	0.0915723	0.0849044	-0.071055	-0.197161	0.0071934	1	1	1.23412e-06	B2
FAM131B	-0.017975	-0.0056981	-0.017975	-0.017975	-0.017975	5	13	1.24512e-06	B2
ZDHHC11	0.00450296	0.00762937	0.00477935	-0.0305016	-0.0150333	5	13	1.25169e-06	B2
STAG3L5P-PVRIG2P-PILRB	-0.0223562	0.00630486	0.0206396	-0.00188671	-0.0173428	5	13	1.26114e-06	B2
CC2D2A	-0.067278	0.00306911	0.0853689	-0.00391634	-0.0753866	5	15	1.28098e-06	B2
NSDHL	0.00394399	0.0244874	-0.0190745	-0.0121015	-0.00649018	5	13	1.30135e-06	B2
GNA14	-0.025368	-0.000795996	-0.025368	-0.025368	-0.025368	5	13	1.36213e-06	B2
CTD-2298J14.2	-0.0252138	0.0102261	-0.0389847	-0.0389847	-0.0389847	5	13	1.36521e-06	B2
ANKS4B	-0.0355467	-0.0232483	-0.0355467	-0.0355467	0.0609489	5	13	1.37336e-06	B2
RN7SL393P	-0.024261	-0.024261	-0.024261	-0.024261	0.0399971	5	13	1.39813e-06	B2
TRDMT1	0.00239956	0.0129406	-0.00557829	-0.0657104	-0.0092273	5	15	1.4042e-06	B2
PPP1R12A	0.110234	0.0452554	-0.0687348	-0.181416	0.0409126	1	1	1.45862e-06	B2
AGER	0.0191365	-0.0299046	0.00826553	0.0182441	-0.0177981	5	5	1.55397e-06	B2
HLA-DRB1	-0.0482866	-0.0445167	0.0567212	-0.0285048	-0.00927993	5	15	1.56212e-06	B2
GGNBP2	0.0752906	0.0971235	-0.116878	-0.0681594	-0.0284722	1	1	1.5872e-06	B2
CA8	0	0	0	0	0	5	13	1.62334e-06	B2
CACNG7	-0.017975	-0.0056981	-0.017975	-0.017975	-0.017975	5	13	1.75818e-06	B2
CCDC178	-0.0511681	-0.0388505	-0.0152283	-0.000786313	0.0454777	5	13	1.76912e-06	B2
LCN15	-0.0776327	0.0687083	-0.0139544	-0.0517795	-0.00786129	5	15	1.86981e-06	B2
B3GNT5	0.0546541	-0.0124885	-0.0168202	-0.0226127	-0.0208899	5	5	1.92245e-06	B2
KLK7	0	0	0	0	0	5	13	1.94123e-06	B2
GJC1	0.0590211	-0.0542397	-0.00940856	-0.0102327	0.0423394	5	5	1.94388e-06	B2
CDH11	-0.0349259	0.0142649	-0.0349259	-0.0349259	-0.0349259	5	13	1.94853e-06	B2
INO80C	-0.0169465	0.0127796	0.0247923	0.0206285	-0.0868771	5	13	1.94853e-06	B2
SOCS3	0.0784901	-0.060093	0.0378515	-0.0773144	-0.0291422	5	5	1.99117e-06	B2
UBAC1	-0.0121132	-0.0151555	0.00312379	0.0146028	0.0408654	5	13	2.0036e-06	B2
FAM173B	-0.106889	0.0944772	0.0671484	-0.105687	-0.046975	5	15	2.02618e-06	B2
SNRPD3	-0.171046	0.148863	0.112019	-0.208285	-0.0245439	1	11	2.02659e-06	B2
COL13A1	-0.0443542	0.00347945	-0.0221866	-0.032943	-0.0259137	5	13	2.06588e-06	B2
USP45	-0.0635829	0.0112451	0.0807863	-0.0564697	-0.0288365	5	15	2.07859e-06	B2
CRB2	-0.0658605	-0.0191998	0.00194639	-0.0406328	0.0613252	5	13	2.13246e-06	B2
GGCX	-0.0182666	0.0613019	-0.00847558	-0.091656	0.0223581	5	15	2.14582e-06	B2
MROH6	0.0798673	-0.055493	-0.0580076	-0.033221	-0.0127018	5	5	2.14886e-06	B2
MRPL45	-0.0606391	0.0533582	0.0347335	-0.0570934	-0.0182548	5	15	2.17315e-06	B2
MCAM	-0.0850572	0.2021	-0.0479327	-0.0662899	-0.116159	1	11	2.18584e-06	B2
COX6B1	-0.119883	0.104489	0.0632123	-0.0366056	-0.116339	1	11	2.26632e-06	B2
GABRA3	-0.017975	-0.017975	-0.00603466	-0.017975	-0.017975	5	13	2.28426e-06	B2
ARHGEF9	-0.0530444	0.0603634	0.00604945	-0.0608268	-0.00177322	5	15	2.34069e-06	B2
HEY1	-0.017975	-0.017975	-0.017975	-0.017975	0.0141339	5	13	2.34091e-06	B2
TRIP12	-0.000268415	0.0395151	0.00747735	-0.0809009	-0.0193675	5	15	2.43581e-06	B2
SUSD1	-0.0518651	0.00605579	0.00864056	-0.0103801	-0.013218	5	15	2.44632e-06	B2
SUGT1	-0.0401751	0.0394126	0.0265834	-0.0742164	0.0142172	5	15	2.46672e-06	B2
SCFD2	-0.0464548	0.00459598	0.00654802	-0.0317806	0.0175044	5	13	2.49702e-06	B2
LINC00341	-0.0518962	-0.021426	-0.0121521	-0.0117639	0.0672414	5	13	2.53479e-06	B2
SPCS2	-0.0195075	0.0645043	0.0286936	-0.1035	-0.0679227	5	15	2.54854e-06	B2
NDUFA2	-0.0989307	0.0411673	0.112653	-0.0650104	-0.0963103	5	15	2.58456e-06	B2
PTBP3	-0.0885189	0.022564	0.0598586	0.0551834	-0.0837228	5	15	2.62942e-06	B2
TDG	-0.0736443	0.081322	0.0100793	-0.0425527	-0.0133016	5	15	2.70783e-06	B2
CA5B	0.0169916	-0.00805949	-0.0184735	-0.0163558	-0.0844272	5	13	2.71301e-06	B2
C1QTNF1	-0.0381619	0.0494141	-0.015592	-0.0543796	-0.0796419	5	15	2.86972e-06	B2
BUD31	-0.00812821	0.125823	0.000970069	-0.220662	-0.0304998	1	11	2.90708e-06	B2
TDRD1	0	0	0	0	0	5	13	2.92043e-06	B2
TMEM107	0.0557841	-0.0737341	0.106289	-0.0860251	-0.113307	5	5	2.9421e-06	B2
PSMD6	-0.107857	0.173568	0.0543512	-0.179164	-0.118969	1	11	3.12845e-06	B2
IL33	0	0	0	0	0	5	13	3.17486e-06	B2
ANKRD34B	-0.017975	-0.0056981	-0.017975	-0.017975	-0.017975	5	13	3.19934e-06	B2
ZNF638	-0.0376643	0.148766	-0.0848646	-0.0898389	0.0420238	1	11	3.21492e-06	B2
SLC43A1	-0.00771533	-0.0352469	-0.0352469	-0.0100959	-0.00308262	5	13	3.27019e-06	B2
NPIPB5	0.0551093	0.160031	-0.116655	-0.0533532	-0.165382	5	15	3.29935e-06	B2
HTR3A	0	0	0	0	0	5	13	3.33299e-06	B2
[truncated: 7,353 more rows]

## Sheet: DE_stage_GSEA
category	GO_ID	GO_name	adj_pval	ratio_in_study	ratio_in_pop	cluster
BP	GO:0008150	biological_process	0.000751334	(714, 756)	(14903, 16787)	A1
BP	GO:0071840	cellular component organization or biogenesis	0.000969154	(282, 756)	(4803, 16787)	A1
BP	GO:0016043	cellular component organization	0.00145063	(278, 756)	(4758, 16787)	A1
BP	GO:0009987	cellular process	0.00331871	(647, 756)	(13204, 16787)	A1
BP	GO:0065007	biological regulation	0.0148882	(539, 756)	(10665, 16787)	A1
BP	GO:0065008	regulation of biological quality	0.0456588	(204, 756)	(3458, 16787)	A1
BP	GO:0007049	cell cycle	0.0610997	(39, 756)	(428, 16787)	A1
BP	GO:0051128	regulation of cellular component organization	0.0643157	(142, 756)	(2270, 16787)	A1
BP	GO:0006520	cellular amino acid metabolic process	0.0676808	(28, 756)	(270, 16787)	A1
BP	GO:0009070	serine family amino acid biosynthetic process	0.06837	(6, 756)	(16, 16787)	A1
BP	GO:0050789	regulation of biological process	0.097996	(505, 756)	(10061, 16787)	A1
BP	GO:0035304	regulation of protein dephosphorylation	0.097996	(17, 756)	(131, 16787)	A1
BP	GO:1903829	positive regulation of cellular protein localization	0.097996	(30, 756)	(311, 16787)	A1
BP	GO:0051052	regulation of DNA metabolic process	0.0985838	(32, 756)	(340, 16787)	A1
CC	GO:0043226	organelle	0.00284213	(523, 756)	(10229, 16787)	A1
CC	GO:0043229	intracellular organelle	0.00323559	(477, 756)	(9213, 16787)	A1
CC	GO:0005654	nucleoplasm	0.012421	(208, 756)	(3553, 16787)	A1
CC	GO:0005829	cytosol	0.012421	(269, 756)	(4823, 16787)	A1
CC	GO:0043227	membrane-bounded organelle	0.012421	(469, 756)	(9177, 16787)	A1
CC	GO:0005575	cellular_component	0.0135976	(732, 756)	(15695, 16787)	A1
CC	GO:0005739	mitochondrion	0.0198354	(84, 756)	(1215, 16787)	A1
CC	GO:0110165	cellular anatomical entity	0.0333447	(726, 756)	(15564, 16787)	A1
CC	GO:0032991	protein-containing complex	0.0398992	(265, 756)	(4868, 16787)	A1
CC	GO:0043232	intracellular non-membrane-bounded organelle	0.0398992	(147, 756)	(2461, 16787)	A1
CC	GO:0043228	non-membrane-bounded organelle	0.0398992	(148, 756)	(2474, 16787)	A1
CC	GO:0031982	vesicle	0.0404305	(173, 756)	(2986, 16787)	A1
CC	GO:0000118	histone deacetylase complex	0.0404305	(11, 756)	(70, 16787)	A1
CC	GO:0098978	glutamatergic synapse	0.0416175	(31, 756)	(345, 16787)	A1
CC	GO:0005737	cytoplasm	0.0424585	(244, 756)	(4455, 16787)	A1
CC	GO:0061645	endocytic patch	0.0424585	(5, 756)	(15, 16787)	A1
CC	GO:0030479	actin cortical patch	0.0424585	(5, 756)	(15, 16787)	A1
CC	GO:0030054	cell junction	0.0721324	(98, 756)	(1564, 16787)	A1
CC	GO:1990246	uniplex complex	0.0750996	(3, 756)	(5, 16787)	A1
CC	GO:0008622	epsilon DNA polymerase complex	0.0750996	(3, 756)	(5, 16787)	A1
CC	GO:0000784	nuclear chromosome, telomeric region	0.0750996	(14, 756)	(118, 16787)	A1
CC	GO:0016020	membrane	0.0750996	(356, 756)	(6915, 16787)	A1
CC	GO:0045202	synapse	0.0750996	(57, 756)	(811, 16787)	A1
CC	GO:0005669	transcription factor TFIID complex	0.0776749	(7, 756)	(36, 16787)	A1
CC	GO:1903561	extracellular vesicle	0.0831887	(117, 756)	(1952, 16787)	A1
CC	GO:0043230	extracellular organelle	0.0831887	(117, 756)	(1953, 16787)	A1
CC	GO:0098687	chromosomal region	0.0972868	(21, 756)	(219, 16787)	A1
MF	GO:0005515	protein binding	2.22295e-05	(568, 756)	(10985, 16787)	A1
MF	GO:0005488	binding	0.000636152	(661, 756)	(13515, 16787)	A1
MF	GO:0003674	molecular_function	0.00463536	(710, 756)	(14949, 16787)	A1
MF	GO:0044877	protein-containing complex binding	0.070606	(81, 756)	(1150, 16787)	A1
MF	GO:0008092	cytoskeletal protein binding	0.0813337	(68, 756)	(936, 16787)	A1
BP	GO:0006139	nucleobase-containing compound metabolic process	1.79629e-63	(428, 1256)	(2556, 16787)	A2
BP	GO:0034641	cellular nitrogen compound metabolic process	1.51504e-62	(473, 1256)	(3021, 16787)	A2
BP	GO:0046483	heterocycle metabolic process	1.94393e-61	(440, 1256)	(2720, 16787)	A2
BP	GO:0090304	nucleic acid metabolic process	1.31749e-60	(371, 1256)	(2086, 16787)	A2
BP	GO:0006725	cellular aromatic compound metabolic process	1.5742e-60	(442, 1256)	(2759, 16787)	A2
BP	GO:1901360	organic cyclic compound metabolic process	3.62996e-53	(448, 1256)	(2978, 16787)	A2
BP	GO:0044237	cellular metabolic process	6.96606e-40	(755, 1256)	(6968, 16787)	A2
BP	GO:0008152	metabolic process	5.25381e-35	(791, 1256)	(7632, 16787)	A2
BP	GO:0006259	DNA metabolic process	3.26527e-33	(156, 1256)	(706, 16787)	A2
BP	GO:0006807	nitrogen compound metabolic process	8.7251e-33	(680, 1256)	(6279, 16787)	A2
BP	GO:0006396	RNA processing	8.7251e-33	(165, 1256)	(782, 16787)	A2
BP	GO:0006974	cellular response to DNA damage stimulus	4.09894e-32	(156, 1256)	(722, 16787)	A2
BP	GO:0043170	macromolecule metabolic process	1.88444e-31	(621, 1256)	(5594, 16787)	A2
BP	GO:0016070	RNA metabolic process	3.11427e-31	(249, 1256)	(1531, 16787)	A2
BP	GO:0071704	organic substance metabolic process	2.35106e-30	(736, 1256)	(7104, 16787)	A2
BP	GO:0051276	chromosome organization	1.07244e-29	(111, 1256)	(426, 16787)	A2
BP	GO:0006281	DNA repair	1.03834e-27	(115, 1256)	(475, 16787)	A2
BP	GO:0044238	primary metabolic process	4.94532e-26	(689, 1256)	(6684, 16787)	A2
BP	GO:1903047	mitotic cell cycle process	8.5662e-26	(128, 1256)	(595, 16787)	A2
BP	GO:0006260	DNA replication	4.73666e-25	(59, 1256)	(151, 16787)	A2
BP	GO:0022402	cell cycle process	6.74886e-25	(168, 1256)	(932, 16787)	A2
BP	GO:0033554	cellular response to stress	5.04344e-24	(236, 1256)	(1575, 16787)	A2
BP	GO:0034660	ncRNA metabolic process	1.34198e-20	(97, 1256)	(431, 16787)	A2
BP	GO:0051301	cell division	3.31565e-20	(90, 1256)	(385, 16787)	A2
BP	GO:0044260	cellular macromolecule metabolic process	5.21366e-20	(484, 1256)	(4419, 16787)	A2
BP	GO:0034470	ncRNA processing	9.54282e-20	(84, 1256)	(348, 16787)	A2
BP	GO:0034645	cellular macromolecule biosynthetic process	3.07125e-19	(159, 1256)	(967, 16787)	A2
BP	GO:0009059	macromolecule biosynthetic process	3.34408e-19	(186, 1256)	(1219, 16787)	A2
BP	GO:0009987	cellular process	4.33359e-19	(1114, 1256)	(13204, 16787)	A2
BP	GO:0051726	regulation of cell cycle	4.78134e-19	(179, 1256)	(1157, 16787)	A2
BP	GO:0010564	regulation of cell cycle process	9.51876e-19	(129, 1256)	(715, 16787)	A2
BP	GO:0071103	DNA conformation change	2.43942e-18	(53, 1256)	(162, 16787)	A2
BP	GO:1901988	negative regulation of cell cycle phase transition	6.62373e-18	(62, 1256)	(220, 16787)	A2
BP	GO:1901991	negative regulation of mitotic cell cycle phase transition	1.77801e-17	(59, 1256)	(205, 16787)	A2
BP	GO:0045786	negative regulation of cell cycle	1.78087e-17	(104, 1256)	(532, 16787)	A2
BP	GO:0010948	negative regulation of cell cycle process	1.78345e-17	(74, 1256)	(305, 16787)	A2
BP	GO:0032392	DNA geometric change	2.29544e-17	(42, 1256)	(109, 16787)	A2
BP	GO:0044249	cellular biosynthetic process	3.00007e-17	(276, 1256)	(2185, 16787)	A2
BP	GO:0045930	negative regulation of mitotic cell cycle	3.70156e-17	(71, 1256)	(288, 16787)	A2
BP	GO:0007346	regulation of mitotic cell cycle	7.64969e-17	(117, 1256)	(648, 16787)	A2
BP	GO:0071840	cellular component organization or biogenesis	2.70437e-16	(500, 1256)	(4803, 16787)	A2
BP	GO:0051716	cellular response to stimulus	4.35674e-16	(322, 1256)	(2731, 16787)	A2
BP	GO:0032508	DNA duplex unwinding	5.83355e-16	(39, 1256)	(102, 16787)	A2
BP	GO:0006364	rRNA processing	1.96744e-15	(55, 1256)	(199, 16787)	A2
BP	GO:1902750	negative regulation of cell cycle G2/M phase transition	1.96744e-15	(38, 1256)	(100, 16787)	A2
BP	GO:0008380	RNA splicing	2.27719e-15	(77, 1256)	(354, 16787)	A2
BP	GO:1901990	regulation of mitotic cell cycle phase transition	2.31346e-15	(83, 1256)	(400, 16787)	A2
BP	GO:0016072	rRNA metabolic process	4.2756e-15	(56, 1256)	(209, 16787)	A2
BP	GO:0016043	cellular component organization	4.35092e-15	(491, 1256)	(4758, 16787)	A2
BP	GO:1901987	regulation of cell cycle phase transition	5.93761e-15	(86, 1256)	(430, 16787)	A2
BP	GO:0009058	biosynthetic process	6.32843e-15	(285, 1256)	(2375, 16787)	A2
BP	GO:0010972	negative regulation of G2/M transition of mitotic cell cycle	6.32843e-15	(35, 1256)	(88, 16787)	A2
BP	GO:0043933	protein-containing complex subunit organization	7.273e-15	(195, 1256)	(1430, 16787)	A2
BP	GO:1901576	organic substance biosynthetic process	1.00116e-14	(278, 1256)	(2304, 16787)	A2
BP	GO:0006310	DNA recombination	1.24147e-14	(52, 1256)	(188, 16787)	A2
BP	GO:0034654	nucleobase-containing compound biosynthetic process	3.18132e-14	(150, 1256)	(1009, 16787)	A2
BP	GO:0019438	aromatic compound biosynthetic process	3.48055e-14	(157, 1256)	(1077, 16787)	A2
BP	GO:0000377	RNA splicing, via transesterification reactions with bulged adenosine as nucleophile	3.83189e-14	(60, 1256)	(247, 16787)	A2
BP	GO:0000398	mRNA splicing, via spliceosome	3.83189e-14	(60, 1256)	(247, 16787)	A2
BP	GO:0018130	heterocycle biosynthetic process	7.6587e-14	(156, 1256)	(1073, 16787)	A2
BP	GO:0000375	RNA splicing, via transesterification reactions	1.01283e-13	(60, 1256)	(252, 16787)	A2
BP	GO:0034622	cellular protein-containing complex assembly	1.17752e-13	(120, 1256)	(743, 16787)	A2
BP	GO:1902749	regulation of cell cycle G2/M phase transition	3.1102e-13	(53, 1256)	(209, 16787)	A2
BP	GO:0006397	mRNA processing	5.63905e-13	(80, 1256)	(415, 16787)	A2
BP	GO:0010389	regulation of G2/M transition of mitotic cell cycle	6.13841e-13	(50, 1256)	(192, 16787)	A2
BP	GO:0044271	cellular nitrogen compound biosynthetic process	6.35891e-13	(181, 1256)	(1353, 16787)	A2
BP	GO:0006302	double-strand break repair	1.71598e-12	(49, 1256)	(190, 16787)	A2
BP	GO:0016071	mRNA metabolic process	2.22279e-12	(103, 1256)	(621, 16787)	A2
BP	GO:0006996	organelle organization	2.87799e-12	(267, 1256)	(2289, 16787)	A2
BP	GO:0031145	anaphase-promoting complex-dependent catabolic process	4.02362e-12	(30, 1256)	(79, 16787)	A2
BP	GO:0033044	regulation of chromosome organization	5.08423e-12	(69, 1256)	(343, 16787)	A2
BP	GO:0000075	cell cycle checkpoint	5.80633e-12	(39, 1256)	(131, 16787)	A2
BP	GO:0010608	posttranscriptional regulation of gene expression	6.34997e-12	(86, 1256)	(484, 16787)	A2
BP	GO:0065003	protein-containing complex assembly	5.1828e-11	(160, 1256)	(1200, 16787)	A2
BP	GO:0007059	chromosome segregation	7.55593e-11	(34, 1256)	(110, 16787)	A2
BP	GO:1901362	organic cyclic compound biosynthetic process	9.28994e-11	(160, 1256)	(1208, 16787)	A2
BP	GO:1903311	regulation of mRNA metabolic process	1.52939e-10	(63, 1256)	(319, 16787)	A2
BP	GO:0007093	mitotic cell cycle checkpoint	1.67618e-10	(32, 1256)	(101, 16787)	A2
BP	GO:0006521	regulation of cellular amino acid metabolic process	5.82373e-10	(23, 1256)	(56, 16787)	A2
BP	GO:0006950	response to stress	6.5295e-10	(298, 1256)	(2755, 16787)	A2
BP	GO:0043487	regulation of RNA stability	1.04325e-09	(43, 1256)	(180, 16787)	A2
BP	GO:0090305	nucleic acid phosphodiester bond hydrolysis	1.58618e-09	(55, 1256)	(272, 16787)	A2
BP	GO:1904872	regulation of telomerase RNA localization to Cajal body	2.41877e-09	(13, 1256)	(18, 16787)	A2
BP	GO:0007049	cell cycle	4.06014e-09	(73, 1256)	(428, 16787)	A2
BP	GO:0006399	tRNA metabolic process	4.93293e-09	(41, 1256)	(174, 16787)	A2
BP	GO:0022607	cellular component assembly	8.9418e-09	(237, 1256)	(2119, 16787)	A2
BP	GO:0043488	regulation of mRNA stability	1.06901e-08	(40, 1256)	(171, 16787)	A2
BP	GO:0000725	recombinational repair	1.12495e-08	(29, 1256)	(98, 16787)	A2
BP	GO:0051983	regulation of chromosome segregation	1.12495e-08	(29, 1256)	(98, 16787)	A2
BP	GO:0008150	biological_process	3.60472e-08	(1179, 1256)	(14903, 16787)	A2
BP	GO:0061013	regulation of mRNA catabolic process	3.89888e-08	(42, 1256)	(193, 16787)	A2
BP	GO:0000724	double-strand break repair via homologous recombination	4.41057e-08	(28, 1256)	(97, 16787)	A2
BP	GO:0033238	regulation of cellular amine metabolic process	5.81278e-08	(24, 1256)	(74, 16787)	A2
BP	GO:1904874	positive regulation of telomerase RNA localization to Cajal body	6.66131e-08	(11, 1256)	(15, 16787)	A2
BP	GO:0006415	translational termination	1.00522e-07	(27, 1256)	(94, 16787)	A2
BP	GO:0010965	regulation of mitotic sister chromatid separation	1.0148e-07	(21, 1256)	(59, 16787)	A2
BP	GO:2000816	negative regulation of mitotic sister chromatid separation	1.04668e-07	(14, 1256)	(26, 16787)	A2
BP	GO:0007051	spindle organization	1.30149e-07	(32, 1256)	(128, 16787)	A2
BP	GO:0051052	regulation of DNA metabolic process	1.52487e-07	(59, 1256)	(340, 16787)	A2
BP	GO:1905819	negative regulation of chromosome separation	1.96344e-07	(14, 1256)	(27, 16787)	A2
BP	GO:1902036	regulation of hematopoietic stem cell differentiation	2.22254e-07	(22, 1256)	(67, 16787)	A2
BP	GO:1901532	regulation of hematopoietic progenitor cell differentiation	3.16863e-07	(24, 1256)	(80, 16787)	A2
BP	GO:0043624	cellular protein complex disassembly	3.4839e-07	(32, 1256)	(133, 16787)	A2
BP	GO:0045841	negative regulation of mitotic metaphase/anaphase transition	3.67066e-07	(13, 1256)	(24, 16787)	A2
BP	GO:1905818	regulation of chromosome separation	5.1134e-07	(21, 1256)	(64, 16787)	A2
BP	GO:0033048	negative regulation of mitotic sister chromatid segregation	6.21011e-07	(14, 1256)	(29, 16787)	A2
BP	GO:1902100	negative regulation of metaphase/anaphase transition of cell cycle	6.92328e-07	(13, 1256)	(25, 16787)	A2
BP	GO:0098813	nuclear chromosome segregation	8.43564e-07	(18, 1256)	(49, 16787)	A2
BP	GO:0007052	mitotic spindle organization	9.4589e-07	(22, 1256)	(72, 16787)	A2
BP	GO:0022618	ribonucleoprotein complex assembly	1.01956e-06	(37, 1256)	(176, 16787)	A2
BP	GO:0030071	regulation of mitotic metaphase/anaphase transition	1.01956e-06	(19, 1256)	(55, 16787)	A2
BP	GO:0033046	negative regulation of sister chromatid segregation	1.02619e-06	(14, 1256)	(30, 16787)	A2
BP	GO:0009168	purine ribonucleoside monophosphate biosynthetic process	1.04631e-06	(11, 1256)	(18, 16787)	A2
BP	GO:0070125	mitochondrial translational elongation	1.08632e-06	(24, 1256)	(85, 16787)	A2
BP	GO:0033045	regulation of sister chromatid segregation	1.15275e-06	(23, 1256)	(79, 16787)	A2
BP	GO:0022616	DNA strand elongation	1.23925e-06	(12, 1256)	(22, 16787)	A2
BP	GO:0070126	mitochondrial translational termination	1.36517e-06	(24, 1256)	(86, 16787)	A2
BP	GO:0033047	regulation of mitotic sister chromatid segregation	1.55457e-06	(21, 1256)	(68, 16787)	A2
BP	GO:0051985	negative regulation of chromosome segregation	1.64008e-06	(14, 1256)	(31, 16787)	A2
BP	GO:1904816	positive regulation of protein localization to chromosome, telomeric region	1.6407e-06	(9, 1256)	(12, 16787)	A2
BP	GO:0006275	regulation of DNA replication	1.75634e-06	(27, 1256)	(107, 16787)	A2
BP	GO:1902099	regulation of metaphase/anaphase transition of cell cycle	1.82272e-06	(19, 1256)	(57, 16787)	A2
BP	GO:0090501	RNA phosphodiester bond hydrolysis	1.94406e-06	(32, 1256)	(143, 16787)	A2
BP	GO:0033043	regulation of organelle organization	2.09493e-06	(147, 1256)	(1243, 16787)	A2
BP	GO:0044265	cellular macromolecule catabolic process	2.17992e-06	(104, 1256)	(798, 16787)	A2
BP	GO:0050658	RNA transport	2.2628e-06	(37, 1256)	(182, 16787)	A2
BP	GO:0050657	nucleic acid transport	2.2628e-06	(37, 1256)	(182, 16787)	A2
BP	GO:0007088	regulation of mitotic nuclear division	2.2628e-06	(34, 1256)	(159, 16787)	A2
BP	GO:0006270	DNA replication initiation	2.48547e-06	(14, 1256)	(32, 16787)	A2
BP	GO:0009156	ribonucleoside monophosphate biosynthetic process	2.48547e-06	(14, 1256)	(32, 16787)	A2
BP	GO:0071826	ribonucleoprotein complex subunit organization	2.57089e-06	(37, 1256)	(183, 16787)	A2
BP	GO:0065004	protein-DNA complex assembly	2.60841e-06	(38, 1256)	(191, 16787)	A2
BP	GO:0031570	DNA integrity checkpoint	2.80883e-06	(23, 1256)	(83, 16787)	A2
BP	GO:1902850	microtubule cytoskeleton organization involved in mitosis	2.90185e-06	(26, 1256)	(103, 16787)	A2
BP	GO:0051236	establishment of RNA localization	2.90185e-06	(37, 1256)	(184, 16787)	A2
BP	GO:2000736	regulation of stem cell differentiation	2.94909e-06	(27, 1256)	(110, 16787)	A2
BP	GO:0051169	nuclear transport	2.95885e-06	(46, 1256)	(257, 16787)	A2
BP	GO:0070646	protein modification by small protein removal	3.02771e-06	(47, 1256)	(266, 16787)	A2
BP	GO:0006405	RNA export from nucleus	3.44796e-06	(29, 1256)	(125, 16787)	A2
BP	GO:0000723	telomere maintenance	3.44917e-06	(26, 1256)	(104, 16787)	A2
BP	GO:0009127	purine nucleoside monophosphate biosynthetic process	3.84592e-06	(11, 1256)	(20, 16787)	A2
BP	GO:0038061	NIK/NF-kappaB signaling	4.04815e-06	(19, 1256)	(60, 16787)	A2
BP	GO:0071897	DNA biosynthetic process	4.99428e-06	(25, 1256)	(99, 16787)	A2
BP	GO:0008033	tRNA processing	5.02503e-06	(28, 1256)	(120, 16787)	A2
BP	GO:0006913	nucleocytoplasmic transport	5.3062e-06	(45, 1256)	(254, 16787)	A2
BP	GO:0045839	negative regulation of mitotic nuclear division	5.66e-06	(15, 1256)	(39, 16787)	A2
BP	GO:0032204	regulation of telomere maintenance	5.9364e-06	(22, 1256)	(80, 16787)	A2
BP	GO:0006336	DNA replication-independent nucleosome assembly	6.18971e-06	(17, 1256)	(50, 16787)	A2
BP	GO:0006271	DNA strand elongation involved in DNA replication	6.55541e-06	(10, 1256)	(17, 16787)	A2
BP	GO:2001251	negative regulation of chromosome organization	6.69849e-06	(29, 1256)	(129, 16787)	A2
BP	GO:0002479	antigen processing and presentation of exogenous peptide antigen via MHC class I, TAP-dependent	6.75297e-06	(20, 1256)	(68, 16787)	A2
BP	GO:0000729	DNA double-strand break processing	6.98448e-06	(11, 1256)	(21, 16787)	A2
BP	GO:0034080	CENP-A containing nucleosome assembly	8.04603e-06	(15, 1256)	(40, 16787)	A2
BP	GO:0034724	DNA replication-independent nucleosome organization	8.30445e-06	(17, 1256)	(51, 16787)	A2
BP	GO:0045787	positive regulation of cell cycle	9.28852e-06	(56, 1256)	(353, 16787)	A2
BP	GO:0051168	nuclear export	9.81008e-06	(32, 1256)	(154, 16787)	A2
BP	GO:1904814	regulation of protein localization to chromosome, telomeric region	9.9395e-06	(9, 1256)	(14, 16787)	A2
BP	GO:0009411	response to UV	1.08227e-05	(29, 1256)	(132, 16787)	A2
BP	GO:0006334	nucleosome assembly	1.2118e-05	(27, 1256)	(118, 16787)	A2
BP	GO:0007094	mitotic spindle assembly checkpoint	1.21443e-05	(11, 1256)	(22, 16787)	A2
BP	GO:0071173	spindle assembly checkpoint	1.21443e-05	(11, 1256)	(22, 16787)	A2
BP	GO:0071174	mitotic spindle checkpoint	1.21443e-05	(11, 1256)	(22, 16787)	A2
BP	GO:0031577	spindle checkpoint	1.21443e-05	(11, 1256)	(22, 16787)	A2
BP	GO:0006414	translational elongation	1.21687e-05	(26, 1256)	(111, 16787)	A2
BP	GO:0006353	DNA-templated transcription, termination	1.36559e-05	(20, 1256)	(71, 16787)	A2
BP	GO:0009124	nucleoside monophosphate biosynthetic process	1.5771e-05	(15, 1256)	(42, 16787)	A2
BP	GO:0051783	regulation of nuclear division	1.74937e-05	(35, 1256)	(182, 16787)	A2
BP	GO:0044770	cell cycle phase transition	1.75969e-05	(44, 1256)	(255, 16787)	A2
BP	GO:0044843	cell cycle G1/S phase transition	1.78444e-05	(24, 1256)	(99, 16787)	A2
BP	GO:0006268	DNA unwinding involved in DNA replication	2.12935e-05	(9, 1256)	(15, 16787)	A2
BP	GO:0002218	activation of innate immune response	2.13748e-05	(28, 1256)	(129, 16787)	A2
BP	GO:0042770	signal transduction in response to DNA damage	2.13748e-05	(24, 1256)	(100, 16787)	A2
BP	GO:0042590	antigen processing and presentation of exogenous peptide antigen via MHC class I	2.13748e-05	(20, 1256)	(73, 16787)	A2
BP	GO:1901796	regulation of signal transduction by p53 class mediator	2.2365e-05	(34, 1256)	(176, 16787)	A2
BP	GO:0016579	protein deubiquitination	2.3687e-05	(43, 1256)	(249, 16787)	A2
BP	GO:0000819	sister chromatid segregation	2.4432e-05	(14, 1256)	(38, 16787)	A2
BP	GO:0061418	regulation of transcription from RNA polymerase II promoter in response to hypoxia	2.66389e-05	(20, 1256)	(74, 16787)	A2
BP	GO:0032200	telomere organization	2.82607e-05	(26, 1256)	(116, 16787)	A2
BP	GO:0051054	positive regulation of DNA metabolic process	2.82607e-05	(35, 1256)	(186, 16787)	A2
BP	GO:0010565	regulation of cellular ketone metabolic process	2.86309e-05	(32, 1256)	(162, 16787)	A2
BP	GO:1904871	positive regulation of protein localization to Cajal body	3.42054e-05	(7, 1256)	(9, 16787)	A2
BP	GO:1904869	regulation of protein localization to Cajal body	3.42054e-05	(7, 1256)	(9, 16787)	A2
BP	GO:0031146	SCF-dependent proteasomal ubiquitin-dependent protein catabolic process	3.67299e-05	(22, 1256)	(89, 16787)	A2
BP	GO:0009451	RNA modification	3.7087e-05	(31, 1256)	(156, 16787)	A2
BP	GO:0031055	chromatin remodeling at centromere	3.97175e-05	(15, 1256)	(45, 16787)	A2
BP	GO:0000460	maturation of 5.8S rRNA	4.15418e-05	(9, 1256)	(16, 16787)	A2
BP	GO:0044772	mitotic cell cycle phase transition	4.15575e-05	(42, 1256)	(247, 16787)	A2
BP	GO:0000082	G1/S transition of mitotic cell cycle	4.38923e-05	(23, 1256)	(97, 16787)	A2
BP	GO:0038095	Fc-epsilon receptor signaling pathway	5.09478e-05	(24, 1256)	(105, 16787)	A2
BP	GO:0051784	negative regulation of nuclear division	5.31659e-05	(15, 1256)	(46, 16787)	A2
BP	GO:0000070	mitotic sister chromatid segregation	5.36466e-05	(13, 1256)	(35, 16787)	A2
BP	GO:0010165	response to X-ray	5.63867e-05	(12, 1256)	(30, 16787)	A2
BP	GO:0071824	protein-DNA complex subunit organization	6.04463e-05	(40, 1256)	(231, 16787)	A2
BP	GO:0007005	mitochondrion organization	6.82674e-05	(48, 1256)	(306, 16787)	A2
BP	GO:0044774	mitotic DNA integrity checkpoint	7.10693e-05	(16, 1256)	(53, 16787)	A2
BP	GO:1903046	meiotic cell cycle process	8.13678e-05	(30, 1256)	(154, 16787)	A2
BP	GO:0044806	G-quadruplex DNA unwinding	8.61754e-05	(6, 1256)	(7, 16787)	A2
BP	GO:0071051	polyadenylation-dependent snoRNA 3'-end processing	8.61754e-05	(6, 1256)	(7, 16787)	A2
BP	GO:0009057	macromolecule catabolic process	8.61754e-05	(112, 1256)	(947, 16787)	A2
BP	GO:0010212	response to ionizing radiation	8.96097e-05	(28, 1256)	(139, 16787)	A2
BP	GO:1901293	nucleoside phosphate biosynthetic process	9.00072e-05	(39, 1256)	(227, 16787)	A2
BP	GO:1904851	positive regulation of establishment of protein localization to telomere	9.37944e-05	(7, 1256)	(10, 16787)	A2
BP	GO:0007062	sister chromatid cohesion	0.000103781	(13, 1256)	(37, 16787)	A2
BP	GO:0031123	RNA 3'-end processing	0.000103973	(25, 1256)	(117, 16787)	A2
BP	GO:1904356	regulation of telomere maintenance via telomere lengthening	0.000107524	(17, 1256)	(61, 16787)	A2
BP	GO:0090068	positive regulation of cell cycle process	0.000108749	(43, 1256)	(266, 16787)	A2
BP	GO:0015931	nucleobase-containing compound transport	0.000117751	(40, 1256)	(241, 16787)	A2
BP	GO:0009161	ribonucleoside monophosphate metabolic process	0.000118606	(15, 1256)	(49, 16787)	A2
BP	GO:0032774	RNA biosynthetic process	0.000142546	(78, 1256)	(606, 16787)	A2
BP	GO:0009165	nucleotide biosynthetic process	0.00014552	(38, 1256)	(224, 16787)	A2
BP	GO:0010639	negative regulation of organelle organization	0.00014552	(54, 1256)	(371, 16787)	A2
BP	GO:0072422	signal transduction involved in DNA damage checkpoint	0.000147167	(18, 1256)	(69, 16787)	A2
BP	GO:0072401	signal transduction involved in DNA integrity checkpoint	0.000147167	(18, 1256)	(69, 16787)	A2
BP	GO:0090329	regulation of DNA-dependent DNA replication	0.000152797	(15, 1256)	(50, 16787)	A2
BP	GO:0032206	positive regulation of telomere maintenance	0.000152797	(15, 1256)	(50, 16787)	A2
BP	GO:0006261	DNA-dependent DNA replication	0.000163692	(12, 1256)	(33, 16787)	A2
BP	GO:0006401	RNA catabolic process	0.000168695	(39, 1256)	(236, 16787)	A2
BP	GO:0032984	protein-containing complex disassembly	0.000174931	(37, 1256)	(216, 16787)	A2
BP	GO:0072395	signal transduction involved in cell cycle checkpoint	0.000179474	(18, 1256)	(70, 16787)	A2
BP	GO:0006301	postreplication repair	0.000197135	(15, 1256)	(51, 16787)	A2
BP	GO:0009314	response to radiation	0.000199296	(57, 1256)	(402, 16787)	A2
BP	GO:0000727	double-strand break repair via break-induced replication	0.000217175	(7, 1256)	(11, 16787)	A2
BP	GO:0070203	regulation of establishment of protein localization to telomere	0.000217175	(7, 1256)	(11, 16787)	A2
BP	GO:0031126	snoRNA 3'-end processing	0.000217175	(7, 1256)	(11, 16787)	A2
BP	GO:2001252	positive regulation of chromosome organization	0.000220547	(32, 1256)	(176, 16787)	A2
BP	GO:0000226	microtubule cytoskeleton organization	0.000220547	(54, 1256)	(374, 16787)	A2
BP	GO:0000278	mitotic cell cycle	0.00024938	(26, 1256)	(131, 16787)	A2
BP	GO:0044818	mitotic G2/M transition checkpoint	0.000253175	(11, 1256)	(29, 16787)	A2
BP	GO:2000278	regulation of DNA biosynthetic process	0.000256255	(23, 1256)	(108, 16787)	A2
BP	GO:0050896	response to stimulus	0.000309683	(416, 1256)	(4610, 16787)	A2
BP	GO:0009167	purine ribonucleoside monophosphate metabolic process	0.000312029	(12, 1256)	(35, 16787)	A2
BP	GO:0006283	transcription-coupled nucleotide-excision repair	0.000323017	(18, 1256)	(73, 16787)	A2
BP	GO:0055086	nucleobase-containing small molecule metabolic process	0.000323187	(66, 1256)	(495, 16787)	A2
BP	GO:0002223	stimulatory C-type lectin receptor signaling pathway	0.000323739	(22, 1256)	(102, 16787)	A2
BP	GO:0006289	nucleotide-excision repair	0.000323739	(22, 1256)	(102, 16787)	A2
BP	GO:0043618	regulation of transcription from RNA polymerase II promoter in response to stress	0.000345101	(23, 1256)	(110, 16787)	A2
BP	GO:0002220	innate immune response activating cell surface receptor signaling pathway	0.000379846	(22, 1256)	(103, 16787)	A2
BP	GO:0032201	telomere maintenance via semi-conservative replication	0.000384407	(10, 1256)	(25, 16787)	A2
BP	GO:0032210	regulation of telomere maintenance via telomerase	0.000395506	(15, 1256)	(54, 16787)	A2
BP	GO:0043486	histone exchange	0.000395506	(15, 1256)	(54, 16787)	A2
BP	GO:0002758	innate immune response-activating signal transduction	0.000440967	(22, 1256)	(104, 16787)	A2
BP	GO:0009113	purine nucleobase biosynthetic process	0.00044858	(7, 1256)	(12, 16787)	A2
BP	GO:0046040	IMP metabolic process	0.00044858	(7, 1256)	(12, 16787)	A2
BP	GO:0070202	regulation of establishment of protein localization to chromosome	0.00044858	(7, 1256)	(12, 16787)	A2
BP	GO:0009123	nucleoside monophosphate metabolic process	0.000453499	(17, 1256)	(68, 16787)	A2
BP	GO:0033209	tumor necrosis factor-mediated signaling pathway	0.000453499	(23, 1256)	(112, 16787)	A2
BP	GO:0006333	chromatin assembly or disassembly	0.000453499	(23, 1256)	(112, 16787)	A2
BP	GO:0034655	nucleobase-containing compound catabolic process	0.000534912	(51, 1256)	(357, 16787)	A2
BP	GO:0006400	tRNA modification	0.000536004	(19, 1256)	(83, 16787)	A2
BP	GO:0045089	positive regulation of innate immune response	0.000538386	(32, 1256)	(187, 16787)	A2
BP	GO:0009126	purine nucleoside monophosphate metabolic process	0.0005532	(12, 1256)	(37, 16787)	A2
BP	GO:0007080	mitotic metaphase plate congression	0.0005532	(12, 1256)	(37, 16787)	A2
BP	GO:0006417	regulation of translation	0.000558514	(49, 1256)	(341, 16787)	A2
BP	GO:0070498	interleukin-1-mediated signaling pathway	0.000592038	(20, 1256)	(91, 16787)	A2
BP	GO:0042440	pigment metabolic process	0.000607502	(15, 1256)	(56, 16787)	A2
BP	GO:0006325	chromatin organization	0.000648253	(81, 1256)	(664, 16787)	A2
BP	GO:0043161	proteasome-mediated ubiquitin-dependent protein catabolic process	0.000663966	(46, 1256)	(315, 16787)	A2
BP	GO:0002474	antigen processing and presentation of peptide antigen via MHC class I	0.000686946	(20, 1256)	(92, 16787)	A2
BP	GO:0006264	mitochondrial DNA replication	0.000686946	(6, 1256)	(9, 16787)	A2
BP	GO:0006188	IMP biosynthetic process	0.000686946	(6, 1256)	(9, 16787)	A2
BP	GO:0043044	ATP-dependent chromatin remodeling	0.000735448	(19, 1256)	(85, 16787)	A2
BP	GO:0006189	'de novo' IMP biosynthetic process	0.000746685	(5, 1256)	(6, 16787)	A2
BP	GO:0043620	regulation of DNA-templated transcription in response to stress	0.000780677	(23, 1256)	(116, 16787)	A2
BP	GO:0043144	snoRNA processing	0.000832664	(7, 1256)	(13, 16787)	A2
BP	GO:0071025	RNA surveillance	0.000832664	(7, 1256)	(13, 16787)	A2
BP	GO:0043632	modification-dependent macromolecule catabolic process	0.000842982	(65, 1256)	(505, 16787)	A2
BP	GO:0000083	regulation of transcription involved in G1/S transition of mitotic cell cycle	0.000912347	(11, 1256)	(33, 16787)	A2
BP	GO:0016032	viral process	0.000935177	(81, 1256)	(670, 16787)	A2
BP	GO:0022613	ribonucleoprotein complex biogenesis	0.000943618	(16, 1256)	(65, 16787)	A2
BP	GO:0050684	regulation of mRNA processing	0.000954768	(26, 1256)	(142, 16787)	A2
BP	GO:0019219	regulation of nucleobase-containing compound metabolic process	0.00101539	(333, 1256)	(3628, 16787)	A2
BP	GO:0034728	nucleosome organization	0.00102029	(28, 1256)	(157, 16787)	A2
BP	GO:0033108	mitochondrial respiratory chain complex assembly	0.00107653	(20, 1256)	(95, 16787)	A2
BP	GO:0022411	cellular component disassembly	0.00108611	(49, 1256)	(350, 16787)	A2
BP	GO:0051383	kinetochore organization	0.00115249	(8, 1256)	(18, 16787)	A2
BP	GO:0051310	metaphase plate congression	0.00115249	(13, 1256)	(46, 16787)	A2
BP	GO:0072522	purine-containing compound biosynthetic process	0.00117238	(28, 1256)	(159, 16787)	A2
BP	GO:0006406	mRNA export from nucleus	0.00129187	(21, 1256)	(104, 16787)	A2
BP	GO:0034248	regulation of cellular amide metabolic process	0.0013031	(53, 1256)	(392, 16787)	A2
BP	GO:0044085	cellular component biogenesis	0.00132035	(17, 1256)	(74, 16787)	A2
BP	GO:1900182	positive regulation of protein localization to nucleus	0.00132035	(17, 1256)	(74, 16787)	A2
BP	GO:0009894	regulation of catabolic process	0.00144251	(107, 1256)	(958, 16787)	A2
BP	GO:0046148	pigment biosynthetic process	0.00144932	(13, 1256)	(47, 16787)	A2
BP	GO:2001020	regulation of response to DNA damage stimulus	0.00148791	(34, 1256)	(211, 16787)	A2
BP	GO:1901659	glycosyl compound biosynthetic process	0.00157013	(12, 1256)	(41, 16787)	A2
BP	GO:0060071	Wnt signaling pathway, planar cell polarity pathway	0.00158123	(19, 1256)	(90, 16787)	A2
BP	GO:0050852	T cell receptor signaling pathway	0.00158123	(27, 1256)	(153, 16787)	A2
BP	GO:0010498	proteasomal protein catabolic process	0.00160775	(47, 1256)	(333, 16787)	A2
BP	GO:2000573	positive regulation of DNA biosynthetic process	0.00161253	(16, 1256)	(68, 16787)	A2
BP	GO:0051303	establishment of chromosome localization	0.00162033	(15, 1256)	(61, 16787)	A2
BP	GO:0009116	nucleoside metabolic process	0.00162552	(20, 1256)	(98, 16787)	A2
BP	GO:0070647	protein modification by small protein conjugation or removal	0.00163892	(105, 1256)	(943, 16787)	A2
BP	GO:0010499	proteasomal ubiquitin-independent protein catabolic process	0.0017464	(8, 1256)	(19, 16787)	A2
BP	GO:0001510	RNA methylation	0.00181911	(17, 1256)	(76, 16787)	A2
BP	GO:0002478	antigen processing and presentation of exogenous peptide antigen	0.00193087	(28, 1256)	(165, 16787)	A2
BP	GO:0070316	regulation of G0 to G1 transition	0.00196927	(12, 1256)	(42, 16787)	A2
BP	GO:2000045	regulation of G1/S transition of mitotic cell cycle	0.00199419	(26, 1256)	(146, 16787)	A2
BP	GO:0006753	nucleoside phosphate metabolic process	0.00201417	(55, 1256)	(416, 16787)	A2
BP	GO:0009163	nucleoside biosynthetic process	0.00205312	(11, 1256)	(36, 16787)	A2
BP	GO:0046700	heterocycle catabolic process	0.00207465	(53, 1256)	(398, 16787)	A2
BP	GO:0036388	pre-replicative complex assembly	0.00210785	(5, 1256)	(7, 16787)	A2
BP	GO:1902299	pre-replicative complex assembly involved in cell cycle DNA replication	0.00210785	(5, 1256)	(7, 16787)	A2
BP	GO:0006267	pre-replicative complex assembly involved in nuclear cell cycle DNA replication	0.00210785	(5, 1256)	(7, 16787)	A2
BP	GO:0044270	cellular nitrogen compound catabolic process	0.00210968	(53, 1256)	(399, 16787)	A2
BP	GO:0051171	regulation of nitrogen compound metabolic process	0.002234	(462, 1256)	(5297, 16787)	A2
BP	GO:0006338	chromatin remodeling	0.00227411	(31, 1256)	(193, 16787)	A2
BP	GO:0000469	cleavage involved in rRNA processing	0.00234635	(9, 1256)	(25, 16787)	A2
BP	GO:0016074	snoRNA metabolic process	0.00234635	(7, 1256)	(15, 16787)	A2
BP	GO:0060255	regulation of macromolecule metabolic process	0.0025333	(501, 1256)	(5807, 16787)	A2
BP	GO:0009117	nucleotide metabolic process	0.00253352	(54, 1256)	(409, 16787)	A2
BP	GO:0046112	nucleobase biosynthetic process	0.0025596	(8, 1256)	(20, 16787)	A2
BP	GO:1904358	positive regulation of telomere maintenance via telomere lengthening	0.00258669	(11, 1256)	(37, 16787)	A2
BP	GO:0050685	positive regulation of mRNA processing	0.00258669	(10, 1256)	(31, 16787)	A2
BP	GO:0034661	ncRNA catabolic process	0.00258669	(10, 1256)	(31, 16787)	A2
BP	GO:0006354	DNA-templated transcription, elongation	0.00258669	(18, 1256)	(86, 16787)	A2
BP	GO:0051225	spindle assembly	0.00258669	(16, 1256)	(71, 16787)	A2
BP	GO:0050000	chromosome localization	0.00269902	(15, 1256)	(64, 16787)	A2
BP	GO:0007064	mitotic sister chromatid cohesion	0.00269902	(6, 1256)	(11, 16787)	A2
BP	GO:0050851	antigen receptor-mediated signaling pathway	0.00289259	(29, 1256)	(176, 16787)	A2
BP	GO:0000077	DNA damage checkpoint	0.00306029	(16, 1256)	(72, 16787)	A2
BP	GO:0000079	regulation of cyclin-dependent protein serine/threonine kinase activity	0.00308094	(19, 1256)	(95, 16787)	A2
BP	GO:0045005	DNA-dependent DNA replication maintenance of fidelity	0.00331074	(11, 1256)	(38, 16787)	A2
BP	GO:0070317	negative regulation of G0 to G1 transition	0.00331074	(11, 1256)	(38, 16787)	A2
BP	GO:1901657	glycosyl compound metabolic process	0.00337438	(22, 1256)	(120, 16787)	A2
BP	GO:0043484	regulation of RNA splicing	0.00346344	(25, 1256)	(144, 16787)	A2
BP	GO:0019884	antigen processing and presentation of exogenous antigen	0.00361008	(28, 1256)	(168, 16787)	A2
BP	GO:0046129	purine ribonucleoside biosynthetic process	0.00365027	(8, 1256)	(21, 16787)	A2
BP	GO:0042455	ribonucleoside biosynthetic process	0.00365027	(8, 1256)	(21, 16787)	A2
BP	GO:0042451	purine nucleoside biosynthetic process	0.00365027	(8, 1256)	(21, 16787)	A2
BP	GO:0051782	negative regulation of cell division	0.00365027	(7, 1256)	(16, 16787)	A2
BP	GO:0006839	mitochondrial transport	0.00370502	(25, 1256)	(145, 16787)	A2
BP	GO:0044773	mitotic DNA damage checkpoint	0.00370502	(12, 1256)	(45, 16787)	A2
BP	GO:0000731	DNA synthesis involved in DNA repair	0.00388765	(13, 1256)	(52, 16787)	A2
BP	GO:0034502	protein localization to chromosome	0.00388765	(14, 1256)	(59, 16787)	A2
BP	GO:1901575	organic substance catabolic process	0.00399673	(160, 1256)	(1592, 16787)	A2
BP	GO:0031329	regulation of cellular catabolic process	0.00401935	(91, 1256)	(812, 16787)	A2
BP	GO:0090090	negative regulation of canonical Wnt signaling pathway	0.0046358	(28, 1256)	(173, 16787)	A2
BP	GO:0071158	positive regulation of cell cycle arrest	0.00485863	(16, 1256)	(75, 16787)	A2
BP	GO:0080090	regulation of primary metabolic process	0.00511013	(471, 1256)	(5463, 16787)	A2
BP	GO:0080135	regulation of cellular response to stress	0.00516569	(80, 1256)	(696, 16787)	A2
BP	GO:0006403	RNA localization	0.00516569	(8, 1256)	(22, 16787)	A2
BP	GO:1904029	regulation of cyclin-dependent protein kinase activity	0.00516569	(19, 1256)	(99, 16787)	A2
BP	GO:0019941	modification-dependent protein catabolic process	0.00516569	(61, 1256)	(495, 16787)	A2
BP	GO:0090263	positive regulation of canonical Wnt signaling pathway	0.00538881	(24, 1256)	(140, 16787)	A2
BP	GO:0070507	regulation of microtubule cytoskeleton organization	0.00538881	(30, 1256)	(190, 16787)	A2
BP	GO:0000076	DNA replication checkpoint	0.00552965	(7, 1256)	(17, 16787)	A2
BP	GO:0044403	symbiotic process	0.00557534	(86, 1256)	(762, 16787)	A2
BP	GO:0051128	regulation of cellular component organization	0.0055852	(216, 1256)	(2270, 16787)	A2
BP	GO:0019882	antigen processing and presentation	0.0055852	(31, 1256)	(203, 16787)	A2
BP	GO:0019439	aromatic compound catabolic process	0.00561108	(53, 1256)	(414, 16787)	A2
BP	GO:0031323	regulation of cellular metabolic process	0.00567805	(486, 1256)	(5662, 16787)	A2
BP	GO:0032886	regulation of microtubule-based process	0.0056812	(33, 1256)	(220, 16787)	A2
BP	GO:0002833	positive regulation of response to biotic stimulus	0.0056812	(33, 1256)	(220, 16787)	A2
BP	GO:0045088	regulation of innate immune response	0.00574626	(38, 1256)	(267, 16787)	A2
BP	GO:0006303	double-strand break repair via nonhomologous end joining	0.00602254	(15, 1256)	(69, 16787)	A2
BP	GO:0090666	scaRNA localization to Cajal body	0.0060373	(4, 1256)	(5, 16787)	A2
BP	GO:1905448	positive regulation of mitochondrial ATP synthesis coupled electron transport	0.0060373	(4, 1256)	(5, 16787)	A2
BP	GO:0090670	RNA localization to Cajal body	0.0060373	(4, 1256)	(5, 16787)	A2
BP	GO:0006167	AMP biosynthetic process	0.0060373	(4, 1256)	(5, 16787)	A2
BP	GO:0090685	RNA localization to nucleus	0.0060373	(4, 1256)	(5, 16787)	A2
BP	GO:0000960	regulation of mitochondrial RNA catabolic process	0.0060373	(4, 1256)	(5, 16787)	A2
BP	GO:0006166	purine ribonucleoside salvage	0.0060373	(4, 1256)	(5, 16787)	A2
BP	GO:0006402	mRNA catabolic process	0.00617728	(31, 1256)	(205, 16787)	A2
BP	GO:0019985	translesion synthesis	0.00624201	(11, 1256)	(41, 16787)	A2
BP	GO:0030330	DNA damage response, signal transduction by p53 class mediator	0.00624201	(16, 1256)	(77, 16787)	A2
BP	GO:0048002	antigen processing and presentation of peptide antigen	0.00627641	(28, 1256)	(178, 16787)	A2
BP	GO:0006511	ubiquitin-dependent protein catabolic process	0.00629169	(60, 1256)	(489, 16787)	A2
BP	GO:0072413	signal transduction involved in mitotic cell cycle checkpoint	0.00646664	(13, 1256)	(55, 16787)	A2
BP	GO:1902400	intracellular signal transduction involved in G1 DNA damage checkpoint	0.00646664	(13, 1256)	(55, 16787)	A2
BP	GO:0072431	signal transduction involved in mitotic G1 DNA damage checkpoint	0.00646664	(13, 1256)	(55, 16787)	A2
BP	GO:1902403	signal transduction involved in mitotic DNA integrity checkpoint	0.00646664	(13, 1256)	(55, 16787)	A2
BP	GO:1902402	signal transduction involved in mitotic DNA damage checkpoint	0.00646664	(13, 1256)	(55, 16787)	A2
BP	GO:0051972	regulation of telomerase activity	0.00646916	(12, 1256)	(48, 16787)	A2
BP	GO:0051028	mRNA transport	0.0065257	(24, 1256)	(143, 16787)	A2
BP	GO:0000291	nuclear-transcribed mRNA catabolic process, exonucleolytic	0.00681728	(10, 1256)	(35, 16787)	A2
BP	GO:0016073	snRNA metabolic process	0.00681728	(10, 1256)	(35, 16787)	A2
BP	GO:0046390	ribose phosphate biosynthetic process	0.00717385	(26, 1256)	(159, 16787)	A2
BP	GO:1902806	regulation of cell cycle G1/S phase transition	0.00717385	(26, 1256)	(159, 16787)	A2
BP	GO:0051382	kinetochore assembly	0.00727021	(6, 1256)	(13, 16787)	A2
BP	GO:0033750	ribosome localization	0.00727021	(6, 1256)	(13, 16787)	A2
BP	GO:0000054	ribosomal subunit export from nucleus	0.00727021	(6, 1256)	(13, 16787)	A2
BP	GO:0071426	ribonucleoprotein complex export from nucleus	0.00727021	(6, 1256)	(13, 16787)	A2
BP	GO:0043248	proteasome assembly	0.00727021	(6, 1256)	(13, 16787)	A2
BP	GO:0071428	rRNA-containing ribonucleoprotein complex export from nucleus	0.00727021	(6, 1256)	(13, 16787)	A2
BP	GO:0034501	protein localization to kinetochore	0.00727021	(6, 1256)	(13, 16787)	A2
BP	GO:0090503	RNA phosphodiester bond hydrolysis, exonucleolytic	0.00747046	(11, 1256)	(42, 16787)	A2
BP	GO:0000726	non-recombinational repair	0.0077419	(15, 1256)	(71, 16787)	A2
BP	GO:0051973	positive regulation of telomerase activity	0.00850592	(10, 1256)	(36, 16787)	A2
BP	GO:0043687	post-translational protein modification	0.00858087	(45, 1256)	(340, 16787)	A2
BP	GO:0090435	protein localization to nuclear envelope	0.00860908	(5, 1256)	(9, 16787)	A2
BP	GO:0048519	negative regulation of biological process	0.00883153	(425, 1256)	(4906, 16787)	A2
BP	GO:0000470	maturation of LSU-rRNA	0.00900187	(8, 1256)	(24, 16787)	A2
BP	GO:0031297	replication fork processing	0.00907819	(9, 1256)	(30, 16787)	A2
BP	GO:0042407	cristae formation	0.00907819	(9, 1256)	(30, 16787)	A2
BP	GO:0051656	establishment of organelle localization	0.00910718	(37, 1256)	(267, 16787)	A2
BP	GO:0043412	macromolecule modification	0.00916593	(276, 1256)	(3028, 16787)	A2
BP	GO:0007006	mitochondrial membrane organization	0.00976655	(22, 1256)	(129, 16787)	A2
BP	GO:0090175	regulation of establishment of planar polarity	0.0098511	(19, 1256)	(105, 16787)	A2
BP	GO:0048511	rhythmic process	0.0101558	(36, 1256)	(257, 16787)	A2
BP	GO:0090502	RNA phosphodiester bond hydrolysis, endonucleolytic	0.0102772	(15, 1256)	(73, 16787)	A2
BP	GO:0071478	cellular response to radiation	0.011179	(25, 1256)	(156, 16787)	A2
BP	GO:0032259	methylation	0.0112313	(38, 1256)	(278, 16787)	A2
BP	GO:0043101	purine-containing compound salvage	0.011318	(6, 1256)	(14, 16787)	A2
BP	GO:0044248	cellular catabolic process	0.011318	(157, 1256)	(1597, 16787)	A2
BP	GO:0006282	regulation of DNA repair	0.0115227	(21, 1256)	(121, 16787)	A2
BP	GO:0051984	positive regulation of chromosome segregation	0.0116101	(9, 1256)	(31, 16787)	A2
BP	GO:0006278	RNA-dependent DNA biosynthetic process	0.0119367	(8, 1256)	(25, 16787)	A2
BP	GO:0006457	protein folding	0.0125599	(30, 1256)	(201, 16787)	A2
BP	GO:0071156	regulation of cell cycle arrest	0.0129698	(18, 1256)	(99, 16787)	A2
BP	GO:0000387	spliceosomal snRNP assembly	0.0129834	(10, 1256)	(38, 16787)	A2
BP	GO:0042769	DNA damage response, detection of DNA damage	0.0129834	(10, 1256)	(38, 16787)	A2
BP	GO:0030488	tRNA methylation	0.0129834	(10, 1256)	(38, 16787)	A2
BP	GO:0034644	cellular response to UV	0.013538	(15, 1256)	(75, 16787)	A2
BP	GO:0006164	purine nucleotide biosynthetic process	0.0136192	(24, 1256)	(148, 16787)	A2
BP	GO:0000956	nuclear-transcribed mRNA catabolic process	0.0137383	(28, 1256)	(187, 16787)	A2
BP	GO:0019222	regulation of metabolic process	0.0138492	(530, 1256)	(6294, 16787)	A2
BP	GO:2000112	regulation of cellular macromolecule biosynthetic process	0.0140027	(311, 1256)	(3491, 16787)	A2
BP	GO:0010556	regulation of macromolecule biosynthetic process	0.0142974	(321, 1256)	(3612, 16787)	A2
BP	GO:2000756	regulation of peptidyl-lysine acetylation	0.01431	(13, 1256)	(60, 16787)	A2
BP	GO:0007017	microtubule-based process	0.01431	(70, 1256)	(614, 16787)	A2
BP	GO:0040031	snRNA modification	0.0145117	(4, 1256)	(6, 16787)	A2
BP	GO:1905462	regulation of DNA duplex unwinding	0.0145117	(4, 1256)	(6, 16787)	A2
BP	GO:0031120	snRNA pseudouridine synthesis	0.0145214	(3, 1256)	(3, 16787)	A2
BP	GO:0090204	protein localization to nuclear pore	0.0145214	(3, 1256)	(3, 16787)	A2
BP	GO:0046084	adenine biosynthetic process	0.0145214	(3, 1256)	(3, 16787)	A2
BP	GO:0046083	adenine metabolic process	0.0145214	(3, 1256)	(3, 16787)	A2
BP	GO:0007095	mitotic G2 DNA damage checkpoint	0.0145256	(7, 1256)	(20, 16787)	A2
BP	GO:0000966	RNA 5'-end processing	0.0145256	(7, 1256)	(20, 16787)	A2
BP	GO:0045899	positive regulation of RNA polymerase II transcription preinitiation complex assembly	0.0147076	(5, 1256)	(10, 16787)	A2
BP	GO:0030178	negative regulation of Wnt signaling pathway	0.0154938	(30, 1256)	(207, 16787)	A2
BP	GO:0006323	DNA packaging	0.0157244	(11, 1256)	(46, 16787)	A2
BP	GO:0034404	nucleobase-containing small molecule biosynthetic process	0.0158033	(18, 1256)	(101, 16787)	A2
BP	GO:1901361	organic cyclic compound catabolic process	0.0159888	(54, 1256)	(445, 16787)	A2
BP	GO:0045132	meiotic chromosome segregation	0.0164236	(6, 1256)	(15, 16787)	A2
BP	GO:0006091	generation of precursor metabolites and energy	0.0167047	(45, 1256)	(356, 16787)	A2
BP	GO:0030163	protein catabolic process	0.0170236	(52, 1256)	(426, 16787)	A2
BP	GO:1901983	regulation of protein acetylation	0.0170524	(14, 1256)	(69, 16787)	A2
BP	GO:1900180	regulation of protein localization to nucleus	0.0173323	(20, 1256)	(117, 16787)	A2
BP	GO:0051603	proteolysis involved in cellular protein catabolic process	0.0175617	(64, 1256)	(554, 16787)	A2
BP	GO:1901137	carbohydrate derivative biosynthetic process	0.0176432	(50, 1256)	(406, 16787)	A2
BP	GO:0006977	DNA damage response, signal transduction by p53 class mediator resulting in cell cycle arrest	0.0176432	(12, 1256)	(54, 16787)	A2
BP	GO:0035065	regulation of histone acetylation	0.0176432	(12, 1256)	(54, 16787)	A2
BP	GO:0000154	rRNA modification	0.0177077	(9, 1256)	(33, 16787)	A2
BP	GO:0043928	exonucleolytic catabolism of deadenylated mRNA	0.0177077	(9, 1256)	(33, 16787)	A2
BP	GO:1990542	mitochondrial transmembrane transport	0.0183046	(17, 1256)	(94, 16787)	A2
BP	GO:0007007	inner mitochondrial membrane organization	0.0184988	(11, 1256)	(47, 16787)	A2
BP	GO:0006611	protein export from nucleus	0.0186818	(10, 1256)	(40, 16787)	A2
BP	GO:0006368	transcription elongation from RNA polymerase II promoter	0.0193604	(14, 1256)	(70, 16787)	A2
BP	GO:0042273	ribosomal large subunit biogenesis	0.0193883	(8, 1256)	(27, 16787)	A2
BP	GO:0031572	G2 DNA damage checkpoint	0.0193883	(7, 1256)	(21, 16787)	A2
BP	GO:0010257	NADH dehydrogenase complex assembly	0.0217965	(13, 1256)	(63, 16787)	A2
BP	GO:0032981	mitochondrial respiratory chain complex I assembly	0.0217965	(13, 1256)	(63, 16787)	A2
BP	GO:1903313	positive regulation of mRNA metabolic process	0.021978	(15, 1256)	(79, 16787)	A2
BP	GO:0032212	positive regulation of telomere maintenance via telomerase	0.021978	(9, 1256)	(34, 16787)	A2
BP	GO:0051129	negative regulation of cellular component organization	0.0221328	(74, 1256)	(667, 16787)	A2
BP	GO:0030177	positive regulation of Wnt signaling pathway	0.0221877	(26, 1256)	(174, 16787)	A2
BP	GO:0009263	deoxyribonucleotide biosynthetic process	0.0231749	(6, 1256)	(16, 16787)	A2
BP	GO:0007076	mitotic chromosome condensation	0.0231749	(6, 1256)	(16, 16787)	A2
BP	GO:0031442	positive regulation of mRNA 3'-end processing	0.023318	(5, 1256)	(11, 16787)	A2
BP	GO:0090656	t-circle formation	0.023318	(5, 1256)	(11, 16787)	A2
BP	GO:0071027	nuclear RNA surveillance	0.023318	(5, 1256)	(11, 16787)	A2
BP	GO:0001325	formation of extrachromosomal circular DNA	0.023318	(5, 1256)	(11, 16787)	A2
BP	GO:0042278	purine nucleoside metabolic process	0.0236099	(12, 1256)	(56, 16787)	A2
BP	GO:0046605	regulation of centrosome cycle	0.0236099	(12, 1256)	(56, 16787)	A2
BP	GO:0000245	spliceosomal complex assembly	0.0243529	(8, 1256)	(28, 16787)	A2
BP	GO:0072655	establishment of protein localization to mitochondrion	0.0246213	(13, 1256)	(64, 16787)	A2
BP	GO:0007004	telomere maintenance via telomerase	0.0253155	(7, 1256)	(22, 16787)	A2
BP	GO:0016447	somatic recombination of immunoglobulin gene segments	0.0253155	(7, 1256)	(22, 16787)	A2
BP	GO:0070584	mitochondrion morphogenesis	0.0253155	(7, 1256)	(22, 16787)	A2
BP	GO:0006144	purine nucleobase metabolic process	0.0253155	(7, 1256)	(22, 16787)	A2
BP	GO:0009152	purine ribonucleotide biosynthetic process	0.0260756	(22, 1256)	(138, 16787)	A2
BP	GO:0009262	deoxyribonucleotide metabolic process	0.0263631	(9, 1256)	(35, 16787)	A2
BP	GO:0043628	ncRNA 3'-end processing	0.0263631	(9, 1256)	(35, 16787)	A2
BP	GO:0072698	protein localization to microtubule cytoskeleton	0.0263631	(9, 1256)	(35, 16787)	A2
BP	GO:0032465	regulation of cytokinesis	0.0274277	(15, 1256)	(81, 16787)	A2
BP	GO:0043633	polyadenylation-dependent RNA catabolic process	0.0277979	(4, 1256)	(7, 16787)	A2
BP	GO:0070601	centromeric sister chromatid cohesion	0.0277979	(4, 1256)	(7, 16787)	A2
BP	GO:1903608	protein localization to cytoplasmic stress granule	0.0277979	(4, 1256)	(7, 16787)	A2
BP	GO:1905446	regulation of mitochondrial ATP synthesis coupled electron transport	0.0277979	(4, 1256)	(7, 16787)	A2
BP	GO:0032466	negative regulation of cytokinesis	0.0277979	(4, 1256)	(7, 16787)	A2
BP	GO:0031326	regulation of cellular biosynthetic process	0.0281148	(328, 1256)	(3746, 16787)	A2
BP	GO:0009260	ribonucleotide biosynthetic process	0.0286696	(23, 1256)	(151, 16787)	A2
BP	GO:0051302	regulation of cell division	0.0286696	(23, 1256)	(151, 16787)	A2
BP	GO:0036297	interstrand cross-link repair	0.0294664	(11, 1256)	(50, 16787)	A2
BP	GO:0051170	import into nucleus	0.0297387	(19, 1256)	(115, 16787)	A2
BP	GO:0072331	signal transduction by p53 class mediator	0.0297387	(19, 1256)	(115, 16787)	A2
BP	GO:0016445	somatic diversification of immunoglobulins	0.0297964	(8, 1256)	(29, 16787)	A2
BP	GO:0031109	microtubule polymerization or depolymerization	0.0297964	(8, 1256)	(29, 16787)	A2
BP	GO:0010833	telomere maintenance via telomere lengthening	0.0297964	(8, 1256)	(29, 16787)	A2
BP	GO:0006362	transcription elongation from RNA polymerase I promoter	0.0297964	(8, 1256)	(29, 16787)	A2
BP	GO:0001522	pseudouridine synthesis	0.0311056	(6, 1256)	(17, 16787)	A2
BP	GO:0030490	maturation of SSU-rRNA	0.0314521	(9, 1256)	(36, 16787)	A2
[truncated: 2,109 more rows]

## Sheet: FE_stage_GSEA
category	GO_ID	GO_name	adj_pval	ratio_in_study	ratio_in_pop	cluster
[truncated: 2,182 more rows]
