# Supplementary material for: Human pluripotent stem cell fate trajectories toward lung and hepatocyte progenitors
Source: iScience. 2023 Oct 14;26(11):108205. doi: 10.1016/j.isci.2023.108205 (PMC10663741; doi:10.1016/j.isci.2023.108205)
Supplement: Table S8. Gene expression correlations to EOMES expression levels for days 0 to day 6, related to Figure S3 [file mmc8.xlsx]

## Sheet: correlation_to_EOMES
gene	spearman_corr_to_EOMES	p_value
EOMES	1	0
ROR2	0.873576	8.26048e-13
CXCR4	0.869633	1.3882e-12
LEFTY2	0.856222	7.20989e-12
HAS2	0.851831	1.19297e-11
CER1	0.851392	1.25346e-11
MIXL1	0.850568	1.37497e-11
SOX17	0.841845	3.54004e-11
FGF17	0.839998	4.2936e-11
GATA6	0.83816	5.19012e-11
GATA6-AS1	0.834787	7.30635e-11
LEFTY1	0.834535	7.49268e-11
ANGPT2	0.834334	7.6454e-11
LINC00261	0.833386	8.40213e-11
FOXA2	0.832815	8.89163e-11
C17orf103	0.830276	1.14086e-10
CDH2	0.829221	1.26371e-10
EGFLAM-AS4	0.828787	1.3178e-10
ACOX3	0.828471	1.35858e-10
PDZK1	0.824634	1.9565e-10
PRDM1	0.824067	2.06321e-10
RNF152	0.824065	2.06356e-10
FZD8	0.819003	3.28961e-10
FREM1	0.814611	4.87313e-10
APOA2	0.814174	5.06464e-10
S1PR3	0.809903	7.3432e-10
C9orf47	0.809109	7.85999e-10
LIFR	0.80794	8.683e-10
ENC1	0.804592	1.15067e-09
COLEC12	0.801136	1.53014e-09
MOBP	0.800053	1.67128e-09
LAPTM4B	0.799148	1.79837e-09
CCKBR	0.798883	1.83712e-09
PLXNA2	0.798752	1.85663e-09
HHEX	0.79808	1.95976e-09
DUSP4	0.798056	1.96368e-09
SLC5A9	0.797972	1.97683e-09
CCDC92	0.79765	2.02854e-09
C3	0.796044	2.30579e-09
CAMK2D	0.795222	2.46092e-09
CD81	0.793394	2.84125e-09
NTN4	0.793242	2.87535e-09
UBAP2	0.793221	2.8801e-09
ARL4D	0.790367	3.59374e-09
IER3	0.789372	3.87897e-09
ST8SIA4	0.789129	3.95184e-09
LHX1	0.785859	5.06367e-09
MGST2	0.785251	5.29968e-09
TRPM2	0.78498	5.40849e-09
BMP2	0.784715	5.51646e-09
ITGB5	0.784483	5.61301e-09
FLRT3	0.784101	5.77529e-09
SLC35A3	0.783075	6.23237e-09
WLS	0.781907	6.79341e-09
EPHB3	0.778811	8.51693e-09
KLF6	0.777678	9.2435e-09
GPR37	0.777485	9.37281e-09
PLSCR2	0.77747	9.38248e-09
NBL1	0.77553	1.07807e-08
SLC2A3	0.77544	1.085e-08
CCDC81	0.775003	1.11927e-08
DIO3	0.774561	1.1549e-08
CLN8	0.773245	1.26746e-08
WWOX	0.773009	1.28864e-08
SLC16A3	0.772542	1.33166e-08
FGD6	0.771269	1.45564e-08
GATA3	0.771191	1.46362e-08
CFLAR	0.77105	1.47808e-08
DLC1	0.770859	1.49784e-08
AHNAK	0.770469	1.53896e-08
KIT	0.769884	1.60266e-08
C1orf213	0.76906	1.69662e-08
PRSS1	0.767617	1.8735e-08
H2AFY	0.767318	1.9122e-08
RAP2A	0.767266	1.91896e-08
TRIP10	0.766879	1.97041e-08
PMEPA1	0.766608	2.00718e-08
LRIG3	0.763734	2.43784e-08
KCNG1	0.763485	2.47899e-08
SEMA5A	0.76293	2.57301e-08
C8orf31	0.762765	2.60147e-08
FAM89A	0.762327	2.67872e-08
HNF4A	0.761463	2.83733e-08
YAF2	0.760907	2.94401e-08
DSCAM	0.760578	3.00877e-08
SULF2	0.760393	3.04577e-08
ELMO1	0.760252	3.07432e-08
ACKR3	0.759113	3.31386e-08
GNB1	0.757879	3.59301e-08
FZD5	0.756123	4.02774e-08
NUDT4	0.755413	4.21685e-08
AC068490.2	0.754945	4.34617e-08
SSBP3	0.753927	4.63969e-08
GREM2	0.752895	4.95631e-08
AMOTL1	0.749482	6.15139e-08
MCC	0.748823	6.4107e-08
TBC1D9	0.748611	6.49622e-08
KLF8	0.747092	7.14106e-08
PLCE1	0.746493	7.41132e-08
CCL2	0.746339	7.48222e-08
GSC	0.746307	7.49702e-08
PTGR1	0.745805	7.73328e-08
C21orf2	0.745611	7.8266e-08
FAM159B	0.745188	8.03344e-08
ATL2	0.743171	9.08983e-08
ERBB4	0.742282	9.59549e-08
RNASE1	0.741336	1.01614e-07
GPC4	0.740317	1.08057e-07
VANGL1	0.74025	1.08498e-07
MYL7	0.740179	1.08962e-07
GATA4	0.74009	1.09544e-07
SERHL2	0.740039	1.09884e-07
KRT8	0.739659	1.12421e-07
NCR1	0.739611	1.12748e-07
NPPB	0.739547	1.13177e-07
MAGED1	0.738561	1.20058e-07
NR0B1	0.738184	1.22795e-07
EPSTI1	0.738	1.24145e-07
ZBTB10	0.737099	1.3098e-07
LRP10	0.737099	1.3098e-07
ARSE	0.736769	1.33564e-07
CD300E	0.736736	1.3383e-07
APOC1	0.736366	1.36791e-07
LRRC3DN	0.7363	1.37327e-07
SEMA3E	0.735914	1.40491e-07
PHF10	0.735869	1.40871e-07
RHOBTB3	0.735309	1.45597e-07
PPFIBP2	0.734687	1.51019e-07
CYP26A1	0.734353	1.54003e-07
ASB5	0.733654	1.60436e-07
NTN1	0.733538	1.61528e-07
MAP2K1	0.733453	1.62329e-07
EPHA2	0.733378	1.63042e-07
DENND5A	0.733052	1.66179e-07
ACSM4	0.732192	1.74701e-07
WDR86	0.732091	1.75731e-07
TRO	0.731828	1.78434e-07
TTC39B	0.731697	1.7979e-07
CYP27A1	0.731681	1.79958e-07
AGL	0.730659	1.9091e-07
VEGFA	0.730642	1.91094e-07
NODAL	0.729701	2.01723e-07
RAB17	0.729561	2.03355e-07
OTX2	0.728464	2.16546e-07
TNRC18	0.72679	2.38191e-07
MTUS1	0.725238	2.6002e-07
CPE	0.724671	2.68457e-07
TNC	0.723995	2.78827e-07
PLOD2	0.723564	2.85642e-07
TRMT44	0.722383	3.05093e-07
FAM184A	0.72122	3.25449e-07
WFDC2	0.720122	3.45792e-07
CST1	0.71906	3.66584e-07
CAPNS1	0.718805	3.7175e-07
MCF2L2	0.718206	3.84141e-07
LINC00479	0.718203	3.84196e-07
PLCXD3	0.718108	3.86196e-07
PPFIBP1	0.717268	4.04301e-07
KIFC3	0.715341	4.48852e-07
BCL7C	0.714852	4.60837e-07
BCAR3	0.713839	4.8664e-07
LEPREL1	0.713685	4.90676e-07
NFKBIA	0.712149	5.32691e-07
SERPINB9	0.711561	5.4962e-07
FBXW4	0.71116	5.61457e-07
TTC23	0.710399	5.84544e-07
PLSCR1	0.710244	5.89371e-07
FAM20A	0.709591	6.10021e-07
TMEM185A	0.709427	6.15347e-07
MYL4	0.709168	6.23795e-07
GATM	0.709146	6.24503e-07
LGR5	0.708865	6.33801e-07
COL4A4	0.708743	6.37886e-07
COL6A1	0.70761	6.76936e-07
AMOTL2	0.707545	6.79229e-07
MYCT1	0.706292	7.25079e-07
DACT2	0.706142	7.30783e-07
CRNDE	0.705232	7.66107e-07
PIK3R5	0.704968	7.76663e-07
DCAF5	0.704097	8.12368e-07
TMEM150C	0.70399	8.16874e-07
PLXNA4	0.703943	8.18847e-07
PPM1K	0.703878	8.21609e-07
CD99	0.703373	8.43221e-07
SLC35F3	0.70245	8.841e-07
ELOVL2	0.700883	9.57757e-07
MLYCD	0.700148	9.94189e-07
DSP	0.700146	9.94291e-07
PKM	0.698609	1.07465e-06
C21orf90	0.697986	1.10892e-06
FZD7	0.697073	1.16094e-06
AC002480.5	0.696946	1.16831e-06
TPRG1L	0.696917	1.17004e-06
RFPL2	0.695583	1.25065e-06
S100A14	0.693182	1.40871e-06
DDAH2	0.691804	1.50753e-06
YPEL5	0.690926	1.57378e-06
P4HA1	0.690926	1.57378e-06
USP3	0.690525	1.60494e-06
TRAF5	0.690268	1.62522e-06
SHC2	0.68964	1.67573e-06
HNF1B	0.689582	1.68042e-06
NBPF9	0.689508	1.68646e-06
GADD45A	0.688387	1.78073e-06
ANKDD1A	0.687949	1.8189e-06
CLVS2	0.687917	1.82171e-06
DNAJB2	0.687328	1.87423e-06
SAMD3	0.686535	1.94718e-06
COL5A2	0.686244	1.97454e-06
MYRF	0.685764	2.02056e-06
SYNM	0.685706	2.02622e-06
TMEM87B	0.685508	2.04544e-06
NBPF20	0.68543	2.05317e-06
NINL	0.68361	2.23929e-06
ANKRD6	0.682958	2.3096e-06
SALL1	0.682656	2.34293e-06
MARCH11	0.680675	2.57239e-06
FBLN1	0.680537	2.58916e-06
ATP6V1B2	0.68039	2.60709e-06
SLC40A1	0.680056	2.64814e-06
BRSK1	0.679891	2.66881e-06
MAML3	0.679157	2.7619e-06
AP001062.7	0.678689	2.82293e-06
MANEA	0.678456	2.85377e-06
TMEM123	0.678451	2.85442e-06
KRT19	0.677536	2.97851e-06
MEX3D	0.677245	3.01897e-06
H2AFY2	0.677028	3.04945e-06
ETS2	0.676918	3.065e-06
CTD-2354A18.1	0.676703	3.09572e-06
C4orf48	0.67586	3.21863e-06
FAM135B	0.675249	3.31055e-06
PTPN5	0.674835	3.37415e-06
TMC6	0.67417	3.47866e-06
ARHGAP29	0.673896	3.52258e-06
GALNT10	0.673614	3.56834e-06
DMPK	0.673094	3.65423e-06
APOE	0.672853	3.69454e-06
ANKRD1	0.672709	3.71894e-06
PDIA2	0.672147	3.81521e-06
PQLC1	0.672054	3.83144e-06
INPP4A	0.671756	3.88365e-06
TAGLN2	0.670731	4.06833e-06
ST3GAL5	0.669939	4.21636e-06
AKAP13	0.669633	4.27496e-06
RNF125	0.669414	4.31742e-06
CDRT4	0.669032	4.39221e-06
COL9A2	0.669028	4.39293e-06
APC	0.668023	4.59545e-06
SLC25A29	0.667255	4.75606e-06
AMHR2	0.666874	4.83764e-06
JAKMIP3	0.666367	4.94799e-06
PFKL	0.666341	4.95392e-06
HSD17B14	0.665897	5.05247e-06
RCOR3	0.665608	5.11777e-06
WTIP	0.665549	5.13113e-06
TMEM200B	0.665513	5.13952e-06
DKK4	0.664085	5.47462e-06
SERINC3	0.663706	5.56669e-06
LIMD1-AS1	0.663246	5.6807e-06
FAM118A	0.662642	5.83336e-06
APOA1	0.662264	5.93077e-06
KCNK12	0.661916	6.02196e-06
NUAK1	0.661511	6.12952e-06
TMEM259	0.661352	6.1723e-06
MYO1B	0.661072	6.24815e-06
RTN4RL1	0.660998	6.2684e-06
ITGA5	0.660776	6.3293e-06
TMSB10	0.659975	6.55397e-06
USP53	0.659097	6.80843e-06
FN1	0.657999	7.1392e-06
RAB3B	0.657999	7.1392e-06
SAMD5	0.657676	7.23919e-06
MAP7D1	0.657591	7.266e-06
FUT11	0.657059	7.43422e-06
FERMT2	0.656901	7.48461e-06
AFF4	0.656682	7.5555e-06
ATP2B4	0.656606	7.58013e-06
AES	0.656273	7.68927e-06
TP53TG5	0.65543	7.97175e-06
SH3BP4	0.655289	8.01992e-06
PPP1R15A	0.653974	8.48205e-06
NBPF12	0.653933	8.49662e-06
TTC3	0.652731	8.94119e-06
BNIP3	0.652731	8.94119e-06
ELL2	0.652108	9.17968e-06
ZNF664	0.651633	9.36533e-06
ADAMTS18	0.651557	9.39536e-06
IFLTD1	0.650989	9.62259e-06
FAM222A	0.65077	9.71162e-06
ADCY7	0.650127	9.97726e-06
AKT1	0.649895	1.00745e-05
FZD4	0.649228	1.03596e-05
VWF	0.648421	1.07145e-05
LONRF1	0.648376	1.07346e-05
IL18R1	0.648357	1.07431e-05
LY6E	0.648266	1.07838e-05
UNC13C	0.648135	1.08429e-05
ZNF611	0.648121	1.08492e-05
CBFB	0.647778	1.1005e-05
NPIPB3	0.64653	1.15894e-05
FLVCR1	0.646145	1.17753e-05
B3GNT5	0.645302	1.21921e-05
LINC00458	0.644828	1.24321e-05
NXN	0.644828	1.24321e-05
SLC1A2	0.644426	1.26394e-05
SOCS3	0.643805	1.29654e-05
GLIPR2	0.642633	1.36017e-05
C2orf88	0.642251	1.38152e-05
KDM6B	0.641838	1.40492e-05
BAG3	0.641576	1.42e-05
BLOC1S6	0.640877	1.46086e-05
RASL12	0.64067	1.47312e-05
RAB22A	0.640664	1.47353e-05
CAMKK2	0.640349	1.49242e-05
KIAA1456	0.640209	1.50093e-05
PITX2	0.640129	1.50574e-05
ZC3HAV1	0.639999	1.51372e-05
HIGD1A	0.63956	1.5408e-05
SPRED1	0.638607	1.60109e-05
SSUH2	0.638533	1.60587e-05
CD48	0.638331	1.61891e-05
IL17RA	0.637998	1.6407e-05
SMPD1	0.637976	1.64216e-05
EYA2	0.637889	1.64792e-05
GPR39	0.637884	1.64822e-05
JAKMIP1	0.637673	1.66223e-05
GPR108	0.637379	1.68196e-05
ICOSLG	0.636135	1.76768e-05
SMAD6	0.63579	1.79214e-05
UBE2R2	0.635389	1.82095e-05
ATHL1	0.634767	1.86651e-05
FOXA3	0.63458	1.88037e-05
LHFPL2	0.634547	1.88284e-05
AC026806.2	0.634267	1.90383e-05
RNF11	0.634211	1.90811e-05
CSK	0.63417	1.91119e-05
TMSB15B	0.633852	1.93535e-05
SOAT1	0.633821	1.93771e-05
MYADM	0.633119	1.99225e-05
TRABD2B	0.632682	2.02685e-05
CTC-550B14.8	0.632408	2.04883e-05
COL4A5	0.63221	2.0648e-05
FAM153B	0.631603	2.11467e-05
FUT8	0.630559	2.20285e-05
ZCCHC3	0.630136	2.23959e-05
KCNJ3	0.630088	2.24383e-05
RIBC1	0.629588	2.28797e-05
TRDN	0.629023	2.33884e-05
FLNB	0.627267	2.5036e-05
COL4A1	0.626732	2.55585e-05
SERINC1	0.626087	2.62016e-05
BMPR2	0.625867	2.64239e-05
SERPINB6	0.625764	2.65285e-05
ERRFI1	0.625208	2.7101e-05
PIK3CB	0.625072	2.72436e-05
AGPAT4	0.624996	2.73227e-05
S100Z	0.62444	2.79106e-05
ZNF608	0.624193	2.81752e-05
WBP5	0.623754	2.86518e-05
SSR1	0.623096	2.93804e-05
TDRD7	0.621929	3.0713e-05
ATPAF2	0.621813	3.08485e-05
ORAI1	0.621711	3.0968e-05
KIAA1462	0.621413	3.13194e-05
NT5DC3	0.621045	3.1759e-05
PDE10A	0.620809	3.20429e-05
GLIS3-AS1	0.620691	3.21864e-05
SORCS1	0.620431	3.25046e-05
EPCAM	0.619584	3.35587e-05
CDK16	0.619384	3.38121e-05
JUND	0.619178	3.40739e-05
SH3RF1	0.619164	3.40925e-05
FGFRL1	0.618978	3.43312e-05
GREB1	0.618719	3.46672e-05
GIPR	0.618547	3.48918e-05
GPSM2	0.6183	3.52152e-05
SMARCD3	0.618153	3.54107e-05
PKP2	0.617642	3.60939e-05
MBNL3	0.617553	3.62134e-05
IRAK1	0.61707	3.68727e-05
ADAMTS9	0.616854	3.71715e-05
SPRED2	0.616827	3.72082e-05
FGF8	0.616631	3.74814e-05
CAMSAP3	0.616603	3.75198e-05
FBRS	0.616242	3.80286e-05
DLK1	0.616238	3.80341e-05
KLF5	0.615963	3.84241e-05
ARHGAP24	0.615828	3.86173e-05
MEG3	0.615751	3.8728e-05
FAM50A	0.615632	3.88994e-05
ATP13A3	0.615201	3.95273e-05
SNAPC3	0.614568	4.04637e-05
GCNT1	0.614535	4.05141e-05
B4GALNT4	0.614011	4.13055e-05
YTHDF1	0.614011	4.13064e-05
USP24	0.61396	4.13831e-05
DECR2	0.613032	4.2824e-05
NFASC	0.612516	4.36436e-05
ZNF24	0.61212	4.42825e-05
QPCT	0.611802	4.48015e-05
FAM167A	0.611752	4.48841e-05
PICALM	0.611715	4.49457e-05
PXN	0.611376	4.55065e-05
EDNRA	0.611146	4.58914e-05
RARB	0.611103	4.59632e-05
RGMB	0.611076	4.60081e-05
PDZRN4	0.61105	4.60526e-05
AC093673.5	0.610826	4.64298e-05
ERO1L	0.610698	4.66476e-05
EHHADH	0.610432	4.71032e-05
PPAPDC1A	0.610381	4.71913e-05
SMG6	0.610144	4.75993e-05
GOLGA2	0.609705	4.83662e-05
CMTM3	0.6094	4.89068e-05
EXD3	0.60916	4.93348e-05
AC012501.2	0.60909	4.94596e-05
CTD-2620I22.1	0.609004	4.96145e-05
APOBEC3G	0.608109	5.12501e-05
BTG2	0.607843	5.17463e-05
CCNG2	0.607643	5.2121e-05
BST2	0.607434	5.25169e-05
RNF169	0.60686	5.36147e-05
MXD4	0.606424	5.44633e-05
ITPRIPL2	0.606358	5.4593e-05
GPR173	0.606168	5.49679e-05
GNB2	0.605637	5.60258e-05
NCOA4	0.605315	5.66762e-05
SLCO2A1	0.604926	5.74721e-05
WSB1	0.604876	5.75746e-05
BACE1	0.604541	5.82687e-05
SLC27A3	0.604536	5.82794e-05
FAM227A	0.604525	5.83024e-05
NPEPPS	0.603998	5.94101e-05
ZNF432	0.603781	5.98719e-05
SPOCK1	0.602971	6.16241e-05
ERVH48-1	0.602824	6.19479e-05
GPR161	0.602514	6.26341e-05
ZSWIM6	0.602334	6.30347e-05
MAN2C1	0.602326	6.3053e-05
ZNF48	0.602242	6.32411e-05
NEAT1	0.602165	6.34137e-05
UNC79	0.601994	6.38005e-05
DUSP5	0.601259	6.54824e-05
GNA11	0.600816	6.65156e-05
COL23A1	0.600789	6.65773e-05
FAM154B	0.600069	6.82895e-05
CNNM1	0.599701	6.91799e-05
COL9A3	0.599607	6.94109e-05
HOOK3	0.599388	6.99458e-05
PPFIA1	0.599388	6.99458e-05
ENDOV	0.59908	7.07064e-05
ANKRD13A	0.597848	7.3827e-05
LINC00969	0.597408	7.49693e-05
PCDH20	0.597213	7.54825e-05
NAMPT	0.597193	7.5534e-05
ACSL1	0.596775	7.66431e-05
AC004448.5	0.596457	7.74957e-05
MANEA-AS1	0.59611	7.84365e-05
HDGF	0.596095	7.84769e-05
SMAD2	0.596095	7.84769e-05
FAM168B	0.595876	7.90778e-05
LAMA1	0.595543	7.99962e-05
TCP11L1	0.595388	8.04285e-05
RFNG	0.594794	8.21005e-05
USP22	0.594778	8.2145e-05
AC079210.1	0.594427	8.31489e-05
ZNF296	0.593289	8.64805e-05
CERS4	0.593266	8.65471e-05
ADAP2	0.592895	8.76593e-05
SPATS2	0.591925	9.06297e-05
MDK	0.591705	9.1314e-05
NOG	0.591649	9.14883e-05
FAM126B	0.591209	9.28777e-05
HIPK2	0.591047	9.33952e-05
CDK6	0.590827	9.40984e-05
ALAD	0.590815	9.41361e-05
IL1RL1	0.590476	9.52346e-05
ATP8B1	0.59036	9.56118e-05
ATG9A	0.590223	9.60566e-05
WBSCR17	0.589924	9.70432e-05
AGAP6	0.589894	9.71418e-05
RAB32	0.588331	0.000102436
DHCR24	0.588193	0.000102918
SRCRB4D	0.588104	0.000103226
RAI1	0.587752	0.000104466
S100A13	0.587534	0.000105236
FSCN1	0.586437	0.000109205
FAM174B	0.58604	0.000110674
CTD-2007L18.5	0.586021	0.000110745
FAM211B	0.585851	0.000111377
TSKU	0.585803	0.000111557
ARSA	0.585298	0.000113465
NEO1	0.585243	0.000113676
SORBS3	0.584609	0.000116115
MAN1A1	0.584363	0.000117076
AC002480.2	0.584277	0.000117414
GRSF1	0.584164	0.000117857
ALKBH5	0.584022	0.000118417
ZNF436	0.583767	0.00011943
COL4A2	0.583563	0.000120244
SLC39A8	0.582833	0.000123207
TIPARP	0.582755	0.000123525
LINC00575	0.582589	0.000124209
YAP1	0.582298	0.000125417
PHACTR2	0.582046	0.000126468
GSN	0.581969	0.000126796
ATAD3B	0.581235	0.000129915
ZNF785	0.580838	0.000131633
HES4	0.580773	0.000131917
FUT2	0.580575	0.000132783
RNF103	0.580142	0.000134693
PDHA1	0.579632	0.000136978
CERS6	0.579554	0.00013733
AMFR	0.57933	0.000138347
CTD-2034I4.2	0.579206	0.000138911
MBOAT7	0.579193	0.000138971
MVB12A	0.578546	0.000141957
APOL3	0.577583	0.000146504
RADIL	0.577547	0.000146678
MUC20	0.57741	0.000147334
EDA	0.577352	0.000147615
FAM177A1	0.576998	0.000149335
STX3	0.576778	0.000150409
TSPAN12	0.5767	0.000150793
ZBTB8A	0.576566	0.000151452
FRS2	0.576566	0.000151452
MLLT6	0.576518	0.000151688
STC1	0.576465	0.000151951
SREK1IP1	0.57612	0.000153672
MAGEH1	0.575822	0.000155168
RORA	0.575213	0.000158269
RASSF8	0.575053	0.00015909
ABCC4	0.574926	0.000159747
AC008753.4	0.574854	0.000160123
ADD1	0.574144	0.000163847
GDI1	0.573924	0.000165014
MYO6	0.573266	0.000168561
FAM155B	0.572935	0.000170367
RNF19A	0.572168	0.000174625
INPPL1	0.571541	0.00017818
CLIP4	0.5714	0.000178988
GPSM1	0.57134	0.000179332
SMAD3	0.571322	0.000179435
AP001065.15	0.571225	0.000179992
ST5	0.571037	0.000181078
TRPV3	0.570247	0.000185714
SPINT2	0.569315	0.00019132
TVP23C	0.568876	0.000194011
SNAI3-AS1	0.568498	0.000196351
TNFAIP8	0.568217	0.000198114
CLMP	0.567879	0.000200252
B4GALNT3	0.567797	0.000200768
PLRG1	0.567778	0.000200892
FOXJ3	0.567741	0.000201128
RBM24	0.567608	0.000201978
MED17	0.566461	0.000209437
TBX3	0.5662	0.000211165
GUCA2A	0.565655	0.000214822
PNMA1	0.565627	0.000215012
DCAF10	0.565324	0.000217076
SHROOM4	0.565057	0.000218904
C5orf42	0.564684	0.000221479
FBXO34	0.564334	0.000223924
DIO3OS	0.564312	0.000224083
MSI1	0.564245	0.000224551
LDHA	0.564046	0.000225955
SHISA2	0.564021	0.000226135
MAGI3	0.563827	0.000227514
RAB40A	0.563587	0.000229225
ZFHX4	0.562602	0.000236384
GFER	0.56249	0.000237208
CAMKMT	0.562378	0.000238039
CST4	0.562247	0.000239016
PAX6	0.562234	0.000239111
NRP1	0.562178	0.000239527
GTF2I	0.561851	0.000241977
HS6ST1	0.56139	0.000245466
ZNF518B	0.56139	0.00024547
PREX1	0.561253	0.000246513
PCDH7	0.561158	0.000247241
AKAP9	0.559217	0.000262545
LRRC41	0.558997	0.000264328
HSP90B1	0.558997	0.000264328
ASXL1	0.558951	0.000264708
RAP2B	0.5589	0.000265121
GAB2	0.557302	0.000278468
C4orf3	0.557022	0.000280868
AADAT	0.556668	0.000283927
KLF16	0.556404	0.00028623
PRMT10	0.556136	0.000288579
FZD2	0.555912	0.000290559
ARID4A	0.555485	0.000294368
FANK1	0.55527	0.000296305
TMEM66	0.555046	0.00029833
BRD1	0.554773	0.000300821
UBE3C	0.554307	0.000305109
PLCXD2	0.553812	0.000309721
PNPLA3	0.553729	0.000310506
TBL2	0.553703	0.000310753
PNRC1	0.553631	0.000311433
USP51	0.553263	0.000314915
FBLIM1	0.55321	0.000315421
ECM1	0.553104	0.000316437
PTPRM	0.552962	0.000317804
PPP1R16B	0.551281	0.000334325
MSMB	0.551077	0.000336385
ARHGEF2	0.551029	0.000336862
LYST	0.550704	0.000340169
SLC6A16	0.550462	0.000342652
REEP3	0.55038	0.000343492
GCH1	0.550197	0.000345382
EFHD2	0.550108	0.000346309
EFEMP2	0.550076	0.000346634
DCBLD1	0.549628	0.000351315
RIPPLY3	0.549086	0.000357063
POMGNT1	0.5488	0.000360118
ACTG1	0.54868	0.000361411
PPP2CB	0.548651	0.000361724
PLCXD1	0.548241	0.000366172
KIAA1161	0.547993	0.000368883
CTB-25B13.12	0.54799	0.000368925
CTBS	0.547947	0.000369395
ADAM19	0.547911	0.000369786
RAD54L2	0.547882	0.000370104
SNHG18	0.547722	0.000371871
FAM104B	0.547363	0.000375863
DNAJC1	0.547304	0.000376526
KYNU	0.546775	0.000382483
TUSC1	0.546165	0.000389456
NRIP1	0.545985	0.000391533
DERA	0.545726	0.000394541
RXRB	0.54546	0.00039765
NDRG4	0.545335	0.000399127
ATXN7L3	0.545283	0.000399737
GNAI2	0.545068	0.000402289
KHNYN	0.544982	0.000403301
VIMP	0.544729	0.000406327
TMEM51	0.544706	0.000406594
BHLHE22	0.544706	0.000406594
SLC1A1	0.544424	0.000409994
ZYX	0.544345	0.000410941
FNBP4	0.54429	0.000411613
ENO2	0.54407	0.00041428
WDR44	0.543851	0.000416961
EXOSC6	0.543475	0.000421581
METTL9	0.542973	0.000427844
ZCCHC11	0.542973	0.000427844
BIRC6	0.542893	0.000428848
DGAT1	0.542695	0.000431335
PORCN	0.542599	0.000432546
BTBD2	0.541799	0.000442786
PRTG	0.541799	0.00044279
WIPF1	0.541799	0.00044279
PANK3	0.541795	0.000442838
SAMD11	0.541766	0.000443206
RHOC	0.541656	0.000444643
CPSF1	0.541555	0.000445955
SEMA6D	0.541216	0.000450381
ODC1	0.541121	0.00045163
TRPA1	0.540722	0.000456902
TNFSF12	0.540679	0.000457474
NBPF15	0.540674	0.00045754
PDIA5	0.540491	0.000459983
XKR6	0.540296	0.000462603
LINC00641	0.540177	0.000464201
TCEA3	0.539869	0.000468367
C1orf64	0.539747	0.000470026
WDR86-AS1	0.539619	0.000471785
TBL1XR1	0.539241	0.000476979
RHPN2	0.538847	0.00048245
APLP2	0.538363	0.000489248
BAMBI	0.538212	0.000491383
LPGAT1	0.538108	0.000492853
SGK223	0.537862	0.000496368
CLIP1	0.537704	0.000498633
SLC37A4	0.537265	0.000504979
RSPH3	0.537071	0.000507808
TM9SF3	0.537046	0.000508179
PLXNA3	0.536775	0.000512153
MRC2	0.536755	0.000512441
ITGAV	0.536535	0.000515686
PLOD1	0.536387	0.000517888
C20orf112	0.536197	0.000520722
CTDSP1	0.536187	0.000520868
SERPINE2	0.535977	0.000524011
RASSF6	0.535962	0.000524239
ZSWIM8	0.535936	0.000524634
LINC00937	0.535868	0.000525651
CPD	0.535846	0.000525991
BDKRB2	0.535718	0.00052792
ARMC5	0.535498	0.00053126
KRT18	0.53529	0.000534437
OBSCN	0.535055	0.00053803
PBXIP1	0.533972	0.000554917
MGAT1	0.533407	0.000563917
CELF2	0.533343	0.000564949
RRAGC	0.533246	0.000566514
KCNF1	0.53274	0.000574711
TLN2	0.532655	0.000576094
FOXQ1	0.531782	0.000590523
GNA13	0.531768	0.000590768
ZFPM1	0.531245	0.00059956
GID4	0.530963	0.00060436
CSMD1	0.53079	0.000607316
AC079354.1	0.530738	0.000608203
B4GALT1	0.530159	0.000618212
PTMS	0.530137	0.000618596
SCD5	0.529806	0.000624382
AGAP3	0.529555	0.000628812
TYRO3	0.529039	0.000637983
CAPN13	0.528958	0.000639447
TAL2	0.528772	0.000642789
MEX3A	0.527387	0.000668185
CACNA1E	0.527319	0.000669454
WSB2	0.527127	0.000673057
MANF	0.526948	0.00067642
EFS	0.526359	0.000687607
SOCS2	0.526185	0.000690945
PDLIM5	0.52607	0.000693161
RCAN3	0.52607	0.000693161
ABCD1	0.52606	0.000693345
PHF1	0.525919	0.000696082
ZKSCAN2	0.525166	0.000710772
CAP2	0.524891	0.000716213
KCNK1	0.524888	0.000716269
EFNA5	0.524868	0.000716681
NFATC1	0.524773	0.000718564
TMEM135	0.524753	0.000718965
SLBP	0.524741	0.000719195
LZTS1	0.524549	0.000723036
PRKCSH	0.524533	0.000723348
MAP2K2	0.524424	0.000725528
NDNL2	0.524386	0.000726297
CCDC129	0.524136	0.000731334
MTSS1L	0.524047	0.000733136
SAMD14	0.523877	0.000736583
DCAF6	0.523436	0.000745619
XIAP	0.522777	0.000759273
SP5	0.522682	0.000761261
ACVR1B	0.522461	0.000765897
AJAP1	0.522445	0.00076625
HDAC10	0.521839	0.000779103
ZIC3	0.521812	0.000779689
PAIP1	0.521598	0.000784269
B3GALT6	0.521161	0.000793723
KLHL2	0.520964	0.000798012
KIF26B	0.520846	0.000800595
NME3	0.520647	0.000804962
KIF5B	0.520582	0.000806404
PATZ1	0.520037	0.000818494
SPRY2	0.519891	0.000821765
RGS4	0.519572	0.000828956
ZNF614	0.519484	0.000830929
HSPG2	0.519272	0.000835743
FSTL3	0.519037	0.000841123
LRP5	0.518897	0.000844327
LPP	0.518826	0.00084596
C8orf58	0.518782	0.000846976
LINC00685	0.518597	0.000851245
ZBTB4	0.518297	0.000858199
TP53I11	0.518076	0.000863369
ABCA7	0.518068	0.000863567
SRC	0.51805	0.000863983
DVL1	0.517925	0.000866914
LINC00085	0.517832	0.000869102
ANXA6	0.517728	0.000871548
COL4A3	0.517611	0.000874318
EPHB4	0.517478	0.000877485
ATAT1	0.517402	0.000879275
MAPK10	0.517183	0.000884515
B4GALT4	0.51707	0.000887229
P4HB	0.51707	0.000887229
PLEKHG2	0.517039	0.000887971
FMNL2	0.516305	0.00090576
SLC26A11	0.515934	0.00091486
AC005306.3	0.515843	0.000917102
VAMP2	0.515753	0.000919325
ZDHHC2	0.515659	0.000921674
DDHD2	0.51558	0.000923627
APPL2	0.51558	0.000923627
C8orf49	0.515339	0.000929642
ZNF91	0.514875	0.000941321
TMEM41B	0.514875	0.000941321
C8orf48	0.513974	0.000964357
ST3GAL2	0.513839	0.00096784
MIR205HG	0.513777	0.000969447
SLC7A5	0.513597	0.000974135
SACM1L	0.513118	0.000986679
HEBP2	0.513037	0.000988835
DPCD	0.512899	0.000992482
CTSZ	0.512875	0.000993126
TMUB2	0.512679	0.000998316
STRN3	0.51224	0.00101008
YPEL2	0.512075	0.00101452
ITGA9	0.511938	0.00101825
SEC24B	0.511904	0.00101916
KCNK6	0.511659	0.00102583
SGSH	0.511322	0.00103508
RTKN	0.511203	0.00103835
CTSB	0.511171	0.00103924
DOCK8	0.511158	0.0010396
TMEM63A	0.511143	0.00104001
ZNF516	0.510343	0.00106233
IGFBP2	0.50998	0.00107259
CUL7	0.509853	0.00107618
ZAP70	0.509609	0.00108315
BMI1	0.509143	0.00109659
PPP2R5A	0.509066	0.00109881
BAD	0.509007	0.00110053
APOBEC3D	0.508742	0.00110824
MXRA7	0.508739	0.00110832
ENSA	0.508728	0.00110865
S100A16	0.508728	0.00110865
TMEM132A	0.508682	0.00110999
STMN2	0.508092	0.00112739
ANKS1B	0.508069	0.00112808
ANXA2	0.50785	0.00113459
DNAJC15	0.507631	0.00114116
ABCD4	0.507631	0.00114116
SLC16A5	0.507113	0.00115678
FRZB	0.506577	0.00117315
TEX264	0.506577	0.00117315
GLS	0.506533	0.0011745
CERS1	0.50644	0.00117736
ANKLE2	0.506313	0.00118127
PERP	0.506313	0.00118127
FOXA1	0.506051	0.0011894
ZNF497	0.506051	0.0011894
FLRT2	0.506009	0.00119071
FAM160A2	0.50577	0.0011982
C1QTNF6	0.505761	0.00119846
ARMC7	0.505679	0.00120103
CCNG1	0.505435	0.0012087
MARK4	0.505187	0.00121656
PTPN21	0.505084	0.00121985
IER5	0.50502	0.00122187
ZNF629	0.504866	0.00122678
KDELR2	0.504777	0.00122965
GOLGA3	0.504777	0.00122965
CLIP2	0.504698	0.00123216
KLHL17	0.504607	0.00123509
TMED4	0.504557	0.0012367
SYS1	0.504557	0.0012367
KIFC2	0.504119	0.00125089
STARD3	0.504076	0.00125228
MMP14	0.503483	0.00127171
PLOD3	0.502857	0.00129254
PPP1R16A	0.502821	0.00129376
CLDN18	0.502548	0.00130294
LGALS12	0.502497	0.00130465
DCP1A	0.502472	0.00130548
PCGF3	0.50239	0.00130827
DAAM1	0.502362	0.0013092
TFF1	0.502201	0.00131465
MFHAS1	0.50217	0.00131572
B3GNT2	0.502147	0.00131651
TAF10	0.502007	0.00132127
ATP2B1	0.501923	0.00132415
L3MBTL1	0.501491	0.00133901
RRAGB	0.501457	0.00134016
VWA3B	0.50103	0.001355
FAM69B	0.500933	0.00135841
FMO5	0.500856	0.0013611
SDC4	0.500826	0.00136216
C11orf84	0.500153	0.00138595
FAM122C	0.499854	0.00139662
TRAF4	0.499854	0.00139662
MATN3	0.499479	0.00141013
PHC2	0.49944	0.00141153
CUEDC1	0.499416	0.0014124
LENG8	0.498844	0.00143325
ACP2	0.498708	0.00143824
ATP1A1	0.498411	0.00144922
LLGL2	0.498268	0.00145451
MERTK	0.497805	0.00147181
ALKBH6	0.497709	0.00147544
MKRN1	0.497533	0.00148207
RREB1	0.497476	0.00148422
RCOR2	0.497188	0.00149516
SLC10A3	0.49702	0.00150155
TP53INP2	0.496838	0.00150852
FOXI1	0.496403	0.00152531
PIGP	0.496353	0.00152725
HECTD3	0.496326	0.00152829
FNDC3B	0.496216	0.00153258
LRRC3	0.496211	0.00153276
SERPINB1	0.495996	0.00154114
CABS1	0.495865	0.00154627
ZDHHC24	0.495633	0.0015554
SMARCA1	0.495557	0.00155839
ZSCAN18	0.495499	0.00156069
TMEM131	0.495499	0.00156069
DPP8	0.495338	0.00156708
ARSD	0.495208	0.00157224
HIC2	0.495101	0.00157651
COL4A6	0.495101	0.00157651
CALCR	0.494911	0.00158408
AATF	0.494899	0.00158459
RXRA	0.494776	0.00158953
JHDM1D	0.494645	0.0015948
ZNF248	0.494483	0.00160133
FHAD1	0.494004	0.0016208
PTGDS	0.493939	0.00162345
PCDP1	0.493589	0.00163785
VIL1	0.493529	0.00164035
ARHGAP28	0.493243	0.00165217
SPOCK3	0.49322	0.00165312
PDCD4-AS1	0.492975	0.00166335
ATP11B	0.492681	0.0016757
KLF7	0.492621	0.00167824
PTPRCAP	0.492615	0.00167847
PAQR5	0.492424	0.00168654
TTN	0.492401	0.00168752
KIAA1671	0.492385	0.0016882
SLC5A4	0.492092	0.00170067
PCYOX1	0.492045	0.00170267
CD63	0.491606	0.00172151
GRINA	0.491563	0.00172333
DMTN	0.49086	0.00175393
TRIB1	0.490697	0.00176109
ZNF513	0.490504	0.00176958
UPP1	0.48985	0.0017987
FAM83H	0.489633	0.00180845
LMNA	0.489569	0.00181132
RAC1	0.489411	0.00181847
B3GNT4	0.488991	0.00183754
STAT4	0.488523	0.00185902
PLEKHJ1	0.488094	0.00187892
PITPNM1	0.488011	0.00188278
LINC00842	0.487845	0.00189052
L1CAM	0.487459	0.00190866
PKNOX1	0.487322	0.00191514
DKK1	0.487207	0.00192062
TNRC6C-AS1	0.487123	0.00192458
TERF2IP	0.487023	0.00192937
RCN2	0.487023	0.00192937
STX12	0.486933	0.00193364
MARCKSL1	0.486777	0.00194113
FKBP9	0.486586	0.00195028
SIPA1L2	0.486211	0.00196838
RRBP1	0.486118	0.00197291
LINC00562	0.486091	0.00197422
VTN	0.48601	0.00197816
RNA5SP151	0.485503	0.002003
TMEM56	0.4852	0.00201795
CCS	0.484801	0.00203785
RDH14	0.484278	0.00206413
ZRANB1	0.484248	0.00206564
HEPACAM2	0.484137	0.00207129
PRCD	0.484109	0.00207271
VAMP8	0.483923	0.00208217
MAP2K4	0.483626	0.00209734
CA2	0.483419	0.00210798
ARL8A	0.483411	0.00210841
RAB11FIP3	0.483143	0.00212227
IGFBP5	0.483105	0.00212423
IMPAD1	0.48299	0.00213018
FAM84B	0.482492	0.00215622
JMJD1C-AS1	0.482391	0.0021615
ARHGAP42	0.482193	0.00217197
SIDT2	0.482078	0.00217809
FAM193B	0.481993	0.00218258
CNTROB	0.481662	0.00220022
SRSF9	0.481508	0.00220846
ENTPD4	0.481508	0.00220846
NCK2	0.481333	0.00221787
PPP3CC	0.481314	0.00221892
MEPCE	0.481223	0.0022238
STK32C	0.480955	0.00223832
SPRY4	0.480749	0.00224954
PHLDA2	0.480706	0.00225188
UBE2M	0.480649	0.00225499
AP001469.9	0.480273	0.00227564
KIAA0895	0.480229	0.00227802
FURIN	0.479718	0.0023064
CTBP1	0.479533	0.00231673
RHOF	0.479464	0.00232059
SMAGP	0.478146	0.00239547
AXIN2	0.478078	0.0023994
TTC19	0.477996	0.00240413
CCDC60	0.477618	0.00242604
WIBG	0.477337	0.00244247
NRBP2	0.477115	0.00245551
CLTB	0.477056	0.002459
NTF3	0.477002	0.00246216
POLL	0.476762	0.00247641
CBWD6	0.476584	0.00248697
SUFU	0.476527	0.00249037
LNPEP	0.4763	0.00250393
CCDC71L	0.47616	0.00251234
MMP15	0.475466	0.00255435
CTD-3234P18.2	0.475416	0.00255741
HOMEZ	0.475411	0.00255767
MSH6	0.475362	0.0025607
ATXN7	0.475293	0.00256493
RN7SL689P	0.474866	0.00259112
ARHGAP40	0.474591	0.00260818
PDLIM1	0.474484	0.00261483
OR52A1	0.474362	0.00262238
UPK1B	0.47432	0.00262505
UNC50	0.473825	0.00265609
RIT1	0.473606	0.00266997
ADCY10	0.473548	0.00267364
CDK17	0.473472	0.00267846
SLC4A11	0.473317	0.00268828
XYLT2	0.473026	0.00270692
PSMD9	0.472753	0.00272445
RAB20	0.472586	0.00273524
SFT2D3	0.472529	0.00273898
LRRFIP1	0.472508	0.00274031
GOLGA8A	0.472392	0.00274785
CTD-2561F5.1	0.472351	0.00275048
ASB1	0.472205	0.00276004
IL7R	0.472164	0.00276269
MXRA5	0.471767	0.00278868
IGFBP6	0.471737	0.00279069
CTXN1	0.47173	0.00279116
STT3B	0.47141	0.00281227
OTUD5	0.471216	0.00282519
DAP	0.4711	0.00283293
CCDC104	0.470971	0.00284152
VIPR1	0.470844	0.00285007
MARCH2	0.4708	0.00285299
AL627309.1	0.470609	0.00286589
SH3BP2	0.470541	0.00287042
GPR137	0.470335	0.00288435
CTC-503J8.6	0.470335	0.00288435
NRP2	0.470093	0.0029008
MTSS1	0.469786	0.00292178
KDM4B	0.469779	0.00292231
RGS6	0.469612	0.00293373
BRI3	0.469411	0.00294761
PHOSPHO1	0.469128	0.00296719
ABHD11	0.468237	0.00302968
TMEM107	0.46822	0.0030309
ARHGEF11	0.468107	0.00303892
TOMM20	0.467898	0.00305377
OR5P3	0.46772	0.00306646
TPRXL	0.467683	0.00306912
GPRC5C	0.467528	0.00308024
AL359091.2	0.46751	0.00308151
TNFRSF11B	0.467412	0.00308859
PRIMA1	0.467066	0.00311356
IGDCC4	0.467066	0.00311356
HNRNPU-AS1	0.466936	0.00312301
SBNO2	0.466872	0.00312768
MROH6	0.46684	0.00312995
TMCC1	0.466535	0.00315226
CTC-246B18.10	0.466475	0.00315664
IAH1	0.466244	0.00317363
PER2	0.466195	0.00317722
AC022498.1	0.466075	0.00318608
SPINK5	0.465763	0.00320925
CAMK2N1	0.465482	0.0032302
ZNF792	0.465362	0.00323922
GPC1	0.465218	0.00325002
KIAA2022	0.465108	0.00325836
C5orf24	0.464927	0.00327201
CNTNAP1	0.464409	0.00331139
ACADVL	0.464268	0.0033222
MSL1	0.464016	0.00334158
MAGED2	0.463947	0.0033469
ZBTB48	0.463786	0.00335937
PALM	0.463761	0.00336127
SGSM3	0.463613	0.00337273
PIEZO1	0.463335	0.00339441
TPK1	0.463313	0.00339611
FGFR3	0.463052	0.00341664
FBXL2	0.462997	0.00342089
AKAP17A	0.462883	0.00342989
DPY19L3	0.462773	0.00343856
ELAVL1	0.462731	0.0034419
PARP6	0.462512	0.00345923
BAIAP2-AS1	0.462419	0.0034667
KIAA1324L	0.462326	0.00347408
ANKRD36	0.462292	0.00347679
FOLR1	0.462126	0.00349004
IHH	0.462101	0.00349207
AC006129.2	0.462093	0.00349267
MKNK2	0.461971	0.00350246
LAMP1	0.461785	0.00351745
FAM213A	0.461752	0.00352012
SLC25A36	0.461557	0.00353582
TARBP1	0.461499	0.00354057
PAQR6	0.461481	0.00354204
CACNA1I	0.46139	0.00354937
COPG1	0.460874	0.00359157
KEL	0.46082	0.00359598
HLX	0.460683	0.00360728
FOXH1	0.460654	0.00360962
FST	0.46057	0.0036166
HIST1H2BK	0.4605	0.00362237
TPST1	0.46047	0.00362481
MID1IP1	0.460435	0.00362776
C11orf95	0.460254	0.00364271
GATS	0.460247	0.00364333
ARID3A	0.460131	0.00365301
GTF2IRD1	0.460096	0.00365587
MFSD5	0.459952	0.00366791
KLHL9	0.459911	0.00367134
NFE2L2	0.459808	0.00367995
RAB27A	0.459731	0.00368642
TM9SF2	0.459337	0.00371963
AC005037.3	0.458977	0.00375022
SHE	0.458977	0.00375022
HPCAL1	0.458949	0.00375257
ARHGEF15	0.458718	0.00377231
CTDSP2	0.45871	0.00377302
WARS	0.458678	0.00377572
ZDHHC8	0.458419	0.003798
AGFG2	0.458413	0.00379854
MSR1	0.45823	0.00381437
SLC25A24	0.45812	0.00382385
FAM171A2	0.458032	0.00383146
GRB10	0.45802	0.00383255
TSC22D4	0.458014	0.00383305
KTN1	0.4578	0.00385166
CYFIP1	0.4578	0.00385166
CRHBP	0.457602	0.00386899
SIK3	0.457566	0.00387214
CHCHD10	0.457449	0.00388245
ALDH1A3	0.457442	0.00388306
PTDSS2	0.457022	0.00392011
PTP4A2	0.456703	0.00394843
RUSC2	0.456223	0.0039914
CXorf40A	0.456096	0.00400284
ZDHHC9	0.456044	0.00400751
CDH12	0.455988	0.00401259
CDKN2D	0.45598	0.00401332
TEAD1	0.455825	0.00402737
RSPRY1	0.455825	0.00402737
LINC01004	0.455576	0.00405002
MRAP2	0.455348	0.00407081
VPS37D	0.455235	0.00408119
COL6A2	0.455226	0.00408202
PDLIM7	0.454746	0.00412622
ZBTB45	0.454523	0.00414695
SAT2	0.454508	0.00414835
SSR2	0.454508	0.00414835
CRLS1	0.454319	0.00416592
TPBG	0.454127	0.00418392
IL11RA	0.453761	0.00421837
NEBL	0.453744	0.00421993
AC069155.1	0.453373	0.00425511
ERI1	0.45329	0.00426301
RFWD2	0.453191	0.00427246
UBE2D4	0.453166	0.00427485
PARVA	0.453102	0.00428094
BHLHE40	0.453035	0.00428738
PELI1	0.452851	0.00430502
DEC1	0.452801	0.00430984
ZFPL1	0.452776	0.00431217
ZNF428	0.452575	0.00433157
FOXK1	0.452413	0.00434723
PCNX	0.452341	0.00435428
UHRF2	0.452341	0.00435428
TMEM74B	0.45195	0.00439235
GFPT1	0.451654	0.00442134
EXT1	0.451555	0.00443107
ARID4B	0.451434	0.00444297
ZNF587	0.451434	0.00444297
KB-1991G8.1	0.451293	0.004457
MNX1	0.450976	0.00448846
TRIM32	0.450974	0.00448867
ARL2BP	0.45083	0.00450296
RIN2	0.450823	0.00450368
KRTAP5-11	0.450823	0.00450368
BTBD7	0.450556	0.00453042
PPIF	0.450542	0.00453187
VILL	0.450428	0.00454336
PGM1	0.450117	0.00457469
SDK1	0.449931	0.00459355
CDC34	0.449858	0.00460107
AGPAT6	0.449813	0.00460564
PLXNA1	0.449787	0.00460822
ADAMTSL5	0.449765	0.0046105
CDKN1B	0.449678	0.00461935
SOGA1	0.449332	0.00465481
AP000769.1	0.449185	0.00466996
PTPLAD1	0.44902	0.00468703
SNX14	0.448899	0.00469959
POC1B-GALNT4	0.448892	0.00470023
GPR151	0.448889	0.00470053
KCNJ14	0.448826	0.00470714
SERTAD2	0.448683	0.00472203
MEGF9	0.448667	0.00472368
F10	0.448263	0.00476586
KIAA2013	0.4482	0.0047725
VLDLR	0.44802	0.00479141
CASC10	0.448009	0.0047926
ACTR1B	0.447578	0.00483827
NF1	0.447362	0.00486129
HDAC7	0.447319	0.00486582
LSR	0.446922	0.00490836
RFPL1	0.446843	0.00491688
NDRG1	0.446752	0.00492672
NENF	0.446705	0.00493185
PPP1R9A	0.446386	0.00496645
GOLGA8B	0.446264	0.00497971
MOK	0.446224	0.00498404
ATPAF1	0.446224	0.00498404
CTC-444N24.11	0.445825	0.00502778
MBD2	0.445658	0.00504618
DENND4B	0.445589	0.00505375
AP5B1	0.445508	0.00506269
ZBTB21	0.445422	0.00507218
BPIFA1	0.44522	0.00509458
MNT	0.445117	0.00510605
RLIM	0.445069	0.00511148
IFITM1	0.445069	0.00511148
WIPI2	0.444544	0.00517025
ZMYM4	0.44419	0.0052102
CTB-36H16.2	0.443783	0.00525658
CTDNEP1	0.44371	0.00526492
ELF1	0.443578	0.00527996
CTA-392C11.1	0.443478	0.00529152
SYNE1	0.443406	0.00529982
ZBTB34	0.443374	0.00530351
C1orf168	0.442878	0.00536077
HTT	0.442695	0.00538209
TMEM219	0.442434	0.00541258
C8orf12	0.442375	0.00541956
PTPN23	0.442372	0.00541983
JUP	0.442019	0.00546136
RN7SL592P	0.441905	0.00547485
CTC-304I17.3	0.441905	0.00547485
CTD-2034I4.1	0.441905	0.00547485
RNF187	0.44182	0.00548491
FAM131C	0.44108	0.0055733
SHF	0.441043	0.00557772
ITPKB	0.441005	0.00558226
PPP4R1L	0.440663	0.00562352
SLC36A2	0.440659	0.005624
TMEM8A	0.440512	0.00564184
TP53INP1	0.440425	0.00565248
CTD-2192J16.26	0.440366	0.00565966
FAM179A	0.439923	0.00571379
FAM8A1	0.43942	0.00577578
CITED4	0.439226	0.00579995
RAB40C	0.438917	0.00583844
ZYG11B	0.438799	0.00585326
ARHGEF4	0.438677	0.00586857
GGA2	0.438617	0.00587608
TSPAN14	0.438287	0.00591762
CLCF1	0.438202	0.00592847
FAM83F	0.43797	0.00595796
STK36	0.43797	0.00595796
SPEF2	0.437774	0.00598284
MNX1-AS1	0.437681	0.00599476
SPDEF	0.437599	0.00600525
CLEC19A	0.437577	0.00600806
LPHN1	0.43748	0.00602053
ADRA2C	0.437399	0.00603095
GAMT	0.437369	0.00603486
SMYD2	0.437243	0.00605101
SLC2A8	0.437146	0.00606362
EPS8L1	0.437016	0.00608043
SH3BGRL2	0.436946	0.00608942
CLDN22	0.43656	0.00613965
TOP2B	0.436288	0.00617534
LATS1	0.436107	0.00619916
VPS37B	0.435991	0.00621439
AKR7A2	0.435905	0.00622578
GPATCH11	0.435538	0.0062744
EDEM1	0.435529	0.00627567
LAT2	0.435525	0.00627625
CPT1B	0.435502	0.00627927
SETD8	0.43544	0.00628752
CEP70	0.435434	0.00628836
GBA2	0.43519	0.00632088
CTD-2574D22.4	0.434692	0.00638786
HGSNAT	0.43456	0.0064058
LAPTM4A	0.434532	0.00640961
AC073321.4	0.434396	0.00642809
ADAMTS12	0.434358	0.00643323
SMAP1	0.434093	0.00646936
RNF213	0.433873	0.00649941
TIMP3	0.433722	0.00652014
AGER	0.433576	0.00654033
MMP23B	0.433572	0.0065409
AC007382.1	0.433457	0.00655674
FBXO6	0.433441	0.0065589
HSBP1L1	0.433436	0.00655968
GPR107	0.433434	0.00655988
TMEM14B	0.433434	0.00655988
GPC6	0.433019	0.00661753
TMEM260	0.432837	0.00664291
HM13	0.432776	0.00665148
CREBBP	0.432776	0.00665148
SSTR2	0.432084	0.00674887
ZNF764	0.432081	0.0067493
NOL3	0.432067	0.00675134
C9orf66	0.431911	0.00677346
RBAK	0.431773	0.00679314
TNP1	0.431579	0.00682071
OSBPL7	0.431546	0.00682551
AC104667.3	0.431467	0.00683683
CYHR1	0.431114	0.00688756
ZNF12	0.431029	0.00689976
RGS12	0.430866	0.00692342
SEZ6L	0.430779	0.00693601
DIP2C	0.430755	0.00693948
CUL4A	0.430597	0.00696249
SOWAHC	0.430342	0.00699965
FOXP4	0.430201	0.00702033
TUBB2A	0.430141	0.00702901
ZNF777	0.430059	0.00704115
ADAMTS13	0.430029	0.0070456
CD80	0.429963	0.00705523
DENND2C	0.429938	0.00705897
BCAT2	0.429922	0.00706129
BSDC1	0.429796	0.00707979
ATG4D	0.42978	0.00708226
NPC2	0.429702	0.00709369
EFCAB14	0.429616	0.00710646
IL11	0.429579	0.00711191
OTX2-AS1	0.429337	0.00714795
KIAA0753	0.429263	0.00715888
SUV420H2	0.429228	0.00716416
ARID1A	0.429044	0.00719167
RASSF7	0.429043	0.00719176
VWC2L	0.428925	0.00720952
BTBD3	0.428918	0.0072105
ULK1	0.428824	0.00722464
STAT6	0.428628	0.0072541
SLC35E1	0.42851	0.00727194
GYLTL1B	0.428405	0.00728788
CLDN3	0.428386	0.00729073
DHCR7	0.428385	0.00729081
NLRP7	0.428216	0.0073165
MCF2L-AS1	0.427967	0.00735432
EIF2AK1	0.427946	0.00735755
USP54	0.427547	0.00741869
TTC21A	0.427366	0.00744656
EGF	0.427336	0.0074512
CCDC50	0.427201	0.007472
RXRG	0.427116	0.00748523
RNF208	0.427114	0.00748549
SMARCD2	0.427092	0.00748899
CTB-58E17.3	0.427041	0.00749676
TMEM50B	0.426762	0.00754017
AC068490.1	0.426717	0.00754726
AJ271736.10	0.426526	0.00757709
CRELD1	0.426437	0.00759093
SLC6A20	0.426192	0.0076295
F3	0.426129	0.00763945
XAF1	0.425842	0.00768472
CTSO	0.425808	0.00769015
BRDT	0.425678	0.00771074
POFUT2	0.425637	0.00771731
EEA1	0.425532	0.00773409
PLEC	0.425503	0.00773869
GS1-393G12.12	0.425478	0.00774269
COL20A1	0.425478	0.00774269
PLA2G12B	0.425478	0.00774269
TBXAS1	0.425418	0.00775215
ARHGAP5	0.425312	0.00776913
ECI1	0.425185	0.00778944
DEF8	0.425006	0.0078182
AP1G2	0.424899	0.00783539
DLX5	0.424539	0.00789361
IRF2BP1	0.424539	0.00789361
C12orf23	0.424527	0.00789556
DBN1	0.424214	0.00794636
OPRL1	0.424113	0.00796285
FXR2	0.424082	0.00796805
LY6G6C	0.42407	0.00797002
ATP6V1G3	0.423858	0.0080047
VANGL2	0.423581	0.00805027
SEC31A	0.423556	0.00805435
TNNC1	0.423403	0.00807954
MSX2	0.422737	0.0081904
CLTC	0.422678	0.00820029
SIX3	0.422565	0.00821923
CTD-2521M24.5	0.422557	0.0082205
C8orf4	0.422557	0.0082205
NADSYN1	0.422482	0.00823318
SETD1B	0.422463	0.00823642
RHBDF2	0.422463	0.00823642
FGF20	0.422403	0.00824648
WDR27	0.422042	0.00830733
LGI2	0.421981	0.0083177
PVRL2	0.421811	0.00834657
CTSV	0.4218	0.0083485
HPN	0.421783	0.00835133
RFPL3S	0.421723	0.00836162
WDR47	0.42157	0.0083877
MCCC1	0.421361	0.00842346
CASC15	0.421055	0.00847608
BMP2K	0.42084	0.0085131
CERCAM	0.420778	0.00852377
SETD7	0.420641	0.00854756
E4F1	0.420619	0.00855139
DHRS11	0.420574	0.00855919
SPTY2D1-AS1	0.420541	0.0085649
ZSWIM5	0.420476	0.00857622
PPDPF	0.420263	0.00861338
CTA-797E19.1	0.420066	0.00864788
GSTO1	0.420044	0.0086518
TFPT	0.419971	0.00866462
PIEZO2	0.419749	0.0087036
NPHP1	0.419477	0.00875167
AHSA2	0.419395	0.00876617
LGALS7	0.419263	0.00878957
SLC38A10	0.419236	0.00879449
HOMER2	0.419072	0.00882357
TBC1D22A	0.419038	0.00882973
EPHA4	0.418914	0.00885177
GNS	0.418651	0.00889899
TCAP	0.418627	0.00890325
CCDC167	0.418379	0.00894794
FSD1L	0.41835	0.00895328
IFI16	0.418304	0.00896147
DIRC3	0.418088	0.00900063
LPIN1	0.418068	0.00900423
MROH1	0.418058	0.00900604
REV3L	0.417867	0.00904078
SP1	0.417652	0.00908002
MORN2	0.417542	0.0091001
FBXO7	0.417427	0.00912111
SMOX	0.417415	0.00912332
BRI3BP	0.416799	0.00923705
SPEN	0.416751	0.00924594
DNASE1L1	0.416492	0.00929405
LRRC3-AS1	0.416386	0.0093138
GPR183	0.416358	0.00931917
ZNF124	0.416335	0.00932348
MST1	0.416317	0.00932675
MVP	0.416219	0.0093451
AC007879.4	0.416012	0.00938396
KLHDC10	0.415991	0.00938795
KCTD5	0.415734	0.00943626
TFG	0.415653	0.00945158
MAP2K3	0.415482	0.00948408
IGFBPL1	0.415386	0.00950222
NDFIP1	0.41523	0.00953196
C16orf72	0.415041	0.00956805
RSPH9	0.414905	0.00959407
MXRA8	0.414853	0.00960408
KIF9	0.414647	0.00964364
HIPK3	0.414631	0.00964662
THNSL2	0.414604	0.00965188
ZKSCAN8	0.414508	0.00967037
CCDC8	0.414508	0.00967037
LMBR1L	0.414344	0.0097021
TMTC1	0.414252	0.00971977
TCN2	0.413988	0.00977109
CTD-2521M24.9	0.413783	0.00981095
MTCH1	0.413678	0.00983158
ZNF408	0.413587	0.00984939
KIF13B	0.413575	0.00985174
CDK10	0.413481	0.00987016
DNASE1L3	0.413274	0.00991078
DNAH10OS	0.413268	0.0099121
ZNF496	0.413252	0.00991514
C21orf91	0.413239	0.00991778
EBF3	0.413221	0.00992126
AC132192.1	0.413128	0.00993963
AC012354.6	0.413062	0.00995274
PGM3	0.412932	0.00997837
STXBP2	0.412643	0.0100358
TMEM92	0.412586	0.010047
PLA2G6	0.412391	0.010086
AC069278.4	0.412335	0.0100971
CTD-2085J24.4	0.412276	0.010109
FAM65A	0.412141	0.0101361
DYRK1B	0.411719	0.0102212
TBCA	0.411702	0.0102245
RABL2A	0.411616	0.0102419
RNF25	0.411544	0.0102566
RBM20	0.411428	0.0102801
ZNF384	0.411287	0.0103087
OXTR	0.411117	0.0103434
MYOF	0.410828	0.0104027
VEGFB	0.41041	0.0104888
PCED1A	0.410327	0.0105059
ANP32B	0.410165	0.0105394
GDPD3	0.410153	0.010542
WDR5	0.410107	0.0105515
RNF139	0.410011	0.0105716
TRIM4	0.409849	0.0106051
RNF170	0.409841	0.0106069
CNTNAP5	0.409765	0.0106227
TNIP1	0.409597	0.010658
TMEM179B	0.409529	0.0106721
TBX20	0.409287	0.010723
DUSP8	0.409287	0.010723
AP000783.1	0.409187	0.0107441
PSEN1	0.40909	0.0107645
BRAF	0.409072	0.0107683
FAM214B	0.409045	0.010774
RAB5C	0.408976	0.0107887
KXD1	0.408848	0.0108157
ZNF395	0.408756	0.0108354
HECTD4	0.408749	0.0108368
C1orf61	0.408198	0.0109545
C7orf26	0.408169	0.0109607
MAP3K9	0.407984	0.0110004
PCTP	0.40797	0.0110034
ACSS2	0.407923	0.0110135
TSPO	0.407874	0.0110241
MYT1	0.407825	0.0110347
PAFAH1B1	0.407751	0.0110507
C17orf51	0.407653	0.0110719
COL2A1	0.407626	0.0110778
TMC4	0.407487	0.0111078
PURA	0.407482	0.0111089
SGSM2	0.407262	0.0111568
TSPAN31	0.407224	0.011165
ZNF445	0.407224	0.011165
FBRSL1	0.407173	0.0111761
BTBD6	0.406937	0.0112278
MIB2	0.406924	0.0112305
CLDN7	0.406873	0.0112418
ZMIZ2	0.406812	0.0112552
RC3H2	0.406785	0.011261
RUNDC1	0.406771	0.0112642
FAM159A	0.406643	0.0112924
KHDRBS3	0.406498	0.0113243
CAMK1D	0.406437	0.0113378
HIST1H3E	0.406298	0.0113684
LIMS2	0.406266	0.0113756
TESC	0.406265	0.0113758
PGM5	0.406234	0.0113827
ERF	0.406029	0.0114281
FAM160B2	0.405817	0.0114754
CTD-3099C6.9	0.405757	0.0114888
ALPK3	0.40514	0.0116271
SMAD7	0.405042	0.0116493
COL18A1	0.404809	0.011702
CADM1	0.40459	0.0117519
DISC1FP1	0.40443	0.0117883
ZNF746	0.40442	0.0117907
CREB3L1	0.404312	0.0118152
TMEM245	0.4038	0.011933
RBM8A	0.40358	0.0119837
CEP170B	0.403408	0.0120235
CCDC130	0.403252	0.0120599
SRF	0.403142	0.0120855
FMN2	0.403114	0.0120921
ZNF808	0.40279	0.0121678
CELF4	0.402732	0.0121814
SLC9A5	0.402659	0.0121985
RN7SL674P	0.402635	0.0122042
KLHDC8B	0.402486	0.0122393
PXDN	0.402482	0.0122401
C12orf36	0.40237	0.0122666
PURB	0.402263	0.0122919
CST2	0.402045	0.0123434
GOLGB1	0.402043	0.0123439
LINC00312	0.401918	0.0123737
SIGIRR	0.401824	0.012396
C1orf53	0.401794	0.0124033
SDF4	0.401606	0.0124481
CTC-462L7.1	0.401597	0.0124503
DNAJC25	0.401588	0.0124523
GTF2IRD2B	0.401557	0.0124599
CNTN3	0.40154	0.0124639
RFPL3	0.40151	0.012471
RIPK1	0.401385	0.012501
MIDN	0.401165	0.0125538
SLC16A13	0.401064	0.0125783
PITPNA	0.400836	0.0126334
GJA5	0.400822	0.0126368
ZHX1-C8ORF76	0.400633	0.0126826
DNAJC22	0.400456	0.0127257
TICAM1	0.400289	0.0127664
CTD-2020K17.3	0.400289	0.0127664
NUCB2	0.40009	0.0128151
MUS81	0.40009	0.0128151
ITLN2	0.400083	0.0128167
CDKN2B	0.400083	0.0128168
F7	0.400081	0.0128172
PAPSS2	0.399714	0.0129075
ASH2L	0.399629	0.0129285
FAM214A	0.399493	0.0129619
LEPROTL1	0.399409	0.0129827
MVK	0.399295	0.0130111
LIN7B	0.399257	0.0130205
CIC	0.399124	0.0130536
GJA4	0.398907	0.0131077
FBXO18	0.39875	0.0131469
ARL5B	0.398531	0.0132018
C4orf47	0.398528	0.0132026
PRKAR1A	0.398312	0.0132571
KIF3B	0.398224	0.0132793
KCNQ1OT1	0.398224	0.0132793
CDKN1C	0.398216	0.0132811
LRRC48	0.398192	0.0132873
KCNQ2	0.398191	0.0132876
TVP23C-CDRT4	0.398146	0.013299
FUBP3	0.398092	0.0133125
SLC12A9	0.398029	0.0133285
AHNAK2	0.398008	0.0133338
GRAMD4	0.398008	0.0133338
KLF3	0.397859	0.0133716
POFUT1	0.397649	0.0134249
GPR75-ASB3	0.397599	0.0134379
TMEM203	0.397528	0.0134559
ANXA11	0.397434	0.01348
MED16	0.397354	0.0135005
DIP2A	0.397097	0.0135663
CTD-2035E11.4	0.396969	0.0135993
CTD-3018O17.3	0.396906	0.0136154
AGFG1	0.396877	0.013623
PRR5	0.396877	0.013623
PDCD7	0.396862	0.0136269
RNF216	0.396555	0.0137062
NPIPB11	0.39649	0.0137231
IL17RD	0.396423	0.0137406
MOGS	0.396331	0.0137645
TWSG1	0.396185	0.0138025
BZRAP1-AS1	0.395908	0.013875
SUSD1	0.395878	0.0138829
KCNV2	0.39586	0.0138876
RHBDF1	0.395773	0.0139104
TMEM133	0.39553	0.0139743
LIMD1	0.395528	0.0139748
PKD1L3	0.395438	0.0139985
UBE2Q2	0.395338	0.0140251
PCYT2	0.395298	0.0140355
PDIA4	0.395238	0.0140514
NUS1	0.395235	0.0140523
MMP11	0.395109	0.0140857
FARP1	0.395019	0.0141096
USF2	0.394972	0.014122
HPX	0.394894	0.0141429
MED13L	0.394711	0.0141916
FAM120C	0.394442	0.0142636
FPGS	0.394306	0.0143002
CTD-2619J13.17	0.394166	0.0143379
PSME4	0.394141	0.0143447
ADM	0.394008	0.0143806
STK11	0.393918	0.0144048
USP43	0.393578	0.014497
NBPF14	0.393479	0.0145239
FBN3	0.393457	0.01453
LA16c-358B7.3	0.393293	0.0145747
CCNL2	0.393263	0.014583
CLIC1	0.393263	0.014583
RNF139-AS1	0.393251	0.0145861
PNCK	0.392956	0.014667
RN7SL11P	0.392872	0.0146901
CEP112	0.392735	0.0147277
UBN2	0.392735	0.0147277
PGLS	0.392595	0.0147665
ACPP	0.392538	0.0147822
CAPN12	0.392375	0.0148273
CLUAP1	0.392368	0.0148291
INO80B	0.392308	0.0148458
PAX7	0.392307	0.0148462
GYPA	0.392254	0.0148609
PVR	0.392075	0.0149108
CRK	0.391946	0.0149467
KIAA1191	0.391726	0.0150081
ZNF862	0.391485	0.0150759
ZNF260	0.391418	0.0150945
SMC5-AS1	0.391354	0.0151126
ZFPM2	0.391354	0.0151126
ESYT1	0.391287	0.0151314
SNN	0.39117	0.0151644
ZNF354A	0.390952	0.0152261
GLTSCR2	0.390848	0.0152557
SPARC	0.390848	0.0152557
FBXL6	0.390823	0.0152628
AC135178.1	0.39072	0.015292
PPP1R9B	0.390438	0.0153725
TLE3	0.390321	0.015406
ANGPTL2	0.39032	0.0154063
GGCX	0.390101	0.015469
GS1-124K5.11	0.390085	0.0154736
ALS2CL	0.390025	0.0154907
NELFB	0.389949	0.0155127
CTNNBIP1	0.389904	0.0155256
SLC35D2	0.389884	0.0155315
ZBTB7A	0.389773	0.0155635
RIPK2	0.389531	0.0156335
CCDC141	0.389463	0.0156531
C1RL	0.389462	0.0156534
CMTM4	0.389397	0.0156724
TLE2	0.389247	0.0157161
GLRX	0.389092	0.0157611
SOCS2-AS1	0.389088	0.0157624
CATSPERG	0.388958	0.0158004
AMBRA1	0.388859	0.0158293
PPTC7	0.388797	0.0158473
CD151	0.388564	0.0159157
LAMA5	0.388444	0.0159513
MYO3A	0.388308	0.0159914
NBPF16	0.388228	0.0160149
ZNF653	0.388228	0.0160149
HDAC6	0.38819	0.0160263
POLD4	0.38819	0.0160263
NEK9	0.388088	0.0160565
ZKSCAN1	0.387994	0.0160842
WDR13	0.387915	0.0161076
NDFIP2	0.387775	0.0161494
TST	0.38764	0.0161896
RASA2	0.387438	0.01625
FAR1	0.387336	0.0162806
MLLT4	0.387336	0.0162806
ITGB8	0.38698	0.0163878
NR2F6	0.386779	0.0164483
MAPKAPK2	0.386766	0.0164521
FITM1	0.386692	0.0164748
ENPP2	0.386657	0.0164853
ZNF222	0.386329	0.0165848
SH3BP5-AS1	0.386123	0.0166477
ZNF579	0.386026	0.0166774
BBS1	0.385838	0.0167349
SPATA6	0.38582	0.0167405
STARD10	0.385585	0.016813
SLC39A13	0.38544	0.0168575
ZNF600	0.38544	0.0168575
NPL	0.385401	0.0168697
TMEM44	0.385277	0.0169078
ZBTB18	0.385263	0.0169124
IFNGR2	0.385225	0.016924
KCNJ12	0.385165	0.0169427
RNF24	0.385005	0.0169922
NOS2	0.385003	0.0169931
HSF1	0.384781	0.0170622
MAPK12	0.384535	0.0171391
TXNDC11	0.384472	0.0171587
CSNK1G1	0.384263	0.0172245
ZDHHC18	0.384056	0.0172895
TNFRSF21	0.383904	0.0173375
ENTPD7	0.383681	0.0174082
TMEM127	0.383681	0.0174082
MIB1	0.383604	0.0174326
C1orf132	0.383534	0.0174548
DCLK3	0.38348	0.0174719
AGPAT3	0.383337	0.0175176
PLXNB1	0.383241	0.0175482
TRNAU1AP	0.382946	0.0176428
ANGPTL4	0.382912	0.0176536
DUSP22	0.382725	0.0177135
CAPN10	0.382639	0.0177414
ARMC10	0.382583	0.0177595
SRSF12	0.382363	0.0178306
FOXK2	0.382363	0.0178306
TAOK2	0.382332	0.0178405
CWC27	0.382287	0.0178551
GJA1	0.382067	0.0179264
STRA6	0.381945	0.0179663
RECQL4	0.381477	0.0181191
C1orf106	0.381264	0.0181892
ATXN1L	0.381168	0.0182209
CNNM4	0.381037	0.0182641
TAOK1	0.38075	0.0183589
CCNY	0.38075	0.0183589
CECR1	0.380728	0.0183663
SEC24C	0.380629	0.0183991
LMCD1	0.380629	0.0183991
ZNF160	0.380531	0.0184319
CNOT3	0.380508	0.0184393
WAC	0.380311	0.018505
PDK1	0.380311	0.018505
PBX4	0.380198	0.0185429
GRP	0.380146	0.0185604
ETV3	0.379872	0.0186521
PLSCR4	0.379712	0.0187059
AL035610.2	0.379481	0.0187841
SLC30A1	0.379292	0.0188482
FAM174A	0.379292	0.0188482
IRF9	0.379267	0.0188564
ZNF592	0.379197	0.0188804
IL10RB	0.379077	0.0189212
GNG5	0.378994	0.0189492
SH2D3A	0.378982	0.0189534
PPP1R14B	0.37897	0.0189575
C1QTNF1	0.378651	0.0190664
PKDCC	0.378606	0.0190818
KDM5A	0.378336	0.0191747
PBX2	0.378262	0.0192
SNHG7	0.378213	0.0192168
LAMB1	0.378116	0.0192503
S100A1	0.378072	0.0192656
ARHGEF3	0.378038	0.0192773
MEGF6	0.378032	0.0192794
IL6ST	0.377921	0.0193177
ZNF131	0.377897	0.0193262
AC003956.1	0.377736	0.019382
ZNF628	0.377736	0.019382
KRTAP5-9	0.377736	0.019382
NISCH	0.377698	0.0193952
CLDN16	0.377603	0.0194282
C12orf75	0.377505	0.0194622
SLC36A1	0.377505	0.0194622
MFI2	0.377286	0.0195387
ZFAND2B	0.377083	0.0196097
RBM44	0.377056	0.0196191
PHF20L1	0.377019	0.0196323
ALYREF	0.376999	0.0196391
C1orf86	0.376703	0.0197433
OSBP2	0.376666	0.0197562
FOXC1	0.376628	0.0197697
ZNF554	0.375942	0.0200131
SLC22A15	0.375893	0.0200304
CTD-2047H16.4	0.375893	0.0200304
NCOA6	0.375873	0.0200376
PGP	0.375848	0.0200467
ZDHHC5	0.375811	0.0200596
AMMECR1	0.375722	0.0200916
SLC10A4	0.375662	0.0201129
XPA	0.375537	0.020158
GBGT1	0.375448	0.0201899
NAPA-AS1	0.375426	0.0201976
BBS5	0.375361	0.0202212
SYNJ2	0.37532	0.0202358
SPRYD3	0.375303	0.020242
ZNF713	0.375295	0.0202447
UBL3	0.375234	0.0202667
BSG	0.374823	0.0204152
FSHR	0.374743	0.0204445
PLAGL1	0.374743	0.0204445
SOX18	0.374542	0.0205176
LINC00958	0.374542	0.0205176
CCNI	0.374384	0.0205748
SURF4	0.374165	0.0206551
TYMS	0.37415	0.0206605
FAM181B	0.374125	0.0206698
FDX1	0.374114	0.0206738
PFKFB3	0.374085	0.0206843
APBB3	0.374051	0.0206966
MEIS3	0.373995	0.0207172
DOT1L	0.373995	0.0207172
NACC2	0.37398	0.0207228
TRPV1	0.373842	0.0207736
RNASE4	0.373794	0.0207911
SUN2	0.373739	0.0208114
ZNF236	0.373674	0.0208355
SFXN1	0.373506	0.0208973
YRDC	0.373269	0.020985
CTSH	0.373256	0.0209899
ATP8A1	0.373247	0.0209935
TEAD2	0.373197	0.0210117
PTPLB	0.373149	0.0210298
AC127904.2	0.372867	0.0211348
YY1	0.372848	0.0211419
DDX51	0.372722	0.0211887
CASC1	0.372476	0.0212809
POMT1	0.372258	0.0213632
KCNJ5	0.372245	0.021368
AP3B2	0.372085	0.0214282
GAN	0.372051	0.021441
CCDC170	0.372045	0.0214434
FAM63B	0.37197	0.0214718
STK32A	0.371863	0.0215122
SLC27A1	0.371573	0.0216224
PER1	0.371419	0.021681
TMED9	0.371092	0.0218059
PGK1	0.371092	0.0218059
KIAA1614	0.371034	0.0218279
BDKRB1	0.370908	0.0218762
ZNF737	0.370734	0.0219434
IGF2	0.370578	0.0220035
GIPC3	0.370562	0.0220095
BSPRY	0.370456	0.0220507
KIF27	0.370279	0.0221192
CTC-349C3.1	0.370232	0.0221371
CERS5	0.370214	0.0221444
CACNG8	0.370124	0.0221791
MZT2B	0.369867	0.0222791
LINC00491	0.369641	0.0223675
TMC7	0.369437	0.0224474
TET2	0.369419	0.0224545
FLOT2	0.369275	0.022511
AF038458.5	0.36918	0.0225483
LHX9	0.36918	0.0225483
SPG21	0.369136	0.0225656
PDZRN3	0.369077	0.0225889
MPI	0.368977	0.0226284
AC007970.1	0.368685	0.0227441
PPP4R2	0.368677	0.0227472
ZNF800	0.368561	0.0227933
ENDOG	0.368498	0.0228182
COG7	0.36844	0.0228416
ASIC2	0.368356	0.0228748
ATN1	0.368258	0.0229139
CNGA4	0.368215	0.022931
CRX	0.36819	0.022941
CA5B	0.368085	0.0229829
KCNAB3	0.367832	0.0230846
BCL2L2	0.367586	0.0231835
MTUS2	0.367404	0.0232571
LINC00624	0.367243	0.0233221
GUCY2D	0.367243	0.0233221
ABCC9	0.367243	0.0233221
LENG9	0.367243	0.0233221
CNTFR	0.367243	0.0233221
XDH	0.367069	0.0233924
TP53BP2	0.366921	0.0234528
PITRM1-AS1	0.366807	0.0234991
ARRB1	0.366734	0.0235288
MFSD11	0.366729	0.023531
GPR115	0.366676	0.0235527
CTC-419K13.1	0.366676	0.0235527
RNU1-120P	0.366676	0.0235527
DUOXA1	0.366676	0.0235527
AC068039.4	0.366676	0.0235527
CSMD3	0.366676	0.0235527
MT3	0.366676	0.0235527
RNA5SP84	0.366676	0.0235527
KCNJ16	0.366676	0.0235527
SPRR3	0.366676	0.0235527
CELF3	0.366676	0.0235527
CDH22	0.366676	0.0235527
MFSD12	0.366553	0.023603
CTD-2313J23.1	0.366451	0.0236446
WDR66	0.366387	0.0236711
ZNF74	0.366308	0.0237034
DUSP3	0.366173	0.0237589
PRODH2	0.366109	0.0237853
VAX1	0.366109	0.0237853
EGR3	0.366109	0.0237853
CBX8	0.366012	0.0238249
PRSS45	0.36595	0.0238507
AC002480.3	0.365869	0.0238843
ASPSCR1	0.365843	0.0238947
MTA1	0.365818	0.0239051
SOX21	0.365782	0.0239199
APOBEC3F	0.365663	0.0239691
ADNP	0.365604	0.0239939
CCDC53	0.365584	0.0240019
ZNF524	0.365502	0.0240362
ANK2	0.365165	0.0241765
SLC15A4	0.365025	0.0242348
RALB	0.364855	0.0243059
PIDD	0.364821	0.0243204
MSI2	0.364726	0.0243603
ITCH	0.364506	0.0244526
KCNN1	0.364371	0.0245096
ZNF286B	0.364325	0.0245289
UNC93A	0.364291	0.0245432
BBS2	0.364271	0.0245517
EMC8	0.364246	0.0245623
WDR26	0.364067	0.0246382
KIAA1715	0.363937	0.0246934
ENO3	0.363557	0.0248554
KCTD15	0.363477	0.0248895
GAA	0.363428	0.0249101
TCF25	0.363409	0.0249186
DYM	0.363388	0.0249276
PTGFRN	0.363325	0.0249545
CTD-2293H3.1	0.363206	0.0250056
SREBF1	0.363112	0.0250457
C5orf28	0.362987	0.0250996
WBP1L	0.362928	0.025125
EME2	0.36288	0.0251456
KRBA2	0.362764	0.0251957
ATP2A2	0.36275	0.0252018
SRY	0.362664	0.0252387
DMKN	0.362531	0.0252967
MBD6	0.362504	0.0253084
ZBTB38	0.362311	0.025392
LOX	0.36211	0.0254796
ELMO3	0.361943	0.0255522
ZNF275	0.361715	0.0256523
SEPN1	0.360975	0.0259784
FAM134A	0.360808	0.0260521
FAM13B	0.360752	0.026077
PPP1R26	0.360736	0.0260843
DENND1B	0.360564	0.0261606
IL1R1	0.360528	0.026177
CCRN4L	0.360053	0.026389
ZNF761	0.359896	0.0264596
UBE2Z	0.359851	0.0264799
UBL4A	0.359756	0.026523
GMPR	0.359708	0.0265445
DZIP1L	0.359687	0.0265538
CRIPAK	0.359677	0.0265586
FBXO46	0.359463	0.0266552
USP3-AS1	0.359297	0.0267301
RSPH1	0.359296	0.0267306
ADRBK1	0.359296	0.0267306
SCN1B	0.35885	0.0269336
PCBP4	0.358733	0.0269871
BOK	0.358548	0.0270717
PLEKHA8	0.358489	0.0270987
PIKFYVE	0.358438	0.0271221
IER5L	0.358158	0.0272512
GCHFR	0.357831	0.0274022
NUDT19	0.357768	0.027431
MAGEF1	0.357482	0.0275641
ZBTB22	0.357383	0.0276102
TMEM9	0.357262	0.0276664
KIF1C	0.357172	0.0277085
TULP4	0.356994	0.0277915
TLE6	0.356961	0.0278074
XXbac-B135H6.18	0.35675	0.0279061
PRDM11	0.356481	0.0280327
WIZ	0.35645	0.0280476
U73166.2	0.35645	0.0280477
CHPF	0.356408	0.0280675
PRKAB2	0.356384	0.0280786
FOXD4	0.356201	0.0281651
RGPD3	0.356183	0.0281736
[truncated: 4,456 more rows]

## Sheet: correlation_to_LHX1
gene	spearman_corr_to_LHX1	p_value
LHX1	1	0
BMP2	0.911884	1.7212e-15
SOX17	0.911149	1.98655e-15
FOXA2	0.891751	5.89919e-14
LEPREL1	0.884442	1.79748e-13
GATA6	0.880436	3.20833e-13
KLF6	0.87955	3.63675e-13
OTX2	0.870608	1.22291e-12
FGF17	0.865642	2.30868e-12
ANGPT2	0.864609	2.62648e-12
EGFLAM-AS4	0.863538	2.99894e-12
HHEX	0.863408	3.04757e-12
ACKR3	0.858986	5.20577e-12
ROR2	0.856487	6.99041e-12
NFKBIA	0.849754	1.50557e-11
PKM	0.845816	2.31821e-11
APOA2	0.844487	2.6746e-11
CYP27A1	0.84395	2.83245e-11
RNF152	0.843788	2.88196e-11
CCKBR	0.839552	4.49683e-11
PTGR1	0.839034	4.74371e-11
DSCAM	0.837264	5.68786e-11
FZD7	0.835143	7.04952e-11
CXCR4	0.832511	9.16291e-11
EPHB3	0.83231	9.34701e-11
SULF2	0.831581	1.00421e-10
DLC1	0.830385	1.12877e-10
RHOBTB3	0.830186	1.15086e-10
PRDM1	0.82903	1.28727e-10
PLXNA2	0.82869	1.33023e-10
FREM1	0.828594	1.34251e-10
CDH2	0.828139	1.40256e-10
PLOD2	0.826017	1.71725e-10
CFLAR	0.825582	1.78927e-10
CYP26A1	0.823532	2.16904e-10
LAPTM4B	0.823025	2.27373e-10
DUSP4	0.821635	2.58594e-10
PDZK1	0.819472	3.15228e-10
TRPM2	0.819353	3.18652e-10
FAM89A	0.818553	3.42643e-10
AES	0.818359	3.48686e-10
GATA6-AS1	0.817678	3.70769e-10
CD99	0.816756	4.02737e-10
DCAF5	0.816466	4.1331e-10
FLRT3	0.81466	4.85225e-10
LRIG3	0.813515	5.36691e-10
NCR1	0.813487	5.38019e-10
ASB5	0.812321	5.95743e-10
COLEC12	0.811589	6.34848e-10
MAML3	0.811351	6.48106e-10
KDM6B	0.810862	6.7612e-10
NTN1	0.808734	8.11557e-10
ATL2	0.807238	9.21501e-10
ANKDD1A	0.807009	9.39538e-10
CCNG2	0.805414	1.0744e-09
FZD8	0.803144	1.29756e-09
LINC00261	0.802729	1.34273e-09
S1PR3	0.802206	1.40171e-09
SLC2A3	0.802124	1.41119e-09
AHNAK	0.800746	1.57972e-09
TRIP10	0.799901	1.69199e-09
COL5A2	0.799222	1.78759e-09
SLC16A3	0.797943	1.98151e-09
BNIP3	0.796788	2.17323e-09
ERBB4	0.794514	2.60229e-09
CLVS2	0.794272	2.65231e-09
ELL2	0.792718	2.99538e-09
NPPB	0.790819	3.47082e-09
C9orf47	0.789921	3.71907e-09
WFDC2	0.788672	4.09208e-09
RORA	0.788312	4.20585e-09
TNRC18	0.787031	4.63544e-09
ST8SIA4	0.786686	4.75788e-09
HNF4A	0.786505	4.82308e-09
CAMK2D	0.78597	5.0214e-09
EOMES	0.785859	5.06367e-09
RAB3B	0.785559	5.17868e-09
SLC5A9	0.783295	6.13171e-09
LIMD1-AS1	0.78327	6.14285e-09
NR0B1	0.78261	6.45025e-09
FLNB	0.78178	6.85765e-09
RAB17	0.778	9.03148e-09
LIFR	0.7776	9.2953e-09
CPE	0.776836	9.8202e-09
MYO1B	0.776665	9.94061e-09
APOC1	0.775109	1.11084e-08
NUDT4	0.775068	1.11407e-08
MARCH11	0.774804	1.13514e-08
CCDC81	0.774285	1.17774e-08
ZNF608	0.773997	1.20193e-08
CER1	0.772107	1.37284e-08
ST3GAL5	0.771507	1.43165e-08
LEFTY2	0.770329	1.55407e-08
C3	0.76937	1.66071e-08
SALL1	0.768141	1.80731e-08
CST1	0.766012	2.09025e-08
HAS2	0.765993	2.09292e-08
P4HA1	0.76577	2.12475e-08
WSB1	0.76477	2.27363e-08
SSBP3	0.764659	2.29076e-08
SERPINB9	0.763992	2.39606e-08
ELMO1	0.763574	2.4643e-08
PHF10	0.762936	2.57197e-08
PIK3R5	0.762652	2.62129e-08
STC1	0.762268	2.68921e-08
VEGFA	0.761112	2.90432e-08
UBAP2	0.760434	3.03761e-08
NUAK1	0.759433	3.24484e-08
ACSM4	0.758467	3.45736e-08
KRT19	0.756765	3.86328e-08
RCOR3	0.755819	4.10768e-08
KLF8	0.755511	4.19022e-08
SMAD2	0.754875	4.36558e-08
MAGED1	0.754431	4.49226e-08
APC	0.75386	4.65966e-08
AC068490.2	0.753096	4.89302e-08
MYRF	0.75297	4.93253e-08
BLOC1S6	0.750984	5.59578e-08
AGPAT4	0.750581	5.74027e-08
MCF2L2	0.748528	6.53014e-08
SEMA3E	0.74787	6.80388e-08
AP001062.7	0.747697	6.87751e-08
SEMA5A	0.747646	6.89921e-08
FZD5	0.747427	6.99422e-08
C21orf90	0.747421	6.99674e-08
SERINC1	0.746701	7.31667e-08
FAM184A	0.746204	7.54527e-08
MOBP	0.745613	7.82537e-08
WLS	0.745556	7.85319e-08
FAM20A	0.745526	7.86777e-08
ARL4D	0.744981	8.13629e-08
H2AFY	0.744536	8.36162e-08
NBL1	0.744066	8.60582e-08
TTN	0.741241	1.02199e-07
KIT	0.740963	1.0393e-07
TRMT44	0.740327	1.07992e-07
PFKL	0.739644	1.12519e-07
NEAT1	0.738962	1.17215e-07
AGL	0.738644	1.19467e-07
BCAR3	0.73847	1.20713e-07
DSP	0.73831	1.2187e-07
WDR86	0.73807	1.23633e-07
SLC25A29	0.737906	1.24843e-07
ZIC3	0.737784	1.25754e-07
DDAH2	0.737643	1.26811e-07
BST2	0.736627	1.34692e-07
FAM153B	0.736013	1.39673e-07
DIO3	0.73518	1.46703e-07
GNAI2	0.734691	1.50981e-07
FGD6	0.734642	1.51422e-07
MGST2	0.733737	1.59664e-07
COL4A1	0.733598	1.60966e-07
TTC23	0.733468	1.62191e-07
EPSTI1	0.733156	1.65168e-07
INPP4A	0.733023	1.66455e-07
RAP2A	0.733023	1.66455e-07
PPFIBP2	0.732613	1.70473e-07
HOOK3	0.732529	1.71311e-07
FERMT2	0.732307	1.73539e-07
PLCXD3	0.730704	1.90413e-07
CD300E	0.730024	1.98013e-07
SLC35F3	0.729661	2.02198e-07
GPR37	0.728883	2.11419e-07
PHACTR2	0.727526	2.28431e-07
C8orf31	0.727377	2.30374e-07
LY6E	0.727121	2.3375e-07
C17orf103	0.726316	2.4467e-07
AMHR2	0.726133	2.47222e-07
UBE2R2	0.725414	2.57459e-07
GATA3	0.725183	2.60835e-07
TMC6	0.72462	2.69227e-07
SERHL2	0.723722	2.83128e-07
EPHA2	0.72274	2.99094e-07
ACOX3	0.722517	3.02828e-07
LEFTY1	0.72134	3.23284e-07
KRT8	0.721189	3.25993e-07
TTC3	0.721078	3.28005e-07
GPRC5C	0.721058	3.28377e-07
TRAF5	0.720745	3.3411e-07
DENND5A	0.720569	3.37361e-07
STRN3	0.719966	3.48766e-07
TNC	0.719915	3.49765e-07
MIXL1	0.71942	3.5941e-07
APOE	0.718838	3.71065e-07
GSC	0.718725	3.73384e-07
GDI1	0.718632	3.75279e-07
NTN4	0.718437	3.79311e-07
SACM1L	0.717965	3.89221e-07
FAM154B	0.717763	3.93539e-07
GREB1	0.717636	3.96282e-07
PLCE1	0.717045	4.09241e-07
PLSCR2	0.716481	4.21982e-07
LINC00479	0.716433	4.23089e-07
MANEA	0.7158	4.3784e-07
CELF2	0.715503	4.44929e-07
UNC13C	0.715381	4.47871e-07
C5orf42	0.715077	4.55283e-07
LRRC3DN	0.714776	4.62728e-07
ZBTB8A	0.71461	4.66886e-07
CLN8	0.714074	4.80538e-07
FOXA3	0.714028	4.81732e-07
C1orf213	0.713786	4.88024e-07
TBC1D9	0.713473	4.96289e-07
GATA4	0.71284	5.13396e-07
KCNK12	0.712456	5.24027e-07
CTD-2034I4.2	0.712176	5.31909e-07
ENC1	0.711228	5.59419e-07
SAMD3	0.710433	5.83498e-07
LZTS1	0.70956	6.11037e-07
PMEPA1	0.709004	6.29185e-07
ANKRD6	0.708903	6.32528e-07
SLC35A3	0.708671	6.40316e-07
SEMA6D	0.707958	6.6469e-07
CERS4	0.707866	6.67903e-07
ATPAF2	0.707776	6.71066e-07
GPC4	0.706737	7.08496e-07
AMOTL1	0.705668	7.48975e-07
LONRF1	0.705664	7.49156e-07
GTF2I	0.704958	7.77052e-07
COL6A1	0.704291	8.04298e-07
VANGL1	0.704172	8.09228e-07
NINL	0.704163	8.09636e-07
H2AFY2	0.70412	8.11404e-07
SHC2	0.703914	8.20084e-07
CD81	0.703667	8.30589e-07
CDK16	0.703171	8.52037e-07
YAF2	0.701946	9.0719e-07
MYCT1	0.701079	9.48234e-07
BRSK1	0.700212	9.9099e-07
GLIPR2	0.699955	1.00397e-06
KCNG1	0.699685	1.01779e-06
DACT2	0.699451	1.02993e-06
CCDC92	0.698738	1.06771e-06
RAB22A	0.698351	1.08874e-06
BACE1	0.698058	1.10489e-06
LINC00458	0.697509	1.1358e-06
FLVCR1	0.697398	1.14216e-06
ZNF296	0.697263	1.14992e-06
COL4A4	0.695046	1.2845e-06
GCNT1	0.694063	1.34872e-06
ZCCHC11	0.69384	1.36364e-06
TMEM150C	0.693599	1.38e-06
TMEM135	0.692506	1.45642e-06
TAGLN2	0.692506	1.45642e-06
YPEL5	0.692395	1.4644e-06
SHISA2	0.691627	1.52071e-06
COL9A3	0.691495	1.53057e-06
ENO2	0.691395	1.53812e-06
PPM1K	0.69095	1.57197e-06
RNF125	0.690616	1.5978e-06
MYL4	0.690601	1.59902e-06
MXD4	0.690598	1.59927e-06
GATM	0.690172	1.63285e-06
WBP5	0.689949	1.65064e-06
AKAP13	0.689171	1.71432e-06
FBXW4	0.688457	1.77473e-06
ARSE	0.687936	1.82006e-06
HS6ST1	0.687877	1.82522e-06
OBSCN	0.687794	1.83258e-06
RNF11	0.687765	1.83511e-06
YPEL2	0.687491	1.85958e-06
IER3	0.686545	1.94621e-06
MYADM	0.686485	1.95185e-06
TCF3	0.686392	1.96061e-06
EPHB4	0.686217	1.97709e-06
USP22	0.685391	2.05695e-06
MTUS1	0.684376	2.15912e-06
ATP2B4	0.684096	2.18815e-06
FUT11	0.683893	2.20941e-06
FAM135B	0.683771	2.22217e-06
CMTM3	0.683206	2.28265e-06
CSK	0.682744	2.33314e-06
LGR5	0.682169	2.3975e-06
CTBP1	0.681722	2.44862e-06
PLXNA4	0.680773	2.56057e-06
MEX3D	0.680648	2.57559e-06
MYL7	0.680629	2.57793e-06
GSN	0.679425	2.72759e-06
COL4A2	0.679242	2.75102e-06
CUL7	0.67905	2.77575e-06
EPCAM	0.678943	2.78969e-06
HSD17B14	0.678633	2.83036e-06
MBNL3	0.678623	2.83163e-06
AFF4	0.677942	2.92278e-06
CDK6	0.677498	2.98378e-06
ZNF629	0.677462	2.98872e-06
CRNDE	0.677228	3.02135e-06
MBOAT7	0.677053	3.04595e-06
NBPF20	0.676769	3.08633e-06
ERO1L	0.676367	3.14419e-06
HIPK2	0.676275	3.15761e-06
FAM118A	0.676033	3.19302e-06
LHFPL2	0.675347	3.2957e-06
PKP2	0.674811	3.37789e-06
SPRED1	0.674366	3.44755e-06
SERPINB6	0.673755	3.54548e-06
AKAP9	0.673273	3.62439e-06
MEX3A	0.67294	3.67998e-06
DAAM1	0.672495	3.75532e-06
ATHL1	0.672119	3.82011e-06
B4GALNT4	0.671976	3.84509e-06
SYNM	0.671836	3.86954e-06
EXD3	0.671665	3.89965e-06
ANKLE2	0.671606	3.91026e-06
RNASE1	0.671241	3.97551e-06
MLYCD	0.670799	4.05583e-06
S100A16	0.670383	4.13287e-06
ZBTB4	0.67016	4.17464e-06
TMEM185A	0.66998	4.20862e-06
VWF	0.669505	4.29974e-06
MID1IP1	0.669271	4.34527e-06
GPSM2	0.668585	4.48128e-06
CDRT4	0.668542	4.48986e-06
MAP2K1	0.667972	4.6061e-06
ST3GAL2	0.667733	4.65559e-06
EYA2	0.666665	4.88296e-06
IL18R1	0.66663	4.89044e-06
ZNF664	0.666492	4.92075e-06
CAMKK2	0.666189	4.98741e-06
WWOX	0.665299	5.18838e-06
S100A14	0.665066	5.24222e-06
AC026806.2	0.664815	5.30075e-06
ALAD	0.664551	5.36307e-06
PXDN	0.66449	5.37743e-06
ZNF24	0.66449	5.37743e-06
SPRED2	0.664215	5.44329e-06
PNMA1	0.663633	5.58477e-06
COL4A5	0.663093	5.71895e-06
ITGB5	0.66297	5.74993e-06
TSKU	0.661979	6.00532e-06
MCC	0.661633	6.09685e-06
RHPN2	0.661422	6.15337e-06
RGMB	0.66053	6.3975e-06
NAMPT	0.65971	6.62976e-06
ANKRD13A	0.659654	6.6459e-06
MAP7D1	0.658124	7.10064e-06
FZD4	0.657722	7.22484e-06
B3GNT4	0.657589	7.26643e-06
C4orf3	0.657264	7.36883e-06
BMPR2	0.657186	7.39376e-06
SLC1A1	0.656611	7.57863e-06
PQLC1	0.656554	7.59722e-06
PRKCSH	0.656263	7.69232e-06
PREX1	0.65595	7.7964e-06
MDK	0.655596	7.91514e-06
PLSCR1	0.655485	7.95285e-06
PPAPDC1A	0.655079	8.09217e-06
KIAA1462	0.655063	8.09763e-06
PCDH7	0.654715	8.21867e-06
MSI1	0.65412	8.42946e-06
ZBTB10	0.653619	8.61064e-06
CTD-2354A18.1	0.65331	8.72458e-06
PTPRM	0.652266	9.11833e-06
LRP10	0.652229	9.13279e-06
USP3	0.65163	9.3666e-06
ADAMTS18	0.651001	9.61798e-06
MYO6	0.650927	9.64776e-06
ZNF611	0.650816	9.69294e-06
ARHGAP29	0.650589	9.78586e-06
TRDN	0.650482	9.82964e-06
ZCCHC3	0.648614	1.06286e-05
BCL7C	0.648331	1.07546e-05
DNAJB2	0.648135	1.08426e-05
NPEPPS	0.648037	1.08872e-05
DIO3OS	0.647825	1.09833e-05
SLC27A3	0.646686	1.1515e-05
KIFC3	0.645203	1.22418e-05
FAM167A	0.644811	1.24408e-05
FUT8	0.644368	1.26695e-05
COL9A2	0.644345	1.26813e-05
TP53I11	0.644072	1.2824e-05
HSPG2	0.643879	1.29262e-05
TMEM131	0.642107	1.38966e-05
TMEM87B	0.641514	1.42358e-05
SMG6	0.641255	1.43862e-05
ELOVL2	0.641139	1.44543e-05
TBL1XR1	0.64081	1.46481e-05
NXN	0.640254	1.49815e-05
S100Z	0.639716	1.53112e-05
NEO1	0.638792	1.58919e-05
ZNF292	0.638587	1.60238e-05
IFLTD1	0.638099	1.63406e-05
CTDSP1	0.638009	1.64002e-05
IGFBP2	0.637856	1.65009e-05
FN1	0.637141	1.69801e-05
GNB1	0.636808	1.72081e-05
SGK223	0.636241	1.76022e-05
MEPCE	0.636137	1.76749e-05
PLEKHG2	0.635511	1.8121e-05
PTPN5	0.635413	1.81918e-05
STX12	0.635321	1.82585e-05
FOXJ3	0.635169	1.83696e-05
TP53TG5	0.634657	1.87462e-05
DGAT1	0.634418	1.89249e-05
PICALM	0.633674	1.94903e-05
TTC39B	0.633389	1.9711e-05
RTKN	0.633263	1.9809e-05
EDA	0.632998	2.00177e-05
CCL2	0.632969	2.00403e-05
SLC40A1	0.632846	2.01373e-05
GOLGA8A	0.632833	2.01481e-05
VIL1	0.632731	2.02292e-05
CTC-550B14.8	0.632519	2.03984e-05
ANKRD1	0.632229	2.06325e-05
RRAGC	0.631825	2.0963e-05
FARP1	0.631694	2.10711e-05
TMEM259	0.630958	2.1688e-05
WDR86-AS1	0.630882	2.17523e-05
HNF1B	0.630207	2.23341e-05
PBXIP1	0.630026	2.2492e-05
RASSF8	0.629783	2.27066e-05
RARB	0.62911	2.33097e-05
GNA11	0.628814	2.3579e-05
APLP2	0.628692	2.36909e-05
WBSCR17	0.628488	2.38799e-05
AC002480.5	0.628148	2.41966e-05
GREM2	0.62789	2.44392e-05
WIPI2	0.62767	2.46482e-05
GOLGA2	0.627469	2.48407e-05
GAMT	0.627245	2.5057e-05
TAF10	0.627115	2.51833e-05
BAG3	0.62659	2.56984e-05
ERRFI1	0.626495	2.57932e-05
NBPF15	0.626404	2.58829e-05
PRTG	0.625942	2.63477e-05
ETS2	0.625477	2.68231e-05
PDLIM7	0.625258	2.70499e-05
USP51	0.624253	2.81109e-05
DECR2	0.623223	2.92383e-05
SCD5	0.622938	2.95574e-05
L3MBTL1	0.62284	2.96683e-05
RRBP1	0.622578	2.99657e-05
PAX6	0.62155	3.11569e-05
SNX14	0.621491	3.12275e-05
GNB2	0.621483	3.12367e-05
AC012501.2	0.621426	3.13045e-05
TPRG1L	0.621263	3.14979e-05
UHRF2	0.621194	3.15798e-05
SPATS2	0.620799	3.20557e-05
SHROOM4	0.62023	3.27512e-05
JUND	0.620166	3.2831e-05
IL17RA	0.619092	3.41844e-05
SOCS3	0.619073	3.42087e-05
IRAK1	0.618681	3.47165e-05
GIPR	0.618643	3.47663e-05
SERPINE2	0.618609	3.48101e-05
NBPF9	0.618308	3.52056e-05
GID4	0.617718	3.59919e-05
SOAT1	0.617691	3.60272e-05
KLF5	0.617289	3.65725e-05
NFATC1	0.617165	3.67419e-05
APOL3	0.616952	3.70359e-05
SLC26A11	0.616579	3.75535e-05
CTC-503J8.6	0.616412	3.77886e-05
CAP2	0.616274	3.79823e-05
SAT2	0.616129	3.81876e-05
CDKN1B	0.615907	3.85045e-05
PRSS1	0.615674	3.88399e-05
TNNT1	0.615574	3.89844e-05
HIC2	0.614792	4.01305e-05
VEGFB	0.614569	4.04629e-05
NDNL2	0.614346	4.07982e-05
PANK3	0.614329	4.0824e-05
NOL3	0.614311	4.08503e-05
SGSM3	0.614011	4.13055e-05
FAM50A	0.613906	4.14663e-05
EHHADH	0.613117	4.26898e-05
SNAPC3	0.612272	4.40367e-05
COL23A1	0.612109	4.43012e-05
CAPNS1	0.611905	4.46335e-05
FBXO34	0.611727	4.49258e-05
TMSB10	0.610904	4.6298e-05
SPINK5	0.610716	4.66179e-05
KCNJ3	0.609793	4.82126e-05
RBM24	0.609583	4.85813e-05
NBPF12	0.609168	4.93211e-05
RIPPLY3	0.608841	4.99098e-05
ZNF785	0.608361	5.07854e-05
CNNM1	0.608323	5.08543e-05
PDE10A	0.608194	5.10936e-05
EFNA5	0.607924	5.15941e-05
NDRG4	0.6079	5.16389e-05
TMEM200B	0.607609	5.21855e-05
NFASC	0.607407	5.25671e-05
DLK1	0.607396	5.2588e-05
MARK4	0.607139	5.30785e-05
S100A13	0.607013	5.332e-05
FSCN1	0.606791	5.3749e-05
GPSM1	0.606559	5.41985e-05
TYRO3	0.606479	5.43561e-05
GRSF1	0.605879	5.55412e-05
SLC4A2	0.605692	5.5916e-05
RAP2B	0.605589	5.61218e-05
ATP1A1	0.605568	5.61649e-05
PLCXD1	0.605234	5.68406e-05
ARID4B	0.605012	5.72952e-05
CTBS	0.604867	5.75936e-05
SLC1A2	0.604723	5.78908e-05
TMEM56	0.604651	5.8041e-05
RNF169	0.60448	5.83954e-05
TAOK1	0.604123	5.91466e-05
SMPD1	0.604056	5.92879e-05
PPFIBP1	0.603233	6.1052e-05
SERINC3	0.603122	6.12941e-05
CLIP1	0.602788	6.20254e-05
FZD2	0.602116	6.35238e-05
APOA1	0.601889	6.40376e-05
ENTPD4	0.601677	6.45208e-05
B3GNT5	0.601181	6.56634e-05
TMEM132A	0.601024	6.6027e-05
B4GALT4	0.60101	6.60613e-05
LDHA	0.60101	6.60613e-05
VAMP2	0.600772	6.66194e-05
ATP6V1B2	0.600343	6.7635e-05
RFNG	0.600339	6.76433e-05
CAMSAP3	0.600207	6.79589e-05
AHSA2	0.600171	6.80459e-05
SDC4	0.599676	6.92426e-05
RTN4RL1	0.599504	6.96618e-05
ZNF436	0.599354	7.0029e-05
INPPL1	0.599047	7.0789e-05
PDIA2	0.598929	7.10819e-05
NRP2	0.598897	7.11618e-05
DPY19L3	0.598892	7.11762e-05
SNHG18	0.598652	7.17763e-05
ABCC4	0.598262	7.27634e-05
PVRL2	0.597946	7.3573e-05
KEL	0.597802	7.39455e-05
SMAD6	0.597087	7.58137e-05
FBLN1	0.596873	7.63808e-05
ADNP	0.596785	7.6616e-05
SFRP1	0.596674	7.69133e-05
ZNF518B	0.595999	7.87391e-05
CPSF1	0.595248	8.08204e-05
GOLGB1	0.595117	8.11861e-05
SPOCK1	0.594601	8.26514e-05
STK32C	0.594025	8.43135e-05
ARHGAP42	0.593705	8.52492e-05
MEG3	0.593633	8.54609e-05
C21orf2	0.593264	8.65537e-05
B3GNT2	0.592935	8.75404e-05
PDLIM1	0.592783	8.79986e-05
C20orf112	0.592704	8.82372e-05
SLCO2A1	0.592574	8.86335e-05
AC002480.2	0.592574	8.86335e-05
FAM222A	0.592267	8.95719e-05
AGAP6	0.591976	9.04704e-05
C4orf48	0.591436	9.21592e-05
BHLHE22	0.591295	9.26043e-05
CEP70	0.591036	9.3428e-05
TMSB15B	0.590893	9.38874e-05
FAM84B	0.590689	9.45446e-05
DHCR24	0.590559	9.49627e-05
B3GALT6	0.590334	9.56943e-05
MLLT6	0.590242	9.59964e-05
GALNT10	0.590053	9.66159e-05
ATXN7	0.589548	9.82924e-05
HDAC7	0.589478	9.85276e-05
FAM159B	0.588979	0.000100209
SH3RF1	0.588869	0.000100585
AKT1	0.588808	0.000100793
CLIP4	0.588319	0.00010248
CERS6	0.587979	0.000103666
BMI1	0.58766	0.000104792
PPIF	0.587405	0.000105697
NRP1	0.587326	0.000105981
DCAF10	0.586866	0.000107637
YTHDF1	0.585462	0.000112842
CBFB	0.58541	0.000113039
MAGEH1	0.585033	0.00011448
FAM126B	0.584515	0.000116482
LRRFIP1	0.583889	0.000118945
FUT2	0.583677	0.000119789
MLLT4	0.583666	0.000119831
SLBP	0.582831	0.000123214
ADAMTS9	0.582348	0.000125208
MERTK	0.582151	0.000126032
CACNG8	0.581808	0.000127471
MRC2	0.581524	0.000128679
SOGA1	0.58139	0.000129251
RHBDF1	0.581159	0.000130243
SIDT2	0.581143	0.000130313
CNTROB	0.580871	0.000131488
RAB5B	0.580776	0.000131904
RAD54L2	0.580482	0.00013319
GAB2	0.57969	0.000136714
ARID1A	0.579553	0.000137333
RADIL	0.579481	0.000137659
HSP90B1	0.579442	0.000137837
ATG9A	0.57933	0.000138347
MTSS1L	0.579321	0.000138385
PKNOX1	0.579013	0.000139796
DUSP5	0.578835	0.000140613
CCDC71L	0.578744	0.000141035
TDRD7	0.578674	0.00014136
HGSNAT	0.578388	0.000142693
PRRC2B	0.57833	0.000142964
ZRANB1	0.578234	0.000143414
ITGAV	0.577851	0.000145226
SMARCD2	0.577695	0.000145971
CLMP	0.577213	0.000148288
GPR161	0.576866	0.000149975
ZSWIM6	0.576765	0.000150474
WTIP	0.576696	0.00015081
ZKSCAN1	0.576662	0.000150977
ARID4A	0.576662	0.000150977
CASC15	0.576416	0.000152194
TVP23C	0.57633	0.000152621
ARHGAP24	0.576214	0.000153197
ABCD1	0.575438	0.000157117
PPP1R15A	0.575304	0.000157799
ALKBH5	0.575217	0.000158246
GCH1	0.575099	0.000158856
MAPK10	0.575097	0.000158867
HES4	0.574645	0.000161208
WSB2	0.573919	0.000165041
MXRA7	0.573196	0.000168943
JAKMIP3	0.57299	0.000170065
FOXH1	0.57266	0.000171883
FNBP4	0.572438	0.000173117
TMC4	0.572359	0.000173555
MSL1	0.572064	0.000175213
GOLGA8B	0.571562	0.000178056
ZNF91	0.571326	0.00017941
KLHL17	0.571252	0.000179837
ARHGEF2	0.570854	0.000182142
EXOSC6	0.570776	0.0001826
MUC20	0.570483	0.00018432
BRAF	0.570415	0.000184717
CCNG1	0.569881	0.000187897
ZNF614	0.569881	0.000187897
DIP2A	0.569861	0.000188014
TM9SF3	0.56977	0.000188565
CTSB	0.56969	0.000189047
CALCR	0.569581	0.000189703
PPP1R16A	0.569183	0.000192123
MMP15	0.569116	0.000192533
FOXK1	0.569052	0.000192926
IQCA1	0.568467	0.00019655
C2orf88	0.568456	0.000196617
TIPARP	0.568218	0.000198108
ASH2L	0.56788	0.000200245
AC004448.5	0.56785	0.000200436
SMARCA1	0.567435	0.000203086
CLDN18	0.567389	0.00020338
USP24	0.56738	0.000203438
RIBC1	0.567221	0.000204469
AC079354.1	0.567221	0.000204469
C5orf24	0.567114	0.000205157
AC008753.4	0.567005	0.000205868
SLC25A36	0.56691	0.000206486
PTPRCAP	0.566051	0.000212161
TLE2	0.56563	0.000214991
EPHB6	0.565314	0.000217142
ZC3HAV1	0.565211	0.000217843
SERPINB1	0.5651	0.000218605
FNDC3B	0.5651	0.000218605
DPP8	0.5651	0.000218605
RBAK	0.56489	0.000220051
TRPV3	0.564835	0.000220435
SMARCD3	0.564813	0.000220587
IGFBP5	0.564448	0.000223124
RBM33	0.564242	0.000224575
AMOTL2	0.564223	0.000224705
PLOD3	0.564186	0.000224967
MAN1A1	0.564108	0.000225517
PNRC1	0.563778	0.000227857
FAM211B	0.563709	0.000228351
SEC24B	0.563345	0.000230965
MED13L	0.563019	0.000233331
FAM171A2	0.562902	0.000234185
CREBBP	0.562766	0.000235182
KIF5B	0.562543	0.000236818
ZNF12	0.56241	0.000237802
TSPAN12	0.562407	0.000237823
FXR2	0.562237	0.000239091
ATP13A3	0.56185	0.000241983
GPR39	0.561693	0.000243169
PCGF3	0.561407	0.000245342
ZNF260	0.561407	0.000245342
NPIPB3	0.561125	0.000247493
PRKD2	0.56094	0.000248922
RAI1	0.560834	0.000249739
CCS	0.560764	0.000250278
C1orf168	0.559347	0.000261495
TEAD2	0.559183	0.000262818
SH3BP4	0.559108	0.000263427
PPP2CB	0.559014	0.000264194
ARHGEF15	0.558761	0.000266255
PLXNA3	0.558577	0.000267771
TARBP1	0.558328	0.000269834
MSH6	0.558319	0.000269908
AC005306.3	0.558162	0.000271211
ABCA7	0.55788	0.000273572
COL6A2	0.557595	0.000275974
HDAC10	0.557486	0.000276902
TMEM107	0.55744	0.000277289
BRD1	0.55658	0.000284689
ARHGAP5	0.556429	0.00028601
LPP	0.555984	0.000289922
PAIP1	0.555903	0.000290637
NENF	0.555575	0.000293565
CCDC129	0.555512	0.000294126
ZFPM1	0.5552	0.000296933
COPG1	0.554983	0.000298899
SLC5A4	0.554588	0.000302515
TRO	0.554231	0.000305817
RCAN3	0.55376	0.000310209
P4HB	0.553538	0.000312306
WDR26	0.553538	0.000312306
ARHGAP40	0.553517	0.000312508
PTMS	0.553215	0.000315381
MGAT1	0.553121	0.000316274
FAM122C	0.553121	0.000316274
AP001065.15	0.553049	0.000316968
MAN2C1	0.552714	0.000320193
SAMD14	0.552708	0.000320244
BRI3	0.552601	0.00032128
EFEMP2	0.552347	0.000323755
SLC6A16	0.552292	0.000324295
DDHD2	0.552287	0.000324349
MANEA-AS1	0.552196	0.000325237
CCDC50	0.551734	0.000329797
IAH1	0.551547	0.000331663
NME3	0.551116	0.000335987
RFPL2	0.55091	0.000338077
EFS	0.55083	0.000338884
ELAVL1	0.550657	0.000340651
RHOF	0.550313	0.000344188
UBE2H	0.549869	0.00034879
CAMK2N1	0.549747	0.000350074
GPR108	0.549477	0.000352907
DCAF6	0.549202	0.000355819
GRB10	0.549091	0.000357003
SPINT2	0.54898	0.00035819
EFHD2	0.548533	0.000363
ZNF432	0.548469	0.000363696
INPP5E	0.548323	0.000365277
ZMYM4	0.548202	0.0003666
NTF3	0.548194	0.000366689
CTB-25B13.12	0.548058	0.000368172
ANKS1B	0.54791	0.000369793
FGFRL1	0.547709	0.000372014
LINC01004	0.547675	0.000372397
KCNK1	0.547467	0.000374702
CLIP2	0.547423	0.000375195
MAGI3	0.546868	0.00038143
PIK3CB	0.546423	0.00038649
FBXO18	0.546369	0.000387111
PARP6	0.546321	0.000387664
TULP4	0.546243	0.000388558
APOBEC3G	0.546182	0.000389259
JUP	0.546064	0.000390623
NPHP1	0.545875	0.000392805
CPD	0.545875	0.000392805
NLRP2	0.545352	0.000398931
SLC35E1	0.54522	0.000400478
FRZB	0.544898	0.000404303
CTSV	0.544755	0.000406008
TRPA1	0.544136	0.000413477
LENG8	0.543644	0.000419498
SORCS1	0.543459	0.000421785
KDM4B	0.542641	0.000432025
FGFR3	0.542546	0.000433222
PPFIA1	0.542421	0.000434813
XIAP	0.54231	0.000436229
HM13	0.542087	0.000439074
PDZRN4	0.541372	0.000448337
SOX21	0.541057	0.000452468
PAFAH1B1	0.540975	0.000453546
SLC38A10	0.540934	0.0004541
ZDHHC9	0.540531	0.000459454
ERVH48-1	0.540505	0.000459801
CDC34	0.540404	0.000461145
IL1RL1	0.540355	0.000461806
AXIN2	0.540292	0.000462655
RNF19A	0.540197	0.000463929
TMEM51	0.5398	0.000469312
KIAA0895	0.539657	0.000471257
CCDC141	0.539374	0.000475136
GATS	0.539132	0.000478491
TPST1	0.538955	0.000480936
KIAA1456	0.538907	0.000481604
TWSG1	0.538676	0.000484836
DMPK	0.53852	0.00048703
HDAC5	0.538291	0.000490258
ADCY7	0.538291	0.000490265
ATP8B1	0.538216	0.000491322
HDGF	0.538196	0.000491609
PTDSS2	0.538148	0.000492295
FAM213A	0.538085	0.000493189
TCEA3	0.537905	0.000495751
EFCAB14	0.53767	0.000499131
SRF	0.537545	0.000500923
WWP1	0.537503	0.000501536
KIFC2	0.537481	0.000501844
MRAP2	0.537425	0.000502656
ARL8A	0.537366	0.000503518
RBMS1	0.537307	0.000504377
FBLIM1	0.537169	0.000506375
RXRB	0.53701	0.000508703
USP53	0.536306	0.000519094
RREB1	0.536099	0.000522185
FANK1	0.536055	0.00052284
LINC00969	0.534891	0.000540569
PNPLA3	0.534861	0.000541028
ITGA5	0.534854	0.000541129
PSMD9	0.534779	0.000542296
NUS1	0.534653	0.000544247
MTCH1	0.534416	0.000547942
SAMD5	0.534334	0.000549234
PHC2	0.534236	0.000550764
LAMA1	0.53393	0.000555587
XKR6	0.533765	0.000558212
NF1	0.533644	0.00056014
ECI1	0.533148	0.000568097
PCDH20	0.533126	0.000568443
STT3B	0.533082	0.000569157
MVB12A	0.533048	0.000569714
PRR5	0.532893	0.000572218
TMEM123	0.532778	0.000574098
MMP14	0.532588	0.000577198
ZNF48	0.532526	0.00057821
KCNJ14	0.532442	0.000579594
PDCD4-AS1	0.531883	0.000588848
HPX	0.531862	0.0005892
TAL2	0.531817	0.000589946
CECR1	0.531774	0.00059066
CAPN13	0.53103	0.000603224
TCP11L1	0.531006	0.00060362
PURA	0.530611	0.000610391
LYST	0.530571	0.000611085
C1orf64	0.530535	0.000611705
CERS1	0.530457	0.000613047
ABHD11	0.529816	0.000624212
MNT	0.529147	0.000636059
IMPAD1	0.528924	0.000640053
KIF1C	0.528886	0.000640729
EAF1	0.528608	0.000645741
NOG	0.528534	0.000647084
COL4A6	0.528366	0.000650134
EDNRA	0.528188	0.000653387
TRABD2B	0.528141	0.000654258
TADA2B	0.527915	0.000658393
CASC10	0.527805	0.000660419
ARSA	0.52683	0.000678654
MROH6	0.526515	0.000684621
FAM83F	0.526072	0.00069312
CEP170B	0.52592	0.000696054
GUCA2A	0.525607	0.000702132
GNA13	0.525537	0.000703492
HNRNPU-AS1	0.525495	0.000704315
ACVR2A	0.524651	0.000720989
CRABP2	0.52441	0.000725811
DVL1	0.524385	0.000726317
MYO9A	0.524364	0.000726746
CTDNEP1	0.524045	0.000733182
AC104667.3	0.523992	0.000734256
GLTSCR2	0.523743	0.000739315
DDX17	0.523743	0.000739315
VLDLR	0.523636	0.000741518
GJA1	0.523632	0.000741588
GLIS3-AS1	0.523576	0.000742745
NFE2L2	0.523085	0.00075287
SLC10A3	0.52285	0.000757756
TP53INP2	0.522703	0.000760832
SIX3	0.522518	0.000764704
ANKRD36	0.522079	0.000773993
CSNK1E	0.521965	0.000776426
LINC00085	0.521892	0.000777968
WAC	0.521853	0.000778799
PRIMA1	0.521208	0.000792712
TBL2	0.521138	0.000794226
RASL12	0.521127	0.000794468
EEA1	0.520853	0.000800451
TXNDC11	0.52048	0.000808651
ARHGAP28	0.520422	0.000809937
VWA5A	0.5203	0.00081265
PELI1	0.5203	0.00081265
TMEM92	0.520193	0.000815031
AKT2	0.520026	0.000818753
SRY	0.519745	0.000825048
ORAI1	0.519668	0.000826779
RASSF6	0.519598	0.000828353
CACNA1I	0.519535	0.000829788
LPGAT1	0.519414	0.000832527
ENDOV	0.51941	0.000832614
ZNF792	0.519212	0.000837115
REV3L	0.518975	0.000842531
RGS4	0.518974	0.000842559
CD48	0.518825	0.000845986
HIGD1A	0.518407	0.000855645
RAB40A	0.518259	0.000859083
CTDSP2	0.518079	0.000863297
SORBS3	0.518062	0.00086369
KCNF1	0.517782	0.000870286
BIRC6	0.517768	0.000870604
LMBR1L	0.517745	0.000871145
ADRA2C	0.517694	0.000872354
CCDC130	0.517412	0.000879057
HELZ	0.517406	0.000879181
SMAD3	0.517256	0.000882769
MNX1	0.517036	0.00088803
ARL5B	0.516962	0.000889825
XPA	0.516769	0.000894481
ZNF217	0.516739	0.000895189
RSPH3	0.516696	0.000896229
CNOT3	0.516527	0.000900348
FAM214B	0.516476	0.000901588
C11orf95	0.516343	0.00090483
ASXL1	0.51597	0.000913969
ICOSLG	0.515965	0.000914089
MYOF	0.515475	0.000926243
KCNQ1OT1	0.514766	0.00094406
ZFP30	0.514663	0.000946684
RCN2	0.514377	0.000953974
PAX7	0.514099	0.000961128
IL7R	0.51377	0.000969633
MKNK2	0.512626	0.000999743
LINC00685	0.512564	0.00100139
MYL9	0.512292	0.00100868
MCCC1	0.511959	0.00101768
SETD7	0.511804	0.00102189
ACADVL	0.511737	0.0010237
ANXA2	0.511625	0.00102676
FGF8	0.511238	0.00103738
LRRC41	0.510736	0.00105131
PRCD	0.510648	0.00105376
MAP2K2	0.510586	0.00105548
SLC4A11	0.510548	0.00105655
ZMYM3	0.51018	0.00106691
VPS37D	0.510146	0.00106788
ADAMTS13	0.510044	0.00107076
FUBP3	0.509958	0.00107321
KLHDC10	0.509792	0.00107793
GPR173	0.509502	0.00108622
PERP	0.509402	0.00108911
CACNA1E	0.50937	0.00109002
PALM	0.509318	0.00109152
ZFHX4	0.509262	0.00109313
RAB32	0.508895	0.00110377
ZDHHC2	0.508847	0.00110518
CTSZ	0.508784	0.00110701
PLCXD2	0.508581	0.00111296
AC093673.5	0.508558	0.00111362
ATG4D	0.508532	0.00111439
C1orf86	0.508342	0.00112
GAN	0.50829	0.00112152
TMEM245	0.50829	0.00112152
ZNF746	0.50784	0.0011349
TRIB1	0.507736	0.001138
KYNU	0.507663	0.00114017
LINC00657	0.507623	0.00114138
KTN1	0.507401	0.00114807
TOP2B	0.50729	0.00115143
LINC00937	0.506883	0.00116377
POMGNT1	0.506622	0.00117176
RUSC2	0.506427	0.00117775
UBE2M	0.506398	0.00117866
C1GALT1	0.506178	0.00118547
NPEPL1	0.506066	0.00118896
DOT1L	0.505952	0.00119251
RASA2	0.505398	0.00120988
SPEF2	0.505238	0.00121494
ZNF497	0.505014	0.00122206
FRAS1	0.504844	0.00122751
NBPF10	0.504755	0.00123035
PDXDC2P	0.504502	0.00123849
DYNC1H1	0.504399	0.00124181
KIF3B	0.50426	0.00124631
TLE6	0.504171	0.0012492
DNASE1L1	0.504167	0.00124932
ACSL1	0.503885	0.00125851
CCDC104	0.503843	0.00125989
LSR	0.50362	0.00126722
TMC7	0.503614	0.0012674
PORCN	0.503495	0.00127132
PTOV1	0.503287	0.0012782
SH2D3A	0.502951	0.00128939
TEX264	0.502596	0.00130132
ZAP70	0.502554	0.00130272
ATP2B1	0.502509	0.00130424
XYLT2	0.502503	0.00130443
THNSL2	0.502484	0.00130507
ARID3A	0.50237	0.00130894
FOXA1	0.502365	0.0013091
BSDC1	0.502285	0.0013118
KDM5A	0.502175	0.00131554
DMTN	0.501874	0.00132583
H1FX	0.501636	0.00133399
CSMD1	0.501565	0.00133646
BCAT2	0.501286	0.0013461
AMFR	0.501186	0.00134957
GADD45G	0.501165	0.00135031
GLCE	0.501149	0.00135087
LA16c-358B7.3	0.500545	0.00137204
TCF25	0.500397	0.00137728
AADAT	0.500393	0.00137742
C21orf91	0.500286	0.00138122
MFHAS1	0.500202	0.0013842
LRRC3	0.500164	0.00138556
TAGLN	0.499841	0.00139709
OTUD5	0.499798	0.00139862
RRAGB	0.499687	0.00140262
STARD10	0.499607	0.00140549
SUFU	0.499492	0.00140966
AP5B1	0.499188	0.00142068
NDRG1	0.499176	0.0014211
DKK4	0.498858	0.00143272
CELF1	0.49884	0.00143339
MSI2	0.497617	0.00147888
ITCH	0.497617	0.00147888
LPIN1	0.497506	0.00148307
IGDCC4	0.497442	0.00148549
ANK2	0.497395	0.00148728
EPHA4	0.497253	0.00149267
BMP2K	0.497224	0.00149378
POFUT2	0.49719	0.00149507
CYFIP1	0.497061	0.00149997
PTPN21	0.496317	0.00152864
SH3BP2	0.496231	0.00153198
HOMER2	0.496217	0.00153254
PCYOX1	0.49595	0.00154296
STAT2	0.495721	0.00155195
MAPK3	0.495387	0.00156513
TLN2	0.495283	0.00156927
STAT6	0.494976	0.00158149
ZNF516	0.494898	0.00158461
ABCD4	0.494727	0.00159149
HECTD4	0.494602	0.00159654
TJAP1	0.494502	0.00160058
ADM	0.49439	0.00160508
DCBLD1	0.494039	0.00161938
COL27A1	0.493573	0.00163851
ZNF445	0.493531	0.00164025
AJAP1	0.493528	0.00164039
CHCHD10	0.493364	0.00164715
AGPAT3	0.493248	0.00165196
RNF213	0.492948	0.00166449
FAM227A	0.492857	0.0016683
UPK1A	0.492744	0.00167306
HK2	0.492722	0.00167396
SSTR2	0.492298	0.00169188
PIGG	0.492197	0.0016962
KIF13B	0.492161	0.00169771
ST5	0.491819	0.00171235
TM9SF2	0.491503	0.00172596
TMTC1	0.491444	0.00172849
F10	0.491341	0.00173295
ADAP2	0.491086	0.00174406
PABPN1	0.490947	0.00175012
OSBPL7	0.490284	0.00177932
CMTM4	0.490276	0.00177969
STMN2	0.490116	0.0017868
FAM159A	0.49001	0.00179151
SGSH	0.489969	0.00179338
SPOCK3	0.489632	0.00180846
RGS6	0.489554	0.00181201
BAIAP2-AS1	0.489383	0.0018197
LRRC48	0.489161	0.0018298
CUL4A	0.489047	0.001835
BTBD3	0.488942	0.0018398
ITGB8	0.488901	0.00184166
PHF1	0.488713	0.00185028
ATP11A	0.48839	0.00186517
CYHR1	0.488274	0.00187052
UNC79	0.488203	0.00187382
MOGS	0.487812	0.00189206
SSUH2	0.487742	0.00189536
C8orf49	0.487465	0.0019084
DERA	0.487385	0.00191218
TFF1	0.487358	0.00191347
FRS2	0.487211	0.00192039
PPDPF	0.486722	0.00194374
RC3H2	0.486471	0.00195582
HCFC1R1	0.486433	0.00195767
TCN2	0.486384	0.00196002
CEP112	0.486137	0.00197197
PCED1A	0.486102	0.00197371
LINC00575	0.486015	0.0019779
OSBPL2	0.485944	0.00198138
NPC2	0.485722	0.00199226
DNAJC15	0.48561	0.00199771
ACTG1	0.485499	0.00200318
C1orf53	0.485333	0.00201138
CRAT	0.485054	0.00202522
MAN1A2	0.484832	0.00203628
TMEM50B	0.484192	0.00206851
SSR1	0.484054	0.00207549
ZNF160	0.484054	0.00207549
NRIP1	0.484028	0.00207681
HNRNPUL2	0.483832	0.00208682
CTD-2228K2.7	0.483768	0.00209008
NUCB2	0.483747	0.00209115
PGK1	0.483387	0.00210963
ALPK3	0.483283	0.00211503
TP53INP1	0.483206	0.00211896
CTD-3018O17.3	0.482802	0.00213998
SLC16A5	0.482776	0.00214134
SYS1	0.482053	0.0021794
POMT1	0.481659	0.00220038
GXYLT1	0.481602	0.0022034
SPTY2D1-AS1	0.481565	0.00220543
MAPK8IP3	0.481358	0.00221652
DLL3	0.481294	0.00221999
ZKSCAN8	0.48091	0.00224074
STK11	0.4809	0.00224132
SLC12A9	0.480891	0.00224177
ZFAND2B	0.480862	0.00224336
COL4A3	0.48056	0.00225987
DOCK8	0.480442	0.00226634
TNFAIP8L1	0.480377	0.0022699
ALKBH6	0.479665	0.00230934
GADD45A	0.479465	0.00232052
KLF16	0.479456	0.00232101
TUSC1	0.479233	0.00233353
COL18A1	0.479133	0.00233918
CAMK2G	0.478711	0.00236309
RFWD2	0.478396	0.00238109
EXT1	0.478311	0.002386
AC084018.1	0.478299	0.00238666
GDF11	0.478284	0.00238754
STARD3	0.478171	0.00239402
IL6ST	0.477938	0.0024075
HSBP1L1	0.477755	0.00241807
LINC00312	0.477478	0.00243424
PTK7	0.47718	0.00245169
FBXO11	0.477089	0.00245707
GGA2	0.477021	0.0024611
PTP4A2	0.476939	0.00246592
VTN	0.475996	0.0025222
KHNYN	0.475884	0.00252897
MSR1	0.475875	0.0025295
CST4	0.475396	0.00255861
TMEM66	0.475271	0.00256623
TNIP1	0.475042	0.00258031
TRAPPC8	0.474903	0.00258885
ZBED1	0.474493	0.00261425
GPR125	0.474263	0.00262857
NCOA4	0.47416	0.00263507
FAM214A	0.473673	0.00266569
RNF208	0.473488	0.0026774
PIGP	0.47324	0.00269319
SDF4	0.473176	0.00269728
SLC27A1	0.473173	0.00269748
AC079210.1	0.47294	0.00271242
MKRN1	0.472825	0.0027198
CTD-2574D22.4	0.472469	0.00274282
PI4KA	0.472452	0.00274397
LRP6	0.472351	0.00275051
ADCY10	0.472091	0.00276747
AC022498.1	0.472091	0.00276747
KCNV2	0.472086	0.00276779
ATAT1	0.472039	0.00277084
NFKBID	0.471648	0.00279656
SGSM2	0.471539	0.00280374
MTSS1	0.471394	0.00281334
SETD1B	0.47114	0.00283025
AP000662.4	0.47057	0.0028685
TBX3	0.470489	0.00287394
WDR27	0.470116	0.00289925
SLC7A5	0.470043	0.00290422
MTHFR	0.46986	0.00291674
NBPF14	0.469759	0.00292362
FBXL2	0.469543	0.00293848
ZNF354A	0.469247	0.00295898
USP21	0.469038	0.0029735
C1QTNF6	0.468796	0.00299037
BPIFA1	0.468722	0.00299552
STX3	0.468712	0.00299626
RNA5SP151	0.468685	0.00299814
IWS1	0.468601	0.00300406
SNAI3-AS1	0.468448	0.0030148
PCBP4	0.468403	0.00301798
TEAD1	0.468378	0.00301971
ARIH1	0.468267	0.00302756
KIF26B	0.468246	0.00302908
FMO5	0.468178	0.00303387
PDXK	0.468126	0.00303756
YAP1	0.468126	0.00303756
SLC22A15	0.468111	0.00303863
PIEZO1	0.467662	0.00307066
GKAP1	0.4676	0.00307505
UBE2Z	0.467556	0.00307821
IGF2BP2	0.467267	0.00309905
SFT2D3	0.467235	0.00310136
VASP	0.467156	0.00310708
ZNF496	0.467111	0.0031103
GDPD3	0.467036	0.00311571
SPEN	0.466933	0.00312321
AGAP3	0.466887	0.00312657
C7orf26	0.466836	0.00313029
VWA3B	0.466805	0.00313251
GNAZ	0.466805	0.00313254
CTSO	0.466628	0.00314545
RBBP6	0.466377	0.00316383
MGEA5	0.466155	0.00318021
PHOSPHO1	0.46615	0.00318055
COPA	0.466044	0.00318842
AGPAT6	0.466014	0.00319065
SERTAD2	0.465777	0.00320824
LINC00842	0.465345	0.00324052
YRDC	0.465064	0.00326161
UNC50	0.464932	0.00327161
BAD	0.464686	0.00329027
RNF103	0.464479	0.00330608
MYO3A	0.464467	0.00330694
MAPKAPK2	0.464356	0.00331547
MSMB	0.464347	0.00331613
STAT4	0.464153	0.00333103
TMUB2	0.464043	0.00333952
VANGL2	0.463883	0.0033518
SALL4	0.46382	0.00335669
SLC30A1	0.463805	0.00335786
OR5P3	0.463773	0.00336033
ANGPTL4	0.463559	0.003377
MBD1	0.463477	0.00338334
IL10RB	0.463315	0.00339602
RGS12	0.463128	0.0034106
SPRY2	0.462612	0.00345136
RASSF7	0.46246	0.0034634
BTBD2	0.462378	0.00346994
NODAL	0.462325	0.00347412
TMEM41B	0.461819	0.00351469
SREBF2	0.461627	0.00353019
CD151	0.461622	0.00353059
MAGED2	0.461486	0.00354164
ACOX1	0.461486	0.00354164
C8orf58	0.461395	0.00354901
AC012354.6	0.461171	0.00356723
VPS9D1	0.461055	0.00357673
BDKRB2	0.461048	0.00357726
FAM155B	0.461032	0.00357857
TNFAIP1	0.460919	0.00358781
CDKN1C	0.460899	0.00358951
RSPRY1	0.460819	0.00359609
PLOD1	0.460819	0.00359609
PCNX	0.460682	0.00360736
HEPACAM2	0.460336	0.0036359
GRIN2B	0.460289	0.0036398
DAP	0.46023	0.00364477
CDKN2D	0.46016	0.00365054
LINC00641	0.46001	0.00366308
VPS37B	0.459991	0.00366463
BHLHE40	0.45993	0.00366973
SREK1IP1	0.459596	0.00369781
LATS1	0.459432	0.00371164
NUDT8	0.459172	0.00373363
LPAR2	0.459098	0.00373993
VIPR1	0.458829	0.0037628
PITPNM1	0.458649	0.00377822
ANKRD10-IT1	0.458414	0.0037985
ATAD3B	0.458396	0.00379997
ENSA	0.458373	0.00380202
METTL9	0.458262	0.00381162
AF038458.5	0.45825	0.00381265
HEBP2	0.458064	0.0038287
SOX21-AS1	0.457907	0.00384238
PCBP2	0.457706	0.00385993
PTP4A3	0.457631	0.00386646
ZNF395	0.457478	0.00387984
KLF7	0.45723	0.00390166
CRHBP	0.456646	0.0039535
SLC9A5	0.456552	0.00396192
ZNF335	0.456218	0.00399186
CLDN23	0.456189	0.00399443
ZHX1-C8ORF76	0.456022	0.0040095
AGFG2	0.455976	0.00401367
MATN3	0.455857	0.00402442
SLC2A1	0.455582	0.00404945
FKBP8	0.455471	0.00405959
ERBB2IP	0.455452	0.00406134
DUSP3	0.455118	0.00409191
ITGA9	0.455089	0.00409457
CELF4	0.455051	0.00409811
FBRS	0.454818	0.00411961
GBA2	0.454815	0.00411983
PDLIM5	0.454704	0.00413013
PAQR6	0.454696	0.00413087
UBE2Q1	0.454593	0.00414044
TDGF1	0.454482	0.00415078
TOMM20	0.45437	0.00416114
FAM193B	0.454296	0.00416807
RBM5	0.454148	0.00418192
EGF	0.454079	0.00418839
TLE3	0.454062	0.00419002
FAM162A	0.454037	0.00419235
SDK1	0.453849	0.00421006
FST	0.453283	0.00426361
SRCRB4D	0.453271	0.00426478
PXN	0.453024	0.00428837
POLD4	0.452848	0.00430527
MAP2K4	0.452341	0.00435428
GFER	0.45205	0.00438254
EGLN1	0.451942	0.00439306
SMAP1	0.451925	0.0043948
PSEN1	0.451838	0.00440327
TSPAN14	0.451727	0.00441417
LGALS9	0.451656	0.00442117
IHH	0.451624	0.00442427
DIRC3	0.451522	0.00443434
TMEM260	0.451177	0.00446843
RELA	0.450973	0.00448874
SRSF9	0.450924	0.00449363
NPLOC4	0.450862	0.00449984
DLGAP4	0.450702	0.00451585
CLPTM1	0.450609	0.00452509
FAM83H	0.4506	0.00452608
TMEM203	0.450538	0.0045323
MVP	0.450522	0.00453383
SRC	0.450446	0.00454152
CCNL2	0.450368	0.00454936
RCOR2	0.450262	0.00456007
KCNK6	0.450221	0.00456422
BBS2	0.450221	0.00456422
CAPN10	0.450151	0.00457126
TCAP	0.450142	0.0045722
KIAA1161	0.44996	0.00459061
CDKN2B	0.449903	0.00459649
QSOX1	0.449896	0.00459712
C11orf84	0.449452	0.0046425
STRA6	0.449226	0.00466572
MEGF9	0.449166	0.00467191
CTB-36H16.2	0.449035	0.00468545
AKAP17A	0.448779	0.00471196
DNAJC1	0.448747	0.00471531
DBN1	0.448589	0.00473174
WIPF1	0.448495	0.00474154
CCNI	0.448478	0.00474334
PCGF2	0.448392	0.0047524
TFG	0.448256	0.00476663
SURF4	0.448033	0.00479001
UBN2	0.448002	0.00479329
FGF20	0.447987	0.0047949
DENND1B	0.447928	0.00480113
CAMKMT	0.447166	0.00488216
ITPRIPL2	0.446973	0.00490287
KIAA1324L	0.446946	0.00490581
TMEM14B	0.446922	0.00490844
EXOC8	0.446833	0.00491798
ZYG11B	0.446797	0.00492186
CTC-304I17.3	0.446658	0.0049369
CTD-2034I4.1	0.446658	0.0049369
REEP3	0.446521	0.00495172
AL359091.2	0.4464	0.00496493
NDN	0.44629	0.00497685
ZNF513	0.445841	0.00502602
C4orf47	0.44531	0.00508459
FLRT2	0.44508	0.00511024
ASB1	0.444945	0.00512527
FAM168B	0.444921	0.005128
RAB6A	0.444809	0.00514044
HPCAL1	0.444764	0.00514555
EP300	0.444587	0.0051654
ERO1LB	0.444522	0.00517273
PC	0.444522	0.00517273
JHDM1D	0.444401	0.00518633
CABS1	0.444123	0.00521786
NRBP2	0.443844	0.00524962
POC1B-GALNT4	0.443826	0.00525168
WNK1	0.443809	0.00525361
FURIN	0.443737	0.0052618
TSC22D4	0.44373	0.00526259
ZNF791	0.443698	0.00526631
MEGF6	0.443139	0.0053306
ZDHHC24	0.443	0.00534669
ARMC5	0.442993	0.00534745
ATP11B	0.442788	0.00537131
DDX58	0.442737	0.0053772
QPCT	0.442722	0.00537902
CNTNAP5	0.442182	0.00544224
CTD-2047H16.4	0.44209	0.00545306
KDELR2	0.44203	0.00546011
PPP3CC	0.441986	0.00546532
MBD2	0.441943	0.00547036
CCNY	0.441919	0.00547325
ULK1	0.441618	0.00550889
NLGN2	0.441606	0.00551033
HPN	0.441588	0.00551256
FAM134C	0.441487	0.00552459
APBB1	0.441383	0.00553692
ZNF408	0.441363	0.00553932
PPP2R5A	0.441179	0.00556138
KDM3B	0.440985	0.00558464
DCP1A	0.440681	0.00562135
MOK	0.440624	0.00562834
AGPAT1	0.440585	0.00563303
ATXN7L3	0.440297	0.00566798
ECHDC2	0.440206	0.00567917
RAB11FIP3	0.439947	0.00571078
TNRC6C-AS1	0.43986	0.00572157
KIAA1671	0.439776	0.0057318
NAPA-AS1	0.439458	0.00577108
FAM177A1	0.43914	0.00581066
CREB3L1	0.439036	0.00582362
SYT17	0.438995	0.00582864
ATP9A	0.438807	0.00585218
RN7SL592P	0.438576	0.00588123
MNX1-AS1	0.438411	0.00590205
RAB40C	0.438336	0.00591151
FAM101A	0.438243	0.00592325
CTC-444N24.11	0.438235	0.00592428
NISCH	0.437941	0.00596166
NPL	0.437819	0.00597709
SMAGP	0.437815	0.00597769
GPR151	0.437654	0.00599827
RAB20	0.437395	0.00603149
RAD23B	0.437361	0.00603589
NOTCH3	0.43731	0.00604248
PITRM1-AS1	0.43715	0.00606311
ZSWIM8	0.43702	0.00607989
KLHL9	0.436884	0.00609747
ZNF428	0.436819	0.00610591
CHD2	0.436694	0.00612227
WDR44	0.436583	0.00613677
GAS2L1	0.436455	0.00615349
PPP1R16B	0.436236	0.00618218
TMEM74B	0.435717	0.0062507
FNTA	0.43536	0.00629824
GFPT1	0.435248	0.0063131
STXBP2	0.435244	0.00631363
CTD-2007L18.5	0.43505	0.00633965
FAM63B	0.434915	0.00635785
ZBTB34	0.434883	0.0063621
NELFB	0.434748	0.00638041
CRX	0.434626	0.00639679
TMBIM1	0.434417	0.00642512
XAF1	0.434316	0.00643894
LAMA5	0.434127	0.0064647
UBE2Q2	0.433968	0.00648643
CRK	0.433914	0.00649377
TSPAN31	0.433882	0.00649814
DCLK3	0.433798	0.00650971
TYMS	0.433596	0.00653757
B4GALT1	0.433522	0.00654769
CARS2	0.433434	0.00655989
SLC35D2	0.433173	0.00659605
TPRXL	0.432915	0.00663204
FAM8A1	0.432838	0.00664271
DIP2C	0.432612	0.00667439
HTT	0.432462	0.0066955
KIAA0232	0.432247	0.00672586
VEZT	0.431802	0.00678894
RN7SL11P	0.431748	0.00679664
AC002117.1	0.431689	0.00680507
LINC00491	0.431468	0.00683662
GS1-393G12.12	0.431445	0.00684001
COL20A1	0.431445	0.00684001
PLA2G12B	0.431445	0.00684001
RN7SL689P	0.431331	0.00685636
CGNL1	0.431246	0.0068685
AC017099.3	0.431172	0.00687911
RN7SL674P	0.431095	0.00689028
GLCCI1	0.430972	0.00690803
TRIOBP	0.43094	0.00691271
SMURF2	0.430926	0.00691468
ACTR1B	0.430748	0.00694046
EME2	0.430647	0.00695517
ZKSCAN2	0.430529	0.00697228
CLDN16	0.430494	0.00697748
LY6G6C	0.430494	0.00697748
STX16	0.430246	0.00701375
MIDN	0.430246	0.00701375
BTBD7	0.430134	0.00703005
AP001469.9	0.430085	0.00703727
KCTD5	0.430024	0.00704631
KB-1991G8.1	0.430018	0.0070471
MFSD8	0.429991	0.0070511
TMEM106A	0.429837	0.00707375
EPB41L5	0.429824	0.00707567
HLX	0.429793	0.00708026
PATZ1	0.429561	0.00711458
APOBEC3D	0.429443	0.00713222
ZBTB38	0.429023	0.00719485
FHAD1	0.428897	0.00721363
E4F1	0.428846	0.00722138
ANG	0.428742	0.00723703
FOXI1	0.428574	0.00726235
NT5DC2	0.428356	0.00729531
TMUB1	0.428271	0.00730816
PDLIM2	0.428116	0.00733172
FAM134A	0.428001	0.00734913
VWC2L	0.427992	0.00735061
TSPO	0.427953	0.00735654
PPP1R9A	0.4278	0.00737995
FSTL3	0.427794	0.00738086
TPT1-AS1	0.427788	0.00738175
NEBL	0.427769	0.00738465
CTD-2620I22.1	0.42768	0.00739831
SLC39A8	0.42756	0.00741674
RHPN1	0.427478	0.00742934
MARCKSL1	0.427466	0.00743113
ADRBK1	0.427415	0.00743904
R3HDM2	0.426934	0.00751349
GBGT1	0.426838	0.00752837
SH3BP5	0.426831	0.00752941
RFPL3S	0.42669	0.00755138
RIOK3	0.426688	0.00755176
PLXNA1	0.426384	0.00759938
IL1R1	0.426322	0.007609
UBL3	0.426043	0.00765305
TMEM8A	0.42587	0.0076803
CSRNP1	0.425582	0.00772607
NLRP7	0.425196	0.00778764
TEF	0.424947	0.00782775
SEPP1	0.424798	0.00785171
WIZ	0.424613	0.00788161
ZBTB21	0.424543	0.0078929
RASGRP1	0.424113	0.00796294
ASAH2B	0.423804	0.00801347
SIN3B	0.423703	0.00803011
ADD1	0.423575	0.00805119
TMEM9	0.423575	0.00805119
ARHGEF16	0.423442	0.00807321
TNFSF9	0.423381	0.0080833
PGM1	0.423019	0.00814329
DYRK1B	0.422803	0.00817934
B3GNT1	0.422799	0.00818006
RNF215	0.422675	0.00820076
PTGDS	0.422647	0.00820544
SIK3	0.422627	0.00820878
U73166.2	0.422525	0.0082259
CTD-3234P18.2	0.422517	0.00822734
POLL	0.422481	0.0082333
KIAA2022	0.422475	0.00823436
GPR183	0.422358	0.00825409
MMP11	0.421895	0.00833236
CTC-277H1.7	0.421805	0.00834758
MXRA5	0.421475	0.00840382
HECTD3	0.421471	0.00840452
CDK17	0.421152	0.00845925
MCMBP	0.420986	0.00848798
AC007382.1	0.420985	0.00848802
TMEM165	0.420804	0.00851941
RXRA	0.420776	0.0085242
CDS2	0.420763	0.00852642
UBE2D4	0.420711	0.00853548
SEC61A1	0.4207	0.00853729
SEC31A	0.420685	0.00854004
PSME4	0.420685	0.00854004
SYNJ1	0.420652	0.00854562
AP1G2	0.420589	0.0085566
CERCAM	0.420254	0.00861501
CDH12	0.420246	0.00861637
LIN7B	0.419894	0.00867808
AHNAK2	0.419802	0.00869424
SUCO	0.419684	0.00871507
ACOT2	0.41966	0.00871923
ZBTB16	0.419645	0.00872199
KRTAP5-11	0.419559	0.00873714
RIN2	0.419559	0.00873714
MTA1	0.419557	0.0087375
FBRSL1	0.419507	0.00874639
ARFGAP1	0.419128	0.00881363
ATP6V1G3	0.419111	0.00881672
AP000692.9	0.419111	0.00881672
GSTK1	0.419095	0.00881945
CUEDC1	0.419035	0.00883026
ZMIZ1	0.419024	0.00883222
RNF44	0.418873	0.00885917
NME4	0.418873	0.00885917
CLEC19A	0.41881	0.00887044
RUFY1	0.418795	0.00887323
SPATA6	0.418595	0.00890903
JAKMIP1	0.418478	0.00893018
RXRG	0.41828	0.00896578
C1orf85	0.417905	0.00903382
AFF1	0.417572	0.00909469
LGI2	0.417525	0.00910317
ANKRD36C	0.417522	0.00910374
KCNN1	0.417516	0.00910496
CADM1	0.417483	0.00911086
ARHGEF11	0.417456	0.00911594
UBE3C	0.417319	0.00914106
CD63	0.417127	0.00917638
JPH3	0.417063	0.0091881
GUSBP11	0.417036	0.00919317
XDH	0.41684	0.00922939
TICAM1	0.416723	0.00925107
IGFBP6	0.416457	0.00930072
SH3D21	0.416375	0.00931601
ZNF638	0.416349	0.00932085
SYCE1L	0.41613	0.00936179
PDHA1	0.416126	0.00936249
MBD3	0.416051	0.00937672
RABL2A	0.415889	0.00940717
ZNF598	0.415831	0.00941806
BRWD1	0.415793	0.00942523
CAPN2	0.415706	0.00944157
IFNGR2	0.415623	0.00945734
VILL	0.415572	0.00946692
SLC20A2	0.415366	0.00950605
NFAT5	0.415353	0.00950851
SLU7	0.415126	0.00955181
CTXN1	0.41499	0.00957773
PAX2	0.414845	0.00960547
UPK1B	0.414489	0.00967392
LAMP1	0.414241	0.00972198
KHDRBS3	0.414101	0.00974918
HIPK1	0.414023	0.00976432
AATF	0.414014	0.00976599
TRAF4	0.413912	0.00978578
KCNAB3	0.413907	0.00978684
AC002480.3	0.413854	0.00979716
CTSH	0.413466	0.00987304
MMP23B	0.413434	0.00987929
AP000783.1	0.413318	0.00990225
FMN2	0.413308	0.0099042
NT5DC3	0.413035	0.00995804
AC006273.5	0.413	0.00996495
HIATL1	0.412962	0.00997252
TTYH3	0.412798	0.0100049
RNF126	0.412787	0.0100071
GYLTL1B	0.412706	0.0100232
RNF10	0.412425	0.0100793
CLDN19	0.412404	0.0100833
LPHN1	0.41212	0.0101403
LONP1	0.411992	0.0101661
DMTF1	0.411902	0.0101842
KMT2C	0.411791	0.0102067
FBXL19	0.4117	0.0102249
BAI2	0.411549	0.0102555
TMEM25	0.411535	0.0102583
FLCN	0.411463	0.010273
ZNF83	0.411457	0.0102742
MROH1	0.411444	0.0102769
GOLGA3	0.411235	0.0103194
LIX1L	0.411211	0.0103242
FXYD6	0.411124	0.0103421
UHMK1	0.411102	0.0103464
C1orf61	0.410795	0.0104094
L1CAM	0.410675	0.0104341
STEAP1B	0.410605	0.0104485
KIAA1984	0.41017	0.0105383
BAMBI	0.409781	0.0106193
CAPG	0.409768	0.0106221
POTEC	0.409724	0.0106313
SUV420H2	0.409692	0.0106381
DAG1	0.409456	0.0106875
RCN1	0.409367	0.0107061
ATL3	0.409323	0.0107154
PRKAR1A	0.409234	0.0107343
B4GALNT3	0.409186	0.0107442
TSPAN3	0.409124	0.0107574
CIZ1	0.409052	0.0107726
DNAJB14	0.409011	0.0107812
CCDC124	0.40899	0.0107858
TMEM248	0.408901	0.0108045
TTC21A	0.408714	0.0108442
NMRK1	0.408568	0.0108754
SNRNP70	0.408455	0.0108994
KRCC1	0.408322	0.0109278
RLIM	0.408011	0.0109947
VPS37C	0.407901	0.0110182
CAPN12	0.407679	0.0110663
AC069278.4	0.407674	0.0110674
MEIS3	0.407594	0.0110847
CTA-392C11.1	0.407521	0.0111004
CYBA	0.4075	0.011105
TVP23B	0.407455	0.0111147
AC069155.1	0.407379	0.0111312
MSX2	0.407379	0.0111312
PRKCQ	0.407272	0.0111546
DUSP22	0.40715	0.0111812
ECM1	0.407051	0.0112027
ZIC2	0.40701	0.0112118
PALLD	0.406899	0.0112361
KLC1	0.406866	0.0112434
TVP23A	0.406693	0.0112814
CLDN7	0.406343	0.0113585
CTD-2047H16.2	0.405945	0.0114468
ZNF121	0.405565	0.0115317
GALC	0.405458	0.0115556
ATP6V0D1	0.405453	0.0115569
AMOT	0.405431	0.0115618
ZNF621	0.405363	0.0115769
AJ271736.10	0.405247	0.0116031
NDFIP2	0.405231	0.0116066
TLK2	0.405009	0.0116568
FCGRT	0.405008	0.0116571
CAMSAP1	0.404674	0.0117328
FAM131C	0.404412	0.0117926
RNF170	0.40423	0.0118342
PTPRS	0.40412	0.0118594
WNK4	0.40387	0.0119167
ATP2A2	0.403675	0.0119618
MFSD12	0.403582	0.0119833
PTPRF	0.403564	0.0119875
GTF2IRD1	0.403541	0.0119928
ZDHHC18	0.403421	0.0120206
RNF187	0.403338	0.0120398
PAQR5	0.403006	0.0121172
ZNF236	0.402501	0.0122358
FOXQ1	0.402441	0.0122498
FAM69B	0.402441	0.0122498
TERF2IP	0.402252	0.0122946
TFPT	0.401944	0.0123676
ATN1	0.401473	0.0124799
FZR1	0.40144	0.0124878
DENND4C	0.401112	0.0125666
MALAT1	0.401007	0.0125921
HSDL1	0.400895	0.0126189
FAM208A	0.400695	0.0126675
PPP1R14B	0.400556	0.0127013
FLNA	0.400538	0.0127055
DPCD	0.400451	0.0127269
TAOK2	0.400348	0.012752
FAM160B2	0.400163	0.0127972
AC135048.13	0.400029	0.0128299
ERI1	0.399982	0.0128414
ATP6V0C	0.399877	0.0128672
CELSR1	0.399859	0.0128717
USP54	0.399709	0.0129087
HSF1	0.39966	0.0129206
TNP1	0.399591	0.0129377
RHOC	0.399561	0.0129451
SPRY4	0.399526	0.0129539
RUNDC1	0.399344	0.0129989
GPC1	0.399289	0.0130124
C8orf48	0.39916	0.0130446
DLGAP1-AS1	0.399118	0.0130549
SUPT6H	0.399117	0.0130554
YY1	0.399117	0.0130554
PNCK	0.399014	0.0130809
C12orf49	0.398995	0.0130856
MAP3K4	0.398972	0.0130915
CCDC8	0.398735	0.0131507
PCDP1	0.398685	0.0131631
RNASE4	0.398676	0.0131656
TRNAU1AP	0.398561	0.0131944
SP1	0.398527	0.0132028
UPF1	0.398501	0.0132094
C16orf72	0.398451	0.0132221
CAMK1D	0.398223	0.0132795
FAM174A	0.398209	0.0132829
ZBTB48	0.398148	0.0132983
SIX5	0.39807	0.013318
CLTB	0.398007	0.013334
PTGFRN	0.397954	0.0133475
MTUS2	0.397889	0.0133639
ARSD	0.397501	0.0134628
ZNF384	0.397489	0.013466
HEXIM1	0.397449	0.0134761
CASP10	0.397433	0.0134803
FAM179A	0.397162	0.0135497
PPIC	0.397106	0.0135641
TMED4	0.397004	0.0135902
LMNA	0.396944	0.0136058
CRIPAK	0.396914	0.0136135
NTAN1	0.396526	0.0137139
PPP1R13L	0.396442	0.0137356
AC005037.3	0.396216	0.0137945
TIMP3	0.396152	0.0138111
GANAB	0.396115	0.0138208
CHRM3	0.396102	0.0138242
BTG2	0.395887	0.0138805
LAT2	0.395875	0.0138836
AC068490.1	0.395726	0.0139227
ANXA6	0.39567	0.0139374
STRN4	0.39555	0.0139691
MPI	0.395534	0.0139732
PARD3	0.395448	0.013996
TET2	0.395231	0.0140533
STAT1	0.395226	0.0140548
CTNNBIP1	0.394936	0.0141316
FOLR1	0.394846	0.0141556
RHBDF2	0.394841	0.0141571
IRF2BP1	0.394837	0.014158
DLX5	0.394837	0.014158
CTB-89H12.4	0.394657	0.0142061
NCOA6	0.394592	0.0142234
CTD-3099C6.9	0.394169	0.0143371
DYNLL2	0.394003	0.0143819
C8orf12	0.393886	0.0144134
RGL2	0.393867	0.0144188
SNN	0.393654	0.0144763
SEZ6L	0.39356	0.0145018
FAAH	0.393511	0.0145152
PGM5	0.393411	0.0145425
MT1E	0.393355	0.0145577
ASIC2	0.393352	0.0145587
KLHL2	0.39326	0.0145837
TMEM219	0.393224	0.0145935
AC114803.3	0.393161	0.0146109
CSAD	0.393093	0.0146295
GAS6	0.392922	0.0146764
KIAA2026	0.392884	0.0146869
COL2A1	0.392741	0.014726
FASN	0.392717	0.0147329
NBPF16	0.392664	0.0147473
ZNF653	0.392664	0.0147473
ST20	0.392542	0.014781
NAA30	0.392475	0.0147996
KCNJ12	0.392438	0.0148099
FBN3	0.392361	0.0148312
XKR8	0.392109	0.0149012
PPFIA4	0.392066	0.0149131
PLCG1	0.39189	0.0149622
REM2	0.39178	0.0149929
PRKAB2	0.391557	0.0150556
DNASE1L3	0.391509	0.0150689
USP9Y	0.391446	0.0150868
FLOT1	0.391446	0.0150868
KIAA1919	0.391429	0.0150913
LGALS12	0.391418	0.0150944
ZNF524	0.39141	0.0150969
PHF2	0.391306	0.015126
MAPK1	0.39089	0.0152438
ASB6	0.390842	0.0152575
SIGIRR	0.390826	0.015262
MAP3K9	0.390582	0.0153313
MED17	0.390556	0.0153387
COG3	0.390348	0.0153982
AGO3	0.390334	0.0154022
CTD-2293H3.1	0.390222	0.0154344
PYGB	0.390018	0.0154928
LNPEP	0.389942	0.0155148
PER2	0.389905	0.0155255
MIB1	0.389889	0.0155299
MST1	0.389791	0.0155582
MAP2K3	0.389571	0.0156218
SUSD1	0.389479	0.0156486
ZBTB45	0.38935	0.015686
F7	0.389308	0.0156982
LGALS7	0.389116	0.0157541
TPP1	0.388863	0.0158282
CITED4	0.388761	0.015858
TRIM28	0.388601	0.0159049
PLXNB1	0.388577	0.0159119
SYNE1	0.388511	0.0159314
TBC1D12	0.388203	0.0160223
FOXK2	0.387967	0.0160924
CCDC60	0.387946	0.0160984
LIMD1	0.387935	0.0161018
LRRC3-AS1	0.387893	0.0161141
EFNA2	0.387871	0.0161209
RNF38	0.387784	0.0161466
AC006129.2	0.387509	0.0162288
FAM13B	0.387377	0.0162682
AP000769.1	0.387321	0.0162851
ZNF764	0.387241	0.0163091
AC073321.4	0.38723	0.0163123
ERVK13-1	0.387118	0.0163461
DNAJC21	0.38711	0.0163485
KIAA0930	0.387085	0.0163559
EDEM1	0.387029	0.016373
ADCY6	0.387024	0.0163745
ZFPM2	0.386944	0.0163984
DEC1	0.386826	0.0164341
ASMTL-AS1	0.386812	0.0164384
TNFSF12	0.386812	0.0164384
ZNF581	0.386665	0.0164828
RASGRF2	0.386629	0.0164939
EPHB2	0.386431	0.0165538
MPG	0.386421	0.0165569
LRP5	0.385883	0.0167214
PLA2G6	0.3858	0.0167468
CA5B	0.385215	0.0169271
FAM127A	0.384886	0.0170293
EMID1	0.384796	0.0170574
RICTOR	0.384706	0.0170854
ZNF710	0.384683	0.0170926
AGFG1	0.384512	0.0171463
RSPH1	0.384437	0.0171698
KMT2A	0.383997	0.0173082
SCAI	0.383955	0.0173215
BASP1	0.383886	0.0173433
HDAC6	0.383732	0.017392
AGER	0.383673	0.0174108
LMCD1	0.383595	0.0174353
SBF1	0.383542	0.0174522
ERF	0.383509	0.0174627
ZNF124	0.383351	0.0175131
KIAA1191	0.383219	0.0175553
AKIRIN1	0.383108	0.0175909
DHX32	0.382949	0.0176418
UPK1A-AS1	0.382926	0.0176491
MANF	0.382663	0.0177337
SRRM2	0.382552	0.0177695
AZU1	0.382476	0.0177939
CTD-2192J16.26	0.382391	0.0178216
SEMA4C	0.382316	0.0178456
ENO3	0.382284	0.0178561
ST6GALNAC2	0.382191	0.0178864
NUMB	0.382183	0.0178887
SIRT2	0.382074	0.0179243
CCDC57	0.382031	0.0179384
SKIDA1	0.381958	0.0179621
PFKFB3	0.381839	0.0180007
PRMT10	0.381783	0.0180191
SLC36A2	0.381624	0.018071
SH3TC1	0.381462	0.0181242
CTD-2521M24.8	0.381462	0.0181242
FAM129C	0.381462	0.0181242
BMPER	0.381457	0.0181257
FSHR	0.381457	0.0181257
PCBD1	0.381405	0.0181428
USP19	0.38134	0.0181641
RN7SKP240	0.381249	0.0181943
NPIPB5	0.381218	0.0182045
BAK1	0.381215	0.0182052
FKBP9	0.381196	0.0182118
KRT18	0.381106	0.0182411
CTD-2561F5.1	0.380902	0.0183087
ZFC3H1	0.380884	0.0183146
EMC8	0.380856	0.0183238
ARHGEF17	0.38085	0.0183258
RDH14	0.380699	0.0183761
GPR107	0.380662	0.0183884
ACTN4	0.380662	0.0183884
MAST2	0.380641	0.0183951
CHST11	0.380605	0.018407
TMPRSS4	0.380575	0.0184173
KDM5D	0.380495	0.0184437
FMNL2	0.380189	0.0185459
MEIS2	0.380003	0.0186082
PJA2	0.379995	0.018611
MAGEA11	0.379936	0.0186308
TP53BP2	0.379883	0.0186484
CTD-2313J23.1	0.379837	0.0186641
SLC35F5	0.379833	0.0186652
CCDC170	0.379761	0.0186894
SNX16	0.379758	0.0186906
ATXN2	0.379661	0.0187232
LHX9	0.379579	0.0187508
CTD-2058B24.3	0.379525	0.0187693
CTD-2044J15.2	0.379285	0.0188503
ADAMTS12	0.379193	0.0188815
SP5	0.379091	0.0189164
TBC1D13	0.378965	0.0189593
WNK3	0.378883	0.0189872
TMEM63A	0.378661	0.0190632
CDC42EP4	0.378629	0.0190741
DENND2A	0.378617	0.0190782
ACVR1B	0.378552	0.0191003
PAN3	0.378408	0.0191499
LIMD2	0.378385	0.0191576
AC104653.1	0.378327	0.0191776
KIAA1715	0.378145	0.0192404
CD80	0.378135	0.0192439
LMNB1	0.377882	0.0193311
ZDHHC21	0.377717	0.0193885
BAHD1	0.377694	0.0193964
OPTN	0.37752	0.0194569
PLEC	0.377391	0.0195019
EPB41L3	0.377244	0.0195531
TRAPPC12	0.377225	0.0195599
C1RL	0.377142	0.0195888
DKK1	0.377088	0.0196079
TSPAN15	0.376945	0.019658
HNRNPL	0.376437	0.0198372
FAM83E	0.376326	0.0198765
C2CD4C	0.376326	0.0198765
CTD-2020K17.3	0.37624	0.0199068
MARCH2	0.376106	0.0199545
VIMP	0.376104	0.0199555
STAG3L5P-PVRIG2P-PILRB	0.376011	0.0199883
LIMS2	0.375997	0.0199933
NR4A1	0.375904	0.0200267
CDH15	0.37582	0.0200565
NAPRT1	0.375586	0.0201401
LMBRD2	0.375576	0.020144
GABARAP	0.375519	0.0201644
MAPK14	0.375291	0.0202461
ADAM17	0.375214	0.0202739
SEC24C	0.375142	0.0203001
SREBF1	0.375089	0.0203191
SYNJ2	0.375016	0.0203454
SPATA9	0.374948	0.0203702
TMEM127	0.374877	0.0203959
ZBED4	0.374769	0.0204347
RNF24	0.374295	0.0206073
TTC19	0.374214	0.0206372
WDR13	0.374102	0.0206779
USP47	0.374102	0.0206779
BX322557.10	0.374041	0.0207004
RFPL3	0.37383	0.020778
OR52A1	0.373826	0.0207794
JMJD1C-AS1	0.373598	0.0208634
CTC-559E9.5	0.373443	0.0209207
ULK2	0.373335	0.0209606
CTD-2085J24.4	0.373321	0.020966
ANP32B	0.373102	0.0210473
TRIM74	0.373021	0.0210773
SLC22A31	0.372968	0.0210972
GEMIN7	0.372879	0.0211301
CNNM4	0.37279	0.0211633
SLC9A3R1	0.372768	0.0211716
BRD4	0.372768	0.0211716
SSR2	0.372768	0.0211716
HIAT1	0.372733	0.0211848
RNF216	0.372657	0.0212132
TMEM91	0.372544	0.0212556
DZIP1L	0.372539	0.0212575
SLC25A13	0.372435	0.0212965
APOLD1	0.372386	0.021315
CTC-425F1.4	0.372365	0.0213227
WDR66	0.372304	0.0213458
APPL2	0.372031	0.0214487
[truncated: 4,759 more rows]

## Sheet: correlation_to_NODAL
gene	spearman_corr_to_NODAL	p_value
NODAL	1	0
PITX2	0.895222	3.37932e-14
LEFTY1	0.813387	5.42731e-10
LEFTY2	0.804798	1.13106e-09
FBLN1	0.767925	1.83433e-08
MED17	0.748494	6.54383e-08
PPFIBP1	0.745427	7.91577e-08
EOMES	0.729701	2.01723e-07
ATP6V1B2	0.729434	2.04843e-07
CER1	0.727462	2.29264e-07
ZNF432	0.724531	2.70571e-07
USP53	0.716508	4.21354e-07
AMOTL2	0.710529	5.80528e-07
SLC39A8	0.704394	8.00035e-07
ADD1	0.701611	9.22881e-07
UBAP2	0.696791	1.17745e-06
ESYT1	0.68737	1.87041e-06
ZYX	0.682215	2.39232e-06
FAM177A1	0.681893	2.42895e-06
PHF10	0.681823	2.43697e-06
FAM159B	0.681383	2.48813e-06
PRDM1	0.678677	2.82454e-06
GPC4	0.67795	2.92179e-06
TMEM63A	0.672035	3.8348e-06
ACOX3	0.671686	3.89605e-06
ATHL1	0.670578	4.09656e-06
VANGL1	0.670359	4.13736e-06
TRO	0.665607	5.11796e-06
WDR44	0.665462	5.15103e-06
ITGB5	0.664841	5.29465e-06
SPARC	0.663709	5.56593e-06
ETS2	0.663196	5.69313e-06
SH3BGRL2	0.660642	6.36633e-06
VIMP	0.660204	6.4889e-06
DENND5A	0.659167	6.78761e-06
DHCR7	0.657794	7.20249e-06
MIR205HG	0.657575	7.2708e-06
ENC1	0.657281	7.36349e-06
TRMT44	0.65673	7.54003e-06
LINC00479	0.651257	9.51483e-06
TMED9	0.650784	9.70609e-06
PNPLA3	0.64925	1.03502e-05
TMEM123	0.646437	1.16339e-05
PLEKHJ1	0.645526	1.20801e-05
TBC1D9	0.644564	1.25679e-05
APOA1	0.643627	1.30601e-05
HSP90B1	0.643335	1.32172e-05
HAS2	0.643335	1.32172e-05
HSPA5	0.643335	1.32172e-05
HDGF	0.64202	1.39455e-05
KCNG1	0.641816	1.4062e-05
AC068490.2	0.640478	1.48463e-05
TBX3	0.639659	1.53462e-05
CCKBR	0.637778	1.65525e-05
GATA3	0.636804	1.72106e-05
H2AFY	0.635448	1.81668e-05
LAPTM4B	0.634133	1.91394e-05
TMEM200B	0.633844	1.93601e-05
TTC39B	0.633396	1.97058e-05
ZC3HAV1	0.631066	2.1596e-05
SLC2A3	0.629752	2.27341e-05
ARSE	0.626918	2.53753e-05
MAGED1	0.626685	2.5605e-05
CDH2	0.626246	2.6041e-05
ASXL1	0.624082	2.8296e-05
PMEPA1	0.622658	2.98738e-05
SSR1	0.621865	3.07878e-05
YAF2	0.618379	3.51114e-05
CXCR4	0.618269	3.52561e-05
SPOCK1	0.618029	3.5575e-05
ERRFI1	0.617618	3.61256e-05
LBH	0.616641	3.7468e-05
NAMPT	0.616607	3.75151e-05
EPSTI1	0.615596	3.89521e-05
TMEM185A	0.614824	4.00833e-05
NINL	0.614121	4.11385e-05
NPEPPS	0.613978	4.13565e-05
LRP10	0.613766	4.1681e-05
ATL2	0.613321	4.2371e-05
MGST2	0.612806	4.31804e-05
DUSP4	0.611524	4.52597e-05
EGFLAM-AS4	0.610882	4.63355e-05
STK38	0.610472	4.70334e-05
ADAM19	0.609996	4.78572e-05
ELMO1	0.609889	4.80441e-05
GPR161	0.608863	4.9869e-05
KCNK6	0.607904	5.16316e-05
MRPS6	0.607624	5.21565e-05
ARHGAP29	0.606418	5.44751e-05
GFER	0.604562	5.8225e-05
SBNO2	0.603532	6.04055e-05
FZD5	0.602366	6.29622e-05
AATF	0.601709	6.44467e-05
PLSCR1	0.60149	6.49485e-05
PATZ1	0.601184	6.56566e-05
NBL1	0.600901	6.63148e-05
C8orf31	0.600525	6.72007e-05
EPCAM	0.600395	6.7511e-05
PDIA5	0.599956	6.85623e-05
SLC35A3	0.598992	7.09253e-05
ANGPT2	0.598878	7.12113e-05
FRS2	0.598475	7.22243e-05
PDZK1	0.597495	7.47427e-05
PXN	0.59702	7.59911e-05
FOXA3	0.59668	7.68962e-05
C21orf2	0.595959	7.88501e-05
UBE3C	0.595775	7.93558e-05
SOX17	0.595611	7.98075e-05
ZNF614	0.594918	8.17498e-05
MXRA5	0.594916	8.17539e-05
FGD6	0.594479	8.29986e-05
SLC35F3	0.594295	8.35284e-05
FGF17	0.594129	8.40098e-05
TRPM2	0.593514	8.58119e-05
PRMT10	0.593269	8.65376e-05
HIGD1A	0.592946	8.75063e-05
SGK223	0.592845	8.78105e-05
LINC00261	0.592452	8.90032e-05
SOWAHC	0.591805	9.10014e-05
COLEC12	0.590984	9.35954e-05
CLN8	0.590755	9.433e-05
THOC5	0.590536	9.50382e-05
NEBL	0.589747	9.76277e-05
NTN4	0.588964	0.000100263
ITGA5	0.588764	0.000100944
WWOX	0.588667	0.000101276
GRSF1	0.587501	0.000105355
AMOTL1	0.587159	0.000106578
ARL4D	0.587031	0.000107041
SH3RF1	0.586797	0.000107889
PKP2	0.586625	0.000108517
APOC1	0.585716	0.000111884
FBXW4	0.584773	0.000115479
FOXA2	0.584438	0.000116783
GATM	0.583306	0.000121279
MIXL1	0.583288	0.000121354
FAM50A	0.582649	0.000123962
APOA2	0.582536	0.00012443
TMEM57	0.5819	0.000127084
ADAMTS18	0.581058	0.000130679
RGMB	0.580575	0.000132784
ST8SIA4	0.579597	0.000137133
C2orf88	0.578886	0.000140378
GATA6	0.578853	0.000140533
CLVS2	0.578465	0.000142334
COL9A2	0.578403	0.000142621
XIAP	0.578048	0.00014429
MFSD5	0.57747	0.000147045
CNNM1	0.577411	0.00014733
CD81	0.577298	0.000147875
COL4A4	0.577049	0.000149084
SLC25A24	0.576203	0.000153256
ACSM4	0.575538	0.000156604
ZNF48	0.574324	0.000162895
DECR2	0.573917	0.000165053
LINC00969	0.573857	0.000165375
PNMA1	0.573824	0.000165551
TMC6	0.573698	0.000166225
CLK4	0.573637	0.000166551
MCC	0.573573	0.000166897
SIPA1L2	0.573418	0.000167734
ZBTB10	0.573104	0.000169443
KIAA1841	0.571695	0.0001773
SOCS2	0.571382	0.000179089
PKNOX1	0.571163	0.000180352
MTSS1	0.570927	0.000181718
LRIG3	0.570818	0.000182356
ROR2	0.570241	0.000185751
NBPF20	0.569827	0.000188219
FERMT2	0.569504	0.000190168
TMEM259	0.568293	0.000197637
GATA6-AS1	0.568125	0.000198691
PLXNA4	0.567976	0.000199634
ITPRIPL2	0.567359	0.000203577
YAP1	0.567016	0.000205798
NPPB	0.566923	0.000206401
DCTN5	0.566656	0.00020815
BLOC1S6	0.566656	0.00020815
S1PR3	0.565537	0.000215626
PLOD3	0.565432	0.000216338
TM9SF2	0.565342	0.000216954
DCAF10	0.564865	0.00022023
BCL7C	0.564057	0.00022588
TMEM50B	0.563948	0.000226648
TSKU	0.562366	0.000238126
EPS8L1	0.562257	0.000238942
WDR13	0.562235	0.000239101
ERBB4	0.561848	0.000241996
NCOA4	0.561836	0.000242088
TMEM8A	0.561685	0.000243229
TMEM41B	0.561617	0.000243743
C4orf48	0.561603	0.000243846
WTIP	0.561198	0.000246938
MAGEH1	0.560991	0.00024853
DLK1	0.560862	0.000249521
HEBP2	0.560772	0.000250224
LIFR	0.560501	0.000252332
MOK	0.560437	0.000252828
RIBC1	0.560423	0.000252939
DMPK	0.560031	0.000256029
NTF3	0.559962	0.000256572
FGF8	0.559949	0.000256672
SEC31A	0.559865	0.000257347
SMAD6	0.559443	0.00026072
SNHG7	0.558856	0.000265482
ZNF91	0.558331	0.000269806
JUND	0.558033	0.00027229
EPHB3	0.557727	0.000274861
FLRT3	0.557283	0.000278627
PPFIBP2	0.55725	0.00027891
TMEM178A	0.556216	0.000287872
P4HA1	0.555702	0.000292427
FANK1	0.555578	0.000293538
MLYCD	0.555417	0.000294979
DSCAM	0.555217	0.000296784
SOCS3	0.555062	0.000298185
IL17RA	0.554532	0.000303031
MAP7D1	0.554362	0.000304597
YPEL5	0.553949	0.000308438
FAM89A	0.553788	0.000309954
KIT	0.553761	0.000310209
GDE1	0.553511	0.000312562
CSNK1G1	0.553511	0.000312562
SLC3A2	0.553073	0.000316734
FAM135B	0.551972	0.000327441
TLN2	0.551758	0.000329554
GALNT10	0.551671	0.000330426
ENTPD7	0.551391	0.000333218
SAMD11	0.551355	0.000333584
BTG2	0.551293	0.000334199
PHLDB2	0.550663	0.000340589
BAMBI	0.550409	0.000343199
NR0B1	0.550296	0.000344357
CAPNS1	0.550225	0.000345095
PYCR2	0.550006	0.000347368
SSTR2	0.549844	0.00034906
PLOD1	0.549568	0.000351954
NBPF12	0.549439	0.000353308
ZNF611	0.549129	0.000356595
GSC	0.549038	0.000357575
GRINA	0.548959	0.000358412
KLF7	0.54894	0.000358613
FZD8	0.548402	0.000364416
GCNT1	0.548253	0.00036604
FAM184A	0.547596	0.00037327
ANKDD1A	0.547379	0.000375686
GNB1	0.547158	0.00037816
FBXO34	0.54708	0.000379034
ICOSLG	0.546723	0.000383074
APOE	0.546311	0.000387771
CTC-550B14.8	0.546092	0.000390297
CAMKMT	0.545704	0.000394803
SLC1A2	0.545585	0.000396193
CCL2	0.545546	0.000396653
PLCXD3	0.545508	0.000397091
PPP1R15A	0.545106	0.000401829
FSCN1	0.544967	0.000403484
KLF16	0.544757	0.000405983
KCNJ14	0.544288	0.000411633
LRRC3DN	0.544245	0.00041215
HHEX	0.544082	0.000414138
SPTY2D1	0.543872	0.000416706
VPS35	0.543433	0.000422102
LINC00685	0.543395	0.00042258
AC026806.2	0.543108	0.00042615
CCDC81	0.542655	0.000431844
TMEM66	0.542338	0.000435867
PHC2	0.541657	0.000444627
RCOR3	0.541142	0.000451353
CD63	0.541023	0.000452912
PBXIP1	0.540585	0.000458725
BIRC6	0.540067	0.000465685
SULF2	0.539125	0.000478579
CFLAR	0.539052	0.000479598
PPAPDC1A	0.538779	0.000483398
GATA4	0.538358	0.000489311
KLF8	0.538032	0.000493947
ZFPM1	0.537971	0.000494808
RREB1	0.537812	0.00049708
GIPR	0.537751	0.000497961
P4HB	0.537737	0.00049816
NISCH	0.537438	0.000502473
TPRG1L	0.537131	0.000506933
MCF2L2	0.536136	0.000521636
SLC5A9	0.535912	0.000524989
SLC22A17	0.535809	0.000526542
GPR37	0.535714	0.000527987
COL4A3	0.535703	0.000528143
RHOC	0.535546	0.000530523
PLXNA2	0.534691	0.000543653
FAM20A	0.534468	0.000547134
BMPR2	0.534349	0.000548994
SPATA33	0.534261	0.00055037
PIK3CB	0.534232	0.000550829
KCNK12	0.533529	0.000561969
ZFPL1	0.533275	0.00056604
TPBG	0.532624	0.000576604
CTC-444N24.11	0.532596	0.000577069
ADM	0.532596	0.000577069
LONRF1	0.531961	0.000587552
ZNF664	0.531822	0.000589863
SIK3	0.531561	0.000594229
MAFG	0.531194	0.000600434
MYL7	0.531152	0.00060115
TMEM106A	0.530363	0.000614668
LMNA	0.530031	0.000620452
SORCS1	0.529773	0.000624975
VEGFA	0.529394	0.000631665
DDX56	0.529193	0.000635238
CLDN3	0.528928	0.000639974
LHFPL2	0.528676	0.000644511
MEF2BNB	0.528676	0.000644511
SEMA3E	0.528671	0.000644616
DCP1A	0.528651	0.000644962
FAM168B	0.528098	0.000655044
ZCCHC3	0.527948	0.000657785
MTUS1	0.52762	0.000663858
KIAA2022	0.527007	0.000675301
AKAP13	0.527002	0.000675397
RAP2A	0.526898	0.000677354
GREM2	0.526526	0.000684423
VWF	0.526306	0.000688625
DPCD	0.526126	0.000692083
TNRC18	0.526072	0.000693126
NXN	0.525907	0.000696312
TESK1	0.525603	0.000702205
PERP	0.525469	0.000704837
DENR	0.52525	0.000709135
EFHD2	0.524901	0.000716022
H2AFY2	0.52477	0.000718624
ZDHHC24	0.524619	0.000721638
FST	0.524511	0.000723785
FAM213A	0.524373	0.000726559
ANKMY2	0.524269	0.000728658
ELOVL2	0.524095	0.000732173
TMEM97	0.523935	0.000735413
PPM1K	0.523935	0.000735413
RNF152	0.523766	0.000738863
UNC13C	0.523311	0.000748195
CTC-260E6.6	0.523059	0.000753408
TP53TG5	0.522786	0.000759082
ZNF428	0.522208	0.000771258
RNF125	0.522182	0.000771795
DOCK8	0.522091	0.000773739
GAA	0.521992	0.000775844
TMSB15B	0.521963	0.000776453
NKIRAS2	0.521963	0.000776453
ANKRD36	0.521858	0.000778692
DNAJC22	0.521784	0.000780282
APLP2	0.521744	0.000781136
FREM1	0.521455	0.000787366
GADD45A	0.521	0.000797231
IL17RD	0.520982	0.000797628
TNFAIP8	0.520868	0.000800122
TBC1D22A	0.520763	0.000802426
C3	0.520414	0.000810113
BMP2	0.51951	0.000830359
DIO3	0.519078	0.000840182
KCTD10	0.518677	0.000849389
RAB3B	0.518458	0.000854461
CD99	0.518352	0.000856916
ARHGEF2	0.518296	0.000858235
MSMO1	0.518239	0.00085956
MANF	0.518239	0.00085956
SFXN1	0.518239	0.00085956
IL1RL1	0.518192	0.000860645
IFLTD1	0.518131	0.000862089
SEMA5A	0.517886	0.000867832
KIAA0753	0.517801	0.000869838
TEAD1	0.517582	0.000875018
SOAT1	0.517417	0.000878937
AFF4	0.517363	0.000880226
NRP1	0.51727	0.00088243
ABCA7	0.516603	0.000898497
RBM8A	0.516486	0.000901331
C17orf103	0.516164	0.000909196
NRG1	0.515586	0.000923486
PLOD2	0.515529	0.000924907
FMNL2	0.515504	0.000925528
MANEA	0.515454	0.00092677
TPST1	0.515245	0.000931999
FAM155B	0.514952	0.000939359
AC093673.5	0.514902	0.000940628
IER3	0.514577	0.000948873
MDK	0.514076	0.000961704
SPINT2	0.514076	0.000961704
ERI1	0.51397	0.000964455
FHOD1	0.513681	0.000971947
RAB17	0.5132	0.00098453
TNFRSF11B	0.51306	0.000988231
SERPINB6	0.512242	0.00101003
ASB1	0.512133	0.00101298
HNF4A	0.51134	0.00103459
PTPLAD1	0.510352	0.00106207
GNG2	0.510072	0.00106996
WLS	0.509766	0.00107867
MAGED2	0.509695	0.00108071
USP3	0.509284	0.00109249
MARCH2	0.509211	0.00109461
ADAMTSL5	0.509137	0.00109676
AHNAK	0.50907	0.0010987
CTD-3018O17.3	0.508518	0.00111482
OXTR	0.508223	0.00112352
CCDC104	0.508161	0.00112534
FOXQ1	0.507392	0.00114833
BAG3	0.507369	0.00114901
SYNJ2	0.50734	0.00114989
RAB40A	0.507289	0.00115145
PCYT2	0.507007	0.00116
CCDC92	0.506635	0.00117136
EIF2B4	0.506189	0.00118511
DDAH2	0.506189	0.00118511
EYA2	0.505884	0.00119462
SGCB	0.505751	0.00119877
KLF5	0.505436	0.00120867
PRSS1	0.50523	0.00121519
DBNL	0.505205	0.00121601
DLC1	0.505135	0.00121822
MVD	0.504437	0.00124059
TAGLN2	0.504437	0.00124059
EXOC7	0.504437	0.00124059
OTX2	0.504437	0.00124059
RFNG	0.504079	0.0012522
TMEM9	0.503999	0.00125481
ACP2	0.503979	0.00125546
ACADVL	0.503671	0.00126555
MYL4	0.503419	0.00127383
PLEKHB2	0.502465	0.00130572
APC	0.502383	0.0013085
SERTAD2	0.502268	0.00131239
SMPD1	0.502096	0.00131823
ZNF761	0.501808	0.0013281
PHLDA2	0.501797	0.00132847
DHRS11	0.501305	0.00134543
KRT8	0.50115	0.00135081
DHX38	0.50115	0.00135081
KRT18	0.50115	0.00135081
TDRD7	0.500945	0.00135798
TBL2	0.500877	0.00136036
PPP4R2	0.500712	0.00136614
WSB2	0.500548	0.00137193
NR2C1	0.500493	0.00137386
ARSA	0.500378	0.00137793
DNAJC15	0.499617	0.00140514
LHX9	0.499218	0.00141959
TMEM179B	0.498987	0.00142801
PFKL	0.49896	0.00142901
EPHA2	0.498958	0.00142909
MESDC2	0.498302	0.00145324
DSP	0.498302	0.00145324
PLCE1	0.497829	0.00147092
MUS81	0.497672	0.0014768
LLGL2	0.497613	0.00147904
SH3BP4	0.497535	0.00148199
HSD17B14	0.497416	0.00148647
TRIP10	0.497207	0.00149442
KIAA1161	0.497161	0.00149617
KYNU	0.496848	0.00150813
ZNF677	0.496769	0.00151118
PQLC1	0.496053	0.00153893
RNVU1-19	0.495722	0.00155188
PTPN21	0.495165	0.00157395
ZDHHC21	0.49465	0.00159459
SHC2	0.494375	0.00160569
CDK10	0.494167	0.00161416
ZNF587	0.49414	0.00161526
C8orf4	0.494023	0.00162004
ZNF785	0.493909	0.00162472
ATP2B1	0.493702	0.00163321
MYO1B	0.493702	0.00163321
USP24	0.493565	0.00163883
TPRXL	0.493505	0.00164132
ADAMTS9	0.493464	0.001643
GNG5	0.493044	0.00166046
ANXA2R	0.492908	0.00166619
MEG3	0.49285	0.0016686
RN7SL689P	0.492844	0.00166885
ACKR3	0.492827	0.00166954
NT5DC3	0.492803	0.00167057
USP54	0.492658	0.00167665
C8orf48	0.492585	0.00167975
KLF6	0.492524	0.00168233
ZNF124	0.492305	0.00169161
ATAD3B	0.492269	0.00169314
ZNF74	0.492213	0.00169549
ANKRD13D	0.492123	0.00169932
CPE	0.491838	0.00171154
GOLGA2	0.491073	0.00174463
SLC25A29	0.49099	0.00174824
LINC00641	0.490677	0.00176198
C7orf26	0.490431	0.00177283
NBEAL2	0.49026	0.00178042
PPP1R9A	0.490196	0.00178323
DHCR24	0.489758	0.0018028
IFNGR2	0.489727	0.00180419
GTF3C4	0.489128	0.00183131
WFDC2	0.489101	0.00183253
SLC25A38	0.488663	0.00185258
DDX52	0.487786	0.00189327
JMJD1C-AS1	0.487739	0.00189551
PIEZO1	0.487592	0.00190243
MYL6	0.487567	0.00190356
PHYHIPL	0.487293	0.00191655
KIAA1456	0.487199	0.00192099
CXorf40A	0.486939	0.00193335
HTT	0.486871	0.00193663
QPCT	0.486871	0.00193663
RTKN	0.486738	0.00194296
USP51	0.486519	0.0019535
RCOR2	0.486004	0.00197846
SUPT6H	0.485596	0.00199844
PLSCR2	0.485504	0.00200296
PLRG1	0.485377	0.00200924
EDA	0.484982	0.00202883
ENDOV	0.484825	0.00203662
IL18R1	0.484819	0.00203695
PDZRN4	0.484707	0.00204257
PTPN5	0.484549	0.00205049
PTGR1	0.484281	0.00206398
LINC00575	0.484164	0.0020699
ACVR1B	0.484114	0.00207247
ZCCHC11	0.483843	0.00208624
NTN1	0.483695	0.0020938
KTN1	0.483624	0.00209745
KRT19	0.483405	0.00210872
ADAMTS12	0.48336	0.00211101
DNAJB9	0.483082	0.00212543
TOPBP1	0.482967	0.0021314
RLIM	0.482967	0.0021314
MARCH11	0.482799	0.00214015
LAMB1	0.482309	0.00216583
DVL1	0.48197	0.00218381
AJAP1	0.481951	0.00218481
TBCA	0.481871	0.00218905
ZNF513	0.481714	0.00219744
PIEZO2	0.481691	0.00219867
SPRY2	0.481691	0.00219867
MRAP2	0.481598	0.00220367
PAIP1	0.48135	0.00221697
CLDN7	0.481214	0.00222429
MOBP	0.481121	0.0022293
COL4A2	0.480645	0.00225521
AKR7A2	0.480549	0.00226046
SMAD7	0.480498	0.00226327
FAM222A	0.480446	0.0022661
AUP1	0.480338	0.00227206
ASB5	0.480335	0.00227218
ARID4B	0.480119	0.00228414
KIF5B	0.4799	0.00229627
CERS5	0.47968	0.00230847
PDHA1	0.47968	0.00230847
PICALM	0.479597	0.00231312
DNAJB2	0.479399	0.00232422
MAN2C1	0.479317	0.00232883
MBD1	0.479128	0.00233946
ST5	0.47889	0.00235292
ATPAF1	0.478808	0.00235758
LINC00085	0.478714	0.00236294
C1orf213	0.478714	0.00236296
ENSA	0.478585	0.00237029
MROH6	0.478519	0.00237408
UBAP1	0.478283	0.00238761
ARHGAP24	0.477903	0.00240954
AGL	0.47749	0.00243356
UBE2R2	0.47749	0.00243356
ATP2A2	0.47749	0.00243356
GRB10	0.477051	0.00245928
TMED2	0.476832	0.00247222
C12orf23	0.476718	0.00247903
ENTPD6	0.476545	0.00248927
CYP26A1	0.476436	0.00249581
CCNL1	0.476394	0.0024983
GUCA2A	0.475767	0.00253605
SERHL2	0.475585	0.00254706
DIRC2	0.475256	0.00256716
COL6A1	0.47508	0.00257798
ATAT1	0.474745	0.00259859
ACAA1	0.474701	0.00260133
AK4	0.474642	0.00260503
RTN4RL1	0.473755	0.00266051
METTL9	0.473327	0.00268767
ASPSCR1	0.473134	0.0027
AMHR2	0.473127	0.00270043
B3GNT5	0.472905	0.00271467
FN1	0.47267	0.00272984
CLCN2	0.472342	0.00275109
LRRC41	0.472013	0.00277259
SREK1IP1	0.472013	0.00277259
CST1	0.472008	0.00277289
LINC00937	0.471468	0.00280844
TYRO3	0.471458	0.00280909
TUBB2A	0.471355	0.00281593
AKAP17A	0.471285	0.00282063
PDIA4	0.470917	0.00284515
DLGAP1-AS1	0.470828	0.0028511
WDR66	0.470807	0.00285256
USP22	0.470698	0.00285986
EPM2AIP1	0.470189	0.00289432
AMFR	0.469782	0.00292207
HM13	0.469603	0.0029344
ERF	0.469232	0.00296004
LRRFIP1	0.469164	0.00296469
MAP2K2	0.468584	0.00300521
FOXJ3	0.468582	0.00300537
SSR2	0.468507	0.00301063
KLHL2	0.468144	0.00303629
HERPUD1	0.467997	0.00304676
DUSP14	0.467997	0.00304676
NME3	0.467887	0.00305456
RTCA	0.46785	0.0030572
TMSB10	0.467631	0.00307286
PLCXD2	0.467032	0.00311603
TAF6L	0.466686	0.00314119
CLIP4	0.466532	0.00315251
KIFC3	0.466221	0.00317533
MAP2K1	0.466199	0.00317693
SLC16A3	0.466052	0.00318779
PLAUR	0.46595	0.00319535
ADIPOR2	0.465659	0.00321699
SSUH2	0.465554	0.00322488
IL11RA	0.465484	0.00323007
GPSM2	0.464918	0.00327269
GNA11	0.464892	0.00327465
RRP9	0.464665	0.00329184
MKRN1	0.464564	0.00329958
AGPAT4	0.46448	0.003306
UBL4A	0.464446	0.00330854
C21orf90	0.464079	0.0033367
RAI1	0.464059	0.00333828
TTC23	0.464008	0.00334218
REV3L	0.463976	0.00334463
RRBP1	0.463907	0.00335002
DEF8	0.463494	0.00338204
DERL2	0.463468	0.00338402
NCR1	0.463369	0.00339173
LGR5	0.463225	0.00340301
PTGDS	0.463152	0.00340875
FAM104B	0.46303	0.00341831
NUDT14	0.46298	0.00342228
SMAGP	0.462917	0.00342722
FUT8	0.462811	0.00343558
GRIN2B	0.462737	0.00344141
RASSF7	0.462478	0.003462
LHX1	0.462325	0.00347412
ZNF516	0.462301	0.00347603
NAPRT1	0.462241	0.00348088
PHF1	0.462078	0.00349388
PCDH20	0.461858	0.00351157
DCLK3	0.461764	0.00351909
GPR39	0.461567	0.00353505
BRF2	0.461564	0.00353531
CACNA1E	0.461518	0.00353905
HLX	0.461242	0.00356146
FBXO7	0.460906	0.00358893
FAM118A	0.460763	0.00360067
NBPF9	0.460739	0.00360264
RAP2B	0.460502	0.00362219
BCAR3	0.460501	0.0036223
EHHADH	0.460441	0.00362724
WNT3	0.460298	0.00363912
CD300E	0.460053	0.00365945
TMEM135	0.459963	0.00366699
KCNK1	0.459371	0.0037168
SLC39A13	0.45931	0.00372194
RSG1	0.459244	0.00372753
AP001062.7	0.459098	0.00373991
CTD-2034I4.2	0.458282	0.00380985
ALKBH6	0.458124	0.00382352
LZTS2	0.457804	0.00385137
SURF4	0.457553	0.00387328
ACTR3	0.457553	0.00387328
FNBP4	0.457553	0.00387328
TMEM87B	0.45754	0.00387446
ANKRD6	0.457365	0.00388978
XBP1	0.457359	0.00389032
LAMA1	0.457256	0.00389943
SHISA2	0.457203	0.00390404
LMNB1	0.457115	0.00391185
C16orf87	0.457115	0.00391185
CAMSAP3	0.456947	0.00392674
ECM1	0.456851	0.00393521
FOXP4	0.456716	0.00394722
SPG21	0.456702	0.00394853
PIK3R5	0.456689	0.0039497
ZFHX4	0.456649	0.00395322
HNF1B	0.45613	0.00399977
TYMS	0.45605	0.00400699
MUC19	0.455629	0.00404518
C1orf168	0.455351	0.00407051
CAMK2D	0.455226	0.00408202
EMC8	0.455203	0.00408406
PCGF3	0.455168	0.0040873
CYBA	0.455115	0.00409215
CLIP1	0.454924	0.00410976
DMTN	0.454854	0.00411624
NUAK1	0.454486	0.00415037
RDH14	0.454441	0.00415455
MSMB	0.454157	0.00418104
WBP5	0.454048	0.00419133
DCAF6	0.453829	0.00421194
FUT11	0.45353	0.00424019
C9orf47	0.453457	0.0042471
PGLS	0.453449	0.00424788
SORBS3	0.453287	0.00426325
GTF2IRD1	0.453271	0.00426483
ADCY7	0.453202	0.00427139
CA2	0.453091	0.004282
SMAD3	0.453089	0.0042822
IER5	0.453058	0.00428517
PHACTR2	0.452952	0.00429526
TFF1	0.452719	0.00431767
HDHD3	0.452572	0.00433191
NUDT4	0.452352	0.00435315
FXR2	0.452295	0.00435868
USB1	0.452076	0.00438001
HSPA1B	0.452013	0.00438621
RNF11	0.451299	0.00445642
S100A14	0.450317	0.00455451
FAM227A	0.44906	0.00468284
WIBG	0.449009	0.00468816
VCP	0.44879	0.00471087
MNX1-AS1	0.448748	0.00471519
AGAP6	0.44871	0.00471916
NME6	0.448669	0.00472344
OBSCN	0.448604	0.00473021
SLC27A3	0.448413	0.00475014
SRRM2	0.448352	0.00475658
NFASC	0.448254	0.00476682
AC002480.5	0.448082	0.00478495
AC012501.2	0.448017	0.00479173
MNX1	0.447897	0.00480446
ZBTB8A	0.447676	0.0048278
SPRED2	0.447455	0.0048513
CTD-2354A18.1	0.447324	0.00486527
VTN	0.44726	0.00487209
PPP1R16B	0.447155	0.00488337
RARB	0.447	0.00489998
ITGB1BP1	0.446404	0.00496441
PCTP	0.44638	0.00496706
GOLGA3	0.445504	0.00506317
LYST	0.445452	0.00506887
CD151	0.445309	0.00508474
KIF9	0.444944	0.00512541
PRKAB2	0.444846	0.0051363
MSH6	0.444846	0.0051363
PDS5A	0.444627	0.00516088
SNRNP70	0.444627	0.00516088
GSTO1	0.444408	0.00518556
FGFRL1	0.444386	0.00518812
DIO3OS	0.444315	0.00519604
CCNL2	0.444189	0.00521035
TAL2	0.444117	0.0052185
AXIN2	0.44409	0.00522161
CCDC85B	0.443828	0.00525139
CERS6	0.443666	0.00526997
CMPK1	0.443629	0.00527418
ZNF669	0.443313	0.00531051
IL7R	0.443045	0.00534148
TAF4	0.443024	0.00534392
TNFAIP1	0.442972	0.00534995
TMED4	0.442875	0.00536121
LARP4	0.442656	0.00538671
ST3GAL5	0.442576	0.00539594
ODC1	0.44248	0.00540726
G6PD	0.442079	0.00545436
EMB	0.441998	0.00546387
FOXD4	0.441853	0.00548105
NHLH1	0.441501	0.00552291
TTC25	0.441474	0.00552605
PEF1	0.441341	0.00554197
MLLT6	0.441179	0.00556134
ZFAND2A	0.440927	0.00559167
COMMD8	0.440903	0.00559457
FAM153B	0.440666	0.00562322
AGAP3	0.440516	0.00564138
SHROOM4	0.440431	0.00565166
RN7SL1	0.440364	0.00565985
EBF3	0.440186	0.0056816
AC124944.5	0.440095	0.00569265
FUT2	0.440065	0.00569642
NFKBIA	0.439612	0.00575201
CD80	0.439481	0.00576827
C8orf49	0.439481	0.00576827
AGPAT6	0.439174	0.00580633
HEXA	0.43915	0.00580932
MYADM	0.439065	0.00581998
PTPLA	0.438896	0.00584105
ALDH1A3	0.438619	0.00587578
VAMP2	0.438567	0.00588237
NR2F6	0.438404	0.00590286
AJ271736.10	0.438324	0.00591302
HES4	0.438308	0.00591503
DHX16	0.438055	0.00594712
UNC79	0.437973	0.00595746
MUC20	0.437935	0.00596236
WSB1	0.437836	0.00597502
RAB5C	0.437551	0.00601146
SBDS	0.437398	0.00603115
TM9SF3	0.437398	0.00603115
MLX	0.437178	0.00605939
CTBS	0.436766	0.00611285
FKBP10	0.43674	0.0061162
SLCO2A1	0.436628	0.00613087
CBFB	0.436549	0.00614119
ATXN1	0.436546	0.0061415
B3GNT1	0.43612	0.00619738
ZAP70	0.435925	0.00622316
ALAD	0.435903	0.00622604
ERVH48-1	0.435888	0.00622805
PHF20L1	0.435864	0.0062312
DBN1	0.435864	0.0062312
MXRA7	0.435837	0.00623481
SAMD3	0.435823	0.00623663
TMEM39A	0.435778	0.00624255
PLEKHG2	0.435542	0.00627399
RSPO4	0.435527	0.00627595
ATG9A	0.435448	0.00628651
RRAGB	0.435384	0.00629498
RHOBTB3	0.435121	0.00633016
HOMEZ	0.434554	0.00640662
ANKS1B	0.434026	0.00647842
COL4A5	0.433957	0.00648789
CSNK1D	0.433454	0.00655712
BEX1	0.433235	0.00658746
FLVCR1	0.433016	0.00661793
LRRC3	0.432766	0.00665284
TNFRSF13B	0.432579	0.00667902
APEX2	0.432578	0.00667922
STX3	0.432359	0.00671005
NPAS1	0.432132	0.00674209
CST4	0.432032	0.00675623
FAM63B	0.431921	0.00677208
PVRL2	0.431828	0.00678521
NT5C	0.431701	0.00680327
EDNRA	0.431165	0.00688015
GNAS	0.430825	0.0069293
RN7SL537P	0.430727	0.00694359
ARMC7	0.430398	0.00699149
ABHD11	0.430393	0.00699217
CAP1	0.430387	0.00699307
MARCKSL1	0.430387	0.00699307
MMP23B	0.430105	0.00703439
PGM3	0.429753	0.00708618
ZNF528	0.42973	0.00708966
PRCD	0.429616	0.00710643
LZIC	0.429511	0.00712211
BPIFA1	0.429113	0.00718126
PGP	0.42882	0.00722527
SPRED1	0.428767	0.00723316
ZNF518B	0.428759	0.00723435
GOLGA8B	0.428509	0.0072721
SERP1	0.428415	0.00728628
LEPREL1	0.428329	0.00729933
BTN2A1	0.42829	0.00730528
CRNDE	0.428269	0.0073085
LIMD1-AS1	0.428168	0.00732372
BBS1	0.42813	0.00732962
PDCD2	0.427977	0.00735286
AC069155.1	0.427868	0.00736957
RASSF8-AS1	0.427803	0.00737937
SPDEF	0.427762	0.00738574
TIPARP	0.427757	0.00738655
LCMT2	0.427719	0.00739236
MTA1	0.427507	0.00742489
OTUD5	0.427262	0.00746256
IRAK1	0.427149	0.00748002
MOGS	0.42713	0.00748301
AKAP9	0.426882	0.00752158
NELFB	0.426494	0.00758206
TCEA3	0.426483	0.00758373
SELO	0.426428	0.00759249
ZFP57	0.426376	0.00760056
TICAM1	0.426227	0.00762403
SQSTM1	0.426224	0.00762441
SLC10A3	0.426162	0.00763416
TEAD2	0.426138	0.00763798
MYCL	0.426123	0.0076404
FBXL19	0.425968	0.00766477
UBN1	0.42566	0.00771361
ZNF764	0.425461	0.00774529
ANXA2	0.425348	0.00776338
SPRY4	0.425264	0.00777688
VWA3B	0.425199	0.00778727
MXD4	0.42504	0.00781276
PCDP1	0.424902	0.00783499
FNDC3B	0.424691	0.00786903
GATS	0.424631	0.00787863
GPR108	0.424628	0.00787913
SLC40A1	0.424466	0.00790546
OTX2-AS1	0.424171	0.0079535
MAML3	0.42384	0.00800756
SOCS2-AS1	0.423673	0.00803511
ANGPTL2	0.423504	0.008063
TSPAN14	0.423399	0.00808019
CYP27A1	0.423219	0.00811011
MSI1	0.42317	0.00811827
SQLE	0.422938	0.0081568
MED23	0.422921	0.0081596
TESC	0.422901	0.00816292
CDRT4	0.422811	0.00817799
GSN	0.422742	0.00818953
CDKN2B	0.422731	0.00819133
COL5A2	0.422414	0.00824467
BRPF1	0.42237	0.00825202
PRAM1	0.422295	0.00826467
SERPINH1	0.422281	0.00826702
GCH1	0.422254	0.0082716
BMI1	0.422227	0.00827618
DGAT1	0.422176	0.00828469
ZNF131	0.422062	0.00830404
CDK8	0.422042	0.00830733
KLHL28	0.421975	0.00831869
PITHD1	0.421843	0.0083412
LY6E	0.421428	0.00841201
TRAF5	0.421405	0.00841596
NRIP1	0.420989	0.00848736
DMKN	0.420966	0.00849128
AC012146.7	0.420528	0.00856718
RBBP6	0.420528	0.00856718
KDELR2	0.420309	0.00860535
ZSWIM8	0.420279	0.00861068
NEO1	0.420229	0.00861933
FAM211B	0.420228	0.00861945
DPH7	0.42021	0.00862259
FBLIM1	0.420113	0.00863964
PPP1R16A	0.420009	0.00865795
CMTM3	0.419963	0.00866597
PIGP	0.419894	0.00867809
ZSWIM6	0.419845	0.00868674
PDLIM5	0.419652	0.00872073
AKT1	0.419625	0.00872548
LOX	0.419495	0.00874841
MEX3A	0.419214	0.00879839
HYI	0.418856	0.00886222
CTD-3138B18.5	0.418786	0.00887482
DACT2	0.418586	0.00891069
DCAF5	0.418118	0.00899511
RCN2	0.418032	0.00901083
TSEN34	0.418024	0.00901227
SNX19	0.417982	0.00901987
HSD11B2	0.417862	0.00904167
SMARCA1	0.41768	0.00907485
CUEDC1	0.41766	0.00907846
MIB2	0.417582	0.00909272
MTSS1L	0.417409	0.00912457
ERO1L	0.417251	0.00915348
ETV3	0.417242	0.00915518
COL18A1	0.417155	0.00917116
RUSC1-AS1	0.416988	0.00920202
TMED3	0.416827	0.0092319
ACTR1B	0.41648	0.00929634
KCNF1	0.416437	0.00930432
RBM48	0.416366	0.00931769
ARF1	0.416366	0.00931769
WDR86-AS1	0.416268	0.00933594
EPHX3	0.416234	0.00934233
LDHA	0.416147	0.0093587
SLC5A4	0.415823	0.00941963
CYFIP1	0.415708	0.00944118
SLBP	0.415704	0.00944209
ABCC4	0.415651	0.00945197
SGSH	0.415593	0.00946293
SYS1	0.415489	0.00948265
PTPRM	0.41526	0.00952622
ZNF319	0.41514	0.00954918
KIF26B	0.415004	0.00957517
NOG	0.41482	0.00961026
ZNF500	0.414802	0.00961383
AZU1	0.4148	0.00961419
OSBP2	0.414719	0.00962962
TRAM2	0.414409	0.00968935
BAZ1A	0.414394	0.00969235
SDHAF1	0.414298	0.00971089
TMEM9B	0.414292	0.00971205
RAB32	0.414206	0.00972863
ITM2B	0.414175	0.00973476
POLRMT	0.414092	0.0097508
TNRC6C-AS1	0.413938	0.00978076
ABCD1	0.413785	0.00981071
RN7SL2	0.413395	0.00988711
SSBP3	0.413299	0.00990599
NRP2	0.413299	0.00990599
ORAI1	0.413032	0.00995851
MAGEF1	0.412203	0.0101236
UPF1	0.41199	0.0101664
ZNF577	0.411855	0.0101936
STT3B	0.411765	0.0102118
LPP	0.411765	0.0102118
WIPF1	0.411499	0.0102657
ADPGK	0.411349	0.0102961
MAFF	0.411327	0.0103007
RIT1	0.411108	0.0103453
MFSD11	0.411055	0.0103562
BMS1P20	0.41089	0.0103898
DTNA	0.410889	0.0103902
UNC93A	0.410852	0.0103978
YRDC	0.410746	0.0104194
HOOK3	0.410231	0.0105257
ANKLE2	0.410231	0.0105257
BCAP31	0.410231	0.0105257
ZBTB34	0.410128	0.0105471
EXOSC6	0.41006	0.0105612
TFG	0.410012	0.0105712
RNH1	0.410012	0.0105712
RGS4	0.409984	0.0105771
ATPAF2	0.409925	0.0105893
ZNF608	0.409793	0.0106168
PRPF38B	0.409793	0.0106168
LINC00665	0.409574	0.0106627
TRMU	0.409487	0.010681
OCLN	0.409423	0.0106944
RAP1GDS1	0.409377	0.010704
MAGI3	0.409355	0.0107087
MZT2B	0.409031	0.010777
BTD	0.408939	0.0107965
SLU7	0.408917	0.0108012
BRSK1	0.408716	0.0108438
RN7SL592P	0.40871	0.0108451
VEZT	0.408698	0.0108477
SPOCK3	0.40857	0.0108749
AC002480.2	0.40857	0.0108749
YPEL2	0.408385	0.0109144
ELK4	0.408275	0.0109379
GPR173	0.408229	0.0109479
MTHFD1L	0.407602	0.0110828
ZNF24	0.407383	0.0111304
ANKRD1	0.407373	0.0111326
GPR183	0.407311	0.0111461
ZNF791	0.407164	0.0111781
BTG3	0.406949	0.0112252
IWS1	0.406945	0.011226
RAB22A	0.406677	0.0112848
KCNV2	0.406603	0.0113012
ZNF335	0.40659	0.011304
PPFIA1	0.406507	0.0113223
TRAM1	0.406507	0.0113223
COL27A1	0.40644	0.0113371
PRKRIP1	0.406288	0.0113707
JAKMIP1	0.406224	0.0113849
LRRC8B	0.405853	0.0114674
LPGAT1	0.405853	0.0114674
RNF19A	0.40585	0.011468
RXRG	0.405681	0.0115058
NPIPB3	0.405671	0.011508
LINC00842	0.405666	0.0115091
POC1B-GALNT4	0.405641	0.0115146
PCYOX1	0.405631	0.011517
TRIM32	0.405453	0.0115568
HPX	0.40533	0.0115845
FAM126B	0.405233	0.0116063
PDGFRA	0.404996	0.0116597
CPSF1	0.404624	0.0117442
RSPRY1	0.404316	0.0118144
RBM39	0.404316	0.0118144
CCDC129	0.404197	0.0118417
GPC6	0.40401	0.0118846
RNF130	0.40401	0.0118846
ATP8A1	0.403783	0.0119367
ACSL1	0.403288	0.0120514
REEP3	0.403224	0.0120664
PRDX4	0.403221	0.0120671
SMG6	0.403221	0.0120671
ARID1A	0.403002	0.0121182
ZNF320	0.403002	0.0121182
KIF13B	0.402894	0.0121435
HSPA1A	0.402568	0.0122199
CTD-2007L18.5	0.402448	0.0122482
ATP13A3	0.402346	0.0122724
DUSP22	0.402337	0.0122745
NSF	0.402257	0.0122933
ARL5A	0.402038	0.0123452
ROM1	0.40199	0.0123567
CCDC8	0.401891	0.0123801
SLC25A36	0.401819	0.0123973
CAP2	0.40149	0.0124758
POMGNT1	0.401337	0.0125126
LDLR	0.401249	0.0125337
PDIA6	0.401249	0.0125337
PNRC1	0.401118	0.0125653
CKAP4	0.40103	0.0125865
SNAPC3	0.400833	0.0126341
TTC3	0.400811	0.0126394
PKM	0.400811	0.0126394
RXRA	0.40072	0.0126614
SERINC1	0.40046	0.0127246
ZNF737	0.40046	0.0127246
CSK	0.400395	0.0127404
MTCH1	0.400373	0.0127459
GPATCH3	0.400355	0.0127503
CTD-2192J16.26	0.400326	0.0127574
C1orf53	0.400152	0.0127999
GNB2	0.400067	0.0128207
C1orf63	0.399935	0.0128532
SPATS2	0.399935	0.0128532
KIAA1462	0.399797	0.0128869
CLPTM1L	0.399715	0.0129071
SLC25A43	0.399568	0.0129435
SLC10A4	0.39953	0.012953
LRCH3	0.399496	0.0129612
RBM24	0.399383	0.0129891
POFUT2	0.399293	0.0130116
CTA-392C11.1	0.39929	0.0130122
GLS	0.399058	0.0130699
PTPN23	0.398988	0.0130875
PDZRN3	0.398978	0.0130898
C12orf56	0.398879	0.0131147
FAM154B	0.398849	0.0131221
RXRB	0.398536	0.0132007
IL6ST	0.398509	0.0132073
FAR1	0.398401	0.0132346
CSAD	0.398184	0.0132893
BASP1	0.398182	0.0132898
RNF208	0.398058	0.0133212
GJC1	0.397963	0.0133453
MRPL22	0.397963	0.0133453
TTC21A	0.397687	0.0134153
TNFSF12	0.397601	0.0134373
RHBDF2	0.39758	0.0134427
KIAA1715	0.397413	0.0134852
C9orf66	0.397039	0.0135812
OR5P3	0.396999	0.0135915
SYNM	0.396953	0.0136035
SDK1	0.3969	0.013617
TMEM43	0.396867	0.0136255
PDIA2	0.396747	0.0136565
AADAT	0.396537	0.0137111
COL4A1	0.396537	0.0137111
SP1	0.396451	0.0137333
EML4	0.396429	0.013739
HS6ST1	0.396422	0.0137408
CRLS1	0.396327	0.0137657
CATSPERG	0.396208	0.0137966
ARL8A	0.396188	0.0138018
CTD-2124B20.3	0.396153	0.0138108
SEC22A	0.395986	0.0138545
PVR	0.395596	0.0139569
P2RY11	0.395586	0.0139595
BRI3	0.395083	0.0140927
PDE10A	0.394944	0.0141295
PKIG	0.394896	0.0141424
TNC	0.394692	0.0141969
FLRT2	0.394546	0.0142359
YTHDF1	0.394325	0.0142952
LSR	0.394106	0.0143542
GNPTG	0.394008	0.0143806
ITLN2	0.39397	0.0143907
ATP2B4	0.393886	0.0144134
UPP1	0.3938	0.0144367
CRELD1	0.393793	0.0144386
C20orf112	0.393712	0.0144606
GNRH1	0.393695	0.0144654
PELI1	0.393667	0.0144728
MEX3D	0.393667	0.0144728
GPR151	0.393564	0.014501
HEPACAM2	0.393329	0.0145648
FSTL3	0.393234	0.014591
IFT20	0.393143	0.0146158
PRKCSH	0.393143	0.0146158
FSD1L	0.393093	0.0146295
DNAJC3	0.392924	0.0146758
WDR27	0.392697	0.0147384
MYL6B	0.392267	0.0148574
AL627309.1	0.392258	0.0148598
AC135178.1	0.392183	0.0148807
CCDC47	0.392048	0.0149183
PHOSPHO1	0.391846	0.0149744
DNAJC1	0.391819	0.014982
ITPKB	0.39159	0.0150461
CERS4	0.391526	0.0150642
RNF103	0.391479	0.0150773
NCOA5	0.391435	0.0150899
SPEN	0.39139	0.0151024
S100A1	0.391378	0.0151058
ZIC3	0.390942	0.015229
MGAT1	0.390866	0.0152507
INPP4A	0.390819	0.015264
COCH	0.390754	0.0152823
C4orf3	0.390733	0.0152883
LIPG	0.390394	0.0153849
CCNG1	0.390295	0.0154134
ZNF582	0.389926	0.0155194
USP36	0.389878	0.0155331
NCK2	0.389727	0.0155766
CRB3	0.389491	0.0156451
TPM2	0.38898	0.0157937
HIPK2	0.38898	0.0157937
SLC1A1	0.388639	0.0158937
NPNT	0.388622	0.0158989
SLC36A1	0.388373	0.0159722
SLC26A6	0.38831	0.0159907
ZSCAN18	0.388097	0.0160536
GYLTL1B	0.388097	0.0160538
TNFRSF21	0.38798	0.0160884
MED16	0.387916	0.0161076
EFEMP2	0.387831	0.0161328
SALL1	0.387809	0.0161392
GPR137	0.387799	0.0161421
KHNYN	0.387757	0.0161548
NCOA6	0.387752	0.0161563
SLC5A6	0.387447	0.0162474
PAFAH1B1	0.387447	0.0162474
AC005037.3	0.387225	0.016314
OPRK1	0.387184	0.0163261
HRAS	0.387101	0.0163512
BTBD6	0.386905	0.0164103
FBXW12	0.386895	0.0164133
ANKRD34A	0.386895	0.0164133
STARD3	0.386874	0.0164197
TMEM41A	0.38679	0.0164451
PARP6	0.386662	0.0164839
FAM181B	0.386544	0.0165195
ULK1	0.386489	0.0165364
E4F1	0.386487	0.0165368
SPPL3	0.386487	0.0165368
PDCD7	0.386436	0.0165524
ZBTB4	0.38643	0.0165541
PIGQ	0.38635	0.0165786
GLIS3-AS1	0.386342	0.0165809
PAX6	0.386215	0.0166197
AC132192.1	0.386153	0.0166385
CTD-2336O2.1	0.386125	0.0166473
CPD	0.385998	0.0166861
KLHL9	0.385934	0.0167055
TDG	0.385913	0.016712
SMC5-AS1	0.385733	0.0167672
CCDC60	0.385704	0.0167763
RAB7A	0.385694	0.0167792
FAM65A	0.385567	0.0168183
STAT1	0.385475	0.0168467
AGPAT3	0.385334	0.0168902
PORCN	0.385333	0.0168906
SGOL1-AS1	0.385288	0.0169045
D2HGDH	0.385116	0.0169577
ODF2L	0.385037	0.0169824
INPPL1	0.384994	0.0169958
CCDC130	0.384919	0.0170191
UHRF2	0.384809	0.0170533
DIP2C	0.384802	0.0170555
CHST4	0.384728	0.0170787
CRHBP	0.384628	0.0171098
UNC50	0.384599	0.017119
HP1BP3	0.384161	0.0172566
CCK	0.384032	0.017297
SNHG11	0.383924	0.0173313
IGFBPL1	0.383812	0.0173665
EIF4E2	0.383722	0.017395
BSDC1	0.383587	0.0174379
PCDH7	0.383585	0.0174386
RAB11FIP3	0.383475	0.0174736
REXO1	0.383017	0.0176198
NCLN	0.382857	0.0176712
EME2	0.382785	0.0176942
REC8	0.382711	0.0177182
SACM1L	0.382627	0.0177452
CREBBP	0.382627	0.0177452
FRZB	0.382518	0.0177805
FAM174B	0.382486	0.0177907
COL20A1	0.382478	0.0177934
TNP1	0.382478	0.0177934
PLA2G12B	0.382478	0.0177934
GS1-393G12.12	0.382478	0.0177934
SMAD2	0.382408	0.017816
DNAJC5	0.382297	0.0178518
CCNG2	0.382273	0.0178598
RASGRF2	0.382047	0.0179331
DNAJB11	0.381751	0.0180296
BSG	0.381532	0.0181013
OSTC	0.381532	0.0181013
CETN2	0.381532	0.0181013
GAB2	0.381427	0.0181356
ZBTB40	0.381396	0.0181458
KIAA1324L	0.381333	0.0181664
SEC61G	0.381313	0.0181732
TMEM150C	0.381292	0.0181801
INO80B	0.381224	0.0182025
ASMTL-AS1	0.381128	0.0182339
LAT2	0.381	0.0182764
MYCT1	0.380973	0.0182853
ZNF296	0.380929	0.0182996
AES	0.380754	0.0183577
SEMA6D	0.380516	0.0184367
PTPRCAP	0.380516	0.0184367
ADNP	0.380217	0.0185365
IGFL3	0.380137	0.0185634
B3GALT6	0.380092	0.0185785
NAGK	0.379998	0.0186099
IMPAD1	0.379629	0.0187339
WDR55	0.379341	0.0188315
ZNF593	0.379341	0.0188315
TSPAN17	0.379318	0.0188393
CTD-2058B24.2	0.379242	0.018865
NUS1	0.37911	0.0189098
MRC2	0.379099	0.0189137
SMAP2	0.37897	0.0189575
CAMKK2	0.378562	0.0190969
RSPH9	0.378527	0.019109
SLA2	0.378411	0.0191486
ZBTB48	0.378139	0.0192424
SCAMP3	0.378026	0.0192813
AC068490.1	0.3776	0.019429
ZNF12	0.377575	0.0194379
RRAGC	0.377575	0.0194379
F3	0.377545	0.0194483
SCD5	0.377431	0.0194878
LY6G6C	0.377325	0.019525
PLEKHO1	0.377175	0.0195776
EGR3	0.376989	0.0196426
PRODH2	0.376989	0.0196426
VAX1	0.376989	0.0196426
TUSC1	0.376851	0.0196912
UBP1	0.376732	0.0197329
DAAM1	0.376712	0.0197401
TIAL1	0.376712	0.0197401
ZNF436	0.376605	0.0197779
SUN1	0.376493	0.0198175
ZNF622	0.376274	0.0198951
RBM47	0.376274	0.0198951
PRDX5	0.376055	0.0199729
CIC	0.375981	0.0199993
CELF3	0.375857	0.0200433
CSMD3	0.375857	0.0200433
CDH22	0.375857	0.0200433
RNA5SP84	0.375857	0.0200433
MT3	0.375857	0.0200433
AC068039.4	0.375857	0.0200433
GPR115	0.375857	0.0200433
RNU1-120P	0.375857	0.0200433
KCNJ16	0.375857	0.0200433
DUOXA1	0.375857	0.0200433
CTC-419K13.1	0.375857	0.0200433
SPRR3	0.375857	0.0200433
GLIPR2	0.375835	0.020051
PLXNA3	0.375834	0.0200515
COL23A1	0.375732	0.020088
HDAC7	0.375674	0.0201089
LIN7B	0.375644	0.0201196
ARL2BP	0.375589	0.0201391
EFCAB14	0.375527	0.0201613
RASSF1	0.375442	0.0201919
GBA2	0.375397	0.020208
BAG1	0.375384	0.0202129
ELAVL1	0.375041	0.0203363
LEMD2	0.374907	0.0203848
CERCAM	0.374842	0.0204086
SCRIB	0.374799	0.020424
TBL1XR1	0.37474	0.0204454
ISY1	0.37474	0.0204454
FASN	0.374397	0.0205702
RFPL3S	0.374046	0.0206987
TBX20	0.373802	0.0207884
MYD88	0.373594	0.020865
FAM131C	0.373591	0.0208661
CLTC	0.373426	0.0209272
RECQL4	0.373195	0.0210128
RNASE1	0.373082	0.0210546
GTF2IRD2B	0.372796	0.0211613
COPB1	0.372768	0.0211716
RNASET2	0.372644	0.0212182
CTSV	0.372549	0.0212536
PPIB	0.372549	0.0212536
CABS1	0.372545	0.0212554
CTD-2035E11.4	0.372372	0.0213201
VIPR1	0.372335	0.0213341
ZNF813	0.372193	0.0213877
EEA1	0.372111	0.0214184
ITGA9	0.371849	0.0215175
C1orf35	0.371657	0.0215902
AC079210.1	0.371653	0.0215916
ZBTB9	0.371498	0.0216506
ARL8B	0.371454	0.0216676
LASP1	0.371454	0.0216676
AP000783.1	0.371445	0.021671
SEC24C	0.371328	0.0217154
MVK	0.371294	0.0217286
VAT1	0.371235	0.0217512
AP001065.15	0.371049	0.0218224
DYNC1LI2	0.371016	0.021835
DMTF1	0.371016	0.021835
KDM6B	0.370838	0.0219031
ITGAV	0.370764	0.0219316
PARVA	0.370609	0.0219915
TMEM14B	0.370358	0.0220883
AKAP8	0.36992	0.0222584
AGPAT2	0.369798	0.0223062
CUL4A	0.369794	0.0223077
GTF2F1	0.369701	0.0223439
SLC16A5	0.369651	0.0223634
PABPC4	0.369482	0.0224297
DHRS7	0.369482	0.0224297
ARHGAP28	0.369229	0.0225291
AC079354.1	0.369108	0.0225768
TMEM40	0.368893	0.0226616
CXorf40B	0.36879	0.0227022
MFSD12	0.368789	0.0227029
CTD-3222D19.7	0.368656	0.0227554
B4GALNT4	0.368614	0.0227723
SLC9A3R1	0.368606	0.0227755
COMMD5	0.368606	0.0227755
ARID4A	0.368606	0.0227755
MYO9B	0.368551	0.0227973
RASSF6	0.368304	0.0228958
CNTNAP5	0.368245	0.0229191
MPI	0.368029	0.0230055
STAT4	0.368027	0.0230061
GPN2	0.367763	0.0231124
EGF	0.367714	0.0231318
FZD2	0.367677	0.0231467
ZNF579	0.367651	0.0231571
TMOD3	0.36751	0.023214
TMEM51	0.36748	0.0232261
SLC16A13	0.367475	0.0232283
ZNF654	0.36734	0.0232827
TRNAU1AP	0.367291	0.0233025
RHOT2	0.367072	0.0233913
PCBP1	0.366634	0.0235698
ATF4	0.366634	0.0235698
EP400NL	0.366559	0.0236003
IGFBP5	0.366559	0.0236003
AP000320.7	0.366551	0.0236037
FBRS	0.366276	0.0237162
BAG6	0.366196	0.0237494
TCF25	0.365977	0.0238396
INSM1	0.365951	0.0238501
AC097468.4	0.365951	0.0238501
CTC-497E21.3	0.365951	0.0238501
MARCH4	0.365951	0.0238501
RN7SKP115	0.365951	0.0238501
RN7SL612P	0.365951	0.0238501
SCN11A	0.365951	0.0238501
RABL2A	0.365829	0.0239008
AP3B2	0.365806	0.0239102
RBAK	0.365619	0.0239877
WDR5	0.365565	0.02401
MZT2A	0.365539	0.0240209
ATP6V0C	0.36542	0.0240702
AL590714.1	0.365385	0.0240847
PANK3	0.36534	0.0241037
SLC6A16	0.365292	0.0241234
CACNB3	0.365216	0.0241551
ANXA11	0.3651	0.0242033
GTF2I	0.3651	0.0242033
ZNF554	0.365069	0.0242166
NAT16	0.364819	0.0243211
NUCB2	0.364792	0.0243326
ARHGDIG	0.36478	0.0243377
CTSZ	0.364622	0.0244039
RNF40	0.364466	0.0244695
XYLT2	0.364185	0.0245884
LENG8	0.364027	0.0246553
SNHG9	0.364005	0.0246645
ZNF626	0.364005	0.0246645
GHDC	0.363877	0.0247188
PPP2R5D	0.363786	0.0247576
EXD3	0.363587	0.0248423
CLCF1	0.363576	0.0248471
MBOAT7	0.363567	0.024851
IFT172	0.36353	0.0248665
NRBP2	0.362989	0.0250986
RNASE4	0.362988	0.025099
ZNF83	0.36291	0.0251329
MTG1	0.362708	0.0252199
ATXN2	0.362691	0.0252275
TVP23C	0.362583	0.0252741
ISG15	0.362471	0.0253223
GYPE	0.362282	0.0254044
PER2	0.362279	0.0254059
LIMD2	0.36218	0.0254491
DCTN1	0.362033	0.0255129
KCTD5	0.361825	0.0256041
ROGDI	0.361809	0.025611
SNX3	0.361724	0.025648
APPL2	0.36162	0.0256938
NPL	0.361584	0.0257096
SDE2	0.361455	0.0257662
CCDC157	0.361435	0.025775
UBE2Q2	0.361412	0.0257854
C12orf36	0.361401	0.0257899
COL9A3	0.361355	0.0258104
FBXO6	0.361228	0.0258663
SMAP1	0.361157	0.0258977
PBRM1	0.361157	0.0258977
DFFA	0.360938	0.0259946
DUSP15	0.36093	0.0259983
CTD-2574D22.4	0.360751	0.0260775
MAN1A1	0.360746	0.0260797
SSX2IP	0.360719	0.0260919
SMARCD2	0.360629	0.0261318
RNF24	0.360579	0.0261542
RBP5	0.360503	0.0261879
PDLIM7	0.360483	0.0261967
LEPROTL1	0.360281	0.0262872
PEX26	0.360259	0.0262971
MYRF	0.359881	0.0264664
KLHL42	0.359862	0.026475
ARL5B	0.359842	0.0264838
FAM188A	0.359314	0.0267224
RASSF8	0.359205	0.0267721
VASP	0.359185	0.026781
BDP1	0.359185	0.026781
FZD7	0.358966	0.0268807
SUCO	0.358966	0.0268807
GREB1	0.358935	0.0268949
KIAA0895	0.358845	0.0269358
LMCD1	0.358724	0.026991
MARCH9	0.358663	0.0270191
ABHD4	0.358533	0.0270787
FAM222B	0.358528	0.0270809
CTD-3234P18.2	0.358514	0.0270874
NR4A1	0.358353	0.0271614
TERF2IP	0.358329	0.0271725
MFN2	0.358168	0.0272463
FDX1	0.358119	0.0272689
TCTN3	0.35809	0.0272824
ELOF1	0.35809	0.0272824
SEC16A	0.358	0.0273239
PPP4R1L	0.357865	0.0273865
ARHGEF11	0.357624	0.0274978
MGAT4B	0.357624	0.0274978
TMEM74B	0.357532	0.0275405
TBL1Y	0.357466	0.0275711
DGKQ	0.357373	0.0276148
SLC37A4	0.357213	0.0276891
CTD-2583A14.8	0.357142	0.0277223
GCHFR	0.357014	0.0277824
RAB24	0.356904	0.0278341
LIMA1	0.356775	0.0278943
NDNL2	0.356775	0.0278946
TSPAN31	0.356685	0.0279366
SH3RF2	0.35667	0.027944
MFAP2	0.356582	0.027985
PABPN1	0.356556	0.0279973
S100A10	0.356556	0.0279973
CDK16	0.356508	0.0280199
IGFBP6	0.356503	0.0280225
APOBEC3G	0.356498	0.0280247
ZDHHC5	0.356482	0.0280322
ATP6V0B	0.356337	0.0281007
ATXN1L	0.356289	0.0281235
AHCTF1	0.356118	0.0282044
TP53INP2	0.355996	0.0282622
RGS6	0.355992	0.0282641
RCAN3	0.355899	0.0283084
LAPTM4A	0.35568	0.0284128
PLAC9	0.355585	0.028458
PPP2CB	0.355546	0.0284768
LINC00930	0.355531	0.0284839
GDI1	0.355461	0.0285174
VGF	0.355308	0.0285904
FSHR	0.355292	0.0285984
MYO6	0.355242	0.0286224
MFAP3L	0.35524	0.0286234
CPSF7	0.355023	0.0287277
WDR1	0.355023	0.0287277
TOP3B	0.354895	0.0287894
OFD1	0.354804	0.0288333
GAN	0.354443	0.0290078
BX322557.10	0.353948	0.0292486
ADAMTS13	0.353945	0.0292501
STK19	0.353811	0.0293156
TRABD2B	0.353804	0.0293191
AC005009.2	0.353781	0.0293304
AP003068.23	0.353781	0.0293304
CXADRP3	0.353781	0.0293304
CHMP1A	0.353728	0.0293566
ZNF720	0.353708	0.0293661
LPAR2	0.353657	0.0293911
RENBP	0.353531	0.0294533
TPP1	0.353347	0.0295434
ZNF703	0.353294	0.0295698
SLC39A14	0.35327	0.0295815
GSDMD	0.353219	0.0296069
AMIGO2	0.3532	0.0296159
FYTTD1	0.35307	0.0296802
CHST3	0.353067	0.029682
CHMP4B	0.353051	0.0296897
FBXL6	0.352967	0.0297311
PER1	0.352943	0.029743
SLC7A5	0.352819	0.0298046
SLC52A2	0.352744	0.0298416
CCDC127	0.35269	0.0298687
RSPH1	0.352629	0.0298988
CAPZB	0.352613	0.0299071
B3GNT4	0.352456	0.0299854
WDR73	0.352394	0.0300162
FGF20	0.352213	0.0301065
CTB-111H14.1	0.352208	0.0301092
UBE2I	0.352175	0.0301257
MANEA-AS1	0.352047	0.0301898
C11orf24	0.351903	0.0302621
ST8SIA6	0.351802	0.0303126
C21orf91	0.351736	0.0303457
PHYKPL	0.351683	0.0303724
GDPD3	0.351653	0.0303879
KCTD16	0.351616	0.0304064
MROH1	0.351597	0.0304158
FLNB	0.351517	0.0304562
TRIM4	0.351356	0.0305378
STAT6	0.351208	0.0306127
MVB12A	0.351205	0.0306144
IRF7	0.351128	0.0306531
PITRM1-AS1	0.351093	0.0306713
VILL	0.351069	0.0306833
FLYWCH2	0.350937	0.0307505
C19orf25	0.350879	0.0307798
NSDHL	0.350641	0.0309014
CNDP2	0.350641	0.0309014
PDDC1	0.350641	0.0309014
SAMD5	0.35045	0.0309993
SUPT7L	0.350422	0.0310135
SLC12A9	0.35027	0.0310913
TRIM27	0.350203	0.031126
PAX7	0.350062	0.0311985
RAC1	0.349984	0.0312388
AC016723.4	0.349946	0.0312583
FZD4	0.34992	0.0312717
KBTBD2	0.349784	0.031342
ZBTB38	0.349765	0.0313519
SMYD2	0.349724	0.0313728
ODF3B	0.349565	0.0314553
ATG4B	0.349565	0.0314555
FBXO46	0.349523	0.0314773
LGR4	0.349518	0.0314798
CASC15	0.349455	0.0315123
MARK4	0.349395	0.0315436
MAP1B	0.349327	0.0315792
GNPNAT1	0.349107	0.0316934
INTU	0.349107	0.0316934
BNIP3	0.349107	0.0316934
NDFIP1	0.349051	0.0317226
CTC-534A2.2	0.349036	0.0317306
METTL22	0.348907	0.0317979
TAF1D	0.348888	0.0318079
SMARCD3	0.348802	0.0318531
ANKAR	0.348334	0.0320993
SCNM1	0.348231	0.0321534
NDN	0.348204	0.0321676
GPR55	0.348074	0.0322367
S100A16	0.348012	0.0322692
JAZF1	0.347812	0.0323753
IFITM1	0.347793	0.0323854
SMG9	0.347765	0.0324005
FAM179A	0.347701	0.0324345
GABARAP	0.34765	0.0324615
GS1-124K5.11	0.347631	0.0324715
SOCS6	0.347593	0.0324918
CCNE2	0.347579	0.0324994
NADSYN1	0.347516	0.0325327
FBN3	0.34749	0.0325469
STC1	0.347431	0.0325782
AGO3	0.347355	0.0326189
ALKBH5	0.347355	0.0326189
CDH15	0.347345	0.032624
MDH2	0.347136	0.0327361
C8orf58	0.347102	0.0327541
VIL1	0.347042	0.0327864
KHDRBS3	0.346996	0.0328109
AOC3	0.346923	0.0328502
SAT2	0.346917	0.0328537
ZSCAN22	0.346822	0.0329044
ITGB8	0.346813	0.0329096
MAP2K3	0.346761	0.0329372
SRRD	0.346754	0.032941
ZNF708	0.346698	0.0329716
FUBP3	0.346698	0.0329716
DUSP5	0.346694	0.0329732
CCZ1B	0.346668	0.0329874
SPEF2	0.346572	0.0330391
EPPK1	0.346572	0.0330391
E2F4	0.346554	0.0330489
ERVK3-1	0.346446	0.0331073
PRIMA1	0.346307	0.0331824
CTD-2017D11.1	0.345766	0.0334766
PPP2R5A	0.345762	0.0334792
AMH	0.345628	0.0335521
PAQR5	0.345463	0.0336428
DDX31	0.345459	0.0336449
AF038458.5	0.345217	0.0337776
GRAMD1A	0.345183	0.0337964
FKBP14	0.345164	0.0338067
AC021860.1	0.345007	0.033893
CTC-453G23.8	0.345007	0.033893
GPR107	0.344726	0.0340485
FAM134A	0.344493	0.0341775
ZDHHC2	0.344446	0.0342038
POLL	0.344446	0.0342038
RFPL2	0.344353	0.0342555
CLDN18	0.344341	0.0342619
MIR22HG	0.344309	0.0342797
ZNF689	0.344233	0.0343224
CCDC141	0.344201	0.0343398
SLC38A7	0.344147	0.0343699
BAI1	0.344066	0.0344153
NOV	0.344066	0.0344153
ZNF354B	0.344038	0.034431
MAMDC4	0.344017	0.0344425
DAPK3	0.344011	0.0344457
SH3BP5-AS1	0.343972	0.0344678
IL18BP	0.343911	0.0345016
CTD-2521M24.8	0.343875	0.0345219
FAM129C	0.343875	0.0345219
SH3TC1	0.343875	0.0345219
MTUS2	0.343728	0.0346044
S100Z	0.343658	0.0346436
C1orf27	0.34363	0.0346592
VAMP8	0.34363	0.0346592
RNF139	0.343511	0.0347265
ZNF354A	0.34349	0.0347382
ARFGAP1	0.343411	0.0347824
CTXN1	0.343268	0.0348632
RER1	0.343192	0.0349059
TRIM47	0.343135	0.0349382
ADAP2	0.343103	0.0349565
PIK3R1	0.343048	0.0349873
PTCH2	0.342865	0.035091
IFNLR1	0.342787	0.0351352
CTD-2260A17.3	0.342743	0.0351603
SNORA45	0.342743	0.0351603
KDM4B	0.34271	0.035179
AC107081.5	0.342603	0.0352398
EPHX1	0.342601	0.0352412
CDV3	0.342535	0.0352787
PACS2	0.342534	0.0352791
PFN2	0.342316	0.0354037
TMED7	0.342205	0.0354671
FARP1	0.342097	0.0355291
KIAA2013	0.341831	0.0356815
MKLN1	0.341659	0.0357809
GID4	0.341633	0.0357956
TMEM125	0.341554	0.0358415
SERINC3	0.34144	0.0359073
ARPC2	0.34144	0.0359073
HECTD4	0.341411	0.0359236
IGFBP2	0.341369	0.0359482
CDH12	0.341362	0.0359522
RASD1	0.341312	0.035981
ZKSCAN8	0.341235	0.0360258
CCDC174	0.34122	0.0360341
SIGIRR	0.341188	0.0360529
SLC25A13	0.341001	0.0361613
FAM13C	0.340943	0.0361951
CHPF2	0.340875	0.0362347
TMUB2	0.340782	0.0362888
SCO2	0.340717	0.0363268
LPHN1	0.340678	0.0363495
LXN	0.340616	0.0363859
PPP1R21	0.340582	0.0364058
NOTCH4	0.340526	0.0364386
BMPER	0.340488	0.0364608
NTMT1	0.340344	0.036545
MRPS25	0.340125	0.0366736
TRPV3	0.340058	0.036713
NBPF15	0.339879	0.0368183
HIST1H3G	0.33987	0.0368236
SLC22A31	0.33985	0.0368356
EFTUD1	0.339687	0.036932
C3orf38	0.339687	0.036932
F7	0.339587	0.0369914
FAM199X	0.339513	0.0370348
TCTEX1D2	0.339377	0.0371158
CTB-5E10.3	0.339283	0.0371717
KIF3B	0.339158	0.037246
DNAH10OS	0.338843	0.0374338
DHX57	0.338811	0.0374533
FLNA	0.338666	0.0375401
TADA3	0.338535	0.0376185
GNB1L	0.338524	0.037625
KB-1991G8.1	0.338445	0.0376726
BDKRB2	0.338388	0.0377068
NREP	0.338372	0.0377161
PRPF8	0.338153	0.0378481
TRPV1	0.338067	0.0379001
LINC00159	0.337976	0.037955
CITED4	0.337815	0.0380527
TMEM199	0.337789	0.0380684
YIF1A	0.337734	0.038102
ZNF236	0.337705	0.0381193
APOB	0.337508	0.0382391
SDC3	0.337483	0.0382541
MAP2K4	0.337407	0.0383005
PTMS	0.337351	0.0383348
PRKCQ-AS1	0.337308	0.0383609
MYOF	0.337228	0.0384097
PAN3	0.336989	0.0385561
ZNF259	0.336914	0.0386021
MCF2L-AS1	0.336887	0.0386181
SNORA59B	0.336887	0.0386181
EIF3B	0.336839	0.038648
C1orf106	0.336836	0.03865
TNIP2	0.336747	0.0387044
SRF	0.336694	0.0387366
TMEM2	0.336585	0.0388041
TTLL3	0.335977	0.03918
FAM91A1	0.335977	0.0391801
EIF3G	0.335963	0.0391888
SEC14L2	0.335761	0.0393142
DDRGK1	0.335708	0.039347
ANKRD13A	0.335673	0.039369
TPRN	0.335571	0.0394321
DPP8	0.335524	0.0394615
EXOC8	0.33551	0.0394704
CDKN1B	0.335305	0.0395985
CCS	0.335305	0.0395985
FAM160A2	0.335234	0.039643
WFIKKN1	0.335159	0.0396902
ENO1	0.335086	0.0397358
AOX1	0.335035	0.0397682
FOXA1	0.335023	0.0397754
AEBP1	0.334961	0.0398142
DERL1	0.334867	0.0398735
ZC3H3	0.334835	0.0398938
PPP1R14A	0.334829	0.0398976
LAMB2	0.334799	0.0399164
PYGO2	0.334758	0.039942
PDCD5	0.334648	0.0400116
KLHL17	0.334633	0.040021
DOK3	0.334511	0.0400982
S100A13	0.334429	0.0401501
GYPA	0.33432	0.0402193
C19orf10	0.334283	0.0402425
ZNF181	0.334119	0.0403469
CACNA1I	0.33411	0.0403522
SDCBP	0.333991	0.0404282
SLC39A7	0.333991	0.0404282
ZNF792	0.333864	0.0405092
ZNF853	0.333863	0.0405097
TEX264	0.333779	0.0405629
SDC4	0.333772	0.0405679
RMND1	0.333772	0.0405679
MBD6	0.333559	0.0407039
MRPL53	0.333246	0.0409046
ADCY10	0.333159	0.0409606
PTDSS2	0.333151	0.0409656
TTC19	0.333114	0.0409892
SRSF2	0.332895	0.0411304
NXNL2	0.332837	0.0411679
BMP2K	0.332677	0.0412717
TAGLN	0.332676	0.041272
TTC40	0.332509	0.0413806
FBXW5	0.33242	0.0414382
SLC2A11	0.332256	0.0415446
ATP6V1E1	0.332238	0.0415564
INF2	0.332183	0.0415921
IPMK	0.332128	0.0416282
EDEM1	0.332045	0.0416824
NOMO2	0.33204	0.0416855
MURC	0.331888	0.0417846
CTDSP1	0.331795	0.0418459
HDAC6	0.331779	0.0418564
NEAT1	0.331709	0.0419023
NR4A2	0.331705	0.0419045
RBM42	0.331653	0.0419388
PRKCZ	0.331552	0.042005
KCNJ3	0.331443	0.0420765
KLHDC10	0.331434	0.0420828
POFUT1	0.331286	0.0421797
NFE2L2	0.331214	0.0422271
FAM214B	0.331188	0.0422443
FYN	0.331143	0.0422744
B4GALNT3	0.330988	0.0423768
RNF126	0.330767	0.0425233
CTD-2196E14.9	0.330715	0.0425573
FOXI1	0.330691	0.0425734
AMMECR1	0.330613	0.0426252
ADRA2C	0.330532	0.0426789
SGSM3	0.330404	0.0427644
CTB-25B13.12	0.330246	0.0428696
VENTX	0.33003	0.0430138
CNN2	0.329828	0.0431493
MSR1	0.329803	0.0431662
RAE1	0.329609	0.0432965
MTDH	0.329609	0.0432965
SLC7A6	0.32953	0.0433496
SLC37A1	0.329525	0.0433532
FAM84B	0.329462	0.0433955
TMEM131	0.329461	0.0433964
LYPD2	0.32943	0.0434171
MARCH6	0.32939	0.0434441
MEGF6	0.329364	0.0434617
ZNF525	0.329171	0.0435922
CRK	0.329171	0.0435922
IGDCC4	0.32909	0.0436473
CLDN22	0.329057	0.0436692
PPIF	0.328925	0.0437588
BCAT2	0.328733	0.0438895
PGM5	0.328608	0.0439747
IL13RA1	0.328584	0.0439908
ARHGEF4	0.328582	0.0439921
ROMO1	0.328514	0.0440387
ATXN7	0.328474	0.0440656
CTD-2620I22.1	0.328371	0.044136
CNGA4	0.328139	0.0442948
TNNC1	0.327961	0.0444174
UBN2	0.327546	0.0447031
YY1	0.327418	0.0447912
BAIAP2-AS1	0.327389	0.0448118
WDR47	0.327378	0.0448193
TRIB1	0.327327	0.0448542
C16orf93	0.327327	0.0448546
CLCN6	0.327218	0.0449297
HMGA2	0.327199	0.0449429
MSX2	0.327193	0.0449473
IQCH	0.326831	0.045199
FOSL2	0.326725	0.0452727
FAM69B	0.326633	0.0453371
DAGLA	0.326542	0.0454005
TSR3	0.326394	0.0455039
DCAF4L1	0.326265	0.0455943
MORN2	0.326231	0.0456183
L1CAM	0.326177	0.0456561
TTN	0.326122	0.0456953
C6orf211	0.326104	0.0457078
ARMC5	0.325901	0.0458509
STK36	0.32575	0.0459569
UHMK1	0.325737	0.0459663
ACCS	0.325734	0.0459685
KANK1	0.325661	0.0460198
BCL7A	0.325632	0.0460405
STK11	0.325416	0.0461931
AC159540.1	0.325353	0.0462382
JAKMIP3	0.325054	0.0464505
DENND6A	0.324973	0.0465081
CUL7	0.324779	0.046647
AP5Z1	0.324763	0.0466584
DAD1	0.32457	0.0467963
SEC61A1	0.324487	0.0468557
CERS1	0.324398	0.0469197
EBPL	0.324335	0.0469649
LINC00960	0.324295	0.0469942
PDCD4-AS1	0.32421	0.047055
CTB-13F3.1	0.323923	0.0472617
FNTA	0.323913	0.0472691
ARAP1	0.323767	0.0473748
ITGA10	0.323497	0.04757
TMX3	0.323493	0.0475736
AC008753.4	0.323443	0.0476097
FASTKD5	0.323372	0.0476614
AP5B1	0.323341	0.0476834
FAM32A	0.323256	0.0477458
FLOT2	0.323218	0.0477732
FPGT	0.323188	0.047795
THOC1	0.323037	0.0479055
PLA2G6	0.322825	0.0480602
MAGEA11	0.322677	0.0481685
SRM	0.322661	0.0481806
BCL2L2	0.322532	0.048275
CLMP	0.32223	0.0484972
TNFAIP3	0.322075	0.0486116
VWC2L	0.321983	0.0486797
C11orf87	0.321799	0.0488158
B4GALT4	0.321722	0.048873
CASC10	0.321651	0.0489256
ZNF862	0.32165	0.0489269
SNX14	0.321573	0.0489835
HSBP1L1	0.321528	0.0490171
ZNF232	0.321521	0.0490227
TSSC4	0.321503	0.0490358
LRRC3-AS1	0.321394	0.0491172
OSBP	0.321284	0.049199
CDC34	0.321231	0.0492389
KLF4	0.321228	0.0492411
AC022498.1	0.321227	0.0492416
C20orf96	0.320973	0.0494315
CTB-58E17.3	0.320904	0.0494834
APPL1	0.320846	0.0495267
PRELID1	0.320802	0.0495594
CCDC50	0.320754	0.0495958
DNASE1L1	0.320735	0.0496102
GCLC	0.320697	0.0496385
LRRC71	0.320667	0.0496608
KB-1410C5.5	0.320667	0.0496608
PLA1A	0.320667	0.0496608
C8orf12	0.320644	0.0496781
TMEM219	0.320627	0.0496912
VLDLR	0.320478	0.0498033
TCEA2	0.320343	0.0499046
PIDD	0.320278	0.0499539
EFNA5	0.320259	0.0499686
SUV420H2	0.3202	0.0500131
AC135048.13	0.319927	0.0502196
DNM2	0.319831	0.0502924
HYOU1	0.31975	0.0503537
RBM3	0.31975	0.0503537
SEZ6L	0.319721	0.0503757
ALPK3	0.319643	0.0504352
ANP32B	0.319531	0.0505204
TRA2A	0.319312	0.0506876
PQLC2	0.31925	0.0507354
FAM210A	0.31922	0.050758
UPF3A	0.319093	0.0508552
APOL3	0.319005	0.050923
AL645728.1	0.318902	0.0510019
BTBD7	0.318874	0.0510232
LRRN2	0.318773	0.0511013
IRF2BP1	0.31877	0.0511029
DLX5	0.31877	0.0511029
PUSL1	0.318608	0.0512276
GNA13	0.318563	0.051263
C1orf50	0.318537	0.0512826
TJAP1	0.318506	0.0513069
[truncated: 2,971 more rows]
